# Supplementary material for: Insights into the Development and Evolution of Exaggerated Traits Using De Novo Transcriptomes of Two Species of Horned Scarab Beetles
Source: PLoS One. 2014 Feb 20;9(2):e88364. doi: 10.1371/journal.pone.0088364 (PMC3930525; doi:10.1371/journal.pone.0088364)
Supplement: Results File S2 — Summary of all potential SNP calls from T. dichotomus and O. nigriventris . (XLSX) [file pone.0088364.s006.xlsx]

## Sheet: T.dichotomus_high
Contig Name	SNPs in Contig	SNP location	Major Allele	Minor Allele	Depth	Allele Freq
contig00180	56	56	T	G	27	0.67
contig00180	98	98	C	G	24	0.25
contig00180	103	103	A	G	23	0.65
contig00180	109	109	G	A	23	0.57
contig00180	116	116	G	C	23	0.52
contig00180	122	122	T	A	24	0.46
contig00180	176	176	C	T	26	0.62
contig00180	259	259	T	C	34	0.65
contig00180	311	311	C	T	51	0.25
contig00180	322	322	A	G	53	0.26
contig00180	326	326	T	C	52	0.37
contig00180	341	341	T	C	50	0.68
contig00180	363	363	A	C	52	0.27
contig00180	369	369	T	C	52	0.54
contig00180	373	373	C	T	51	0.31
contig00180	383	383	T	A	53	0.25
contig00180	391	391	C	G	52	0.67
contig00180	422	422	T	C	56	0.41
contig00180	545	545	G	A	74	0.61
contig00180	556	556	T	C	78	0.64
contig00180	580	580	G	A	76	0.55
contig00180	608	608	G	C	73	0.63
contig00180	686	686	G	A	65	0.43
contig00180	770	770	G	A	64	0.34
contig00180	814	814	A	G	69	0.46
contig00180	818	818	T	C	65	0.65
contig00180	830	830	G	T	64	0.39
contig00180	855	855	A	C	57	0.51
contig00180	865	865	C	T	49	0.49
contig00180	910	910	C	T	33	0.27
contig00180	911	911	T	C	33	0.64
contig00187	356	356	T	C	24	0.25
contig00187	512	512	A	T	25	0.52
contig00199	129	129	A	G	92	0.37
contig00199	132	132	G	A	93	0.38
contig00199	137	137	T	C	93	0.42
contig00199	165	165	C	T	96	0.39
contig00199	297	297	A	C	104	0.28
contig00199	299	299	C	G	104	0.37
contig00202	61	61	G	C	116	0.38
contig00202	70	70	C	G	117	0.35
contig00202	72	72	T	C	117	0.38
contig00202	75	75	A	G	117	0.37
contig00202	104	104	G	C	120	0.42
contig00202	124	124	G	A	115	0.43
contig00202	132	132	C	G	113	0.4
contig00202	157	157	C	G	102	0.59
contig00202	206	206	T	C	74	0.41
contig00202	207	207	G	C	73	0.41
contig00202	220	220	G	A	66	0.42
contig00202	223	223	A	G	65	0.43
contig00202	228	228	C	T	62	0.44
contig00211	210	210	A	T	17	0.29
contig00211	267	267	G	T	22	0.41
contig00211	278	278	G	C	27	0.3
contig00216	138	138	C	T	40	0.37
contig00216	141	141	C	T	41	0.39
contig00223	72	72	G	C	58	0.47
contig00223	80	80	C	A	57	0.32
contig00223	92	92	A	C	52	0.73
contig00224	50	50	T	C	69	0.39
contig00224	92	92	T	C	71	0.72
contig00224	101	101	T	C	66	0.73
contig00251	117	117	G	C	19	0.53
contig00251	127	127	T	C	20	0.55
contig00251	142	142	A	G	21	0.52
contig00251	173	173	A	G	22	0.59
contig00251	200	200	C	T	22	0.55
contig00251	230	230	A	T	21	0.52
contig00251	262	262	T	C	24	0.42
contig00251	277	277	T	C	26	0.42
contig00251	291	291	T	C	25	0.4
contig00251	322	322	A	G	19	0.37
contig00251	325	325	T	G	19	0.26
contig00251	328	328	G	A	18	0.33
contig00254	4855	4855	C	T	30	0.4
contig00254	6174	6174	A	G	15	0.4
contig00261	2311	2311	T	C	41	0.29
contig00272	259	259	C	A	16	0.37
contig00282	150	150	C	T	17	0.41
contig00289	515	515	C	A	17	0.29
contig00289	755	755	C	A	25	0.44
contig00294	150	150	G	A	49	0.27
contig00294	161	161	T	C	51	0.29
contig00294	297	297	G	A	43	0.35
contig00294	301	301	C	G	43	0.35
contig00303	170	170	G	A	48	0.27
contig00303	260	260	G	C	49	0.29
contig00303	263	263	A	G	48	0.27
contig00303	269	269	T	C	52	0.27
contig00303	272	272	A	G	52	0.25
contig00303	277	277	C	G	53	0.26
contig00305	122	122	C	T	20	0.25
contig00305	239	239	T	C	36	0.33
contig00305	257	257	T	C	45	0.29
contig00305	284	284	C	G	49	0.27
contig00308	83	83	C	T	81	0.52
contig00308	114	114	A	T	83	0.53
contig00308	117	117	G	C	83	0.53
contig00308	123	123	C	T	84	0.45
contig00308	125	125	C	T	84	0.44
contig00308	160	160	G	C	87	0.41
contig00308	250	250	A	G	95	0.61
contig00309	86	86	A	C	26	0.69
contig00309	122	122	C	T	27	0.48
contig00309	170	170	T	C	31	0.39
contig00309	210	210	A	G	30	0.43
contig00309	215	215	C	T	29	0.62
contig00309	218	218	G	A	28	0.61
contig00309	222	222	G	A	28	0.43
contig00309	239	239	T	A	27	0.59
contig00310	109	109	G	A	49	0.43
contig00310	111	111	A	C	49	0.59
contig00310	149	149	G	A	49	0.45
contig00310	150	150	T	C	49	0.51
contig00310	153	153	A	G	49	0.45
contig00310	240	240	C	T	42	0.64
contig00310	243	243	G	A	42	0.64
contig00310	250	250	A	T	42	0.33
contig00310	264	264	T	A	41	0.54
contig00310	288	288	T	A	40	0.42
contig00315	74	74	G	A	58	0.29
contig00315	104	104	G	A	60	0.27
contig00315	299	299	A	G	88	0.39
contig00315	400	400	G	C	78	0.32
contig00315	503	503	G	A	56	0.32
contig00315	524	524	T	C	49	0.27
contig00315	543	543	A	T	39	0.26
contig00333	306	306	G	A	55	0.44
contig00333	315	315	C	T	56	0.43
contig00333	397	397	C	T	65	0.42
contig00333	460	460	A	C	70	0.54
contig00333	530	530	A	T	65	0.52
contig00353	168	168	T	C	75	0.44
contig00361	172	172	G	A	53	0.36
contig00361	259	259	C	T	48	0.35
contig00366	183	183	G	A	16	0.31
contig00366	186	186	A	G	16	0.31
contig00366	192	192	G	A	17	0.35
contig00366	204	204	G	A	18	0.39
contig00366	210	210	A	T	17	0.41
contig00366	219	219	A	C	17	0.47
contig00366	222	222	A	G	17	0.47
contig00366	228	228	G	T	17	0.47
contig00366	243	243	A	G	19	0.42
contig00366	270	270	T	A	25	0.4
contig00366	276	276	G	A	25	0.4
contig00366	294	294	C	T	23	0.39
contig00366	297	297	G	A	23	0.39
contig00366	370	370	A	G	31	0.29
contig00372	61	61	A	G	44	0.5
contig00372	62	62	C	T	44	0.5
contig00372	65	65	G	A	44	0.5
contig00372	89	89	A	T	48	0.29
contig00372	147	147	A	G	58	0.55
contig00372	159	159	G	A	56	0.54
contig00372	162	162	T	A	58	0.64
contig00373	78	78	A	T	75	0.57
contig00373	87	87	C	T	75	0.27
contig00373	96	96	C	T	71	0.34
contig00373	111	111	A	G	75	0.36
contig00373	132	132	T	C	73	0.37
contig00373	138	138	G	A	72	0.32
contig00373	287	287	A	G	35	0.26
contig00373	294	294	C	T	28	0.29
contig00373	297	297	A	T	27	0.26
contig00373	312	312	A	T	26	0.31
contig00373	313	313	G	C	26	0.31
contig00375	75	75	C	T	92	0.37
contig00375	84	84	C	T	92	0.53
contig00375	126	126	G	A	82	0.3
contig00375	144	144	C	T	78	0.56
contig00375	174	174	A	T	58	0.47
contig00375	177	177	G	C	58	0.47
contig00375	183	183	C	T	56	0.27
contig00375	185	185	C	T	56	0.46
contig00375	220	220	G	C	46	0.48
contig00375	222	222	T	C	45	0.71
contig00375	234	234	T	C	37	0.68
contig00384	114	114	G	A	24	0.29
contig00384	157	157	T	C	21	0.62
contig00404	154	154	A	G	231	0.36
contig00404	184	184	G	A	214	0.36
contig00404	215	215	A	G	201	0.34
contig00404	260	260	T	C	192	0.37
contig00417	1638	1638	C	T	15	0.47
contig00417	1860	1860	G	A	19	0.42
contig00417	1866	1866	C	T	17	0.47
contig00417	1911	1911	T	A	16	0.37
contig00421	157	157	A	G	126	0.29
contig00421	217	217	G	A	109	0.41
contig00421	434	434	G	A	123	0.41
contig00437	151	151	C	T	40	0.3
contig00437	173	173	T	C	37	0.32
contig00437	399	399	C	T	20	0.5
contig00437	627	627	G	A	21	0.38
contig00437	699	699	G	A	21	0.38
contig00437	729	729	C	A	22	0.45
contig00437	840	840	C	T	25	0.36
contig00437	927	927	C	G	20	0.45
contig00437	1001	1001	G	A	17	0.35
contig00438	75	75	A	G	22	0.36
contig00459	331	331	G	T	17	0.41
contig00459	445	445	T	C	16	0.44
contig00459	447	447	G	T	16	0.25
contig00477	217	217	A	G	87	0.31
contig00477	412	412	C	G	94	0.35
contig00486	63	63	A	G	36	0.47
contig00486	80	80	T	C	44	0.39
contig00486	90	90	C	G	45	0.38
contig00486	92	92	A	C	45	0.38
contig00486	97	97	G	A	47	0.36
contig00486	161	161	T	C	54	0.28
contig00494	66	66	T	C	20	0.5
contig00494	99	99	G	C	25	0.44
contig00496	50	50	T	C	46	0.5
contig00496	67	67	T	C	52	0.54
contig00496	75	75	T	C	53	0.55
contig00496	83	83	G	C	53	0.55
contig00496	107	107	G	A	54	0.54
contig00496	126	126	T	C	55	0.55
contig00496	142	142	C	T	54	0.54
contig00496	144	144	T	C	55	0.53
contig00496	199	199	T	C	54	0.65
contig00496	230	230	G	A	55	0.44
contig00496	238	238	G	C	55	0.44
contig00496	244	244	G	C	54	0.43
contig00556	278	278	C	T	28	0.5
contig00556	281	281	C	T	28	0.5
contig00556	428	428	C	T	27	0.3
contig00556	434	434	G	A	30	0.53
contig00556	1556	1556	C	A	27	0.52
contig00556	1925	1925	A	T	27	0.52
contig00556	2075	2075	C	T	25	0.4
contig00556	2105	2105	C	T	27	0.37
contig00556	2396	2396	T	C	68	0.34
contig00568	535	535	A	G	15	0.33
contig00580	270	270	A	G	38	0.45
contig00582	78	78	T	A	32	0.37
contig00582	93	93	A	G	23	0.35
contig00631	226	226	C	T	25	0.36
contig00631	244	244	G	T	24	0.33
contig00631	1258	1258	C	T	17	0.41
contig00631	1297	1297	A	G	21	0.48
contig00631	1399	1399	T	C	26	0.46
contig00631	1795	1795	G	A	49	0.27
contig00631	1966	1966	C	T	29	0.41
contig00635	227	227	T	C	39	0.41
contig00635	2342	2342	C	T	15	0.27
contig00637	128	128	G	A	28	0.25
contig00644	143	143	C	T	24	0.42
contig00644	436	436	G	A	54	0.41
contig00650	754	754	C	T	16	0.31
contig00650	758	758	C	T	16	0.25
contig00677	1315	1315	T	C	28	0.54
contig00685	137	137	C	G	369	0.26
contig00687	67	67	A	G	53	0.68
contig00707	779	779	C	T	21	0.33
contig00709	286	286	C	T	79	0.29
contig00709	391	391	A	G	64	0.31
contig00711	83	83	G	T	134	0.42
contig00712	901	901	C	A	27	0.41
contig00719	315	315	T	A	20	0.25
contig00719	318	318	A	G	20	0.25
contig00719	494	494	G	A	18	0.44
contig00719	508	508	G	C	17	0.29
contig00719	524	524	G	A	17	0.41
contig00719	528	528	T	G	17	0.47
contig00719	534	534	G	T	17	0.47
contig00719	536	536	A	G	17	0.47
contig00766	652	652	T	C	93	0.47
contig00772	351	351	C	A	19	0.53
contig00772	405	405	G	C	20	0.5
contig00772	429	429	C	T	23	0.43
contig00784	203	203	T	C	16	0.56
contig00784	236	236	C	T	16	0.5
contig00805	528	528	G	T	21	0.29
contig00805	774	774	C	T	17	0.41
contig00805	1069	1069	C	T	19	0.58
contig00805	1133	1133	A	G	22	0.55
contig00815	237	237	A	G	195	0.52
contig00815	466	466	A	C	136	0.25
contig00856	302	302	T	C	80	0.25
contig00904	144	144	A	G	21	0.33
contig00904	180	180	C	T	17	0.35
contig00905	251	251	T	C	34	0.32
contig00905	376	376	C	T	29	0.38
contig00905	385	385	C	T	28	0.39
contig00910	168	168	G	C	15	0.27
contig00922	94	94	T	G	23	0.39
contig00922	107	107	G	A	26	0.35
contig00922	164	164	G	A	28	0.43
contig00932	96	96	G	A	28	0.5
contig00932	236	236	G	T	19	0.42
contig00943	226	226	C	A	15	0.33
contig00943	241	241	C	T	16	0.37
contig00943	250	250	G	A	16	0.31
contig00943	269	269	C	T	17	0.35
contig01034	209	209	T	C	15	0.67
contig01034	220	220	G	A	16	0.25
contig01036	122	122	A	G	25	0.52
contig01036	164	164	C	G	29	0.52
contig01075	79	79	T	C	20	0.5
contig01076	59	59	T	C	22	0.55
contig01234	169	169	A	G	70	0.5
contig01234	255	255	G	A	102	0.38
contig01234	460	460	A	G	96	0.47
contig01234	550	550	A	G	82	0.33
contig01234	1090	1090	A	T	56	0.45
contig01234	1102	1102	C	T	58	0.45
contig01234	1108	1108	C	A	58	0.43
contig01234	1216	1216	C	T	55	0.27
contig01236	559	559	G	A	20	0.3
contig01243	168	168	G	A	21	0.38
contig01245	113	113	G	A	44	0.32
contig01245	142	142	C	T	49	0.33
contig01245	149	149	G	T	48	0.37
contig01245	190	190	T	A	41	0.34
contig01262	2904	2904	C	T	16	0.25
contig01262	3204	3204	A	C	16	0.25
contig01265	632	632	G	C	25	0.44
contig01265	793	793	G	A	22	0.45
contig01265	973	973	G	A	22	0.41
contig01271	686	686	C	T	19	0.32
contig01274	2172	2172	T	G	15	0.4
contig01275	1320	1320	T	C	17	0.41
contig01275	1617	1617	T	A	16	0.44
contig01275	1857	1857	G	A	27	0.37
contig01275	2293	2293	A	G	38	0.32
contig01275	2319	2319	C	G	34	0.38
contig01279	1705	1705	T	C	15	0.33
contig01279	1709	1709	T	C	15	0.33
contig01279	1711	1711	A	C	15	0.33
contig01282	2126	2126	A	C	22	0.27
contig01282	2246	2246	C	T	18	0.33
contig01287	1634	1634	G	A	20	0.3
contig01288	1272	1272	T	C	263	0.38
contig01290	1122	1122	A	C	18	0.33
contig01293	795	795	C	G	41	0.46
contig01293	970	970	G	A	36	0.25
contig01293	1083	1083	G	A	55	0.36
contig01294	1437	1437	T	C	18	0.44
contig01294	1576	1576	T	C	27	0.41
contig01295	1589	1589	T	C	26	0.42
contig01302	763	763	A	C	23	0.26
contig01313	204	204	T	C	20	0.45
contig01314	92	92	A	G	16	0.31
contig01314	115	115	T	G	16	0.31
contig01314	1017	1017	C	G	16	0.44
contig01314	1161	1161	A	G	22	0.5
contig01317	453	453	T	C	21	0.48
contig01317	528	528	C	A	20	0.25
contig01318	1034	1034	T	C	23	0.26
contig01325	1269	1269	A	G	18	0.39
contig01330	1008	1008	T	G	19	0.32
contig01330	1404	1404	C	G	26	0.46
contig01333	489	489	C	T	17	0.59
contig01333	1111	1111	G	C	15	0.33
contig01333	1146	1146	C	T	18	0.39
contig01333	1660	1660	C	T	32	0.28
contig01334	559	559	A	G	15	0.53
contig01334	685	685	G	A	18	0.39
contig01334	730	730	A	G	17	0.35
contig01334	1084	1084	G	A	16	0.44
contig01334	1336	1336	T	A	23	0.61
contig01335	983	983	A	G	24	0.33
contig01335	1001	1001	A	G	23	0.35
contig01335	1544	1544	C	T	16	0.44
contig01340	1612	1612	T	A	24	0.29
contig01344	1283	1283	A	G	15	0.47
contig01351	1211	1211	A	T	24	0.37
contig01351	1235	1235	G	A	27	0.37
contig01351	1268	1268	G	A	27	0.33
contig01351	1312	1312	A	G	27	0.37
contig01351	1313	1313	C	T	27	0.37
contig01351	1445	1445	G	A	23	0.35
contig01352	367	367	C	T	18	0.39
contig01352	460	460	G	A	16	0.44
contig01352	1133	1133	G	A	17	0.35
contig01352	1177	1177	T	C	19	0.42
contig01353	104	104	A	G	17	0.47
contig01353	134	134	A	G	20	0.45
contig01353	233	233	T	C	20	0.45
contig01353	566	566	G	A	16	0.37
contig01360	1071	1071	G	A	17	0.29
contig01360	1113	1113	A	T	21	0.29
contig01363	814	814	A	T	23	0.35
contig01363	820	820	A	G	24	0.42
contig01363	968	968	G	A	22	0.41
contig01363	1234	1234	A	G	23	0.3
contig01364	662	662	A	G	53	0.28
contig01364	746	746	A	G	49	0.39
contig01364	1184	1184	G	A	63	0.25
contig01364	1280	1280	G	A	54	0.33
contig01376	960	960	T	C	16	0.25
contig01376	962	962	A	G	16	0.25
contig01384	154	154	A	G	172	0.36
contig01385	361	361	G	A	24	0.46
contig01385	1223	1223	C	T	30	0.43
contig01385	1253	1253	C	T	31	0.35
contig01386	1239	1239	T	C	15	0.33
contig01394	964	964	A	G	19	0.32
contig01398	896	896	A	G	16	0.44
contig01398	973	973	G	A	15	0.33
contig01406	912	912	G	A	15	0.4
contig01407	1013	1013	T	A	76	0.45
contig01418	1067	1067	C	G	21	0.29
contig01425	540	540	T	C	23	0.35
contig01425	699	699	T	C	21	0.33
contig01425	795	795	T	C	18	0.28
contig01425	1185	1185	C	T	17	0.53
contig01430	627	627	C	G	19	0.26
contig01439	819	819	A	G	15	0.27
contig01449	986	986	T	C	26	0.42
contig01454	508	508	A	G	57	0.35
contig01454	570	570	T	C	49	0.41
contig01454	870	870	A	T	48	0.33
contig01454	900	900	T	C	52	0.33
contig01454	960	960	T	C	48	0.31
contig01456	770	770	G	C	23	0.3
contig01456	804	804	G	C	27	0.41
contig01456	908	908	T	C	29	0.45
contig01456	939	939	A	G	27	0.37
contig01466	182	182	T	C	75	0.31
contig01481	381	381	G	A	24	0.37
contig01481	387	387	G	T	24	0.37
contig01484	234	234	C	G	20	0.3
contig01498	122	122	A	G	15	0.4
contig01498	955	955	G	A	22	0.41
contig01498	1015	1015	A	G	16	0.44
contig01505	199	199	A	G	17	0.35
contig01511	488	488	C	T	27	0.59
contig01523	577	577	C	T	18	0.39
contig01523	763	763	G	A	28	0.32
contig01523	817	817	C	T	24	0.29
contig01523	862	862	G	A	23	0.52
contig01523	898	898	T	C	27	0.41
contig01523	970	970	T	C	26	0.54
contig01523	1051	1051	A	G	18	0.44
contig01524	168	168	C	T	17	0.29
contig01524	336	336	G	A	27	0.44
contig01524	460	460	T	C	33	0.39
contig01524	504	504	G	T	25	0.4
contig01524	552	552	A	T	30	0.37
contig01524	699	699	T	G	26	0.35
contig01524	897	897	A	G	18	0.5
contig01524	933	933	G	A	16	0.5
contig01536	434	434	A	G	27	0.37
contig01536	868	868	G	C	36	0.25
contig01546	180	180	A	G	15	0.4
contig01546	183	183	G	A	15	0.4
contig01546	213	213	G	A	17	0.35
contig01546	342	342	A	G	22	0.32
contig01546	402	402	T	G	26	0.35
contig01546	594	594	T	A	15	0.4
contig01551	146	146	C	T	17	0.53
contig01555	465	465	C	T	20	0.3
contig01581	711	711	G	A	26	0.38
contig01581	900	900	A	T	50	0.3
contig01589	654	654	C	T	27	0.44
contig01589	700	700	C	G	30	0.47
contig01605	321	321	G	A	59	0.41
contig01605	387	387	G	C	61	0.33
contig01605	408	408	T	C	58	0.33
contig01607	245	245	C	T	15	0.6
contig01612	589	589	G	A	33	0.3
contig01623	220	220	G	C	17	0.29
contig01623	295	295	T	C	20	0.25
contig01625	338	338	C	T	20	0.4
contig01625	383	383	T	A	19	0.37
contig01640	707	707	T	C	17	0.29
contig01640	851	851	G	A	17	0.35
contig01646	533	533	A	C	23	0.35
contig01646	614	614	C	T	19	0.42
contig01652	421	421	A	C	19	0.26
contig01655	272	272	T	C	75	0.25
contig01659	459	459	T	C	19	0.26
contig01659	736	736	T	C	26	0.35
contig01675	511	511	G	A	19	0.47
contig01683	546	546	C	T	15	0.33
contig01685	490	490	C	T	18	0.44
contig01689	303	303	T	A	212	0.33
contig01689	357	357	A	C	218	0.38
contig01689	606	606	C	T	234	0.41
contig01689	747	747	G	A	188	0.4
contig01692	276	276	C	T	30	0.4
contig01692	360	360	G	A	29	0.41
contig01692	409	409	T	C	34	0.41
contig01692	441	441	C	T	37	0.43
contig01708	490	490	C	T	15	0.33
contig01717	468	468	T	C	164	0.29
contig01717	486	486	G	A	165	0.28
contig01717	606	606	T	C	139	0.27
contig01722	227	227	T	C	58	0.36
contig01722	584	584	C	T	99	0.35
contig01722	608	608	T	C	108	0.34
contig01722	878	878	G	C	82	0.28
contig01731	515	515	C	T	57	0.44
contig01731	678	678	A	T	26	0.5
contig01731	756	756	A	C	16	0.44
contig01731	759	759	T	C	16	0.44
contig01741	107	107	A	C	15	0.33
contig01743	882	882	T	G	18	0.33
contig01743	886	886	C	G	16	0.31
contig01748	94	94	C	G	34	0.41
contig01749	329	329	G	A	63	0.46
contig01749	377	377	A	T	79	0.38
contig01766	106	106	G	A	29	0.34
contig01766	613	613	G	A	84	0.31
contig01766	757	757	G	A	69	0.33
contig01779	186	186	T	A	18	0.39
contig01783	631	631	A	G	67	0.42
contig01805	139	139	G	A	26	0.42
contig01805	258	258	C	T	34	0.56
contig01805	303	303	G	T	41	0.41
contig01805	327	327	A	G	48	0.4
contig01805	462	462	T	C	72	0.53
contig01805	567	567	A	T	82	0.48
contig01806	378	378	G	A	15	0.33
contig01811	192	192	C	T	53	0.51
contig01811	515	515	C	T	102	0.48
contig01811	806	806	A	G	63	0.56
contig01812	88	88	C	T	16	0.5
contig01812	647	647	G	A	15	0.4
contig01812	820	820	C	T	15	0.47
contig01824	173	173	G	A	16	0.31
contig01824	183	183	T	C	16	0.44
contig01824	188	188	C	G	16	0.44
contig01839	242	242	G	A	19	0.26
contig01855	780	780	G	A	29	0.48
contig01855	801	801	T	C	27	0.48
contig01873	245	245	A	G	31	0.42
contig01873	545	545	C	T	59	0.29
contig01891	791	791	T	C	18	0.39
contig01895	143	143	C	G	30	0.37
contig01900	235	235	C	T	24	0.5
contig01900	425	425	T	C	36	0.47
contig01920	717	717	A	G	16	0.37
contig01923	204	204	G	A	76	0.51
contig01923	266	266	C	T	84	0.52
contig01923	343	343	T	C	100	0.47
contig01923	552	552	C	T	111	0.36
contig01926	317	317	T	C	17	0.41
contig01931	228	228	A	G	33	0.33
contig01931	531	531	G	A	33	0.52
contig01931	621	621	C	T	30	0.4
contig01931	623	623	G	A	29	0.38
contig01931	627	627	C	T	29	0.41
contig01931	630	630	C	A	29	0.38
contig01931	632	632	A	G	29	0.45
contig01936	102	102	G	C	19	0.42
contig01938	784	784	A	G	16	0.5
contig01941	302	302	G	A	74	0.26
contig01946	598	598	A	T	41	0.27
contig01949	431	431	A	G	239	0.48
contig01973	347	347	C	T	35	0.29
contig01980	386	386	G	C	67	0.25
contig01980	491	491	T	C	54	0.31
contig01987	310	310	C	T	29	0.34
contig01987	574	574	A	G	45	0.47
contig01987	691	691	G	A	40	0.4
contig02023	351	351	G	C	34	0.56
contig02023	471	471	C	T	34	0.35
contig02023	486	486	C	T	33	0.33
contig02023	647	647	C	T	24	0.37
contig02023	670	670	G	A	27	0.33
contig02026	248	248	C	T	52	0.4
contig02026	575	575	G	C	80	0.42
contig02034	458	458	G	A	64	0.27
contig02036	456	456	A	G	64	0.52
contig02038	568	568	G	T	17	0.47
contig02038	583	583	T	C	17	0.47
contig02038	598	598	G	A	17	0.47
contig02048	353	353	T	C	22	0.32
contig02048	527	527	T	C	26	0.42
contig02048	611	611	C	T	20	0.4
contig02053	371	371	A	G	128	0.28
contig02053	525	525	A	G	106	0.27
contig02053	549	549	A	G	102	0.29
contig02055	133	133	A	G	103	0.29
contig02079	167	167	T	G	56	0.3
contig02079	207	207	A	G	58	0.34
contig02109	442	442	C	T	17	0.41
contig02113	475	475	G	A	21	0.29
contig02116	197	197	T	C	16	0.5
contig02116	334	334	C	A	37	0.3
contig02121	267	267	C	G	26	0.42
contig02132	192	192	A	T	26	0.5
contig02132	270	270	A	G	25	0.4
contig02132	411	411	G	A	30	0.37
contig02132	422	422	G	C	28	0.39
contig02213	184	184	C	G	40	0.35
contig02213	245	245	A	T	83	0.29
contig02213	281	281	T	C	106	0.6
contig02213	287	287	T	C	109	0.35
contig02213	290	290	C	T	110	0.27
contig02213	293	293	T	A	113	0.35
contig02213	320	320	T	C	151	0.3
contig02213	323	323	T	G	150	0.43
contig02213	341	341	T	C	159	0.45
contig02213	344	344	G	C	158	0.3
contig02213	347	347	G	A	160	0.36
contig02213	386	386	C	T	167	0.35
contig02213	410	410	T	C	156	0.62
contig02213	430	430	T	C	153	0.25
contig02213	431	431	T	C	153	0.36
contig02213	455	455	T	C	154	0.29
contig02213	458	458	A	G	154	0.28
contig02213	464	464	C	T	151	0.29
contig02213	497	497	T	C	119	0.51
contig02213	573	573	A	G	92	0.38
contig02229	273	273	C	G	20	0.5
contig02251	465	465	T	C	37	0.3
contig02308	489	489	A	G	16	0.25
contig02335	161	161	C	T	40	0.4
contig02335	466	466	A	C	53	0.32
contig02396	172	172	A	G	36	0.33
contig02396	236	236	T	C	32	0.28
contig02396	473	473	C	T	16	0.44
contig02401	328	328	T	C	50	0.3
contig02442	322	322	G	A	29	0.31
contig02442	342	342	T	A	37	0.41
contig02442	352	352	G	C	44	0.48
contig02442	385	385	C	T	48	0.62
contig02442	398	398	C	G	46	0.61
contig02442	403	403	G	A	48	0.58
contig02442	424	424	G	A	45	0.62
contig02442	454	454	C	G	44	0.64
contig02442	477	477	T	A	44	0.64
contig02442	478	478	G	A	44	0.61
contig02442	485	485	G	T	44	0.64
contig02442	510	510	C	G	43	0.65
contig02442	511	511	A	G	43	0.42
contig02442	518	518	C	G	43	0.65
contig02442	525	525	T	C	43	0.65
contig02442	532	532	C	T	43	0.65
contig02442	579	579	C	A	51	0.67
contig02442	585	585	G	C	51	0.29
contig02442	618	618	A	T	43	0.33
contig02477	95	95	C	G	72	0.64
contig02477	142	142	C	T	52	0.44
contig02477	151	151	A	T	51	0.43
contig02477	176	176	A	G	47	0.34
contig02486	122	122	G	A	35	0.43
contig02486	211	211	A	C	39	0.44
contig02486	297	297	A	G	34	0.41
contig02486	438	438	A	G	27	0.26
contig02513	253	253	G	A	102	0.53
contig02555	356	356	G	A	65	0.46
contig02555	388	388	T	C	52	0.31
contig02582	332	332	A	C	15	0.4
contig02582	336	336	A	G	15	0.4
contig02582	338	338	C	T	15	0.4
contig02582	350	350	T	C	17	0.35
contig02582	368	368	C	A	15	0.4
contig02582	371	371	C	T	15	0.4
contig02582	404	404	T	C	15	0.4
contig02582	409	409	A	G	17	0.35
contig02582	412	412	G	A	17	0.29
contig02582	419	419	A	G	19	0.32
contig02583	207	207	G	A	16	0.5
contig02583	319	319	G	A	16	0.25
contig02622	64	64	C	T	17	0.41
contig02636	196	196	T	C	71	0.34
contig02636	202	202	C	T	72	0.33
contig02636	567	567	C	A	32	0.31
contig02646	123	123	A	C	16	0.37
contig02674	362	362	G	A	35	0.37
contig02708	199	199	G	A	49	0.43
contig02708	381	381	T	G	56	0.29
contig02718	301	301	T	C	89	0.43
contig02722	192	192	G	A	46	0.37
contig02722	257	257	T	C	66	0.36
contig02730	475	475	C	T	19	0.42
contig02730	520	520	A	G	21	0.48
contig02753	520	520	A	G	36	0.42
contig02763	103	103	C	T	16	0.25
contig02763	114	114	C	A	21	0.38
contig02763	352	352	C	T	74	0.34
contig02763	448	448	C	T	57	0.26
contig02786	258	258	C	T	53	0.51
contig02786	375	375	C	T	53	0.51
contig02786	477	477	A	G	24	0.42
contig02803	335	335	A	G	27	0.44
contig02815	224	224	G	C	49	0.31
contig02837	206	206	A	T	15	0.33
contig02847	406	406	G	A	23	0.26
contig02847	503	503	G	A	19	0.32
contig02848	314	314	G	A	61	0.31
contig02854	103	103	A	C	16	0.44
contig02865	502	502	G	A	43	0.26
contig02873	117	117	C	T	18	0.39
contig02887	136	136	C	G	31	0.48
contig02890	70	70	C	T	33	0.39
contig02904	416	416	A	G	28	0.32
contig02950	155	155	G	A	18	0.28
contig03022	476	476	T	C	22	0.41
contig03102	212	212	G	T	45	0.42
contig03102	386	386	A	G	32	0.28
contig03121	303	303	C	T	20	0.35
contig03130	100	100	C	T	43	0.44
contig03130	385	385	G	A	56	0.25
contig03165	410	410	C	T	122	0.47
contig03176	327	327	G	A	19	0.47
contig03181	246	246	G	A	51	0.35
contig03181	326	326	G	A	58	0.43
contig03181	460	460	C	T	48	0.35
contig03189	78	78	C	T	31	0.39
contig03189	471	471	A	T	19	0.26
contig03251	180	180	C	T	21	0.33
contig03254	305	305	T	A	16	0.31
contig03258	106	106	G	A	21	0.38
contig03258	387	387	C	A	16	0.25
contig03288	173	173	T	G	67	0.39
contig03327	189	189	G	T	87	0.3
contig03327	372	372	C	T	54	0.26
contig03327	408	408	A	G	50	0.38
contig03460	84	84	C	G	29	0.28
contig03460	206	206	G	T	30	0.27
contig03497	117	117	G	A	45	0.42
contig03497	192	192	G	A	47	0.4
contig03497	216	216	A	G	47	0.4
contig03497	339	339	T	C	33	0.45
contig03518	205	205	C	T	36	0.47
contig03518	409	409	G	A	18	0.44
contig03520	407	407	T	G	45	0.31
contig03590	76	76	G	A	33	0.3
contig03590	99	99	T	C	32	0.31
contig03590	350	350	G	A	25	0.4
contig03595	101	101	T	A	15	0.27
contig03595	108	108	T	A	18	0.28
contig03595	119	119	C	T	22	0.27
contig03595	121	121	G	A	22	0.32
contig03595	171	171	C	G	23	0.43
contig03596	239	239	G	T	18	0.28
contig03608	95	95	A	G	36	0.33
contig03635	119	119	T	C	46	0.26
contig03635	380	380	C	T	50	0.28
contig03635	386	386	T	C	52	0.29
contig03740	179	179	T	C	33	0.45
contig03740	314	314	A	G	29	0.45
contig03839	252	252	C	T	24	0.33
contig03893	128	128	T	C	23	0.26
contig03893	234	234	A	T	23	0.26
contig03929	325	325	T	C	16	0.37
contig03996	77	77	C	T	19	0.63
contig03996	302	302	A	G	16	0.31
contig04034	221	221	G	C	28	0.61
contig04034	262	262	C	G	23	0.61
contig04052	54	54	G	C	15	0.4
contig04148	53	53	G	A	15	0.27
contig04148	75	75	T	C	16	0.25
contig04175	316	316	C	G	15	0.4
contig04426	149	149	A	G	27	0.26
contig04867	61	61	A	T	54	0.44
contig04867	62	62	C	T	54	0.44
contig04867	94	94	C	G	62	0.45
contig04867	168	168	C	T	31	0.42
contig05004	96	96	A	G	16	0.25

## Sheet: T.dichtomus_medium
Contig Name	SNPs in Contig	SNP location	Major Allele	Minor Allele	Depth	Allele Freq
contig00180	56	56	T	G	27	0.67
contig00180	98	98	C	G	24	0.25
contig00180	103	103	A	G	23	0.65
contig00180	109	109	G	A	23	0.57
contig00180	116	116	G	C	23	0.52
contig00180	122	122	T	A	24	0.46
contig00180	176	176	C	T	26	0.62
contig00180	194	194	G	A	28	0.21
contig00180	259	259	T	C	34	0.65
contig00180	311	311	C	T	51	0.25
contig00180	322	322	A	G	53	0.26
contig00180	326	326	T	C	52	0.37
contig00180	338	338	G	T	48	0.23
contig00180	341	341	T	C	50	0.68
contig00180	363	363	A	C	52	0.27
contig00180	369	369	T	C	52	0.54
contig00180	373	373	C	T	51	0.31
contig00180	383	383	T	A	53	0.25
contig00180	391	391	C	G	52	0.67
contig00180	422	422	T	C	56	0.41
contig00180	513	513	G	A	70	0.2
contig00180	545	545	G	A	74	0.61
contig00180	556	556	T	C	78	0.64
contig00180	569	569	T	C	80	0.22
contig00180	580	580	G	A	76	0.55
contig00180	608	608	G	C	73	0.63
contig00180	686	686	G	A	65	0.43
contig00180	761	761	C	T	64	0.8
contig00180	770	770	G	A	64	0.34
contig00180	803	803	C	T	74	0.22
contig00180	814	814	A	G	69	0.46
contig00180	818	818	T	C	65	0.65
contig00180	827	827	G	T	64	0.23
contig00180	830	830	G	T	64	0.39
contig00180	855	855	A	C	57	0.51
contig00180	865	865	C	T	49	0.49
contig00180	893	893	G	A	41	0.24
contig00180	910	910	C	T	33	0.27
contig00180	911	911	T	C	33	0.64
contig00187	356	356	T	C	24	0.25
contig00187	440	440	C	T	22	0.23
contig00187	512	512	A	T	25	0.52
contig00199	66	66	G	C	79	0.22
contig00199	129	129	A	G	92	0.37
contig00199	132	132	G	A	93	0.38
contig00199	137	137	T	C	93	0.42
contig00199	165	165	C	T	96	0.39
contig00199	297	297	A	C	104	0.28
contig00199	299	299	C	G	104	0.37
contig00202	61	61	G	C	116	0.38
contig00202	70	70	C	G	117	0.35
contig00202	72	72	T	C	117	0.38
contig00202	75	75	A	G	117	0.37
contig00202	104	104	G	C	120	0.42
contig00202	124	124	G	A	115	0.43
contig00202	132	132	C	G	113	0.4
contig00202	157	157	C	G	102	0.59
contig00202	206	206	T	C	74	0.41
contig00202	207	207	G	C	73	0.41
contig00202	220	220	G	A	66	0.42
contig00202	223	223	A	G	65	0.43
contig00202	228	228	C	T	62	0.44
contig00211	101	101	C	T	13	0.62
contig00211	124	124	G	A	14	0.5
contig00211	159	159	C	G	12	0.25
contig00211	166	166	G	A	12	0.25
contig00211	175	175	C	T	15	0.2
contig00211	192	192	C	T	17	0.24
contig00211	210	210	A	T	17	0.29
contig00211	214	214	C	T	17	0.24
contig00211	219	219	A	C	17	0.24
contig00211	225	225	C	T	18	0.22
contig00211	243	243	C	T	21	0.24
contig00211	267	267	G	T	22	0.41
contig00211	278	278	G	C	27	0.3
contig00211	403	403	C	T	14	0.43
contig00216	138	138	C	T	40	0.37
contig00216	141	141	C	T	41	0.39
contig00223	72	72	G	C	58	0.47
contig00223	80	80	C	A	57	0.32
contig00223	92	92	A	C	52	0.73
contig00224	50	50	T	C	69	0.39
contig00224	92	92	T	C	71	0.72
contig00224	101	101	T	C	66	0.73
contig00248	152	152	C	T	14	0.29
contig00251	94	94	A	T	12	0.67
contig00251	117	117	G	C	19	0.53
contig00251	127	127	T	C	20	0.55
contig00251	142	142	A	G	21	0.52
contig00251	173	173	A	G	22	0.59
contig00251	200	200	C	T	22	0.55
contig00251	230	230	A	T	21	0.52
contig00251	262	262	T	C	24	0.42
contig00251	277	277	T	C	26	0.42
contig00251	291	291	T	C	25	0.4
contig00251	322	322	A	G	19	0.37
contig00251	325	325	T	G	19	0.26
contig00251	328	328	G	A	18	0.33
contig00254	4855	4855	C	T	30	0.4
contig00254	6174	6174	A	G	15	0.4
contig00261	2311	2311	T	C	41	0.29
contig00264	336	336	C	T	14	0.21
contig00272	259	259	C	A	16	0.37
contig00275	1675	1675	C	A	48	0.21
contig00282	150	150	C	T	17	0.41
contig00289	515	515	C	A	17	0.29
contig00289	755	755	C	A	25	0.44
contig00294	150	150	G	A	49	0.27
contig00294	161	161	T	C	51	0.29
contig00294	297	297	G	A	43	0.35
contig00294	301	301	C	G	43	0.35
contig00303	170	170	G	A	48	0.27
contig00303	260	260	G	C	49	0.29
contig00303	263	263	A	G	48	0.27
contig00303	269	269	T	C	52	0.27
contig00303	272	272	A	G	52	0.25
contig00303	277	277	C	G	53	0.26
contig00303	281	281	T	C	51	0.24
contig00305	122	122	C	T	20	0.25
contig00305	239	239	T	C	36	0.33
contig00305	257	257	T	C	45	0.29
contig00305	284	284	C	G	49	0.27
contig00308	62	62	T	C	71	0.23
contig00308	65	65	G	A	75	0.21
contig00308	68	68	C	T	76	0.22
contig00308	80	80	C	T	79	0.23
contig00308	83	83	C	T	81	0.52
contig00308	114	114	A	T	83	0.53
contig00308	117	117	G	C	83	0.53
contig00308	123	123	C	T	84	0.45
contig00308	125	125	C	T	84	0.44
contig00308	160	160	G	C	87	0.41
contig00308	174	174	C	T	89	0.21
contig00308	250	250	A	G	95	0.61
contig00309	86	86	A	C	26	0.69
contig00309	122	122	C	T	27	0.48
contig00309	170	170	T	C	31	0.39
contig00309	210	210	A	G	30	0.43
contig00309	215	215	C	T	29	0.62
contig00309	218	218	G	A	28	0.61
contig00309	222	222	G	A	28	0.43
contig00309	239	239	T	A	27	0.59
contig00310	109	109	G	A	49	0.43
contig00310	111	111	A	C	49	0.59
contig00310	149	149	G	A	49	0.45
contig00310	150	150	T	C	49	0.51
contig00310	153	153	A	G	49	0.45
contig00310	194	194	A	G	45	0.78
contig00310	235	235	A	G	42	0.21
contig00310	240	240	C	T	42	0.64
contig00310	243	243	G	A	42	0.64
contig00310	247	247	G	A	42	0.21
contig00310	250	250	A	T	42	0.33
contig00310	264	264	T	A	41	0.54
contig00310	288	288	T	A	40	0.42
contig00315	74	74	G	A	58	0.29
contig00315	104	104	G	A	60	0.27
contig00315	299	299	A	G	88	0.39
contig00315	400	400	G	C	78	0.32
contig00315	503	503	G	A	56	0.32
contig00315	524	524	T	C	49	0.27
contig00315	528	528	C	T	47	0.23
contig00315	543	543	A	T	39	0.26
contig00333	306	306	G	A	55	0.44
contig00333	315	315	C	T	56	0.43
contig00333	397	397	C	T	65	0.42
contig00333	460	460	A	C	70	0.54
contig00333	530	530	A	T	65	0.52
contig00349	79	79	C	G	37	0.22
contig00353	168	168	T	C	75	0.44
contig00361	172	172	G	A	53	0.36
contig00361	259	259	C	T	48	0.35
contig00366	183	183	G	A	16	0.31
contig00366	186	186	A	G	16	0.31
contig00366	192	192	G	A	17	0.35
contig00366	204	204	G	A	18	0.39
contig00366	210	210	A	T	17	0.41
contig00366	219	219	A	C	17	0.47
contig00366	222	222	A	G	17	0.47
contig00366	228	228	G	T	17	0.47
contig00366	243	243	A	G	19	0.42
contig00366	270	270	T	A	25	0.4
contig00366	276	276	G	A	25	0.4
contig00366	294	294	C	T	23	0.39
contig00366	297	297	G	A	23	0.39
contig00366	370	370	A	G	31	0.29
contig00372	61	61	A	G	44	0.5
contig00372	62	62	C	T	44	0.5
contig00372	65	65	G	A	44	0.5
contig00372	89	89	A	T	48	0.29
contig00372	147	147	A	G	58	0.55
contig00372	159	159	G	A	56	0.54
contig00372	162	162	T	A	58	0.64
contig00373	78	78	A	T	75	0.57
contig00373	87	87	C	T	75	0.27
contig00373	96	96	C	T	71	0.34
contig00373	111	111	A	G	75	0.36
contig00373	132	132	T	C	73	0.37
contig00373	138	138	G	A	72	0.32
contig00373	180	180	C	T	53	0.23
contig00373	222	222	C	T	45	0.2
contig00373	234	234	T	C	43	0.21
contig00373	270	270	T	C	39	0.23
contig00373	287	287	A	G	35	0.26
contig00373	294	294	C	T	28	0.29
contig00373	297	297	A	T	27	0.26
contig00373	312	312	A	T	26	0.31
contig00373	313	313	G	C	26	0.31
contig00375	75	75	C	T	92	0.37
contig00375	84	84	C	T	92	0.53
contig00375	91	91	A	G	92	0.21
contig00375	99	99	A	G	90	0.77
contig00375	120	120	T	C	82	0.76
contig00375	126	126	G	A	82	0.3
contig00375	144	144	C	T	78	0.56
contig00375	174	174	A	T	58	0.47
contig00375	177	177	G	C	58	0.47
contig00375	183	183	C	T	56	0.27
contig00375	185	185	C	T	56	0.46
contig00375	220	220	G	C	46	0.48
contig00375	222	222	T	C	45	0.71
contig00375	234	234	T	C	37	0.68
contig00377	517	517	G	A	213	0.23
contig00384	114	114	G	A	24	0.29
contig00384	157	157	T	C	21	0.62
contig00404	154	154	A	G	231	0.36
contig00404	184	184	G	A	214	0.36
contig00404	215	215	A	G	201	0.34
contig00404	260	260	T	C	192	0.37
contig00417	1638	1638	C	T	15	0.47
contig00417	1860	1860	G	A	19	0.42
contig00417	1866	1866	C	T	17	0.47
contig00417	1911	1911	T	A	16	0.37
contig00421	157	157	A	G	126	0.29
contig00421	217	217	G	A	109	0.41
contig00421	223	223	C	T	109	0.2
contig00421	223	223	C	T	109	0.2
contig00421	434	434	G	A	123	0.41
contig00437	151	151	C	T	40	0.3
contig00437	173	173	T	C	37	0.32
contig00437	399	399	C	T	20	0.5
contig00437	627	627	G	A	21	0.38
contig00437	699	699	G	A	21	0.38
contig00437	729	729	C	A	22	0.45
contig00437	840	840	C	T	25	0.36
contig00437	927	927	C	G	20	0.45
contig00437	1001	1001	G	A	17	0.35
contig00438	75	75	A	G	22	0.36
contig00442	463	463	G	A	258	0.22
contig00459	59	59	T	C	12	0.42
contig00459	84	84	A	C	12	0.25
contig00459	104	104	A	G	12	0.5
contig00459	189	189	C	A	13	0.46
contig00459	192	192	C	T	13	0.31
contig00459	221	221	C	T	14	0.21
contig00459	312	312	C	T	15	0.2
contig00459	331	331	G	T	17	0.41
contig00459	411	411	C	T	13	0.62
contig00459	418	418	C	A	12	0.42
contig00459	445	445	T	C	16	0.44
contig00459	447	447	G	T	16	0.25
contig00459	473	473	A	T	14	0.36
contig00459	504	504	G	C	14	0.36
contig00462	700	700	A	G	12	0.33
contig00467	85	85	C	T	13	0.23
contig00467	122	122	C	A	12	0.25
contig00468	267	267	C	T	12	0.25
contig00477	217	217	A	G	87	0.31
contig00477	412	412	C	G	94	0.35
contig00486	63	63	A	G	36	0.47
contig00486	80	80	T	C	44	0.39
contig00486	90	90	C	G	45	0.38
contig00486	92	92	A	C	45	0.38
contig00486	97	97	G	A	47	0.36
contig00486	161	161	T	C	54	0.28
contig00486	197	197	A	G	54	0.24
contig00486	198	198	C	G	54	0.24
contig00486	211	211	A	G	54	0.24
contig00494	66	66	T	C	20	0.5
contig00494	99	99	G	C	25	0.44
contig00495	89	89	G	A	80	0.22
contig00495	231	231	A	G	51	0.2
contig00495	235	235	C	T	49	0.2
contig00495	237	237	G	T	46	0.22
contig00496	50	50	T	C	46	0.5
contig00496	67	67	T	C	52	0.54
contig00496	75	75	T	C	53	0.55
contig00496	83	83	G	C	53	0.55
contig00496	107	107	G	A	54	0.54
contig00496	126	126	T	C	55	0.55
contig00496	142	142	C	T	54	0.54
contig00496	144	144	T	C	55	0.53
contig00496	199	199	T	C	54	0.65
contig00496	230	230	G	A	55	0.44
contig00496	238	238	G	C	55	0.44
contig00496	244	244	G	A	54	0.2
contig00496	244	244	G	C	54	0.43
contig00556	278	278	C	T	28	0.5
contig00556	281	281	C	T	28	0.5
contig00556	428	428	C	T	27	0.3
contig00556	434	434	G	A	30	0.53
contig00556	1514	1514	C	T	25	0.2
contig00556	1556	1556	C	A	27	0.52
contig00556	1637	1637	T	C	21	0.24
contig00556	1925	1925	A	T	27	0.52
contig00556	2075	2075	C	T	25	0.4
contig00556	2105	2105	C	T	27	0.37
contig00556	2396	2396	T	C	68	0.34
contig00556	2438	2438	T	C	64	0.2
contig00556	2510	2510	T	G	69	0.22
contig00556	2874	2874	C	T	17	0.24
contig00564	144	144	T	A	12	0.33
contig00568	93	93	A	G	17	0.24
contig00568	535	535	A	G	15	0.33
contig00568	538	538	T	C	15	0.2
contig00574	186	186	G	A	19	0.21
contig00574	474	474	T	A	13	0.31
contig00580	270	270	A	G	38	0.45
contig00582	78	78	T	A	32	0.37
contig00582	93	93	A	G	23	0.35
contig00583	92	92	T	C	24	0.21
contig00598	74	74	T	A	15	0.2
contig00631	226	226	C	T	25	0.36
contig00631	244	244	G	T	24	0.33
contig00631	950	950	T	C	20	0.2
contig00631	1258	1258	C	T	17	0.41
contig00631	1297	1297	A	G	21	0.48
contig00631	1399	1399	T	C	26	0.46
contig00631	1795	1795	G	A	49	0.27
contig00631	1966	1966	C	T	29	0.41
contig00632	2619	2619	C	A	17	0.24
contig00635	227	227	T	C	39	0.41
contig00635	2321	2321	C	T	14	0.21
contig00635	2342	2342	C	T	15	0.27
contig00635	6221	6221	T	A	37	0.22
contig00637	128	128	G	A	28	0.25
contig00637	202	202	A	C	29	0.24
contig00638	519	519	T	C	35	0.2
contig00638	1124	1124	G	A	17	0.24
contig00638	1241	1241	A	G	18	0.22
contig00644	143	143	C	T	24	0.42
contig00644	436	436	G	A	54	0.41
contig00650	671	671	T	C	12	0.25
contig00650	687	687	T	G	12	0.25
contig00650	691	691	A	T	12	0.33
contig00650	705	705	G	C	12	0.25
contig00650	754	754	C	T	16	0.31
contig00650	758	758	C	T	16	0.25
contig00677	807	807	G	A	19	0.21
contig00677	1315	1315	T	C	28	0.54
contig00685	137	137	C	G	369	0.26
contig00687	67	67	A	G	53	0.68
contig00697	430	430	C	T	13	0.23
contig00701	1750	1750	C	A	14	0.29
contig00707	545	545	C	T	12	0.33
contig00707	779	779	C	T	21	0.33
contig00709	286	286	C	T	79	0.29
contig00709	391	391	A	G	64	0.31
contig00711	83	83	G	T	134	0.42
contig00712	607	607	T	C	12	0.5
contig00712	901	901	C	A	27	0.41
contig00719	74	74	G	C	13	0.31
contig00719	98	98	G	C	13	0.31
contig00719	114	114	G	A	13	0.46
contig00719	128	128	C	T	14	0.36
contig00719	146	146	G	A	14	0.36
contig00719	169	169	C	A	14	0.29
contig00719	171	171	G	A	14	0.29
contig00719	315	315	T	A	20	0.25
contig00719	318	318	A	G	20	0.25
contig00719	494	494	G	A	18	0.44
contig00719	508	508	G	C	17	0.29
contig00719	524	524	G	A	17	0.41
contig00719	528	528	T	G	17	0.47
contig00719	534	534	G	T	17	0.47
contig00719	536	536	A	G	17	0.47
contig00719	562	562	A	T	14	0.43
contig00719	618	618	A	G	12	0.25
contig00766	652	652	T	C	93	0.47
contig00772	77	77	T	C	12	0.42
contig00772	351	351	C	A	19	0.53
contig00772	405	405	G	C	20	0.5
contig00772	429	429	C	T	23	0.43
contig00774	228	228	T	A	14	0.43
contig00784	93	93	G	A	13	0.46
contig00784	203	203	T	C	16	0.56
contig00784	236	236	C	T	16	0.5
contig00805	209	209	A	G	18	0.22
contig00805	528	528	G	T	21	0.29
contig00805	774	774	C	T	17	0.41
contig00805	1069	1069	C	T	19	0.58
contig00805	1113	1113	G	C	19	0.21
contig00805	1133	1133	A	G	22	0.55
contig00815	237	237	A	G	195	0.52
contig00815	466	466	A	C	136	0.25
contig00815	530	530	T	C	97	0.21
contig00856	302	302	T	C	80	0.25
contig00860	104	104	G	A	13	0.31
contig00860	179	179	G	A	12	0.25
contig00860	217	217	C	T	12	0.25
contig00886	137	137	C	T	73	0.21
contig00904	144	144	A	G	21	0.33
contig00904	180	180	C	T	17	0.35
contig00905	251	251	T	C	34	0.32
contig00905	376	376	C	T	29	0.38
contig00905	385	385	C	T	28	0.39
contig00910	159	159	G	A	15	0.2
contig00910	168	168	G	C	15	0.27
contig00911	373	373	C	T	14	0.21
contig00911	526	526	C	T	14	0.21
contig00922	94	94	T	G	23	0.39
contig00922	107	107	G	A	26	0.35
contig00922	164	164	G	A	28	0.43
contig00932	96	96	G	A	28	0.5
contig00932	236	236	G	T	19	0.42
contig00943	213	213	A	C	12	0.33
contig00943	224	224	C	T	14	0.36
contig00943	226	226	C	A	15	0.33
contig00943	241	241	C	T	16	0.37
contig00943	250	250	G	A	16	0.31
contig00943	269	269	C	T	17	0.35
contig00961	93	93	A	T	14	0.5
contig00962	180	180	A	G	12	0.25
contig00962	237	237	T	A	12	0.33
contig00962	240	240	T	C	13	0.31
contig01016	141	141	G	A	41	0.24
contig01016	261	261	G	C	34	0.21
contig01034	77	77	C	T	15	0.2
contig01034	158	158	C	T	18	0.22
contig01034	209	209	T	C	15	0.67
contig01034	220	220	G	A	16	0.25
contig01036	122	122	A	G	25	0.52
contig01036	164	164	C	G	29	0.52
contig01075	79	79	T	C	20	0.5
contig01076	59	59	T	C	22	0.55
contig01076	169	169	A	T	19	0.21
contig01234	169	169	A	G	70	0.5
contig01234	255	255	G	A	102	0.38
contig01234	460	460	A	G	96	0.47
contig01234	550	550	A	G	82	0.33
contig01234	662	662	T	C	70	0.2
contig01234	1090	1090	A	T	56	0.45
contig01234	1102	1102	C	T	58	0.45
contig01234	1108	1108	C	A	58	0.43
contig01234	1216	1216	C	T	55	0.27
contig01236	539	539	C	T	22	0.23
contig01236	559	559	G	A	20	0.3
contig01241	90	90	G	T	13	0.23
contig01241	93	93	A	C	13	0.31
contig01241	105	105	T	C	13	0.31
contig01241	114	114	A	G	13	0.62
contig01241	123	123	A	G	13	0.23
contig01243	168	168	G	A	21	0.38
contig01243	301	301	G	A	41	0.2
contig01245	113	113	G	A	44	0.32
contig01245	142	142	C	T	49	0.33
contig01245	149	149	G	T	48	0.37
contig01245	190	190	T	A	41	0.34
contig01246	1048	1048	A	G	73	0.22
contig01246	1136	1136	C	A	96	0.22
contig01246	1338	1338	T	C	30	0.2
contig01260	4316	4316	C	T	50	0.2
contig01262	2904	2904	C	T	16	0.25
contig01262	2988	2988	C	T	20	0.2
contig01262	3111	3111	C	A	13	0.23
contig01262	3168	3168	A	T	14	0.21
contig01262	3204	3204	A	C	16	0.25
contig01263	2542	2542	C	T	12	0.33
contig01265	632	632	G	C	25	0.44
contig01265	793	793	G	A	22	0.45
contig01265	973	973	G	A	22	0.41
contig01265	2137	2137	G	A	13	0.46
contig01271	686	686	C	T	19	0.32
contig01274	2172	2172	T	G	15	0.4
contig01275	1220	1220	C	T	12	0.33
contig01275	1320	1320	T	C	17	0.41
contig01275	1617	1617	T	A	16	0.44
contig01275	1857	1857	G	A	27	0.37
contig01275	2293	2293	A	G	38	0.32
contig01275	2319	2319	C	G	34	0.38
contig01276	2034	2034	C	T	13	0.46
contig01277	230	230	A	C	14	0.43
contig01279	1705	1705	T	C	15	0.33
contig01279	1709	1709	T	C	15	0.33
contig01279	1711	1711	A	C	15	0.33
contig01282	1831	1831	A	G	15	0.2
contig01282	2126	2126	A	C	22	0.27
contig01282	2246	2246	C	T	18	0.33
contig01284	391	391	T	C	14	0.21
contig01284	2070	2070	A	G	12	0.33
contig01287	1546	1546	C	G	14	0.21
contig01287	1634	1634	G	A	20	0.3
contig01288	1272	1272	T	C	263	0.38
contig01290	1122	1122	A	C	18	0.33
contig01293	795	795	C	G	41	0.46
contig01293	970	970	G	A	36	0.25
contig01293	1083	1083	G	A	55	0.36
contig01294	159	159	G	C	12	0.25
contig01294	192	192	A	G	13	0.31
contig01294	989	989	A	G	12	0.5
contig01294	1437	1437	T	C	18	0.44
contig01294	1576	1576	T	C	27	0.41
contig01295	1589	1589	T	C	26	0.42
contig01296	1847	1847	A	G	12	0.33
contig01300	1803	1803	A	C	18	0.22
contig01300	1941	1941	A	G	19	0.21
contig01302	763	763	A	C	23	0.26
contig01312	832	832	G	A	12	0.33
contig01313	120	120	A	G	13	0.38
contig01313	204	204	T	C	20	0.45
contig01313	300	300	T	C	24	0.21
contig01313	441	441	T	C	23	0.22
contig01313	825	825	C	T	14	0.29
contig01313	915	915	T	C	13	0.31
contig01313	1020	1020	C	T	17	0.24
contig01314	92	92	A	G	16	0.31
contig01314	115	115	T	G	16	0.31
contig01314	786	786	G	A	14	0.29
contig01314	1017	1017	C	G	16	0.44
contig01314	1161	1161	A	G	22	0.5
contig01317	453	453	T	C	21	0.48
contig01317	528	528	C	A	20	0.25
contig01318	1034	1034	T	C	23	0.26
contig01318	1175	1175	A	G	17	0.24
contig01318	1217	1217	G	C	14	0.21
contig01325	108	108	C	T	20	0.2
contig01325	1269	1269	A	G	18	0.39
contig01330	1008	1008	T	G	19	0.32
contig01330	1404	1404	C	G	26	0.46
contig01333	390	390	T	G	14	0.5
contig01333	489	489	C	T	17	0.59
contig01333	534	534	C	T	13	0.54
contig01333	663	663	T	C	13	0.54
contig01333	694	694	C	T	13	0.46
contig01333	1111	1111	G	C	15	0.33
contig01333	1146	1146	C	T	18	0.39
contig01333	1660	1660	C	T	32	0.28
contig01334	559	559	A	G	15	0.53
contig01334	685	685	G	A	18	0.39
contig01334	730	730	A	G	17	0.35
contig01334	1084	1084	G	A	16	0.44
contig01334	1336	1336	T	A	23	0.61
contig01335	983	983	A	G	24	0.33
contig01335	1001	1001	A	G	23	0.35
contig01335	1544	1544	C	T	16	0.44
contig01335	1666	1666	A	G	14	0.43
contig01338	1053	1053	G	A	23	0.22
contig01338	1065	1065	C	T	24	0.21
contig01340	1612	1612	T	A	24	0.29
contig01344	1283	1283	A	G	15	0.47
contig01344	1421	1421	G	A	14	0.36
contig01344	1422	1422	C	T	14	0.36
contig01351	1211	1211	A	T	24	0.37
contig01351	1235	1235	G	A	27	0.37
contig01351	1268	1268	G	A	27	0.33
contig01351	1312	1312	A	G	27	0.37
contig01351	1313	1313	C	T	27	0.37
contig01351	1445	1445	G	A	23	0.35
contig01352	367	367	C	T	18	0.39
contig01352	460	460	G	A	16	0.44
contig01352	564	564	A	G	13	0.54
contig01352	794	794	G	C	12	0.42
contig01352	1133	1133	G	A	17	0.35
contig01352	1177	1177	T	C	19	0.42
contig01353	104	104	A	G	17	0.47
contig01353	134	134	A	G	20	0.45
contig01353	233	233	T	C	20	0.45
contig01353	266	266	G	A	24	0.21
contig01353	566	566	G	A	16	0.37
contig01353	1304	1304	A	C	14	0.21
contig01360	447	447	C	T	20	0.2
contig01360	1014	1014	T	C	14	0.36
contig01360	1020	1020	C	A	14	0.43
contig01360	1020	1020	C	T	14	0.21
contig01360	1071	1071	G	A	17	0.29
contig01360	1113	1113	A	T	21	0.29
contig01361	452	452	A	T	12	0.25
contig01363	814	814	A	T	23	0.35
contig01363	820	820	A	G	24	0.42
contig01363	968	968	G	A	22	0.41
contig01363	1234	1234	A	G	23	0.3
contig01364	662	662	A	G	53	0.28
contig01364	746	746	A	G	49	0.39
contig01364	1184	1184	G	A	63	0.25
contig01364	1280	1280	G	A	54	0.33
contig01366	708	708	G	A	13	0.46
contig01366	744	744	A	G	13	0.54
contig01366	828	828	G	A	14	0.36
contig01366	855	855	C	T	13	0.38
contig01366	879	879	A	C	14	0.5
contig01366	955	955	T	C	13	0.38
contig01376	960	960	T	C	16	0.25
contig01376	962	962	A	G	16	0.25
contig01376	1475	1475	G	C	14	0.43
contig01384	154	154	A	G	172	0.36
contig01385	361	361	G	A	24	0.46
contig01385	905	905	A	G	33	0.21
contig01385	1223	1223	C	T	30	0.43
contig01385	1253	1253	C	T	31	0.35
contig01385	1289	1289	C	T	30	0.23
contig01386	1239	1239	T	C	15	0.33
contig01389	1254	1254	G	A	25	0.24
contig01389	1404	1404	A	G	17	0.24
contig01394	964	964	A	G	19	0.32
contig01398	724	724	A	G	12	0.5
contig01398	896	896	A	G	16	0.44
contig01398	973	973	G	A	15	0.33
contig01398	1049	1049	C	G	13	0.46
contig01398	1057	1057	T	C	13	0.38
contig01406	912	912	G	A	15	0.4
contig01406	1001	1001	A	G	12	0.33
contig01407	1013	1013	T	A	76	0.45
contig01418	1067	1067	C	G	21	0.29
contig01425	183	183	C	G	12	0.42
contig01425	297	297	T	C	14	0.43
contig01425	540	540	T	C	23	0.35
contig01425	699	699	T	C	21	0.33
contig01425	795	795	T	C	18	0.28
contig01425	1185	1185	C	T	17	0.53
contig01428	291	291	G	A	13	0.46
contig01430	627	627	C	G	19	0.26
contig01435	234	234	T	C	12	0.5
contig01438	211	211	T	G	14	0.57
contig01438	788	788	G	C	12	0.42
contig01439	819	819	A	G	15	0.27
contig01449	986	986	T	C	26	0.42
contig01454	508	508	A	G	57	0.35
contig01454	570	570	T	C	49	0.41
contig01454	870	870	A	T	48	0.33
contig01454	900	900	T	C	52	0.33
contig01454	960	960	T	C	48	0.31
contig01456	410	410	G	A	12	0.25
contig01456	439	439	T	C	13	0.46
contig01456	471	471	T	C	13	0.46
contig01456	600	600	T	C	13	0.23
contig01456	604	604	A	G	12	0.25
contig01456	770	770	G	C	23	0.3
contig01456	804	804	G	C	27	0.41
contig01456	908	908	T	C	29	0.45
contig01456	939	939	A	G	27	0.37
contig01457	1280	1280	C	T	12	0.67
contig01466	182	182	T	C	75	0.31
contig01466	467	467	G	A	100	0.2
contig01480	796	796	T	C	12	0.33
contig01481	381	381	G	A	24	0.37
contig01481	387	387	G	T	24	0.37
contig01481	600	600	G	A	49	0.22
contig01484	234	234	C	G	20	0.3
contig01498	122	122	A	G	15	0.4
contig01498	227	227	C	T	13	0.23
contig01498	230	230	G	A	13	0.23
contig01498	955	955	G	A	22	0.41
contig01498	1015	1015	A	G	16	0.44
contig01505	98	98	A	C	12	0.33
contig01505	199	199	A	G	17	0.35
contig01505	436	436	G	C	14	0.21
contig01505	508	508	G	A	14	0.21
contig01511	488	488	C	T	27	0.59
contig01523	577	577	C	T	18	0.39
contig01523	763	763	G	A	28	0.32
contig01523	817	817	C	T	24	0.29
contig01523	862	862	G	A	23	0.52
contig01523	898	898	T	C	27	0.41
contig01523	970	970	T	C	26	0.54
contig01523	1051	1051	A	G	18	0.44
contig01524	168	168	C	T	17	0.29
contig01524	336	336	G	A	27	0.44
contig01524	460	460	T	C	33	0.39
contig01524	504	504	G	T	25	0.4
contig01524	552	552	A	T	30	0.37
contig01524	699	699	T	G	26	0.35
contig01524	897	897	A	G	18	0.5
contig01524	933	933	G	A	16	0.5
contig01529	245	245	A	G	13	0.31
contig01536	434	434	A	G	27	0.37
contig01536	868	868	G	C	36	0.25
contig01546	180	180	A	G	15	0.4
contig01546	183	183	G	A	15	0.4
contig01546	213	213	G	A	17	0.35
contig01546	342	342	A	G	22	0.32
contig01546	402	402	T	G	26	0.35
contig01546	594	594	T	A	15	0.4
contig01551	146	146	C	T	17	0.53
contig01555	465	465	C	T	20	0.3
contig01555	750	750	A	T	12	0.33
contig01555	809	809	T	C	13	0.31
contig01570	478	478	T	C	13	0.23
contig01570	484	484	G	A	14	0.29
contig01581	85	85	G	A	12	0.33
contig01581	711	711	G	A	26	0.38
contig01581	883	883	T	A	45	0.22
contig01581	900	900	A	T	50	0.3
contig01582	293	293	C	T	14	0.36
contig01585	733	733	G	T	14	0.21
contig01589	654	654	C	T	27	0.44
contig01589	700	700	C	G	30	0.47
contig01591	88	88	A	G	15	0.2
contig01602	803	803	T	C	12	0.33
contig01602	1058	1058	T	A	12	0.25
contig01605	321	321	G	A	59	0.41
contig01605	387	387	G	C	61	0.33
contig01605	408	408	T	C	58	0.33
contig01605	791	791	C	T	30	0.2
contig01607	245	245	C	T	15	0.6
contig01607	578	578	A	G	14	0.43
contig01609	710	710	C	T	13	0.23
contig01609	737	737	C	T	15	0.2
contig01610	792	792	G	A	17	0.24
contig01610	900	900	A	T	18	0.22
contig01612	60	60	T	C	12	0.25
contig01612	589	589	G	A	33	0.3
contig01612	811	811	A	G	45	0.22
contig01623	220	220	G	C	17	0.29
contig01623	295	295	T	C	20	0.25
contig01623	635	635	G	A	14	0.43
contig01623	700	700	C	T	14	0.36
contig01623	729	729	G	C	13	0.54
contig01623	742	742	T	C	12	0.25
contig01623	745	745	T	C	12	0.25
contig01625	338	338	C	T	20	0.4
contig01625	383	383	T	A	19	0.37
contig01625	830	830	C	T	12	0.42
contig01635	654	654	T	C	12	0.33
contig01640	707	707	T	C	17	0.29
contig01640	851	851	G	A	17	0.35
contig01646	533	533	A	C	23	0.35
contig01646	614	614	C	T	19	0.42
contig01646	850	850	C	T	12	0.42
contig01652	421	421	A	C	19	0.26
contig01655	272	272	T	C	75	0.25
contig01655	425	425	T	C	74	0.23
contig01655	563	563	A	G	86	0.21
contig01659	459	459	T	C	19	0.26
contig01659	736	736	T	C	26	0.35
contig01674	492	492	G	A	13	0.31
contig01675	511	511	G	A	19	0.47
contig01683	423	423	T	C	14	0.43
contig01683	546	546	C	T	15	0.33
contig01683	642	642	G	C	14	0.29
contig01683	660	660	T	G	13	0.23
contig01685	490	490	C	T	18	0.44
contig01685	748	748	G	A	12	0.42
contig01689	303	303	T	A	212	0.33
contig01689	357	357	A	C	218	0.38
contig01689	507	507	G	A	245	0.23
contig01689	606	606	C	T	234	0.41
contig01689	738	738	T	C	193	0.22
contig01689	747	747	G	A	188	0.4
contig01692	276	276	C	T	30	0.4
contig01692	360	360	G	A	29	0.41
contig01692	409	409	T	C	34	0.41
contig01692	441	441	C	T	37	0.43
contig01706	652	652	T	A	12	0.33
contig01708	186	186	A	G	13	0.31
contig01708	224	224	G	T	13	0.38
contig01708	490	490	C	T	15	0.33
contig01717	468	468	T	C	164	0.29
contig01717	486	486	G	A	165	0.28
contig01717	606	606	T	C	139	0.27
contig01722	227	227	T	C	58	0.36
contig01722	584	584	C	T	99	0.35
contig01722	608	608	T	C	108	0.34
contig01722	878	878	G	C	82	0.28
contig01727	946	946	C	T	14	0.36
contig01731	515	515	C	T	57	0.44
contig01731	678	678	A	T	26	0.5
contig01731	756	756	A	C	16	0.44
contig01731	759	759	T	C	16	0.44
contig01735	138	138	C	G	13	0.23
contig01735	480	480	G	A	17	0.24
contig01735	522	522	C	T	14	0.21
contig01741	107	107	A	C	15	0.33
contig01743	691	691	G	A	24	0.21
contig01743	694	694	A	G	24	0.21
contig01743	882	882	T	G	18	0.33
contig01743	886	886	C	G	16	0.31
contig01748	94	94	C	G	34	0.41
contig01748	783	783	T	C	72	0.21
contig01749	329	329	G	A	63	0.46
contig01749	377	377	A	T	79	0.38
contig01756	428	428	T	A	108	0.21
contig01757	695	695	C	T	13	0.23
contig01757	707	707	C	T	13	0.23
contig01766	106	106	G	A	29	0.34
contig01766	613	613	G	A	84	0.31
contig01766	757	757	G	A	69	0.33
contig01779	186	186	T	A	18	0.39
contig01781	172	172	G	A	196	0.22
contig01783	631	631	A	G	67	0.42
contig01789	767	767	A	C	35	0.23
contig01789	830	830	T	A	39	0.21
contig01798	555	555	C	T	12	0.25
contig01798	669	669	C	T	14	0.29
contig01805	139	139	G	A	26	0.42
contig01805	258	258	C	T	34	0.56
contig01805	303	303	G	T	41	0.41
contig01805	327	327	A	G	48	0.4
contig01805	462	462	T	C	72	0.53
contig01805	567	567	A	T	82	0.48
contig01806	189	189	C	A	13	0.31
contig01806	192	192	G	A	12	0.33
contig01806	378	378	G	A	15	0.33
contig01811	192	192	C	T	53	0.51
contig01811	515	515	C	T	102	0.48
contig01811	806	806	A	G	63	0.56
contig01812	88	88	C	T	16	0.5
contig01812	647	647	G	A	15	0.4
contig01812	820	820	C	T	15	0.47
contig01824	122	122	T	C	13	0.46
contig01824	173	173	G	A	16	0.31
contig01824	183	183	T	C	16	0.44
contig01824	188	188	C	G	16	0.44
contig01824	247	247	T	A	15	0.2
contig01824	250	250	A	G	14	0.21
contig01828	288	288	C	G	14	0.36
contig01828	341	341	G	A	12	0.33
contig01839	242	242	G	A	19	0.26
contig01855	780	780	G	A	29	0.48
contig01855	801	801	T	C	27	0.48
contig01859	519	519	C	T	13	0.54
contig01860	795	795	G	C	13	0.46
contig01860	818	818	A	T	13	0.46
contig01860	821	821	A	G	12	0.42
contig01873	245	245	A	G	31	0.42
contig01873	545	545	C	T	59	0.29
contig01891	145	145	T	C	14	0.43
contig01891	791	791	T	C	18	0.39
contig01895	143	143	C	G	30	0.37
contig01900	235	235	C	T	24	0.5
contig01900	425	425	T	C	36	0.47
contig01920	717	717	A	G	16	0.37
contig01923	204	204	G	A	76	0.51
contig01923	266	266	C	T	84	0.52
contig01923	343	343	T	C	100	0.47
contig01923	552	552	C	T	111	0.36
contig01926	317	317	T	C	17	0.41
contig01926	452	452	C	T	14	0.43
contig01931	228	228	A	G	33	0.33
contig01931	247	247	C	A	35	0.2
contig01931	531	531	G	A	33	0.52
contig01931	621	621	C	T	30	0.4
contig01931	623	623	G	A	29	0.38
contig01931	627	627	C	T	29	0.41
contig01931	630	630	C	A	29	0.38
contig01931	632	632	A	G	29	0.45
contig01934	268	268	C	G	12	0.42
contig01936	102	102	G	C	19	0.42
contig01938	784	784	A	G	16	0.5
contig01941	302	302	G	A	74	0.26
contig01942	507	507	G	A	13	0.46
contig01943	194	194	G	A	13	0.46
contig01946	598	598	A	T	41	0.27
contig01946	697	697	C	G	29	0.24
contig01947	509	509	C	T	12	0.33
contig01947	552	552	C	A	14	0.36
contig01947	554	554	A	G	14	0.29
contig01949	431	431	A	G	239	0.48
contig01953	380	380	T	C	13	0.23
contig01973	347	347	C	T	35	0.29
contig01976	682	682	G	A	12	0.25
contig01976	719	719	G	A	12	0.25
contig01980	251	251	C	T	61	0.21
contig01980	386	386	G	C	67	0.25
contig01980	491	491	T	C	54	0.31
contig01981	227	227	G	A	12	0.33
contig01981	231	231	G	A	12	0.33
contig01981	267	267	C	T	12	0.42
contig01987	310	310	C	T	29	0.34
contig01987	574	574	A	G	45	0.47
contig01987	691	691	G	A	40	0.4
contig01998	645	645	A	G	13	0.23
contig01998	650	650	G	A	13	0.23
contig01998	654	654	A	G	13	0.23
contig02011	214	214	G	A	28	0.21
contig02011	410	410	C	T	48	0.21
contig02012	662	662	A	G	91	0.2
contig02023	351	351	G	C	34	0.56
contig02023	471	471	C	T	34	0.35
contig02023	486	486	C	T	33	0.33
contig02023	647	647	C	T	24	0.37
contig02023	670	670	G	A	27	0.33
contig02026	248	248	C	T	52	0.4
contig02026	575	575	G	C	80	0.42
contig02031	65	65	G	A	12	0.42
contig02031	567	567	T	C	12	0.42
contig02031	573	573	G	A	12	0.42
contig02034	458	458	G	A	64	0.27
contig02036	456	456	A	G	64	0.52
contig02038	305	305	A	G	12	0.5
contig02038	310	310	G	A	12	0.5
contig02038	439	439	T	C	14	0.43
contig02038	503	503	C	A	14	0.43
contig02038	508	508	C	G	14	0.43
contig02038	568	568	G	T	17	0.47
contig02038	583	583	T	C	17	0.47
contig02038	598	598	G	A	17	0.47
contig02048	353	353	T	C	22	0.32
contig02048	527	527	T	C	26	0.42
contig02048	611	611	C	T	20	0.4
contig02053	371	371	A	G	128	0.28
contig02053	525	525	A	G	106	0.27
contig02053	549	549	A	G	102	0.29
contig02055	133	133	A	G	103	0.29
contig02079	167	167	T	G	56	0.3
contig02079	207	207	A	G	58	0.34
contig02079	577	577	A	C	13	0.23
contig02102	402	402	G	C	14	0.29
contig02102	587	587	T	C	13	0.23
contig02102	696	696	T	C	12	0.25
contig02109	442	442	C	T	17	0.41
contig02113	475	475	G	A	21	0.29
contig02116	68	68	T	C	15	0.2
contig02116	88	88	G	C	14	0.21
contig02116	197	197	T	C	16	0.5
contig02116	334	334	C	A	37	0.3
contig02121	267	267	C	G	26	0.42
contig02121	282	282	A	G	28	0.21
contig02121	386	386	C	T	25	0.24
contig02132	192	192	A	T	26	0.5
contig02132	270	270	A	G	25	0.4
contig02132	411	411	G	A	30	0.37
contig02132	422	422	G	C	28	0.39
contig02141	481	481	A	G	13	0.31
contig02145	333	333	C	T	14	0.43
contig02157	199	199	T	C	13	0.38
contig02157	235	235	T	A	13	0.54
contig02213	184	184	C	G	40	0.35
contig02213	224	224	A	C	66	0.23
contig02213	230	230	C	A	71	0.24
contig02213	245	245	A	T	83	0.29
contig02213	249	249	G	A	86	0.22
contig02213	281	281	T	C	106	0.6
contig02213	287	287	T	C	109	0.35
contig02213	290	290	C	T	110	0.27
contig02213	293	293	T	A	113	0.35
contig02213	320	320	T	C	151	0.3
contig02213	323	323	T	G	150	0.43
contig02213	341	341	T	C	159	0.45
contig02213	344	344	G	C	158	0.3
contig02213	347	347	G	A	160	0.36
contig02213	386	386	C	T	167	0.35
contig02213	389	389	C	T	167	0.23
contig02213	410	410	T	C	156	0.62
contig02213	430	430	T	C	153	0.25
contig02213	431	431	T	C	153	0.36
contig02213	455	455	T	C	154	0.29
contig02213	458	458	A	G	154	0.28
contig02213	464	464	C	T	151	0.29
contig02213	497	497	T	C	119	0.51
contig02213	509	509	C	T	114	0.21
contig02213	520	520	G	A	107	0.21
contig02213	573	573	A	G	92	0.38
contig02218	88	88	T	C	33	0.21
contig02228	439	439	A	G	13	0.38
contig02229	273	273	C	G	20	0.5
contig02251	465	465	T	C	37	0.3
contig02298	219	219	G	A	14	0.36
contig02298	288	288	C	T	12	0.25
contig02308	489	489	A	G	16	0.25
contig02326	55	55	G	A	12	0.42
contig02326	77	77	T	C	12	0.58
contig02326	267	267	G	A	14	0.36
contig02326	322	322	C	T	12	0.5
contig02326	637	637	C	T	12	0.58
contig02335	161	161	C	T	40	0.4
contig02335	466	466	A	C	53	0.32
contig02383	290	290	C	T	14	0.29
contig02396	172	172	A	G	36	0.33
contig02396	236	236	T	C	32	0.28
contig02396	473	473	C	T	16	0.44
contig02401	328	328	T	C	50	0.3
contig02417	448	448	G	A	12	0.25
contig02417	449	449	A	C	12	0.42
contig02417	465	465	G	A	13	0.38
contig02417	500	500	C	T	12	0.42
contig02417	584	584	C	T	13	0.46
contig02432	137	137	G	A	20	0.2
contig02432	325	325	A	G	12	0.5
contig02442	322	322	G	A	29	0.31
contig02442	330	330	T	C	33	0.24
contig02442	342	342	T	A	37	0.41
contig02442	352	352	G	C	44	0.48
contig02442	385	385	C	T	48	0.62
contig02442	398	398	C	G	46	0.61
contig02442	403	403	G	A	48	0.58
contig02442	424	424	G	A	45	0.62
contig02442	454	454	C	G	44	0.64
contig02442	477	477	T	A	44	0.64
contig02442	478	478	G	A	44	0.61
contig02442	485	485	G	T	44	0.64
contig02442	510	510	C	G	43	0.65
contig02442	511	511	A	G	43	0.42
contig02442	518	518	C	G	43	0.65
contig02442	525	525	T	C	43	0.65
contig02442	532	532	C	T	43	0.65
contig02442	579	579	C	A	51	0.67
contig02442	585	585	G	C	51	0.29
contig02442	618	618	A	T	43	0.33
contig02477	95	95	C	G	72	0.64
contig02477	142	142	C	T	52	0.44
contig02477	151	151	A	T	51	0.43
contig02477	176	176	A	G	47	0.34
contig02486	122	122	G	A	35	0.43
contig02486	211	211	A	C	39	0.44
contig02486	297	297	A	G	34	0.41
contig02486	438	438	A	G	27	0.26
contig02488	121	121	C	T	13	0.54
contig02488	203	203	C	T	13	0.54
contig02513	253	253	G	A	102	0.53
contig02555	356	356	G	A	65	0.46
contig02555	388	388	T	C	52	0.31
contig02582	275	275	C	T	13	0.38
contig02582	281	281	T	C	13	0.38
contig02582	317	317	G	A	14	0.43
contig02582	329	329	T	C	14	0.43
contig02582	332	332	A	C	15	0.4
contig02582	336	336	A	G	15	0.4
contig02582	338	338	C	T	15	0.4
contig02582	350	350	T	C	17	0.35
contig02582	368	368	C	A	15	0.4
contig02582	371	371	C	T	15	0.4
contig02582	377	377	C	T	14	0.43
contig02582	404	404	T	C	15	0.4
contig02582	409	409	A	G	17	0.35
contig02582	412	412	G	A	17	0.29
contig02582	419	419	A	G	19	0.32
contig02583	207	207	G	A	16	0.5
contig02583	319	319	G	A	16	0.25
contig02611	128	128	T	C	12	0.42
contig02611	137	137	C	T	12	0.25
contig02622	64	64	C	T	17	0.41
contig02636	196	196	T	C	71	0.34
contig02636	202	202	C	T	72	0.33
contig02636	567	567	C	A	32	0.31
contig02646	123	123	A	C	16	0.37
contig02674	362	362	G	A	35	0.37
contig02676	263	263	C	T	47	0.23
contig02676	342	342	C	T	86	0.22
contig02676	381	381	A	T	80	0.2
contig02676	499	499	C	G	60	0.23
contig02676	559	559	T	C	15	0.2
contig02708	199	199	G	A	49	0.43
contig02708	381	381	T	G	56	0.29
contig02718	301	301	T	C	89	0.43
contig02722	192	192	G	A	46	0.37
contig02722	257	257	T	C	66	0.36
contig02730	475	475	C	T	19	0.42
contig02730	520	520	A	G	21	0.48
contig02734	254	254	T	C	14	0.29
contig02753	520	520	A	G	36	0.42
contig02763	103	103	C	T	16	0.25
contig02763	114	114	C	A	21	0.38
contig02763	352	352	C	T	74	0.34
contig02763	448	448	C	T	57	0.26
contig02763	490	490	G	A	37	0.22
contig02786	258	258	C	T	53	0.51
contig02786	375	375	C	T	53	0.51
contig02786	477	477	A	G	24	0.42
contig02789	323	323	G	C	19	0.21
contig02803	335	335	A	G	27	0.44
contig02815	224	224	G	C	49	0.31
contig02837	206	206	A	T	15	0.33
contig02847	406	406	G	A	23	0.26
contig02847	503	503	G	A	19	0.32
contig02848	314	314	G	A	61	0.31
contig02849	270	270	T	A	13	0.31
contig02849	292	292	G	A	15	0.2
contig02849	342	342	C	T	20	0.2
contig02854	103	103	A	C	16	0.44
contig02865	122	122	G	A	53	0.23
contig02865	502	502	G	A	43	0.26
contig02873	117	117	C	T	18	0.39
contig02887	136	136	C	G	31	0.48
contig02890	70	70	C	T	33	0.39
contig02901	215	215	A	G	12	0.42
contig02904	187	187	C	T	30	0.23
contig02904	416	416	A	G	28	0.32
contig02950	155	155	G	A	18	0.28
contig02957	347	347	C	T	23	0.22
contig03022	476	476	T	C	22	0.41
contig03034	338	338	A	G	13	0.23
contig03034	344	344	G	A	13	0.23
contig03034	345	345	T	C	13	0.23
contig03039	92	92	T	C	12	0.42
contig03039	93	93	A	G	12	0.42
contig03039	97	97	T	C	13	0.38
contig03039	108	108	T	C	12	0.33
contig03049	163	163	C	T	13	0.46
contig03074	110	110	C	T	23	0.22
contig03074	129	129	C	T	23	0.22
contig03074	150	150	T	C	24	0.21
contig03074	192	192	C	T	26	0.23
contig03102	212	212	G	T	45	0.42
contig03102	386	386	A	G	32	0.28
contig03109	178	178	T	C	13	0.31
contig03121	303	303	C	T	20	0.35
contig03130	100	100	C	T	43	0.44
contig03130	385	385	G	A	56	0.25
contig03137	118	118	A	G	13	0.23
contig03165	410	410	C	T	122	0.47
contig03166	196	196	A	G	15	0.2
contig03176	327	327	G	A	19	0.47
contig03176	393	393	T	C	12	0.25
contig03178	175	175	A	C	35	0.2
contig03181	246	246	G	A	51	0.35
contig03181	326	326	G	A	58	0.43
contig03181	460	460	C	T	48	0.35
contig03189	78	78	C	T	31	0.39
contig03189	471	471	A	T	19	0.26
contig03251	180	180	C	T	21	0.33
contig03254	305	305	T	A	16	0.31
contig03256	124	124	A	G	12	0.25
contig03258	106	106	G	A	21	0.38
contig03258	387	387	C	A	16	0.25
contig03261	160	160	G	A	31	0.23
contig03288	173	173	T	G	67	0.39
contig03327	189	189	G	T	87	0.3
contig03327	372	372	C	T	54	0.26
contig03327	408	408	A	G	50	0.38
contig03460	84	84	C	G	29	0.28
contig03460	128	128	T	C	29	0.24
contig03460	206	206	G	T	30	0.27
contig03497	117	117	G	A	45	0.42
contig03497	192	192	G	A	47	0.4
contig03497	216	216	A	G	47	0.4
contig03497	339	339	T	C	33	0.45
contig03518	205	205	C	T	36	0.47
contig03518	409	409	G	A	18	0.44
contig03520	407	407	T	G	45	0.31
contig03526	272	272	T	C	13	0.31
contig03526	305	305	A	T	14	0.29
contig03546	307	307	T	G	13	0.38
contig03590	76	76	G	A	33	0.3
contig03590	99	99	T	C	32	0.31
contig03590	350	350	G	A	25	0.4
contig03595	101	101	T	A	15	0.27
contig03595	108	108	T	A	18	0.28
contig03595	119	119	C	T	22	0.27
contig03595	121	121	G	A	22	0.32
contig03595	171	171	C	G	23	0.43
contig03596	239	239	G	T	18	0.28
contig03608	95	95	A	G	36	0.33
contig03635	53	53	A	G	27	0.22
contig03635	119	119	T	C	46	0.26
contig03635	245	245	C	T	55	0.2
contig03635	380	380	C	T	50	0.28
contig03635	386	386	T	C	52	0.29
contig03637	129	129	T	C	14	0.29
contig03740	179	179	T	C	33	0.45
contig03740	314	314	A	G	29	0.45
contig03811	125	125	G	A	25	0.2
contig03829	282	282	G	A	13	0.38
contig03839	57	57	C	T	14	0.29
contig03839	252	252	C	T	24	0.33
contig03848	164	164	C	T	15	0.2
contig03848	256	256	A	G	15	0.2
contig03893	128	128	T	C	23	0.26
contig03893	234	234	A	T	23	0.26
contig03893	307	307	T	A	20	0.2
contig03893	351	351	C	T	14	0.29
contig03929	325	325	T	C	16	0.37
contig03996	77	77	C	T	19	0.63
contig03996	302	302	A	G	16	0.31
contig04029	165	165	T	C	12	0.42
contig04029	196	196	C	T	12	0.25
contig04034	125	125	A	G	12	0.5
contig04034	187	187	A	G	29	0.24
contig04034	221	221	G	C	28	0.61
contig04034	262	262	C	G	23	0.61
contig04034	333	333	C	G	13	0.69
contig04034	335	335	T	A	13	0.69
contig04052	54	54	G	C	15	0.4
contig04087	195	195	T	C	14	0.36
contig04148	53	53	G	A	15	0.27
contig04148	75	75	T	C	16	0.25
contig04148	231	231	C	G	14	0.43
contig04175	287	287	C	T	14	0.36
contig04175	297	297	T	C	14	0.36
contig04175	316	316	C	G	15	0.4
contig04184	220	220	T	C	45	0.2
contig04199	100	100	G	A	14	0.36
contig04214	79	79	A	C	12	0.25
contig04231	66	66	G	A	12	0.42
contig04340	103	103	T	C	18	0.22
contig04393	146	146	G	A	12	0.5
contig04393	267	267	G	A	13	0.46
contig04398	191	191	T	C	12	0.25
contig04426	62	62	T	C	55	0.24
contig04426	95	95	G	A	49	0.24
contig04426	149	149	A	G	27	0.26
contig04475	245	245	T	C	21	0.24
contig04486	154	154	T	C	15	0.2
contig04616	131	131	A	G	14	0.21
contig04644	243	243	G	A	17	0.24
contig04644	260	260	C	G	13	0.23
contig04867	61	61	A	T	54	0.44
contig04867	62	62	C	T	54	0.44
contig04867	94	94	C	G	62	0.45
contig04867	168	168	C	T	31	0.42
contig04961	108	108	G	A	12	0.58
contig04961	167	167	C	A	13	0.23
contig04961	168	168	T	A	13	0.23
contig04997	130	130	A	G	12	0.5
contig04997	145	145	T	C	13	0.23
contig05004	96	96	A	G	16	0.25
contig05004	116	116	G	A	15	0.2
contig05004	125	125	T	C	13	0.23

## Sheet: T.dichotomus_low
Contig Name	SNPs in Contig	SNP location	Major Allele	Minor Allele	Depth	Allele Freq
contig00131	88	88	A	T	8	0.5
contig00131	97	97	T	C	10	0.7
contig00133	145	145	T	G	10	0.8
contig00180	56	56	T	G	27	0.67
contig00180	98	98	C	G	24	0.25
contig00180	103	103	A	G	23	0.65
contig00180	109	109	G	A	23	0.57
contig00180	116	116	G	C	23	0.52
contig00180	122	122	T	A	24	0.46
contig00180	176	176	C	T	26	0.62
contig00180	194	194	G	A	28	0.21
contig00180	240	240	C	A	33	0.18
contig00180	248	248	G	T	34	0.18
contig00180	259	259	T	C	34	0.65
contig00180	278	278	G	A	43	0.16
contig00180	311	311	C	T	51	0.25
contig00180	322	322	A	G	53	0.26
contig00180	326	326	T	C	52	0.37
contig00180	338	338	G	T	48	0.23
contig00180	341	341	T	C	50	0.68
contig00180	363	363	A	C	52	0.27
contig00180	369	369	T	C	52	0.54
contig00180	373	373	C	T	51	0.31
contig00180	383	383	T	C	53	0.17
contig00180	383	383	T	A	53	0.25
contig00180	391	391	C	G	52	0.67
contig00180	401	401	G	A	53	0.17
contig00180	422	422	T	C	56	0.41
contig00180	446	446	T	A	60	0.83
contig00180	513	513	G	A	70	0.2
contig00180	545	545	G	A	74	0.61
contig00180	556	556	T	C	78	0.64
contig00180	569	569	T	C	80	0.22
contig00180	580	580	G	A	76	0.55
contig00180	608	608	G	C	73	0.63
contig00180	686	686	G	A	65	0.43
contig00180	740	740	G	T	61	0.16
contig00180	761	761	C	T	64	0.8
contig00180	770	770	G	A	64	0.34
contig00180	803	803	C	T	74	0.22
contig00180	814	814	A	G	69	0.46
contig00180	818	818	T	C	65	0.65
contig00180	827	827	G	T	64	0.23
contig00180	830	830	G	T	64	0.39
contig00180	845	845	A	T	61	0.82
contig00180	855	855	A	C	57	0.51
contig00180	863	863	A	T	50	0.84
contig00180	865	865	C	T	49	0.49
contig00180	893	893	G	A	41	0.24
contig00180	910	910	C	T	33	0.27
contig00180	911	911	T	C	33	0.64
contig00187	323	323	A	G	18	0.17
contig00187	356	356	T	C	24	0.25
contig00187	386	386	C	A	23	0.17
contig00187	440	440	C	T	22	0.23
contig00187	512	512	A	T	25	0.52
contig00197	68	68	G	A	40	0.15
contig00199	66	66	G	C	79	0.22
contig00199	129	129	A	G	92	0.37
contig00199	132	132	G	A	93	0.38
contig00199	137	137	T	C	93	0.42
contig00199	165	165	C	T	96	0.39
contig00199	297	297	A	C	104	0.28
contig00199	299	299	C	G	104	0.37
contig00200	240	240	C	G	89	0.18
contig00202	61	61	G	C	116	0.38
contig00202	70	70	C	G	117	0.35
contig00202	72	72	T	C	117	0.38
contig00202	75	75	A	G	117	0.37
contig00202	104	104	G	C	120	0.42
contig00202	124	124	G	A	115	0.43
contig00202	132	132	C	G	113	0.4
contig00202	157	157	C	G	102	0.59
contig00202	206	206	T	C	74	0.41
contig00202	207	207	G	C	73	0.41
contig00202	220	220	G	A	66	0.42
contig00202	223	223	A	G	65	0.43
contig00202	228	228	C	T	62	0.44
contig00211	72	72	C	T	8	0.5
contig00211	98	98	T	C	11	0.27
contig00211	101	101	C	T	13	0.62
contig00211	124	124	G	A	14	0.5
contig00211	159	159	C	G	12	0.25
contig00211	166	166	G	A	12	0.25
contig00211	175	175	C	T	15	0.2
contig00211	192	192	C	T	17	0.24
contig00211	195	195	T	C	17	0.18
contig00211	210	210	A	T	17	0.29
contig00211	214	214	C	T	17	0.24
contig00211	219	219	A	C	17	0.24
contig00211	225	225	C	T	18	0.22
contig00211	243	243	C	T	21	0.24
contig00211	252	252	G	C	22	0.18
contig00211	267	267	G	T	22	0.41
contig00211	278	278	G	C	27	0.3
contig00211	279	279	T	C	27	0.15
contig00211	403	403	C	T	14	0.43
contig00216	102	102	A	G	48	0.15
contig00216	138	138	C	T	40	0.37
contig00216	141	141	C	T	41	0.39
contig00216	222	222	C	T	34	0.18
contig00223	72	72	G	C	58	0.47
contig00223	80	80	C	A	57	0.32
contig00223	92	92	A	C	52	0.73
contig00224	50	50	T	C	69	0.39
contig00224	65	65	T	C	77	0.17
contig00224	92	92	T	C	71	0.72
contig00224	101	101	T	C	66	0.73
contig00238	56	56	C	T	39	0.15
contig00238	71	71	A	G	42	0.17
contig00238	80	80	C	G	42	0.19
contig00248	152	152	C	T	14	0.29
contig00251	89	89	G	C	11	0.73
contig00251	94	94	A	T	12	0.67
contig00251	117	117	G	C	19	0.53
contig00251	127	127	T	C	20	0.55
contig00251	142	142	A	G	21	0.52
contig00251	173	173	A	G	22	0.59
contig00251	200	200	C	T	22	0.55
contig00251	230	230	A	T	21	0.52
contig00251	262	262	T	C	24	0.42
contig00251	277	277	T	C	26	0.42
contig00251	291	291	T	C	25	0.4
contig00251	322	322	A	G	19	0.37
contig00251	325	325	T	G	19	0.26
contig00251	328	328	G	A	18	0.33
contig00254	4855	4855	C	T	30	0.4
contig00254	6174	6174	A	G	15	0.4
contig00261	596	596	C	T	10	0.2
contig00261	2311	2311	T	C	41	0.29
contig00261	2311	2311	T	G	41	0.15
contig00261	3978	3978	A	G	40	0.15
contig00264	336	336	C	T	14	0.21
contig00269	310	310	T	C	8	0.25
contig00269	319	319	G	A	8	0.25
contig00272	259	259	C	A	16	0.37
contig00275	1630	1630	A	G	58	0.17
contig00275	1675	1675	C	A	48	0.21
contig00282	150	150	C	T	17	0.41
contig00289	515	515	C	A	17	0.29
contig00289	544	544	G	T	20	0.15
contig00289	755	755	C	A	25	0.44
contig00292	76	76	T	A	8	0.5
contig00294	150	150	G	A	49	0.27
contig00294	161	161	T	C	51	0.29
contig00294	297	297	G	A	43	0.35
contig00294	301	301	C	G	43	0.35
contig00298	166	166	A	G	8	0.5
contig00303	170	170	G	A	48	0.27
contig00303	260	260	G	C	49	0.29
contig00303	263	263	A	G	48	0.27
contig00303	269	269	T	C	52	0.27
contig00303	272	272	A	G	52	0.25
contig00303	277	277	C	G	53	0.26
contig00303	281	281	T	C	51	0.24
contig00305	122	122	C	T	20	0.25
contig00305	239	239	T	C	36	0.33
contig00305	257	257	T	C	45	0.29
contig00305	284	284	C	G	49	0.27
contig00308	62	62	T	C	71	0.23
contig00308	65	65	G	A	75	0.21
contig00308	68	68	C	T	76	0.22
contig00308	80	80	C	T	79	0.23
contig00308	83	83	C	T	81	0.52
contig00308	102	102	T	C	82	0.16
contig00308	114	114	A	T	83	0.53
contig00308	117	117	G	C	83	0.53
contig00308	123	123	C	T	84	0.45
contig00308	125	125	C	T	84	0.44
contig00308	160	160	G	C	87	0.41
contig00308	162	162	C	T	88	0.19
contig00308	174	174	C	T	89	0.21
contig00308	250	250	A	G	95	0.61
contig00309	86	86	A	C	26	0.69
contig00309	122	122	C	T	27	0.48
contig00309	128	128	A	G	27	0.19
contig00309	152	152	T	A	29	0.17
contig00309	170	170	T	C	31	0.39
contig00309	210	210	A	G	30	0.43
contig00309	215	215	C	T	29	0.62
contig00309	218	218	G	A	28	0.61
contig00309	222	222	G	A	28	0.43
contig00309	239	239	T	A	27	0.59
contig00309	263	263	T	A	27	0.19
contig00310	102	102	A	G	50	0.16
contig00310	105	105	T	C	50	0.16
contig00310	109	109	G	A	49	0.43
contig00310	111	111	A	C	49	0.59
contig00310	149	149	G	A	49	0.45
contig00310	150	150	T	C	49	0.51
contig00310	153	153	A	G	49	0.45
contig00310	177	177	A	T	45	0.16
contig00310	194	194	A	G	45	0.78
contig00310	235	235	A	G	42	0.21
contig00310	240	240	C	T	42	0.64
contig00310	243	243	G	A	42	0.64
contig00310	247	247	G	A	42	0.21
contig00310	250	250	A	T	42	0.33
contig00310	264	264	T	A	41	0.54
contig00310	288	288	T	A	40	0.42
contig00310	294	294	T	A	40	0.17
contig00314	177	177	T	C	10	0.3
contig00315	74	74	G	A	58	0.29
contig00315	104	104	G	A	60	0.27
contig00315	299	299	A	G	88	0.39
contig00315	400	400	G	C	78	0.32
contig00315	503	503	G	A	56	0.32
contig00315	524	524	T	C	49	0.27
contig00315	528	528	C	T	47	0.23
contig00315	543	543	A	T	39	0.26
contig00333	306	306	G	A	55	0.44
contig00333	315	315	C	T	56	0.43
contig00333	397	397	C	T	65	0.42
contig00333	460	460	A	C	70	0.54
contig00333	530	530	A	T	65	0.52
contig00337	107	107	T	C	10	0.4
contig00347	489	489	C	T	94	0.15
contig00349	79	79	C	G	37	0.22
contig00353	168	168	T	C	75	0.44
contig00361	172	172	G	A	53	0.36
contig00361	259	259	C	T	48	0.35
contig00366	63	63	A	G	10	0.5
contig00366	90	90	G	A	11	0.55
contig00366	183	183	G	A	16	0.31
contig00366	186	186	A	G	16	0.31
contig00366	192	192	G	A	17	0.35
contig00366	204	204	G	A	18	0.39
contig00366	210	210	A	T	17	0.41
contig00366	219	219	A	C	17	0.47
contig00366	222	222	A	G	17	0.47
contig00366	228	228	G	T	17	0.47
contig00366	243	243	A	G	19	0.42
contig00366	270	270	T	A	25	0.4
contig00366	276	276	G	A	25	0.4
contig00366	294	294	C	T	23	0.39
contig00366	297	297	G	A	23	0.39
contig00366	370	370	A	G	31	0.29
contig00369	341	341	G	A	9	0.33
contig00369	353	353	A	T	8	0.25
contig00372	59	59	C	T	43	0.19
contig00372	61	61	A	G	44	0.5
contig00372	62	62	C	T	44	0.5
contig00372	65	65	G	A	44	0.5
contig00372	89	89	A	T	48	0.29
contig00372	107	107	T	C	54	0.19
contig00372	147	147	A	G	58	0.55
contig00372	159	159	G	A	56	0.54
contig00372	162	162	T	A	58	0.64
contig00373	72	72	C	A	77	0.18
contig00373	78	78	A	T	75	0.57
contig00373	87	87	C	T	75	0.27
contig00373	96	96	C	T	71	0.34
contig00373	111	111	A	G	75	0.36
contig00373	132	132	T	C	73	0.37
contig00373	138	138	G	A	72	0.32
contig00373	180	180	C	T	53	0.23
contig00373	222	222	C	T	45	0.2
contig00373	234	234	T	C	43	0.21
contig00373	270	270	T	C	39	0.23
contig00373	287	287	A	G	35	0.26
contig00373	294	294	C	T	28	0.29
contig00373	297	297	A	T	27	0.26
contig00373	312	312	A	T	26	0.31
contig00373	313	313	G	C	26	0.31
contig00375	75	75	C	T	92	0.37
contig00375	84	84	C	T	92	0.53
contig00375	91	91	A	G	92	0.21
contig00375	93	93	C	T	92	0.16
contig00375	99	99	A	G	90	0.77
contig00375	120	120	T	C	82	0.76
contig00375	126	126	G	A	82	0.3
contig00375	144	144	C	T	78	0.56
contig00375	174	174	A	T	58	0.47
contig00375	177	177	G	C	58	0.47
contig00375	183	183	C	T	56	0.27
contig00375	185	185	C	T	56	0.46
contig00375	220	220	G	C	46	0.48
contig00375	222	222	T	C	45	0.71
contig00375	234	234	T	C	37	0.68
contig00375	310	310	G	A	11	0.73
contig00377	517	517	G	A	213	0.23
contig00378	118	118	A	T	160	0.18
contig00384	114	114	G	A	24	0.29
contig00384	157	157	T	C	21	0.62
contig00384	159	159	G	A	21	0.19
contig00384	180	180	G	A	18	0.17
contig00385	118	118	A	T	9	0.33
contig00385	160	160	G	A	8	0.25
contig00385	226	226	G	A	8	0.25
contig00404	154	154	A	G	231	0.36
contig00404	184	184	G	A	214	0.36
contig00404	215	215	A	G	201	0.34
contig00404	260	260	T	C	192	0.37
contig00413	785	785	C	T	19	0.16
contig00417	942	942	A	T	8	0.5
contig00417	1638	1638	C	T	15	0.47
contig00417	1860	1860	G	A	19	0.42
contig00417	1866	1866	C	T	17	0.47
contig00417	1911	1911	T	A	16	0.37
contig00421	157	157	A	G	126	0.29
contig00421	217	217	G	A	109	0.41
contig00421	223	223	C	T	109	0.2
contig00421	223	223	C	T	109	0.2
contig00421	434	434	G	A	123	0.41
contig00421	688	688	T	A	34	0.15
contig00437	151	151	C	T	40	0.3
contig00437	173	173	T	C	37	0.32
contig00437	399	399	C	T	20	0.5
contig00437	627	627	G	A	21	0.38
contig00437	699	699	G	A	21	0.38
contig00437	729	729	C	A	22	0.45
contig00437	840	840	C	T	25	0.36
contig00437	927	927	C	G	20	0.45
contig00437	1001	1001	G	A	17	0.35
contig00438	75	75	A	G	22	0.36
contig00439	115	115	G	A	11	0.18
contig00440	71	71	A	G	9	0.22
contig00440	75	75	T	G	9	0.22
contig00442	463	463	G	A	258	0.22
contig00458	86	86	T	C	29	0.17
contig00458	216	216	A	G	10	0.4
contig00459	57	57	T	C	11	0.18
contig00459	59	59	T	C	12	0.42
contig00459	84	84	A	C	12	0.25
contig00459	104	104	A	G	12	0.5
contig00459	133	133	A	G	11	0.27
contig00459	133	133	A	C	11	0.18
contig00459	154	154	T	C	13	0.15
contig00459	189	189	C	A	13	0.46
contig00459	192	192	C	T	13	0.31
contig00459	221	221	C	T	14	0.21
contig00459	312	312	C	T	15	0.2
contig00459	331	331	G	T	17	0.41
contig00459	334	334	A	C	17	0.18
contig00459	391	391	G	A	16	0.19
contig00459	411	411	C	T	13	0.62
contig00459	418	418	C	A	12	0.42
contig00459	445	445	T	C	16	0.44
contig00459	447	447	G	T	16	0.25
contig00459	473	473	A	T	14	0.36
contig00459	504	504	G	C	14	0.36
contig00459	536	536	C	G	12	0.17
contig00459	609	609	G	A	10	0.4
contig00459	637	637	T	A	11	0.18
contig00459	828	828	A	G	10	0.4
contig00459	885	885	A	G	10	0.4
contig00459	1004	1004	C	A	10	0.2
contig00462	700	700	A	G	12	0.33
contig00464	346	346	C	T	8	0.37
contig00467	85	85	C	T	13	0.23
contig00467	116	116	A	G	12	0.17
contig00467	122	122	C	A	12	0.25
contig00467	156	156	C	T	11	0.27
contig00468	78	78	A	T	11	0.18
contig00468	117	117	T	C	16	0.19
contig00468	212	212	C	G	16	0.19
contig00468	267	267	C	T	12	0.25
contig00477	217	217	A	G	87	0.31
contig00477	412	412	C	G	94	0.35
contig00486	63	63	A	G	36	0.47
contig00486	80	80	T	C	44	0.39
contig00486	90	90	C	G	45	0.38
contig00486	92	92	A	C	45	0.38
contig00486	97	97	G	A	47	0.36
contig00486	161	161	T	C	54	0.28
contig00486	197	197	A	G	54	0.24
contig00486	198	198	C	G	54	0.24
contig00486	211	211	A	G	54	0.24
contig00486	248	248	A	G	57	0.18
contig00486	251	251	G	T	57	0.16
contig00486	254	254	A	G	56	0.16
contig00494	66	66	T	C	20	0.5
contig00494	99	99	G	C	25	0.44
contig00495	89	89	G	A	80	0.22
contig00495	147	147	C	T	70	0.16
contig00495	231	231	A	G	51	0.2
contig00495	235	235	C	T	49	0.2
contig00495	237	237	G	T	46	0.22
contig00496	50	50	T	C	46	0.5
contig00496	67	67	T	C	52	0.54
contig00496	75	75	T	C	53	0.55
contig00496	83	83	G	C	53	0.55
contig00496	93	93	T	C	54	0.19
contig00496	107	107	G	A	54	0.54
contig00496	126	126	T	C	55	0.55
contig00496	142	142	C	T	54	0.54
contig00496	144	144	T	C	55	0.53
contig00496	157	157	T	C	56	0.16
contig00496	190	190	G	C	55	0.16
contig00496	199	199	T	C	54	0.65
contig00496	230	230	G	A	55	0.44
contig00496	238	238	G	C	55	0.44
contig00496	244	244	G	A	54	0.2
contig00496	244	244	G	C	54	0.43
contig00498	75	75	A	G	8	0.62
contig00498	102	102	T	A	9	0.56
contig00523	258	258	G	T	8	0.25
contig00523	576	576	A	G	11	0.45
contig00540	119	119	A	C	9	0.33
contig00540	134	134	C	A	8	0.37
contig00556	278	278	C	T	28	0.5
contig00556	281	281	C	T	28	0.5
contig00556	428	428	C	T	27	0.3
contig00556	434	434	G	A	30	0.53
contig00556	1514	1514	C	T	25	0.2
contig00556	1556	1556	C	A	27	0.52
contig00556	1637	1637	T	C	21	0.24
contig00556	1925	1925	A	T	27	0.52
contig00556	2075	2075	C	T	25	0.4
contig00556	2105	2105	C	T	27	0.37
contig00556	2396	2396	T	C	68	0.34
contig00556	2438	2438	T	C	64	0.2
contig00556	2510	2510	T	G	69	0.22
contig00556	2513	2513	A	G	69	0.19
contig00556	2874	2874	C	T	17	0.24
contig00556	2921	2921	T	A	9	0.22
contig00559	74	74	G	C	8	0.25
contig00564	78	78	T	C	8	0.37
contig00564	128	128	T	C	10	0.5
contig00564	144	144	T	A	12	0.33
contig00564	466	466	T	C	10	0.2
contig00564	518	518	G	A	8	0.37
contig00564	666	666	T	C	10	0.2
contig00564	802	802	A	G	11	0.45
contig00564	806	806	C	T	10	0.5
contig00564	1102	1102	T	C	10	0.2
contig00564	1104	1104	G	A	10	0.2
contig00564	1201	1201	T	A	10	0.3
contig00568	93	93	A	G	17	0.24
contig00568	123	123	G	A	17	0.18
contig00568	392	392	C	A	29	0.17
contig00568	400	400	A	G	28	0.18
contig00568	535	535	A	G	15	0.33
contig00568	538	538	T	C	15	0.2
contig00574	186	186	G	A	19	0.21
contig00574	443	443	A	G	10	0.5
contig00574	474	474	T	A	13	0.31
contig00580	270	270	A	G	38	0.45
contig00582	78	78	T	A	32	0.37
contig00582	93	93	A	G	23	0.35
contig00583	92	92	T	C	24	0.21
contig00590	67	67	A	T	21	0.19
contig00590	69	69	C	G	21	0.19
contig00598	74	74	T	A	15	0.2
contig00631	226	226	C	T	25	0.36
contig00631	244	244	G	T	24	0.33
contig00631	950	950	T	C	20	0.2
contig00631	1258	1258	C	T	17	0.41
contig00631	1297	1297	A	G	21	0.48
contig00631	1399	1399	T	C	26	0.46
contig00631	1795	1795	G	A	49	0.27
contig00631	1966	1966	C	T	29	0.41
contig00632	2619	2619	C	A	17	0.24
contig00635	227	227	T	C	39	0.41
contig00635	1248	1248	T	C	8	0.25
contig00635	1250	1250	G	C	8	0.25
contig00635	1265	1265	T	C	9	0.22
contig00635	1355	1355	T	C	12	0.17
contig00635	1361	1361	G	A	11	0.18
contig00635	1868	1868	G	A	8	0.5
contig00635	2321	2321	C	T	14	0.21
contig00635	2342	2342	C	T	15	0.27
contig00635	6221	6221	T	A	37	0.22
contig00637	128	128	G	A	28	0.25
contig00637	202	202	A	C	29	0.24
contig00638	90	90	G	C	39	0.15
contig00638	519	519	T	C	35	0.2
contig00638	591	591	C	T	38	0.18
contig00638	818	818	A	G	35	0.17
contig00638	896	896	G	A	33	0.15
contig00638	1124	1124	G	A	17	0.24
contig00638	1163	1163	G	A	20	0.15
contig00638	1241	1241	A	G	18	0.22
contig00638	1892	1892	C	G	10	0.3
contig00638	2187	2187	A	C	8	0.37
contig00638	2569	2569	G	T	8	0.25
contig00638	2572	2572	C	T	8	0.25
contig00640	1086	1086	C	T	12	0.17
contig00644	143	143	C	T	24	0.42
contig00644	436	436	G	A	54	0.41
contig00647	382	382	A	T	8	0.37
contig00649	124	124	T	C	8	0.37
contig00649	302	302	A	G	8	0.25
contig00650	525	525	G	T	8	0.37
contig00650	528	528	A	G	8	0.62
contig00650	624	624	A	G	10	0.3
contig00650	671	671	T	C	12	0.25
contig00650	687	687	T	G	12	0.25
contig00650	691	691	A	T	12	0.33
contig00650	705	705	G	C	12	0.25
contig00650	754	754	C	T	16	0.31
contig00650	758	758	C	T	16	0.25
contig00650	814	814	C	T	13	0.15
contig00650	826	826	A	G	11	0.45
contig00650	833	833	A	C	11	0.45
contig00650	870	870	A	C	9	0.33
contig00650	874	874	C	T	8	0.37
contig00650	1124	1124	C	T	11	0.18
contig00650	1129	1129	G	A	11	0.55
contig00650	1143	1143	T	C	13	0.15
contig00650	1159	1159	G	C	13	0.15
contig00653	1248	1248	C	G	17	0.18
contig00655	689	689	G	A	8	0.37
contig00659	1712	1712	T	C	8	0.5
contig00667	486	486	G	T	42	0.17
contig00667	942	942	A	G	9	0.22
contig00673	138	138	A	G	9	0.22
contig00677	807	807	G	A	19	0.21
contig00677	1315	1315	T	C	28	0.54
contig00685	137	137	C	G	369	0.26
contig00687	67	67	A	G	53	0.68
contig00688	700	700	A	G	21	0.19
contig00692	176	176	A	G	94	0.16
contig00692	1078	1078	T	G	66	0.15
contig00694	330	330	T	C	8	0.5
contig00694	465	465	A	G	8	0.25
contig00694	496	496	T	A	9	0.22
contig00697	430	430	C	T	13	0.23
contig00701	1750	1750	C	A	14	0.29
contig00701	2075	2075	C	G	20	0.15
contig00701	2080	2080	T	C	21	0.19
contig00703	169	169	C	T	12	0.17
contig00703	176	176	G	A	12	0.17
contig00703	199	199	T	C	11	0.18
contig00703	207	207	T	C	11	0.18
contig00703	210	210	C	G	10	0.2
contig00703	284	284	T	C	9	0.56
contig00703	285	285	G	A	9	0.33
contig00703	286	286	C	T	9	0.22
contig00703	300	300	A	G	9	0.22
contig00704	162	162	T	C	10	0.5
contig00707	133	133	C	T	12	0.17
contig00707	314	314	A	C	9	0.22
contig00707	374	374	T	C	10	0.3
contig00707	545	545	C	T	12	0.33
contig00707	779	779	C	T	21	0.33
contig00709	286	286	C	T	79	0.29
contig00709	391	391	A	G	64	0.31
contig00711	83	83	G	T	134	0.42
contig00712	607	607	T	C	12	0.5
contig00712	901	901	C	A	27	0.41
contig00715	135	135	T	C	10	0.2
contig00718	71	71	C	G	8	0.25
contig00718	138	138	G	A	11	0.27
contig00719	74	74	G	C	13	0.31
contig00719	98	98	G	C	13	0.31
contig00719	114	114	G	A	13	0.46
contig00719	128	128	C	T	14	0.36
contig00719	146	146	G	A	14	0.36
contig00719	169	169	C	A	14	0.29
contig00719	171	171	G	A	14	0.29
contig00719	181	181	T	C	12	0.17
contig00719	315	315	T	A	20	0.25
contig00719	318	318	A	G	20	0.25
contig00719	494	494	G	A	18	0.44
contig00719	508	508	G	C	17	0.29
contig00719	524	524	G	A	17	0.41
contig00719	528	528	T	G	17	0.47
contig00719	534	534	G	T	17	0.47
contig00719	536	536	A	G	17	0.47
contig00719	562	562	A	T	14	0.43
contig00719	618	618	A	G	12	0.25
contig00719	628	628	G	A	11	0.36
contig00721	424	424	C	T	8	0.25
contig00721	586	586	G	A	8	0.25
contig00727	394	394	C	A	11	0.18
contig00727	399	399	T	C	11	0.18
contig00727	413	413	T	C	10	0.2
contig00727	486	486	A	T	9	0.22
contig00727	492	492	G	C	9	0.22
contig00727	500	500	G	A	9	0.22
contig00727	511	511	G	A	9	0.22
contig00727	516	516	G	A	9	0.56
contig00733	155	155	G	A	9	0.22
contig00735	166	166	A	C	8	0.25
contig00739	501	501	G	A	9	0.33
contig00746	343	343	G	A	8	0.25
contig00746	346	346	T	C	8	0.25
contig00751	103	103	G	T	8	0.5
contig00755	457	457	A	G	8	0.25
contig00766	652	652	T	C	93	0.47
contig00772	77	77	T	C	12	0.42
contig00772	351	351	C	A	19	0.53
contig00772	405	405	G	C	20	0.5
contig00772	429	429	C	T	23	0.43
contig00774	228	228	T	A	14	0.43
contig00784	93	93	G	A	13	0.46
contig00784	203	203	T	C	16	0.56
contig00784	236	236	C	T	16	0.5
contig00788	532	532	G	A	9	0.33
contig00793	521	521	T	C	11	0.18
contig00805	209	209	A	G	18	0.22
contig00805	528	528	G	T	21	0.29
contig00805	561	561	C	T	21	0.19
contig00805	774	774	C	T	17	0.41
contig00805	1069	1069	C	T	19	0.58
contig00805	1113	1113	G	C	19	0.21
contig00805	1133	1133	A	G	22	0.55
contig00805	1189	1189	C	T	21	0.19
contig00815	174	174	A	T	171	0.18
contig00815	237	237	A	G	195	0.52
contig00815	466	466	A	C	136	0.25
contig00815	530	530	T	C	97	0.21
contig00829	707	707	A	G	11	0.18
contig00833	245	245	C	T	63	0.19
contig00833	392	392	C	T	79	0.16
contig00833	398	398	T	C	78	0.18
contig00856	128	128	A	G	57	0.16
contig00856	302	302	T	C	80	0.25
contig00860	104	104	G	A	13	0.31
contig00860	114	114	A	G	13	0.15
contig00860	179	179	G	A	12	0.25
contig00860	217	217	C	T	12	0.25
contig00860	247	247	C	T	10	0.3
contig00868	784	784	T	C	20	0.15
contig00872	226	226	A	T	11	0.45
contig00886	137	137	C	T	73	0.21
contig00888	85	85	T	A	121	0.17
contig00888	253	253	G	A	99	0.16
contig00889	114	114	A	T	10	0.2
contig00889	219	219	T	G	11	0.27
contig00901	439	439	T	C	9	0.33
contig00901	448	448	A	G	9	0.33
contig00904	144	144	A	G	21	0.33
contig00904	180	180	C	T	17	0.35
contig00905	251	251	T	C	34	0.32
contig00905	376	376	C	T	29	0.38
contig00905	385	385	C	T	28	0.39
contig00910	159	159	G	A	15	0.2
contig00910	168	168	G	C	15	0.27
contig00910	222	222	C	T	21	0.81
contig00911	373	373	C	T	14	0.21
contig00911	526	526	C	T	14	0.21
contig00922	94	94	T	G	23	0.39
contig00922	107	107	G	A	26	0.35
contig00922	164	164	G	A	28	0.43
contig00924	100	100	A	G	9	0.33
contig00929	121	121	G	A	9	0.44
contig00929	137	137	A	T	9	0.44
contig00929	140	140	C	G	9	0.44
contig00929	145	145	C	A	9	0.44
contig00929	158	158	T	C	10	0.4
contig00929	160	160	A	G	10	0.4
contig00929	225	225	C	G	8	0.5
contig00929	235	235	A	G	8	0.5
contig00931	326	326	T	C	9	0.56
contig00932	96	96	G	A	28	0.5
contig00932	236	236	G	T	19	0.42
contig00941	126	126	C	T	83	0.18
contig00943	161	161	A	T	11	0.36
contig00943	172	172	C	T	11	0.36
contig00943	174	174	G	A	11	0.36
contig00943	192	192	T	C	11	0.36
contig00943	213	213	A	C	12	0.33
contig00943	224	224	C	T	14	0.36
contig00943	226	226	C	A	15	0.33
contig00943	241	241	C	T	16	0.37
contig00943	250	250	G	A	16	0.31
contig00943	269	269	C	T	17	0.35
contig00953	152	152	A	G	29	0.17
contig00955	599	599	A	C	13	0.15
contig00961	93	93	A	T	14	0.5
contig00962	180	180	A	G	12	0.25
contig00962	234	234	T	C	11	0.27
contig00962	237	237	T	A	12	0.33
contig00962	240	240	T	C	13	0.31
contig00962	277	277	T	C	11	0.36
contig00962	349	349	T	C	11	0.36
contig00962	365	365	G	A	11	0.36
contig00962	392	392	G	A	10	0.4
contig01012	168	168	C	A	11	0.18
contig01012	187	187	G	A	11	0.27
contig01012	198	198	C	T	11	0.45
contig01012	213	213	C	T	12	0.17
contig01012	233	233	C	T	10	0.2
contig01012	241	241	G	A	9	0.22
contig01012	266	266	G	A	10	0.3
contig01012	271	271	A	C	10	0.7
contig01012	296	296	A	G	8	0.25
contig01016	141	141	G	A	41	0.24
contig01016	261	261	G	C	34	0.21
contig01019	95	95	T	C	9	0.33
contig01019	131	131	G	C	9	0.33
contig01019	134	134	C	G	8	0.37
contig01034	77	77	C	T	15	0.2
contig01034	90	90	C	T	17	0.18
contig01034	108	108	C	T	18	0.17
contig01034	121	121	G	A	18	0.17
contig01034	158	158	C	T	18	0.22
contig01034	209	209	T	C	15	0.67
contig01034	220	220	G	A	16	0.25
contig01034	237	237	C	T	16	0.19
contig01034	278	278	A	C	11	0.73
contig01036	122	122	A	G	25	0.52
contig01036	164	164	C	G	29	0.52
contig01037	178	178	A	G	11	0.45
contig01075	79	79	T	C	20	0.5
contig01076	59	59	T	C	22	0.55
contig01076	169	169	A	T	19	0.21
contig01159	114	114	C	T	9	0.33
contig01162	77	77	A	T	11	0.27
contig01234	169	169	A	G	70	0.5
contig01234	255	255	G	A	102	0.38
contig01234	460	460	A	G	96	0.47
contig01234	550	550	A	G	82	0.33
contig01234	662	662	T	C	70	0.2
contig01234	1090	1090	A	T	56	0.45
contig01234	1102	1102	C	T	58	0.45
contig01234	1108	1108	C	A	58	0.43
contig01234	1216	1216	C	T	55	0.27
contig01236	539	539	C	T	22	0.23
contig01236	559	559	G	A	20	0.3
contig01241	90	90	G	T	13	0.23
contig01241	93	93	A	C	13	0.31
contig01241	105	105	T	C	13	0.31
contig01241	114	114	A	G	13	0.62
contig01241	123	123	A	G	13	0.23
contig01241	144	144	T	C	10	0.3
contig01243	168	168	G	A	21	0.38
contig01243	301	301	G	A	41	0.2
contig01245	113	113	G	A	44	0.32
contig01245	142	142	C	T	49	0.33
contig01245	149	149	G	T	48	0.37
contig01245	190	190	T	A	41	0.34
contig01246	505	505	A	G	9	0.33
contig01246	1048	1048	A	G	73	0.22
contig01246	1136	1136	C	A	96	0.22
contig01246	1196	1196	C	A	88	0.16
contig01246	1278	1278	A	T	55	0.18
contig01246	1338	1338	T	C	30	0.2
contig01247	84	84	T	G	12	0.17
contig01247	153	153	A	C	11	0.18
contig01247	158	158	G	T	11	0.18
contig01260	653	653	T	C	9	0.33
contig01260	4316	4316	C	T	50	0.2
contig01260	4719	4719	G	T	21	0.19
contig01261	3394	3394	G	A	8	0.25
contig01262	906	906	A	T	12	0.17
contig01262	1206	1206	C	T	10	0.3
contig01262	1334	1334	G	A	9	0.33
contig01262	2573	2573	G	C	11	0.36
contig01262	2904	2904	C	T	16	0.25
contig01262	2969	2969	T	C	18	0.17
contig01262	2971	2971	G	A	19	0.16
contig01262	2988	2988	C	T	20	0.2
contig01262	3111	3111	C	A	13	0.23
contig01262	3168	3168	A	T	14	0.21
contig01262	3204	3204	A	C	16	0.25
contig01263	1488	1488	A	G	8	0.37
contig01263	2542	2542	C	T	12	0.33
contig01265	632	632	G	C	25	0.44
contig01265	793	793	G	A	22	0.45
contig01265	973	973	G	A	22	0.41
contig01265	2137	2137	G	A	13	0.46
contig01265	2157	2157	G	A	12	0.17
contig01267	2926	2926	T	C	9	0.22
contig01270	946	946	C	T	62	0.19
contig01270	1743	1743	T	C	63	0.19
contig01271	686	686	C	T	19	0.32
contig01271	1938	1938	C	T	35	0.17
contig01272	1452	1452	T	C	9	0.22
contig01273	2231	2231	T	C	8	0.25
contig01273	2434	2434	T	A	9	0.33
contig01274	2172	2172	T	G	15	0.4
contig01275	682	682	G	A	8	0.37
contig01275	1220	1220	C	T	12	0.33
contig01275	1320	1320	T	C	17	0.41
contig01275	1617	1617	T	A	16	0.44
contig01275	1857	1857	G	A	27	0.37
contig01275	2293	2293	A	G	38	0.32
contig01275	2319	2319	C	G	34	0.38
contig01276	1422	1422	A	G	8	0.37
contig01276	1476	1476	T	C	8	0.37
contig01276	1935	1935	G	A	10	0.3
contig01276	2034	2034	C	T	13	0.46
contig01277	230	230	A	C	14	0.43
contig01278	581	581	C	T	12	0.17
contig01279	1057	1057	T	C	11	0.27
contig01279	1528	1528	T	C	11	0.27
contig01279	1591	1591	G	T	9	0.33
contig01279	1705	1705	T	C	15	0.33
contig01279	1709	1709	T	C	15	0.33
contig01279	1711	1711	A	C	15	0.33
contig01279	2107	2107	T	A	29	0.17
contig01280	1130	1130	A	G	8	0.25
contig01281	1497	1497	T	C	9	0.33
contig01281	2006	2006	A	G	9	0.33
contig01282	1438	1438	A	G	12	0.17
contig01282	1831	1831	A	G	15	0.2
contig01282	2126	2126	A	C	22	0.27
contig01282	2246	2246	C	T	18	0.33
contig01283	1944	1944	A	G	9	0.33
contig01284	230	230	A	C	10	0.3
contig01284	377	377	A	G	13	0.15
contig01284	391	391	T	C	14	0.21
contig01284	542	542	G	T	11	0.55
contig01284	550	550	G	C	10	0.4
contig01284	2061	2061	T	C	11	0.36
contig01284	2070	2070	A	G	12	0.33
contig01284	2222	2222	A	G	9	0.33
contig01285	1059	1059	G	A	8	0.5
contig01287	1546	1546	C	G	14	0.21
contig01287	1634	1634	G	A	20	0.3
contig01288	1272	1272	T	C	263	0.38
contig01289	253	253	G	A	9	0.44
contig01290	1122	1122	A	C	18	0.33
contig01290	1288	1288	G	A	13	0.15
contig01290	1695	1695	T	C	16	0.19
contig01291	450	450	T	G	8	0.25
contig01291	1098	1098	C	T	11	0.27
contig01291	1170	1170	G	A	11	0.18
contig01293	795	795	C	G	41	0.46
contig01293	970	970	G	A	36	0.25
contig01293	1083	1083	G	A	55	0.36
contig01294	159	159	G	C	12	0.25
contig01294	192	192	A	G	13	0.31
contig01294	764	764	C	T	9	0.56
contig01294	989	989	A	G	12	0.5
contig01294	1437	1437	T	C	18	0.44
contig01294	1576	1576	T	C	27	0.41
contig01295	1589	1589	T	C	26	0.42
contig01296	1798	1798	A	G	8	0.25
contig01296	1828	1828	A	C	10	0.3
contig01296	1847	1847	A	G	12	0.33
contig01296	1862	1862	G	A	10	0.4
contig01296	1894	1894	C	A	9	0.44
contig01296	1900	1900	T	C	9	0.44
contig01296	1903	1903	T	C	9	0.44
contig01296	1954	1954	G	A	8	0.5
contig01298	1440	1440	A	G	12	0.17
contig01300	824	824	A	T	12	0.17
contig01300	827	827	A	T	12	0.17
contig01300	828	828	G	C	12	0.17
contig01300	1803	1803	A	C	18	0.22
contig01300	1885	1885	C	G	21	0.19
contig01300	1941	1941	A	G	19	0.21
contig01302	763	763	A	C	23	0.26
contig01302	1262	1262	T	C	8	0.25
contig01308	1368	1368	C	T	10	0.2
contig01309	1478	1478	T	C	10	0.4
contig01310	522	522	T	C	9	0.33
contig01312	832	832	G	A	12	0.33
contig01312	1114	1114	T	C	9	0.22
contig01313	120	120	A	G	13	0.38
contig01313	204	204	T	C	20	0.45
contig01313	300	300	T	C	24	0.21
contig01313	441	441	T	C	23	0.22
contig01313	471	471	C	T	22	0.18
contig01313	825	825	C	T	14	0.29
contig01313	915	915	T	C	13	0.31
contig01313	1020	1020	C	T	17	0.24
contig01314	92	92	A	G	16	0.31
contig01314	115	115	T	G	16	0.31
contig01314	786	786	G	A	14	0.29
contig01314	1017	1017	C	G	16	0.44
contig01314	1161	1161	A	G	22	0.5
contig01317	453	453	T	C	21	0.48
contig01317	528	528	C	A	20	0.25
contig01318	85	85	A	G	13	0.15
contig01318	704	704	G	A	17	0.18
contig01318	869	869	G	T	21	0.19
contig01318	881	881	A	G	22	0.18
contig01318	1034	1034	T	C	23	0.26
contig01318	1175	1175	A	G	17	0.24
contig01318	1217	1217	G	C	14	0.21
contig01320	173	173	C	T	10	0.3
contig01320	993	993	C	T	11	0.18
contig01321	905	905	A	G	11	0.18
contig01322	628	628	G	A	8	0.25
contig01323	1431	1431	C	T	8	0.37
contig01325	108	108	C	T	20	0.2
contig01325	1269	1269	A	G	18	0.39
contig01327	588	588	A	G	9	0.22
contig01327	672	672	A	G	9	0.22
contig01330	1008	1008	T	G	19	0.32
contig01330	1404	1404	C	G	26	0.46
contig01332	634	634	G	A	11	0.36
contig01332	706	706	T	C	10	0.2
contig01332	985	985	G	C	9	0.22
contig01333	211	211	C	T	10	0.5
contig01333	390	390	T	G	14	0.5
contig01333	489	489	C	T	17	0.59
contig01333	534	534	C	T	13	0.54
contig01333	663	663	T	C	13	0.54
contig01333	694	694	C	T	13	0.46
contig01333	1111	1111	G	C	15	0.33
contig01333	1146	1146	C	T	18	0.39
contig01333	1660	1660	C	T	32	0.28
contig01334	559	559	A	G	15	0.53
contig01334	685	685	G	A	18	0.39
contig01334	730	730	A	G	17	0.35
contig01334	1084	1084	G	A	16	0.44
contig01334	1336	1336	T	A	23	0.61
contig01335	407	407	A	G	19	0.16
contig01335	983	983	A	G	24	0.33
contig01335	1001	1001	A	G	23	0.35
contig01335	1544	1544	C	T	16	0.44
contig01335	1666	1666	A	G	14	0.43
contig01336	1062	1062	G	A	9	0.67
contig01337	993	993	A	G	9	0.56
contig01337	1026	1026	C	T	10	0.4
contig01337	1093	1093	G	A	11	0.27
contig01338	1053	1053	G	A	23	0.22
contig01338	1065	1065	C	T	24	0.21
contig01339	483	483	G	A	9	0.22
contig01340	1612	1612	T	A	24	0.29
contig01342	1597	1597	G	C	13	0.15
contig01343	505	505	T	C	9	0.22
contig01344	846	846	C	T	8	0.25
contig01344	1283	1283	A	G	15	0.47
contig01344	1421	1421	G	A	14	0.36
contig01344	1422	1422	C	T	14	0.36
contig01344	1485	1485	A	G	10	0.3
contig01347	1076	1076	G	C	9	0.22
contig01351	800	800	A	G	10	0.4
contig01351	806	806	G	A	10	0.4
contig01351	821	821	A	G	10	0.4
contig01351	824	824	G	T	10	0.4
contig01351	908	908	A	G	8	0.5
contig01351	1211	1211	A	T	24	0.37
contig01351	1235	1235	G	A	27	0.37
contig01351	1268	1268	G	A	27	0.33
contig01351	1312	1312	A	G	27	0.37
contig01351	1313	1313	C	T	27	0.37
contig01351	1445	1445	G	A	23	0.35
contig01352	367	367	C	T	18	0.39
contig01352	460	460	G	A	16	0.44
contig01352	564	564	A	G	13	0.54
contig01352	794	794	G	C	12	0.42
contig01352	1133	1133	G	A	17	0.35
contig01352	1177	1177	T	C	19	0.42
contig01353	104	104	A	G	17	0.47
contig01353	134	134	A	G	20	0.45
contig01353	233	233	T	C	20	0.45
contig01353	266	266	G	A	24	0.21
contig01353	443	443	G	A	16	0.19
contig01353	566	566	G	A	16	0.37
contig01353	696	696	A	G	9	0.22
contig01353	986	986	C	T	10	0.4
contig01353	1004	1004	T	A	11	0.36
contig01353	1304	1304	A	C	14	0.21
contig01353	1426	1426	G	A	8	0.25
contig01354	623	623	G	A	11	0.45
contig01354	1443	1443	C	T	8	0.25
contig01359	1281	1281	T	C	8	0.25
contig01359	1482	1482	C	T	8	0.37
contig01360	447	447	C	T	20	0.2
contig01360	858	858	T	C	9	0.33
contig01360	972	972	T	A	10	0.3
contig01360	1014	1014	T	C	14	0.36
contig01360	1020	1020	C	A	14	0.43
contig01360	1020	1020	C	T	14	0.21
contig01360	1071	1071	G	A	17	0.29
contig01360	1113	1113	A	T	21	0.29
contig01361	452	452	A	T	12	0.25
contig01361	1205	1205	T	C	9	0.22
contig01363	814	814	A	T	23	0.35
contig01363	820	820	A	G	24	0.42
contig01363	968	968	G	A	22	0.41
contig01363	1234	1234	A	G	23	0.3
contig01364	662	662	A	G	53	0.28
contig01364	746	746	A	G	49	0.39
contig01364	1184	1184	G	A	63	0.25
contig01364	1280	1280	G	A	54	0.33
contig01366	402	402	C	T	8	0.37
contig01366	422	422	C	T	8	0.37
contig01366	708	708	G	A	13	0.46
contig01366	744	744	A	G	13	0.54
contig01366	828	828	G	A	14	0.36
contig01366	855	855	C	T	13	0.38
contig01366	879	879	A	C	14	0.5
contig01366	955	955	T	C	13	0.38
contig01376	960	960	T	C	16	0.25
contig01376	962	962	A	G	16	0.25
contig01376	1146	1146	G	A	26	0.19
contig01376	1475	1475	G	C	14	0.43
contig01382	1222	1222	A	T	47	0.19
contig01384	154	154	A	G	172	0.36
contig01384	943	943	G	C	45	0.18
contig01385	118	118	C	T	21	0.19
contig01385	361	361	G	A	24	0.46
contig01385	626	626	G	C	40	0.15
contig01385	905	905	A	G	33	0.21
contig01385	1007	1007	A	C	42	0.17
contig01385	1223	1223	C	T	30	0.43
contig01385	1253	1253	C	T	31	0.35
contig01385	1289	1289	C	T	30	0.23
contig01386	1007	1007	C	T	9	0.22
contig01386	1073	1073	T	C	9	0.22
contig01386	1112	1112	A	G	11	0.27
contig01386	1147	1147	T	A	11	0.27
contig01386	1239	1239	T	C	15	0.33
contig01386	1449	1449	T	C	11	0.55
contig01386	1455	1455	C	T	11	0.55
contig01388	1108	1108	A	G	9	0.22
contig01388	1241	1241	A	G	8	0.25
contig01389	1254	1254	G	A	25	0.24
contig01389	1404	1404	A	G	17	0.24
contig01391	1015	1015	T	C	9	0.56
contig01394	964	964	A	G	19	0.32
contig01396	784	784	T	C	10	0.2
contig01396	829	829	T	C	9	0.22
contig01396	880	880	T	A	9	0.33
contig01397	1130	1130	A	T	8	0.37
contig01397	1138	1138	A	G	9	0.44
contig01398	294	294	G	A	10	0.5
contig01398	705	705	G	A	10	0.4
contig01398	724	724	A	G	12	0.5
contig01398	896	896	A	G	16	0.44
contig01398	973	973	G	A	15	0.33
contig01398	1049	1049	C	G	13	0.46
contig01398	1057	1057	T	C	13	0.38
contig01398	1141	1141	G	C	11	0.36
contig01399	1034	1034	A	T	49	0.18
contig01399	1190	1190	T	C	52	0.19
contig01403	1127	1127	T	C	9	0.22
contig01406	912	912	G	A	15	0.4
contig01406	1001	1001	A	G	12	0.33
contig01407	92	92	T	A	10	0.3
contig01407	188	188	T	A	8	0.37
contig01407	689	689	T	C	11	0.45
contig01407	1013	1013	T	A	76	0.45
contig01409	624	624	A	G	13	0.15
contig01410	1001	1001	C	T	10	0.2
contig01411	1117	1117	T	C	11	0.18
contig01414	392	392	T	A	10	0.4
contig01414	406	406	T	C	9	0.22
contig01415	1054	1054	C	T	10	0.4
contig01415	1155	1155	C	T	10	0.4
contig01418	1067	1067	C	G	21	0.29
contig01423	299	299	T	C	9	0.44
contig01425	183	183	C	G	12	0.42
contig01425	297	297	T	C	14	0.43
contig01425	540	540	T	C	23	0.35
contig01425	699	699	T	C	21	0.33
contig01425	795	795	T	C	18	0.28
contig01425	1185	1185	C	T	17	0.53
contig01428	291	291	G	A	13	0.46
contig01428	473	473	C	G	10	0.3
contig01430	627	627	C	G	19	0.26
contig01430	817	817	C	T	25	0.16
contig01432	203	203	T	A	9	0.44
contig01432	470	470	G	A	11	0.36
contig01435	234	234	T	C	12	0.5
contig01435	393	393	G	A	9	0.22
contig01438	211	211	T	G	14	0.57
contig01438	788	788	G	C	12	0.42
contig01438	920	920	T	C	10	0.6
contig01438	939	939	A	G	10	0.4
contig01439	819	819	A	G	15	0.27
contig01439	1247	1247	G	C	8	0.37
contig01440	346	346	G	A	8	0.25
contig01447	780	780	A	G	12	0.17
contig01447	1087	1087	G	A	11	0.27
contig01449	986	986	T	C	26	0.42
contig01451	560	560	A	G	8	0.5
contig01453	524	524	C	T	8	0.37
contig01453	851	851	A	T	8	0.62
contig01453	1244	1244	T	A	10	0.3
contig01454	508	508	A	G	57	0.35
contig01454	570	570	T	C	49	0.41
contig01454	870	870	A	T	48	0.33
contig01454	900	900	T	C	52	0.33
contig01454	960	960	T	C	48	0.31
contig01456	378	378	G	A	11	0.18
contig01456	410	410	G	A	12	0.25
contig01456	439	439	T	C	13	0.46
contig01456	471	471	T	C	13	0.46
contig01456	600	600	T	C	13	0.23
contig01456	604	604	A	G	12	0.25
contig01456	632	632	G	A	11	0.27
contig01456	700	700	G	C	19	0.16
contig01456	770	770	G	C	23	0.3
contig01456	804	804	G	C	27	0.41
contig01456	908	908	T	C	29	0.45
contig01456	939	939	A	G	27	0.37
contig01456	1065	1065	A	G	10	0.6
contig01456	1215	1215	C	T	8	0.5
contig01456	1219	1219	C	A	8	0.5
contig01457	1280	1280	C	T	12	0.67
contig01458	975	975	T	C	9	0.33
contig01458	1086	1086	G	A	8	0.37
contig01463	213	213	A	G	25	0.16
contig01466	182	182	T	C	75	0.31
contig01466	233	233	A	G	79	0.16
contig01466	341	341	A	T	101	0.18
contig01466	467	467	G	A	100	0.2
contig01467	200	200	C	T	8	0.37
contig01467	505	505	T	C	8	0.25
contig01468	92	92	C	T	8	0.25
contig01468	133	133	T	C	8	0.25
contig01468	1003	1003	C	G	9	0.33
contig01468	1019	1019	C	T	9	0.67
contig01468	1029	1029	G	A	9	0.33
contig01468	1059	1059	G	A	8	0.25
contig01475	1145	1145	C	T	11	0.27
contig01476	927	927	A	G	8	0.25
contig01477	786	786	C	T	11	0.27
contig01479	1215	1215	G	T	9	0.33
contig01480	91	91	A	T	9	0.44
contig01480	796	796	T	C	12	0.33
contig01481	381	381	G	A	24	0.37
contig01481	387	387	G	T	24	0.37
contig01481	600	600	G	A	49	0.22
contig01483	178	178	C	T	8	0.37
contig01483	387	387	T	C	9	0.44
contig01484	234	234	C	G	20	0.3
contig01485	888	888	T	C	11	0.27
contig01485	933	933	C	T	11	0.18
contig01485	972	972	G	A	9	0.22
contig01491	946	946	A	G	10	0.2
contig01494	905	905	G	C	9	0.33
contig01498	122	122	A	G	15	0.4
contig01498	227	227	C	T	13	0.23
contig01498	230	230	G	A	13	0.23
contig01498	955	955	G	A	22	0.41
contig01498	1015	1015	A	G	16	0.44
contig01499	998	998	G	A	8	0.5
contig01501	304	304	G	C	20	0.15
contig01501	439	439	G	A	38	0.18
contig01502	717	717	C	T	9	0.56
contig01503	1177	1177	C	T	10	0.4
contig01505	98	98	A	C	12	0.33
contig01505	199	199	A	G	17	0.35
contig01505	436	436	G	C	14	0.21
contig01505	508	508	G	A	14	0.21
contig01505	898	898	G	A	17	0.18
contig01508	272	272	C	T	9	0.22
contig01508	639	639	T	C	18	0.17
contig01511	488	488	C	T	27	0.59
contig01513	817	817	C	G	9	0.44
contig01514	834	834	A	G	11	0.27
contig01523	577	577	C	T	18	0.39
contig01523	763	763	G	A	28	0.32
contig01523	817	817	C	T	24	0.29
contig01523	862	862	G	A	23	0.52
contig01523	898	898	T	C	27	0.41
contig01523	970	970	T	C	26	0.54
contig01523	1051	1051	A	G	18	0.44
contig01524	168	168	C	T	17	0.29
contig01524	336	336	G	A	27	0.44
contig01524	460	460	T	C	33	0.39
contig01524	504	504	G	T	25	0.4
contig01524	552	552	A	T	30	0.37
contig01524	699	699	T	G	26	0.35
contig01524	897	897	A	G	18	0.5
contig01524	933	933	G	A	16	0.5
contig01524	1176	1176	G	A	8	0.25
contig01529	245	245	A	G	13	0.31
contig01529	494	494	G	A	11	0.36
contig01530	553	553	C	T	11	0.27
contig01532	549	549	A	T	11	0.55
contig01532	987	987	T	A	8	0.37
contig01534	870	870	G	A	11	0.55
contig01536	434	434	A	G	27	0.37
contig01536	868	868	G	C	36	0.25
contig01544	291	291	G	A	11	0.18
contig01546	180	180	A	G	15	0.4
contig01546	183	183	G	A	15	0.4
contig01546	213	213	G	A	17	0.35
contig01546	342	342	A	G	22	0.32
contig01546	402	402	T	G	26	0.35
contig01546	594	594	T	A	15	0.4
contig01551	146	146	C	T	17	0.53
contig01552	504	504	G	A	8	0.25
contig01552	600	600	T	C	8	0.25
contig01555	465	465	C	T	20	0.3
contig01555	750	750	A	T	12	0.33
contig01555	809	809	T	C	13	0.31
contig01557	541	541	G	A	9	0.44
contig01558	208	208	C	T	11	0.18
contig01558	621	621	A	G	10	0.2
contig01561	861	861	G	A	27	0.15
contig01562	535	535	C	T	10	0.3
contig01563	262	262	C	T	8	0.37
contig01563	338	338	C	A	9	0.22
contig01563	373	373	C	T	11	0.36
contig01563	421	421	G	T	11	0.45
contig01570	478	478	T	C	13	0.23
contig01570	484	484	G	A	14	0.29
contig01571	949	949	A	T	8	0.25
contig01581	85	85	G	A	12	0.33
contig01581	711	711	G	A	26	0.38
contig01581	883	883	T	A	45	0.22
contig01581	900	900	A	T	50	0.3
contig01582	293	293	C	T	14	0.36
contig01585	73	73	A	T	13	0.15
contig01585	733	733	G	T	14	0.21
contig01587	640	640	A	G	9	0.33
contig01589	654	654	C	T	27	0.44
contig01589	700	700	C	G	30	0.47
contig01590	716	716	C	T	52	0.15
contig01591	88	88	A	G	15	0.2
contig01595	484	484	T	C	11	0.18
contig01600	749	749	G	A	10	0.5
contig01601	478	478	C	T	87	0.16
contig01601	1049	1049	A	C	8	0.25
contig01602	803	803	T	C	12	0.33
contig01602	1058	1058	T	A	12	0.25
contig01605	321	321	G	A	59	0.41
contig01605	387	387	G	C	61	0.33
contig01605	408	408	T	C	58	0.33
contig01605	791	791	C	T	30	0.2
contig01605	829	829	T	G	30	0.17
contig01606	1008	1008	G	C	8	0.25
contig01606	1011	1011	A	G	8	0.25
contig01606	1056	1056	C	G	8	0.25
contig01606	1062	1062	T	C	8	0.25
contig01607	245	245	C	T	15	0.6
contig01607	578	578	A	G	14	0.43
contig01607	972	972	T	A	11	0.18
contig01609	74	74	G	A	8	0.25
contig01609	452	452	A	G	8	0.37
contig01609	710	710	C	T	13	0.23
contig01609	737	737	C	T	15	0.2
contig01610	125	125	C	T	10	0.3
contig01610	792	792	G	A	17	0.24
contig01610	900	900	A	T	18	0.22
contig01612	60	60	T	C	12	0.25
contig01612	310	310	T	C	24	0.17
contig01612	352	352	C	T	25	0.16
contig01612	589	589	G	A	33	0.3
contig01612	811	811	A	G	45	0.22
contig01614	156	156	G	C	21	0.19
contig01614	424	424	C	A	24	0.17
contig01619	494	494	C	G	11	0.18
contig01619	519	519	T	C	8	0.25
contig01623	220	220	G	C	17	0.29
contig01623	295	295	T	C	20	0.25
contig01623	635	635	G	A	14	0.43
contig01623	700	700	C	T	14	0.36
contig01623	729	729	G	C	13	0.54
contig01623	742	742	T	C	12	0.25
contig01623	745	745	T	C	12	0.25
contig01625	154	154	G	C	9	0.44
contig01625	338	338	C	T	20	0.4
contig01625	383	383	T	A	19	0.37
contig01625	830	830	C	T	12	0.42
contig01629	797	797	G	A	10	0.2
contig01630	459	459	A	G	10	0.5
contig01631	569	569	G	A	8	0.37
contig01635	654	654	T	C	12	0.33
contig01640	261	261	T	C	11	0.45
contig01640	276	276	T	C	11	0.45
contig01640	707	707	T	C	17	0.29
contig01640	851	851	G	A	17	0.35
contig01641	735	735	T	C	8	0.5
contig01646	533	533	A	C	23	0.35
contig01646	614	614	C	T	19	0.42
contig01646	850	850	C	T	12	0.42
contig01647	388	388	C	T	9	0.22
contig01652	421	421	A	C	19	0.26
contig01655	272	272	T	C	75	0.25
contig01655	425	425	T	C	74	0.23
contig01655	563	563	A	G	86	0.21
contig01657	673	673	T	C	9	0.33
contig01659	459	459	T	C	19	0.26
contig01659	736	736	T	C	26	0.35
contig01667	512	512	A	G	8	0.25
contig01667	548	548	T	A	8	0.25
contig01670	118	118	G	A	9	0.33
contig01674	492	492	G	A	13	0.31
contig01675	63	63	G	A	11	0.36
contig01675	75	75	C	T	10	0.3
contig01675	150	150	T	C	11	0.18
contig01675	511	511	G	A	19	0.47
contig01682	428	428	G	A	10	0.3
contig01682	446	446	G	T	9	0.33
contig01682	482	482	G	A	9	0.33
contig01683	423	423	T	C	14	0.43
contig01683	546	546	C	T	15	0.33
contig01683	642	642	G	C	14	0.29
contig01683	660	660	T	G	13	0.23
contig01685	222	222	C	G	11	0.45
contig01685	490	490	C	T	18	0.44
contig01685	748	748	G	A	12	0.42
contig01685	812	812	G	C	11	0.45
contig01689	303	303	T	A	212	0.33
contig01689	357	357	A	C	218	0.38
contig01689	507	507	G	A	245	0.23
contig01689	606	606	C	T	234	0.41
contig01689	738	738	T	C	193	0.22
contig01689	747	747	G	A	188	0.4
contig01692	105	105	G	A	13	0.15
contig01692	276	276	C	T	30	0.4
contig01692	360	360	G	A	29	0.41
contig01692	409	409	T	C	34	0.41
contig01692	441	441	C	T	37	0.43
contig01692	896	896	A	G	29	0.17
contig01693	709	709	T	C	9	0.22
contig01693	771	771	T	C	10	0.2
contig01706	652	652	T	A	12	0.33
contig01708	69	69	C	T	8	0.25
contig01708	186	186	A	G	13	0.31
contig01708	224	224	G	T	13	0.38
contig01708	490	490	C	T	15	0.33
contig01709	648	648	A	G	9	0.33
contig01712	110	110	T	C	9	0.22
contig01712	200	200	G	A	20	0.15
contig01712	433	433	A	G	10	0.2
contig01712	434	434	C	G	10	0.2
contig01712	465	465	C	T	11	0.18
contig01712	532	532	C	T	11	0.18
contig01712	555	555	T	C	13	0.15
contig01712	600	600	C	T	12	0.17
contig01712	609	609	C	T	12	0.17
contig01712	627	627	G	A	11	0.18
contig01712	701	701	A	G	10	0.3
contig01712	734	734	A	G	12	0.17
contig01712	758	758	G	A	12	0.17
contig01712	846	846	C	T	12	0.17
contig01712	889	889	C	T	11	0.18
contig01712	924	924	C	T	9	0.22
contig01717	468	468	T	C	164	0.29
contig01717	486	486	G	A	165	0.28
contig01717	606	606	T	C	139	0.27
contig01722	227	227	T	C	58	0.36
contig01722	584	584	C	T	99	0.35
contig01722	608	608	T	C	108	0.34
contig01722	878	878	G	C	82	0.28
contig01725	677	677	A	C	10	0.2
contig01727	946	946	C	T	14	0.36
contig01731	515	515	C	T	57	0.44
contig01731	678	678	A	T	26	0.5
contig01731	756	756	A	C	16	0.44
contig01731	759	759	T	C	16	0.44
contig01735	138	138	C	G	13	0.23
contig01735	480	480	G	A	17	0.24
contig01735	522	522	C	T	14	0.21
contig01736	695	695	G	C	12	0.17
contig01736	761	761	G	A	13	0.15
contig01736	779	779	T	C	12	0.17
contig01741	107	107	A	C	15	0.33
contig01741	673	673	C	T	35	0.17
contig01742	705	705	C	A	11	0.27
contig01743	691	691	G	A	24	0.21
contig01743	694	694	A	G	24	0.21
contig01743	882	882	T	G	18	0.33
contig01743	886	886	C	G	16	0.31
contig01747	111	111	G	A	10	0.5
contig01748	94	94	C	G	34	0.41
contig01748	472	472	G	A	83	0.17
contig01748	783	783	T	C	72	0.21
contig01749	329	329	G	A	63	0.46
contig01749	377	377	A	T	79	0.38
contig01751	438	438	C	T	70	0.16
contig01751	441	441	T	C	70	0.16
contig01753	90	90	G	A	10	0.2
contig01756	428	428	T	A	108	0.21
contig01756	677	677	G	A	87	0.15
contig01757	695	695	C	T	13	0.23
contig01757	707	707	C	T	13	0.23
contig01759	641	641	G	A	9	0.33
contig01759	790	790	G	A	8	0.25
contig01760	814	814	T	G	8	0.37
contig01766	106	106	G	A	29	0.34
contig01766	613	613	G	A	84	0.31
contig01766	629	629	G	T	87	0.15
contig01766	665	665	C	G	81	0.19
contig01766	757	757	G	A	69	0.33
contig01776	648	648	C	A	9	0.33
contig01776	709	709	T	C	11	0.27
contig01776	721	721	T	C	11	0.27
contig01776	736	736	C	A	11	0.27
contig01776	742	742	A	G	11	0.27
contig01776	745	745	G	T	11	0.27
contig01776	760	760	T	C	11	0.27
contig01776	764	764	C	G	11	0.27
contig01776	772	772	A	G	11	0.27
contig01776	778	778	G	T	11	0.27
contig01776	867	867	G	A	8	0.25
contig01776	880	880	A	G	9	0.22
contig01776	893	893	A	C	9	0.22
contig01776	897	897	G	C	9	0.22
contig01776	898	898	T	C	9	0.22
contig01779	186	186	T	A	18	0.39
contig01781	172	172	G	A	196	0.22
contig01781	764	764	C	T	145	0.18
contig01783	631	631	A	G	67	0.42
contig01788	327	327	C	T	8	0.37
contig01789	322	322	G	A	8	0.5
contig01789	767	767	A	C	35	0.23
contig01789	830	830	T	A	39	0.21
contig01791	642	642	T	C	13	0.15
contig01791	732	732	T	C	10	0.2
contig01798	555	555	C	T	12	0.25
contig01798	669	669	C	T	14	0.29
contig01801	304	304	G	T	10	0.2
contig01805	139	139	G	A	26	0.42
contig01805	258	258	C	T	34	0.56
contig01805	303	303	G	T	41	0.41
contig01805	327	327	A	G	48	0.4
contig01805	462	462	T	C	72	0.53
contig01805	567	567	A	T	82	0.48
contig01806	189	189	C	A	13	0.31
contig01806	192	192	G	A	12	0.33
contig01806	378	378	G	A	15	0.33
contig01806	777	777	C	T	8	0.5
contig01811	192	192	C	T	53	0.51
contig01811	515	515	C	T	102	0.48
contig01811	806	806	A	G	63	0.56
contig01812	88	88	C	T	16	0.5
contig01812	380	380	C	T	9	0.22
contig01812	389	389	A	G	11	0.18
contig01812	390	390	A	G	11	0.27
contig01812	647	647	G	A	15	0.4
contig01812	820	820	C	T	15	0.47
contig01814	378	378	G	C	10	0.5
contig01814	441	441	T	A	10	0.4
contig01814	681	681	T	C	11	0.36
contig01824	122	122	T	C	13	0.46
contig01824	173	173	G	A	16	0.31
contig01824	183	183	T	C	16	0.44
contig01824	188	188	C	G	16	0.44
contig01824	247	247	T	A	15	0.2
contig01824	250	250	A	G	14	0.21
contig01824	262	262	C	T	13	0.15
contig01824	318	318	C	T	11	0.18
contig01824	320	320	C	A	11	0.18
contig01824	323	323	A	T	11	0.18
contig01828	193	193	T	C	10	0.2
contig01828	288	288	C	G	14	0.36
contig01828	341	341	G	A	12	0.33
contig01834	407	407	C	T	9	0.22
contig01835	280	280	A	G	8	0.25
contig01839	242	242	G	A	19	0.26
contig01840	508	508	T	C	11	0.18
contig01855	780	780	G	A	29	0.48
contig01855	801	801	T	C	27	0.48
contig01859	369	369	C	T	9	0.22
contig01859	519	519	C	T	13	0.54
contig01859	609	609	G	A	8	0.37
contig01860	795	795	G	C	13	0.46
contig01860	818	818	A	T	13	0.46
contig01860	821	821	A	G	12	0.42
contig01860	827	827	G	A	10	0.4
contig01862	601	601	A	G	9	0.44
contig01867	274	274	C	T	48	0.17
contig01868	532	532	C	A	8	0.37
contig01870	370	370	T	C	8	0.37
contig01873	245	245	A	G	31	0.42
contig01873	545	545	C	T	59	0.29
contig01875	74	74	G	A	8	0.37
contig01875	300	300	G	A	8	0.37
contig01875	306	306	G	T	9	0.44
contig01875	321	321	G	A	8	0.37
contig01875	381	381	G	A	10	0.3
contig01891	145	145	T	C	14	0.43
contig01891	791	791	T	C	18	0.39
contig01895	143	143	C	G	30	0.37
contig01895	609	609	C	T	33	0.18
contig01900	235	235	C	T	24	0.5
contig01900	425	425	T	C	36	0.47
contig01900	793	793	T	C	11	0.55
contig01902	734	734	A	G	9	0.44
contig01902	752	752	G	A	9	0.56
contig01904	301	301	G	C	8	0.25
contig01910	815	815	C	T	9	0.22
contig01915	404	404	C	T	9	0.33
contig01915	420	420	A	G	9	0.33
contig01915	431	431	C	T	9	0.33
contig01916	470	470	A	T	13	0.15
contig01917	226	226	T	C	13	0.15
contig01920	314	314	G	A	11	0.18
contig01920	406	406	G	A	9	0.33
contig01920	717	717	A	G	16	0.37
contig01923	204	204	G	A	76	0.51
contig01923	266	266	C	T	84	0.52
contig01923	343	343	T	C	100	0.47
contig01923	552	552	C	T	111	0.36
contig01925	719	719	C	T	17	0.18
contig01926	317	317	T	C	17	0.41
contig01926	452	452	C	T	14	0.43
contig01929	549	549	G	A	11	0.27
contig01931	209	209	A	G	34	0.18
contig01931	228	228	A	G	33	0.33
contig01931	247	247	C	A	35	0.2
contig01931	531	531	G	A	33	0.52
contig01931	621	621	C	T	30	0.4
contig01931	623	623	G	A	29	0.38
contig01931	627	627	C	T	29	0.41
contig01931	630	630	C	A	29	0.38
contig01931	632	632	A	G	29	0.45
contig01934	268	268	C	G	12	0.42
contig01936	93	93	T	C	11	0.36
contig01936	102	102	G	C	19	0.42
contig01938	68	68	A	T	8	0.25
contig01938	784	784	A	G	16	0.5
contig01941	302	302	G	A	74	0.26
contig01942	507	507	G	A	13	0.46
contig01943	194	194	G	A	13	0.46
contig01943	714	714	A	T	10	0.2
contig01944	455	455	G	A	11	0.18
contig01944	476	476	C	T	10	0.2
contig01944	485	485	A	C	10	0.2
contig01944	554	554	A	C	10	0.4
contig01944	656	656	G	A	10	0.5
contig01945	513	513	C	T	8	0.25
contig01946	438	438	T	A	57	0.19
contig01946	598	598	A	T	41	0.27
contig01946	697	697	C	G	29	0.24
contig01947	359	359	T	A	9	0.33
contig01947	365	365	A	G	10	0.2
contig01947	509	509	C	T	12	0.33
contig01947	552	552	C	A	14	0.36
contig01947	554	554	A	G	14	0.29
contig01947	758	758	A	G	11	0.45
contig01949	431	431	A	G	239	0.48
contig01953	380	380	T	C	13	0.23
contig01959	278	278	T	A	8	0.37
contig01959	307	307	G	C	8	0.5
contig01959	494	494	T	C	10	0.6
contig01959	542	542	G	C	11	0.45
contig01962	100	100	G	A	8	0.5
contig01970	597	597	G	A	11	0.18
contig01973	347	347	C	T	35	0.29
contig01976	503	503	G	T	9	0.22
contig01976	548	548	C	T	12	0.17
contig01976	682	682	G	A	12	0.25
contig01976	704	704	C	G	12	0.17
contig01976	710	710	G	A	12	0.17
contig01976	719	719	G	A	12	0.25
contig01976	721	721	C	T	12	0.17
contig01976	738	738	G	A	11	0.18
contig01978	112	112	A	G	8	0.25
contig01980	251	251	C	T	61	0.21
contig01980	386	386	G	C	67	0.25
contig01980	491	491	T	C	54	0.31
contig01981	55	55	G	A	10	0.3
contig01981	227	227	G	A	12	0.33
contig01981	231	231	G	A	12	0.33
contig01981	267	267	C	T	12	0.42
contig01981	396	396	C	T	11	0.27
contig01987	310	310	C	T	29	0.34
contig01987	574	574	A	G	45	0.47
contig01987	691	691	G	A	40	0.4
contig01990	511	511	G	A	48	0.19
contig01990	513	513	C	T	48	0.17
contig01995	375	375	A	C	11	0.36
contig01998	632	632	A	T	12	0.17
contig01998	635	635	C	T	12	0.17
contig01998	645	645	A	G	13	0.23
contig01998	650	650	G	A	13	0.23
contig01998	654	654	A	G	13	0.23
contig01998	719	719	A	G	11	0.27
contig01998	742	742	A	T	11	0.18
contig01998	756	756	G	C	10	0.2
contig02008	138	138	A	G	9	0.22
contig02011	214	214	G	A	28	0.21
contig02011	410	410	C	T	48	0.21
contig02012	438	438	T	C	123	0.17
contig02012	650	650	A	T	91	0.19
contig02012	662	662	A	G	91	0.2
contig02023	351	351	G	C	34	0.56
contig02023	471	471	C	T	34	0.35
contig02023	486	486	C	T	33	0.33
contig02023	647	647	C	T	24	0.37
contig02023	670	670	G	A	27	0.33
contig02026	248	248	C	T	52	0.4
contig02026	575	575	G	C	80	0.42
contig02027	589	589	A	G	9	0.44
contig02028	81	81	A	G	9	0.22
contig02028	128	128	A	G	9	0.22
contig02031	65	65	G	A	12	0.42
contig02031	459	459	C	T	11	0.36
contig02031	567	567	T	C	12	0.42
contig02031	573	573	G	A	12	0.42
contig02034	458	458	G	A	64	0.27
contig02036	406	406	T	A	19	0.16
contig02036	456	456	A	G	64	0.52
contig02038	305	305	A	G	12	0.5
contig02038	310	310	G	A	12	0.5
contig02038	439	439	T	C	14	0.43
contig02038	503	503	C	A	14	0.43
contig02038	508	508	C	G	14	0.43
contig02038	568	568	G	T	17	0.47
contig02038	583	583	T	C	17	0.47
contig02038	598	598	G	A	17	0.47
contig02048	353	353	T	C	22	0.32
contig02048	527	527	T	C	26	0.42
contig02048	611	611	C	T	20	0.4
contig02050	475	475	C	T	9	0.44
contig02050	630	630	T	C	8	0.25
contig02050	645	645	G	A	8	0.5
contig02050	686	686	G	C	8	0.25
contig02052	90	90	A	G	10	0.3
contig02053	371	371	A	G	128	0.28
contig02053	492	492	A	G	112	0.17
contig02053	525	525	A	G	106	0.27
contig02053	549	549	A	G	102	0.29
contig02055	133	133	A	G	103	0.29
contig02060	305	305	G	A	9	0.44
contig02060	346	346	A	G	8	0.25
contig02060	538	538	T	A	11	0.18
contig02063	683	683	C	T	8	0.37
contig02063	717	717	G	A	8	0.37
contig02069	560	560	T	C	8	0.37
contig02079	167	167	T	G	56	0.3
contig02079	207	207	A	G	58	0.34
contig02079	577	577	A	C	13	0.23
contig02081	633	633	T	G	8	0.37
contig02086	681	681	C	T	8	0.5
contig02095	105	105	G	A	9	0.22
contig02095	141	141	T	C	8	0.25
contig02100	325	325	A	T	10	0.4
contig02100	527	527	C	T	10	0.4
contig02102	352	352	A	G	11	0.18
contig02102	402	402	G	C	14	0.29
contig02102	587	587	T	C	13	0.23
contig02102	696	696	T	C	12	0.25
contig02102	715	715	T	C	12	0.17
contig02102	720	720	T	C	11	0.18
contig02102	723	723	C	T	11	0.45
contig02105	615	615	T	C	18	0.17
contig02108	203	203	T	C	10	0.4
contig02109	442	442	C	T	17	0.41
contig02109	501	501	A	G	11	0.18
contig02113	475	475	G	A	21	0.29
contig02113	487	487	A	T	18	0.17
contig02116	68	68	T	C	15	0.2
contig02116	88	88	G	C	14	0.21
contig02116	197	197	T	C	16	0.5
contig02116	334	334	C	A	37	0.3
contig02118	103	103	C	T	8	0.37
contig02118	146	146	G	C	10	0.2
contig02121	267	267	C	G	26	0.42
contig02121	282	282	A	G	28	0.21
contig02121	386	386	C	T	25	0.24
contig02123	133	133	C	A	8	0.37
contig02123	137	137	G	C	8	0.37
contig02123	271	271	T	G	10	0.3
contig02123	310	310	C	T	10	0.5
contig02131	555	555	C	A	9	0.33
contig02132	192	192	A	T	26	0.5
contig02132	270	270	A	G	25	0.4
contig02132	411	411	G	A	30	0.37
contig02132	422	422	G	C	28	0.39
contig02132	717	717	T	A	12	0.17
contig02133	189	189	C	G	19	0.16
contig02141	481	481	A	G	13	0.31
contig02145	127	127	T	C	10	0.3
contig02145	160	160	G	A	10	0.3
contig02145	183	183	G	A	10	0.3
contig02145	198	198	A	T	10	0.3
contig02145	201	201	G	A	10	0.3
contig02145	249	249	A	G	11	0.36
contig02145	270	270	A	G	11	0.36
contig02145	333	333	C	T	14	0.43
contig02145	357	357	G	A	11	0.27
contig02145	420	420	T	C	10	0.4
contig02157	199	199	T	C	13	0.38
contig02157	235	235	T	A	13	0.54
contig02157	466	466	G	A	11	0.18
contig02178	310	310	A	G	8	0.25
contig02181	331	331	C	T	9	0.44
contig02181	409	409	C	T	10	0.2
contig02181	508	508	A	T	9	0.22
contig02188	405	405	G	A	11	0.36
contig02188	526	526	T	C	9	0.22
contig02190	290	290	T	A	10	0.3
contig02192	104	104	G	A	9	0.22
contig02197	261	261	A	G	8	0.5
contig02213	184	184	C	G	40	0.35
contig02213	224	224	A	C	66	0.23
contig02213	230	230	C	A	71	0.24
contig02213	245	245	A	T	83	0.29
contig02213	249	249	G	A	86	0.22
contig02213	281	281	T	C	106	0.6
contig02213	287	287	T	C	109	0.35
contig02213	290	290	C	T	110	0.27
contig02213	293	293	T	A	113	0.35
contig02213	320	320	T	C	151	0.3
contig02213	323	323	T	G	150	0.43
contig02213	341	341	T	C	159	0.45
contig02213	344	344	G	C	158	0.3
contig02213	347	347	G	A	160	0.36
contig02213	386	386	C	T	167	0.35
contig02213	389	389	C	T	167	0.23
contig02213	410	410	T	C	156	0.62
contig02213	430	430	T	C	153	0.25
contig02213	431	431	T	C	153	0.36
contig02213	455	455	T	C	154	0.29
contig02213	458	458	A	G	154	0.28
contig02213	464	464	C	T	151	0.29
contig02213	497	497	T	C	119	0.51
contig02213	509	509	C	T	114	0.21
contig02213	520	520	G	A	107	0.21
contig02213	573	573	A	G	92	0.38
contig02214	448	448	T	A	8	0.25
contig02218	88	88	T	C	33	0.21
contig02223	339	339	A	G	13	0.15
contig02228	439	439	A	G	13	0.38
contig02229	273	273	C	G	20	0.5
contig02251	465	465	T	C	37	0.3
contig02256	72	72	A	T	33	0.15
contig02256	429	429	G	A	43	0.19
contig02256	538	538	A	C	48	0.19
contig02271	228	228	A	G	9	0.33
contig02274	473	473	C	T	11	0.55
contig02277	220	220	G	A	9	0.33
contig02286	624	624	A	G	10	0.2
contig02298	219	219	G	A	14	0.36
contig02298	288	288	C	T	12	0.25
contig02308	489	489	A	G	16	0.25
contig02310	203	203	C	G	11	0.18
contig02312	256	256	T	A	9	0.22
contig02319	474	474	A	G	8	0.37
contig02322	197	197	G	C	10	0.5
contig02326	55	55	G	A	12	0.42
contig02326	77	77	T	C	12	0.58
contig02326	267	267	G	A	14	0.36
contig02326	322	322	C	T	12	0.5
contig02326	415	415	A	C	11	0.45
contig02326	451	451	T	C	10	0.6
contig02326	637	637	C	T	12	0.58
contig02330	148	148	A	T	8	0.37
contig02330	196	196	T	C	8	0.25
contig02330	412	412	T	C	11	0.18
contig02330	433	433	T	C	12	0.17
contig02330	487	487	T	C	9	0.22
contig02335	161	161	C	T	40	0.4
contig02335	466	466	A	C	53	0.32
contig02352	304	304	G	T	11	0.55
contig02353	179	179	C	T	8	0.37
contig02359	432	432	C	A	10	0.6
contig02359	452	452	A	G	10	0.6
contig02359	468	468	T	C	11	0.55
contig02359	516	516	A	T	9	0.67
contig02359	622	622	A	C	10	0.3
contig02363	356	356	G	A	8	0.25
contig02363	393	393	T	C	8	0.25
contig02383	290	290	C	T	14	0.29
contig02383	410	410	G	A	13	0.15
contig02393	413	413	T	C	51	0.16
contig02396	172	172	A	G	36	0.33
contig02396	236	236	T	C	32	0.28
contig02396	473	473	C	T	16	0.44
contig02401	328	328	T	C	50	0.3
contig02403	261	261	G	A	8	0.37
contig02403	267	267	T	C	8	0.37
contig02404	420	420	A	G	9	0.22
contig02404	466	466	G	C	11	0.18
contig02411	261	261	G	A	34	0.18
contig02417	364	364	T	C	8	0.25
contig02417	392	392	G	T	8	0.37
contig02417	434	434	A	G	9	0.44
contig02417	448	448	G	A	12	0.25
contig02417	449	449	A	C	12	0.42
contig02417	465	465	G	A	13	0.38
contig02417	500	500	C	T	12	0.42
contig02417	584	584	C	T	13	0.46
contig02431	528	528	T	C	11	0.18
contig02431	584	584	C	T	9	0.44
contig02432	137	137	G	A	20	0.2
contig02432	325	325	A	G	12	0.5
contig02435	124	124	G	T	12	0.17
contig02442	292	292	A	G	29	0.17
contig02442	322	322	G	A	29	0.31
contig02442	330	330	T	C	33	0.24
contig02442	342	342	T	A	37	0.41
contig02442	352	352	G	C	44	0.48
contig02442	385	385	C	T	48	0.62
contig02442	398	398	C	G	46	0.61
contig02442	403	403	G	A	48	0.58
contig02442	424	424	G	A	45	0.62
contig02442	454	454	C	G	44	0.64
contig02442	477	477	T	A	44	0.64
contig02442	478	478	G	A	44	0.61
contig02442	485	485	G	T	44	0.64
contig02442	510	510	C	G	43	0.65
contig02442	511	511	A	G	43	0.42
contig02442	518	518	C	G	43	0.65
contig02442	525	525	T	C	43	0.65
contig02442	532	532	C	T	43	0.65
contig02442	579	579	C	A	51	0.67
contig02442	585	585	G	C	51	0.29
contig02442	618	618	A	T	43	0.33
contig02449	534	534	T	A	9	0.56
contig02469	224	224	A	G	8	0.25
contig02477	95	95	C	G	72	0.64
contig02477	142	142	C	T	52	0.44
contig02477	151	151	A	T	51	0.43
contig02477	176	176	A	G	47	0.34
contig02480	239	239	G	A	8	0.37
contig02486	122	122	G	A	35	0.43
contig02486	211	211	A	C	39	0.44
contig02486	297	297	A	G	34	0.41
contig02486	438	438	A	G	27	0.26
contig02488	121	121	C	T	13	0.54
contig02488	203	203	C	T	13	0.54
contig02490	374	374	A	G	9	0.44
contig02500	222	222	T	A	63	0.19
contig02512	352	352	G	A	9	0.44
contig02513	253	253	G	A	102	0.53
contig02531	422	422	T	A	8	0.37
contig02535	434	434	T	C	10	0.2
contig02546	89	89	C	T	8	0.25
contig02553	386	386	A	G	64	0.17
contig02553	431	431	A	C	55	0.18
contig02555	356	356	G	A	65	0.46
contig02555	388	388	T	C	52	0.31
contig02560	313	313	A	G	10	0.4
contig02575	571	571	T	C	8	0.25
contig02582	254	254	T	C	8	0.25
contig02582	275	275	C	T	13	0.38
contig02582	281	281	T	C	13	0.38
contig02582	317	317	G	A	14	0.43
contig02582	329	329	T	C	14	0.43
contig02582	332	332	A	C	15	0.4
contig02582	336	336	A	G	15	0.4
contig02582	338	338	C	T	15	0.4
contig02582	350	350	T	C	17	0.35
contig02582	368	368	C	A	15	0.4
contig02582	371	371	C	T	15	0.4
contig02582	377	377	C	T	14	0.43
contig02582	404	404	T	C	15	0.4
contig02582	409	409	A	G	17	0.35
contig02582	412	412	G	A	17	0.29
contig02582	413	413	A	G	17	0.18
contig02582	419	419	A	G	19	0.32
contig02583	207	207	G	A	16	0.5
contig02583	319	319	G	A	16	0.25
contig02600	99	99	C	A	11	0.18
contig02607	162	162	C	G	26	0.85
contig02611	50	50	T	C	10	0.5
contig02611	56	56	C	T	11	0.45
contig02611	59	59	T	G	11	0.27
contig02611	128	128	T	C	12	0.42
contig02611	137	137	C	T	12	0.25
contig02611	215	215	C	A	9	0.56
contig02611	221	221	C	G	9	0.56
contig02622	64	64	C	T	17	0.41
contig02622	316	316	T	G	10	0.4
contig02629	278	278	A	T	13	0.15
contig02631	128	128	C	T	8	0.25
contig02636	196	196	T	C	71	0.34
contig02636	202	202	C	T	72	0.33
contig02636	567	567	C	A	32	0.31
contig02646	123	123	A	C	16	0.37
contig02664	439	439	A	T	10	0.5
contig02674	362	362	G	A	35	0.37
contig02676	263	263	C	T	47	0.23
contig02676	342	342	C	T	86	0.22
contig02676	381	381	A	T	80	0.2
contig02676	482	482	C	T	73	0.15
contig02676	499	499	C	G	60	0.23
contig02676	559	559	T	C	15	0.2
contig02677	315	315	G	A	8	0.25
contig02677	317	317	A	G	8	0.25
contig02682	58	58	T	A	8	0.5
contig02682	64	64	C	T	8	0.5
contig02682	94	94	G	A	8	0.5
contig02682	100	100	C	T	8	0.5
contig02682	102	102	G	A	8	0.5
contig02682	109	109	T	C	12	0.17
contig02708	199	199	G	A	49	0.43
contig02708	381	381	T	G	56	0.29
contig02712	372	372	T	C	8	0.37
contig02718	301	301	T	C	89	0.43
contig02722	192	192	G	A	46	0.37
contig02722	257	257	T	C	66	0.36
contig02722	297	297	A	G	72	0.19
contig02730	475	475	C	T	19	0.42
contig02730	520	520	A	G	21	0.48
contig02734	254	254	T	C	14	0.29
contig02749	474	474	T	G	8	0.25
contig02753	520	520	A	G	36	0.42
contig02757	423	423	A	G	9	0.22
contig02763	103	103	C	T	16	0.25
contig02763	114	114	C	A	21	0.38
contig02763	352	352	C	T	74	0.34
contig02763	448	448	C	T	57	0.26
contig02763	490	490	G	A	37	0.22
contig02786	258	258	C	T	53	0.51
contig02786	375	375	C	T	53	0.51
contig02786	477	477	A	G	24	0.42
contig02789	323	323	G	C	19	0.21
contig02799	514	514	T	C	10	0.5
contig02799	515	515	C	A	10	0.2
contig02803	335	335	A	G	27	0.44
contig02815	224	224	G	C	49	0.31
contig02818	70	70	T	G	11	0.27
contig02837	59	59	G	A	8	0.25
contig02837	60	60	C	T	8	0.25
contig02837	62	62	A	T	8	0.25
contig02837	80	80	G	A	13	0.15
contig02837	206	206	A	T	15	0.33
contig02847	406	406	G	A	23	0.26
contig02847	503	503	G	A	19	0.32
contig02848	187	187	C	T	8	0.5
contig02848	231	231	A	G	8	0.37
contig02848	314	314	G	A	61	0.31
contig02849	153	153	T	C	9	0.22
contig02849	237	237	T	A	13	0.15
contig02849	240	240	A	G	13	0.15
contig02849	243	243	A	G	13	0.15
contig02849	270	270	T	A	13	0.31
contig02849	292	292	G	A	15	0.2
contig02849	342	342	C	T	20	0.2
contig02849	424	424	A	G	17	0.18
contig02849	449	449	C	T	17	0.18
contig02850	135	135	T	C	9	0.22
contig02850	154	154	T	A	9	0.44
contig02854	103	103	A	C	16	0.44
contig02854	258	258	A	T	11	0.27
contig02854	348	348	A	T	10	0.2
contig02864	209	209	C	T	8	0.25
contig02864	219	219	T	C	8	0.25
contig02865	122	122	G	A	53	0.23
contig02865	502	502	G	A	43	0.26
contig02873	117	117	C	T	18	0.39
contig02885	86	86	A	T	27	0.19
contig02887	136	136	C	G	31	0.48
contig02890	70	70	C	T	33	0.39
contig02892	146	146	G	A	8	0.37
contig02892	178	178	C	G	8	0.25
contig02892	202	202	G	A	8	0.25
contig02901	101	101	T	C	10	0.2
contig02901	105	105	T	C	9	0.22
contig02901	151	151	G	A	9	0.22
contig02901	191	191	T	G	9	0.22
contig02901	207	207	G	A	11	0.18
contig02901	215	215	A	G	12	0.42
contig02904	187	187	C	T	30	0.23
contig02904	322	322	T	C	33	0.15
contig02904	416	416	A	G	28	0.32
contig02905	473	473	A	G	8	0.5
contig02915	128	128	T	C	9	0.22
contig02915	132	132	G	A	9	0.44
contig02915	444	444	T	A	9	0.22
contig02915	450	450	C	T	9	0.22
contig02934	270	270	G	A	8	0.37
contig02939	87	87	C	T	9	0.44
contig02939	132	132	A	T	9	0.44
contig02939	213	213	T	C	9	0.44
contig02947	137	137	C	T	10	0.2
contig02950	155	155	G	A	18	0.28
contig02957	155	155	C	T	11	0.55
contig02957	347	347	C	T	23	0.22
contig02962	317	317	T	C	9	0.44
contig02962	333	333	C	T	9	0.22
contig02962	448	448	A	G	11	0.27
contig02980	212	212	G	T	10	0.3
contig03001	145	145	A	C	10	0.3
contig03001	229	229	A	G	8	0.25
contig03022	476	476	T	C	22	0.41
contig03034	317	317	C	G	11	0.27
contig03034	338	338	A	G	13	0.23
contig03034	344	344	G	A	13	0.23
contig03034	345	345	T	C	13	0.23
contig03034	346	346	G	C	13	0.15
contig03034	380	380	G	A	13	0.15
contig03034	379	379	G	A	13	0.15
contig03034	394	394	G	A	12	0.17
contig03034	414	414	G	A	11	0.18
contig03034	475	475	A	C	8	0.25
contig03039	92	92	T	C	12	0.42
contig03039	93	93	A	G	12	0.42
contig03039	97	97	T	C	13	0.38
contig03039	108	108	T	C	12	0.33
contig03039	217	217	T	A	8	0.37
contig03039	258	258	G	C	8	0.37
contig03039	334	334	T	G	10	0.5
contig03049	163	163	C	T	13	0.46
contig03074	103	103	G	T	22	0.18
contig03074	110	110	C	T	23	0.22
contig03074	129	129	C	T	23	0.22
contig03074	150	150	T	C	24	0.21
contig03074	192	192	C	T	26	0.23
contig03077	478	478	G	A	9	0.33
contig03085	55	55	C	T	10	0.4
contig03102	212	212	G	T	45	0.42
contig03102	386	386	A	G	32	0.28
contig03107	225	225	G	T	8	0.25
contig03109	178	178	T	C	13	0.31
contig03121	303	303	C	T	20	0.35
contig03130	100	100	C	T	43	0.44
contig03130	385	385	G	A	56	0.25
contig03137	103	103	G	A	13	0.15
contig03137	118	118	A	G	13	0.23
contig03137	346	346	C	T	12	0.17
contig03153	417	417	G	C	8	0.37
contig03165	410	410	C	T	122	0.47
contig03166	196	196	A	G	15	0.2
contig03168	86	86	C	T	11	0.27
contig03168	97	97	T	A	10	0.2
contig03168	101	101	C	T	10	0.2
contig03168	113	113	A	G	9	0.22
contig03176	327	327	G	A	19	0.47
contig03176	351	351	A	G	16	0.19
contig03176	393	393	T	C	12	0.25
contig03176	414	414	T	C	13	0.15
contig03178	175	175	A	C	35	0.2
contig03178	199	199	A	G	37	0.19
contig03178	418	418	G	A	33	0.18
contig03179	203	203	G	A	9	0.33
contig03181	246	246	G	A	51	0.35
contig03181	326	326	G	A	58	0.43
contig03181	460	460	C	T	48	0.35
[truncated: 223 more rows]

## Sheet: O.nigriventris_high
Contig Name	SNPs in Contig	SNP location	Major Allele	Minor Allele	Depth	Allele Freq
contig00007	675	675	C	T	15	0.27
contig00016	2457	2457	T	A	23	0.3
contig00018	452	452	C	T	35	0.26
contig00028	250	250	A	G	214	0.33
contig00028	370	370	A	G	280	0.39
contig00031	80	80	C	T	16	0.25
contig00036	123	123	T	G	130	0.32
contig00055	488	488	T	A	15	0.4
contig00060	650	650	A	T	19	0.58
contig00060	687	687	C	T	23	0.52
contig00116	88	88	T	A	125	0.29
contig00116	130	130	T	C	195	0.27
contig00116	292	292	T	C	161	0.51
contig00118	342	342	G	A	119	0.27
contig00167	236	236	T	G	67	0.37
contig00167	300	300	C	G	48	0.29
contig00241	142	142	C	T	381	0.3
contig00241	178	178	A	G	411	0.31
contig00241	426	426	T	C	332	0.33
contig00369	384	384	T	A	281	0.34
contig00390	52	52	T	G	51	0.25
contig00425	237	237	A	T	123	0.27
contig00531	679	679	C	G	66	0.32
contig00531	1947	1947	C	T	91	0.31
contig00531	2309	2309	C	T	76	0.41
contig00532	69	69	A	T	91	0.25
contig00532	119	119	C	A	95	0.27
contig00532	126	126	T	C	94	0.28
contig00532	142	142	T	G	99	0.35
contig00533	157	157	C	T	113	0.42
contig00539	53	53	A	T	101	0.49
contig00560	53	53	A	T	16	0.25
contig00560	317	317	T	G	22	0.45
contig00560	359	359	A	G	25	0.64
contig00560	382	382	A	T	25	0.4
contig00560	384	384	A	G	25	0.64
contig00560	407	407	A	C	26	0.27
contig00560	409	409	G	A	26	0.38
contig00560	426	426	A	T	26	0.31
contig00560	464	464	C	T	26	0.73
contig00560	512	512	A	T	24	0.71
contig00560	515	515	T	C	24	0.67
contig00560	608	608	A	C	19	0.26
contig00561	220	220	A	G	21	0.29
contig00567	54	54	G	A	86	0.27
contig00569	138	138	C	T	20	0.3
contig00569	310	310	C	T	24	0.29
contig00569	314	314	G	A	23	0.48
contig00569	394	394	A	G	20	0.35
contig00569	471	471	T	C	25	0.4
contig00569	651	651	C	T	36	0.33
contig00569	727	727	C	G	35	0.49
contig00569	980	980	A	G	30	0.4
contig00569	984	984	A	T	29	0.41
contig00569	993	993	G	C	29	0.38
contig00569	1102	1102	C	T	32	0.37
contig00569	1376	1376	T	C	37	0.38
contig00569	1580	1580	G	A	38	0.29
contig00569	1684	1684	T	G	39	0.26
contig00591	109	109	G	C	86	0.57
contig00591	138	138	C	G	90	0.62
contig00591	147	147	G	A	88	0.53
contig00592	85	85	T	A	47	0.32
contig00592	88	88	A	T	48	0.29
contig00592	90	90	A	G	48	0.31
contig00592	101	101	A	G	57	0.39
contig00592	102	102	C	G	58	0.38
contig00592	106	106	A	G	58	0.38
contig00592	145	145	T	C	63	0.46
contig00592	147	147	T	C	63	0.46
contig00592	167	167	G	C	37	0.73
contig00592	175	175	A	G	37	0.73
contig00592	218	218	G	C	30	0.7
contig00595	330	330	C	A	21	0.52
contig00596	233	233	A	C	149	0.5
contig00598	416	416	T	A	37	0.27
contig00598	443	443	C	G	39	0.26
contig00598	544	544	G	A	38	0.26
contig00598	562	562	A	C	38	0.26
contig00621	61	61	G	T	32	0.25
contig00621	69	69	G	C	23	0.26
contig00641	579	579	T	C	127	0.4
contig00641	591	591	G	A	128	0.37
contig00651	51	51	G	A	48	0.31
contig00688	958	958	C	T	16	0.75
contig00688	995	995	C	T	15	0.73
contig00698	1269	1269	T	A	16	0.62
contig00698	1360	1360	T	C	19	0.58
contig00698	1425	1425	T	C	18	0.61
contig00698	1441	1441	A	C	16	0.31
contig00700	359	359	T	C	24	0.29
contig00700	362	362	T	C	21	0.33
contig00700	398	398	G	T	20	0.75
contig00700	413	413	T	C	20	0.35
contig00700	415	415	C	T	19	0.68
contig00700	433	433	A	G	18	0.72
contig00704	108	108	C	G	18	0.39
contig00704	213	213	C	T	20	0.4
contig00716	335	335	G	A	18	0.28
contig00720	108	108	C	T	22	0.27
contig00720	144	144	T	A	30	0.37
contig00720	194	194	A	T	38	0.26
contig00720	195	195	T	C	38	0.26
contig00720	228	228	G	A	41	0.37
contig00720	366	366	A	C	48	0.5
contig00720	375	375	C	A	49	0.29
contig00720	450	450	T	A	49	0.43
contig00720	454	454	C	G	48	0.37
contig00720	637	637	G	A	47	0.38
contig00720	742	742	C	T	42	0.4
contig00720	750	750	A	G	41	0.49
contig00720	766	766	T	A	31	0.45
contig00720	933	933	G	A	35	0.26
contig00723	76	76	G	A	17	0.41
contig00723	162	162	A	G	24	0.25
contig00723	192	192	A	T	25	0.4
contig00723	339	339	A	G	51	0.31
contig00723	480	480	C	A	69	0.25
contig00723	486	486	G	C	68	0.26
contig00723	558	558	A	T	71	0.34
contig00723	675	675	C	A	62	0.53
contig00723	782	782	G	A	58	0.45
contig00723	840	840	A	C	46	0.46
contig00723	942	942	G	A	33	0.36
contig00723	960	960	T	C	32	0.25
contig00723	978	978	T	C	31	0.39
contig00723	1056	1056	C	T	18	0.61
contig00723	1071	1071	T	C	17	0.29
contig00723	1074	1074	T	A	15	0.33
contig00731	223	223	A	G	47	0.66
contig00731	273	273	T	G	69	0.67
contig00731	319	319	A	G	65	0.38
contig00731	333	333	A	G	69	0.33
contig00731	344	344	T	A	70	0.39
contig00731	462	462	G	A	41	0.51
contig00731	463	463	C	T	40	0.42
contig00739	182	182	T	A	23	0.43
contig00739	245	245	T	G	31	0.61
contig00739	301	301	T	C	31	0.52
contig00739	334	334	T	C	34	0.59
contig00739	353	353	A	T	40	0.47
contig00739	413	413	C	T	41	0.39
contig00739	670	670	T	C	35	0.29
contig00739	765	765	A	C	30	0.4
contig00741	1187	1187	A	G	57	0.44
contig00741	1272	1272	G	C	54	0.26
contig00741	1386	1386	A	G	60	0.32
contig00741	1407	1407	G	A	56	0.5
contig00741	1421	1421	G	A	57	0.26
contig00741	1421	1421	G	T	57	0.32
contig00741	1469	1469	C	T	62	0.48
contig00741	1754	1754	C	G	44	0.34
contig00741	1808	1808	A	G	47	0.34
contig00741	1853	1853	G	A	49	0.35
contig00743	81	81	T	A	43	0.4
contig00743	102	102	A	T	49	0.27
contig00743	246	246	T	C	52	0.33
contig00743	264	264	T	C	48	0.33
contig00743	501	501	A	T	24	0.46
contig00745	80	80	A	G	28	0.39
contig00745	110	110	A	G	30	0.3
contig00745	111	111	C	T	31	0.29
contig00745	120	120	A	T	37	0.35
contig00745	188	188	A	G	21	0.43
contig00746	72	72	G	A	32	0.31
contig00746	244	244	C	A	47	0.28
contig00746	247	247	T	C	48	0.29
contig00746	281	281	A	T	50	0.28
contig00746	452	452	A	T	50	0.32
contig00746	490	490	T	C	55	0.25
contig00746	514	514	C	T	55	0.29
contig00746	520	520	C	A	58	0.34
contig00746	548	548	G	A	55	0.35
contig00746	550	550	T	C	56	0.34
contig00746	556	556	A	T	56	0.34
contig00746	619	619	G	A	68	0.34
contig00746	650	650	A	C	53	0.26
contig00746	690	690	T	C	51	0.25
contig00747	128	128	C	G	20	0.4
contig00747	137	137	C	T	20	0.4
contig00747	194	194	T	C	24	0.37
contig00747	224	224	A	C	30	0.27
contig00747	304	304	G	A	24	0.25
contig00747	351	351	G	A	28	0.32
contig00747	368	368	C	T	29	0.34
contig00747	422	422	T	A	21	0.29
contig00747	437	437	T	A	20	0.3
contig00747	442	442	T	C	21	0.48
contig00747	490	490	A	G	15	0.4
contig00747	577	577	A	G	48	0.44
contig00747	584	584	T	C	53	0.38
contig00747	617	617	T	A	72	0.28
contig00747	623	623	T	A	73	0.29
contig00747	690	690	A	G	52	0.6
contig00747	695	695	G	A	51	0.37
contig00747	696	696	T	C	51	0.51
contig00747	747	747	T	A	47	0.51
contig00747	749	749	T	A	47	0.51
contig00747	751	751	G	A	43	0.47
contig00747	756	756	C	A	41	0.49
contig00747	758	758	G	A	41	0.56
contig00747	761	761	A	G	41	0.49
contig00747	842	842	G	C	23	0.43
contig00747	851	851	T	C	21	0.52
contig00751	427	427	C	T	27	0.37
contig00751	449	449	C	G	26	0.42
contig00754	89	89	C	G	21	0.33
contig00754	107	107	A	G	25	0.36
contig00754	125	125	A	G	28	0.32
contig00754	510	510	A	G	15	0.53
contig00759	511	511	C	A	15	0.4
contig00759	564	564	A	G	16	0.37
contig00759	610	610	T	C	16	0.37
contig00759	648	648	A	T	17	0.35
contig00763	197	197	A	G	16	0.25
contig00764	331	331	T	C	18	0.33
contig00764	462	462	A	G	18	0.28
contig00764	469	469	G	A	18	0.33
contig00764	1486	1486	T	C	24	0.25
contig00770	139	139	T	G	15	0.27
contig00770	148	148	C	G	15	0.73
contig00797	386	386	C	G	54	0.3
contig00813	686	686	A	T	48	0.33
contig00818	983	983	C	G	42	0.4
contig00818	1055	1055	G	A	50	0.42
contig00843	196	196	C	T	67	0.3
contig00848	1387	1387	A	T	31	0.26
contig00884	2401	2401	G	A	71	0.48
contig00889	364	364	T	C	50	0.3
contig00889	785	785	G	C	81	0.38
contig00890	179	179	G	A	33	0.27
contig00899	74	74	A	T	15	0.73
contig00899	169	169	T	C	20	0.6
contig00899	237	237	A	T	17	0.29
contig00899	342	342	T	C	19	0.47
contig00899	345	345	C	T	19	0.32
contig00899	397	397	T	C	21	0.71
contig00908	220	220	C	T	20	0.55
contig00908	231	231	G	A	22	0.27
contig00908	274	274	C	T	22	0.55
contig00908	370	370	A	G	21	0.43
contig00908	374	374	C	T	20	0.5
contig00914	147	147	T	A	168	0.25
contig00920	91	91	G	A	24	0.29
contig00933	5524	5524	A	C	26	0.38
contig00933	5567	5567	A	G	27	0.37
contig00937	102	102	T	A	17	0.59
contig00951	143	143	A	T	39	0.54
contig00959	527	527	A	G	45	0.31
contig00961	133	133	G	A	30	0.3
contig01020	966	966	T	C	19	0.47
contig01020	979	979	C	A	18	0.44
contig01020	994	994	A	G	18	0.67
contig01020	1027	1027	T	C	24	0.54
contig01020	1047	1047	A	G	25	0.48
contig01020	1055	1055	G	A	25	0.56
contig01020	1110	1110	A	G	28	0.57
contig01020	1113	1113	T	C	28	0.57
contig01020	1133	1133	T	C	28	0.46
contig01020	1148	1148	T	C	27	0.59
contig01020	1162	1162	C	G	23	0.39
contig01020	1187	1187	T	C	26	0.38
contig01020	1201	1201	A	G	30	0.57
contig01020	1206	1206	T	C	30	0.63
contig01020	1235	1235	T	C	33	0.7
contig01020	1260	1260	C	G	30	0.7
contig01020	1300	1300	A	G	30	0.57
contig01020	1324	1324	A	C	28	0.57
contig01020	1371	1371	T	C	23	0.52
contig01020	1379	1379	G	A	24	0.54
contig01020	1430	1430	A	G	21	0.43
contig01020	1504	1504	T	G	16	0.31
contig01020	1511	1511	T	C	15	0.53
contig01044	903	903	A	G	15	0.33
contig01044	1319	1319	C	A	21	0.57
contig01044	1326	1326	T	C	23	0.57
contig01044	1330	1330	G	T	24	0.29
contig01044	1330	1330	G	A	24	0.25
contig01044	1339	1339	C	T	23	0.57
contig01044	1380	1380	C	A	25	0.32
contig01044	1382	1382	C	A	25	0.32
contig01044	1382	1382	C	G	25	0.56
contig01059	123	123	T	C	16	0.25
contig01059	192	192	T	C	18	0.39
contig01062	220	220	T	C	18	0.33
contig01062	386	386	T	C	15	0.47
contig01062	396	396	G	A	15	0.4
contig01062	639	639	C	T	15	0.27
contig01062	691	691	C	G	15	0.53
contig01062	760	760	C	G	16	0.31
contig01084	266	266	G	A	20	0.25
contig01084	310	310	T	C	20	0.65
contig01086	234	234	C	T	22	0.27
contig01094	217	217	G	T	79	0.75
contig01094	256	256	G	A	80	0.72
contig01094	466	466	T	A	26	0.42
contig01096	478	478	G	T	40	0.37
contig01102	129	129	C	T	132	0.27
contig01102	150	150	G	T	136	0.54
contig01102	260	260	T	C	133	0.3
contig01102	294	294	A	C	114	0.3
contig01102	306	306	G	A	108	0.63
contig01102	311	311	C	T	104	0.31
contig01102	312	312	G	A	104	0.3
contig01102	330	330	G	A	96	0.26
contig01102	338	338	C	G	92	0.27
contig01102	347	347	C	T	87	0.25
contig01106	164	164	T	C	96	0.37
contig01144	89	89	G	A	17	0.29
contig01144	194	194	G	A	15	0.33
contig01151	191	191	C	A	17	0.53
contig01151	290	290	G	C	18	0.61
contig01151	304	304	A	T	18	0.61
contig01151	320	320	T	C	22	0.32
contig01151	600	600	T	C	47	0.28
contig01152	305	305	T	C	16	0.69
contig01160	524	524	G	A	16	0.25
contig01163	413	413	C	T	18	0.33
contig01171	263	263	G	A	42	0.36
contig01171	275	275	A	G	40	0.4
contig01171	293	293	G	A	40	0.37
contig01173	95	95	C	T	32	0.31
contig01173	233	233	A	T	35	0.49
contig01192	537	537	T	C	36	0.5
contig01201	1797	1797	G	A	17	0.41
contig01230	274	274	A	G	21	0.33
contig01230	511	511	G	A	21	0.33
contig01230	646	646	A	G	20	0.3
contig01230	761	761	C	T	22	0.41
contig01230	1427	1427	G	A	16	0.25
contig01230	1871	1871	C	T	17	0.59
contig01230	2249	2249	C	T	23	0.35
contig01232	1625	1625	A	T	18	0.28
contig01232	1679	1679	A	T	19	0.32
contig01232	1688	1688	A	G	19	0.32
contig01232	2961	2961	G	A	27	0.33
contig01251	97	97	G	A	15	0.27
contig01251	154	154	T	A	20	0.6
contig01251	180	180	A	C	20	0.25
contig01251	201	201	C	T	20	0.25
contig01251	212	212	C	T	22	0.27
contig01251	246	246	C	G	22	0.27
contig01251	406	406	A	G	22	0.59
contig01251	427	427	T	C	23	0.52
contig01251	497	497	T	A	23	0.52
contig01251	570	570	A	G	17	0.53
contig01251	573	573	G	A	16	0.25
contig01263	291	291	G	A	16	0.31
contig01270	423	423	C	T	31	0.29
contig01270	444	444	A	T	31	0.39
contig01270	468	468	G	A	28	0.36
contig01270	489	489	T	C	28	0.46
contig01270	593	593	G	A	94	0.28
contig01270	611	611	T	C	97	0.58
contig01270	612	612	G	A	97	0.69
contig01270	659	659	A	G	95	0.71
contig01270	690	690	G	A	97	0.48
contig01270	731	731	G	C	82	0.5
contig01270	768	768	C	T	57	0.53
contig01270	776	776	T	A	45	0.27
contig01272	269	269	G	A	26	0.38
contig01272	287	287	T	A	28	0.36
contig01272	301	301	A	G	27	0.41
contig01272	421	421	A	G	36	0.33
contig01272	467	467	C	T	28	0.36
contig01272	533	533	G	A	24	0.33
contig01301	1103	1103	G	A	61	0.41
contig01303	433	433	A	C	74	0.38
contig01303	1007	1007	T	G	38	0.37
contig01304	116	116	T	A	73	0.29
contig01304	457	457	A	G	82	0.5
contig01304	892	892	C	T	53	0.28
contig01320	1316	1316	G	A	19	0.32
contig01323	1689	1689	A	T	17	0.29
contig01323	1749	1749	G	A	20	0.65
contig01323	1845	1845	C	T	26	0.38
contig01323	2145	2145	C	T	15	0.47
contig01323	2403	2403	C	T	16	0.25
contig01329	337	337	T	C	62	0.27
contig01329	340	340	T	C	63	0.25
contig01329	448	448	T	C	61	0.29
contig01329	652	652	G	T	60	0.35
contig01329	679	679	G	A	54	0.39
contig01332	111	111	T	C	21	0.38
contig01333	1298	1298	T	G	28	0.25
contig01339	302	302	T	C	15	0.27
contig01351	123	123	T	C	27	0.7
contig01351	174	174	A	C	26	0.62
contig01357	278	278	C	A	23	0.35
contig01357	806	806	G	A	15	0.33
contig01357	2511	2511	G	A	18	0.44
contig01359	341	341	C	G	21	0.33
contig01361	609	609	A	C	19	0.42
contig01361	1279	1279	A	T	29	0.34
contig01361	1582	1582	T	C	32	0.41
contig01368	945	945	T	C	16	0.37
contig01370	161	161	G	A	16	0.37
contig01370	285	285	C	G	15	0.27
contig01402	1995	1995	C	T	30	0.3
contig01413	357	357	T	C	26	0.31
contig01413	576	576	A	C	23	0.35
contig01419	2111	2111	A	G	27	0.44
contig01432	136	136	T	C	75	0.25
contig01447	167	167	T	A	39	0.28
contig01447	263	263	C	G	41	0.44
contig01447	264	264	A	T	41	0.29
contig01447	294	294	T	A	45	0.29
contig01447	616	616	T	A	17	0.29
contig01447	1802	1802	A	T	16	0.37
contig01447	2153	2153	C	T	21	0.48
contig01447	2522	2522	G	A	31	0.29
contig01447	2588	2588	A	G	31	0.29
contig01447	2874	2874	A	G	23	0.3
contig01447	2921	2921	G	A	23	0.26
contig01447	2985	2985	A	T	23	0.3
contig01447	2987	2987	A	G	23	0.43
contig01447	3001	3001	A	T	22	0.27
contig01447	3081	3081	T	A	19	0.26
contig01447	3098	3098	T	C	19	0.26
contig01447	3101	3101	C	A	19	0.26
contig01447	3111	3111	G	A	19	0.42
contig01447	3159	3159	C	T	18	0.33
contig01482	298	298	G	A	48	0.46
contig01482	1466	1466	A	G	27	0.37
contig01482	1812	1812	C	T	31	0.42
contig01493	1405	1405	G	A	17	0.41
contig01493	1440	1440	G	C	18	0.44
contig01493	1495	1495	T	G	22	0.5
contig01493	1792	1792	C	A	23	0.26
contig01493	1912	1912	T	G	35	0.31
contig01493	1918	1918	C	T	35	0.4
contig01493	2119	2119	T	A	42	0.48
contig01493	2167	2167	C	T	44	0.39
contig01493	2191	2191	T	C	47	0.38
contig01493	2194	2194	T	C	47	0.4
contig01493	2218	2218	A	G	44	0.39
contig01493	2419	2419	A	G	28	0.5
contig01493	2581	2581	G	T	26	0.27
contig01493	2638	2638	G	A	19	0.42
contig01493	2668	2668	G	A	15	0.53
contig01508	281	281	G	A	16	0.37
contig01508	379	379	T	A	19	0.32
contig01533	741	741	G	A	28	0.29
contig01533	1302	1302	A	G	16	0.25
contig01537	168	168	G	A	20	0.25
contig01543	281	281	T	C	167	0.39
contig01543	1486	1486	C	T	29	0.28
contig01549	734	734	A	G	27	0.26
contig01549	914	914	G	A	22	0.27
contig01561	599	599	C	T	21	0.48
contig01582	361	361	C	T	19	0.26
contig01582	383	383	G	A	20	0.35
contig01604	75	75	G	A	30	0.37
contig01604	647	647	C	A	130	0.33
contig01604	764	764	C	T	124	0.3
contig01604	770	770	G	A	123	0.31
contig01604	782	782	T	C	121	0.29
contig01604	1025	1025	A	G	114	0.4
contig01606	103	103	A	G	113	0.27
contig01606	732	732	T	C	153	0.35
contig01606	813	813	A	T	139	0.31
contig01606	1023	1023	C	T	185	0.54
contig01606	1458	1458	T	C	113	0.38
contig01610	54	54	G	A	16	0.56
contig01612	168	168	G	A	64	0.42
contig01619	1604	1604	A	G	34	0.53
contig01619	1691	1691	G	A	40	0.45
contig01619	1713	1713	G	A	39	0.46
contig01619	2141	2141	T	C	43	0.26
contig01619	3242	3242	C	T	19	0.37
contig01619	3263	3263	T	A	21	0.33
contig01619	3716	3716	T	C	22	0.41
contig01619	3878	3878	G	A	20	0.5
contig01619	4145	4145	A	G	33	0.33
contig01621	2719	2719	A	G	16	0.37
contig01621	3469	3469	T	C	16	0.25
contig01621	3712	3712	A	T	21	0.48
contig01621	4061	4061	G	A	17	0.29
contig01621	4070	4070	T	C	16	0.31
contig01621	4245	4245	A	G	18	0.33
contig01621	4602	4602	C	A	15	0.27
contig01621	4734	4734	T	C	17	0.41
contig01621	4875	4875	A	T	15	0.4
contig01621	5287	5287	C	T	18	0.28
contig01621	5391	5391	T	C	23	0.3
contig01621	5394	5394	T	A	24	0.29
contig01634	451	451	G	A	30	0.3
contig01634	803	803	C	T	59	0.47
contig01634	877	877	A	G	83	0.33
contig01636	478	478	A	G	48	0.4
contig01638	616	616	T	A	40	0.25
contig01638	859	859	C	T	44	0.39
contig01648	188	188	G	A	17	0.35
contig01648	221	221	A	G	21	0.38
contig01648	311	311	T	C	22	0.27
contig01648	356	356	T	A	23	0.35
contig01648	539	539	T	C	22	0.27
contig01648	734	734	C	T	15	0.47
contig01648	935	935	T	C	20	0.25
contig01648	950	950	C	T	20	0.25
contig01648	1073	1073	A	G	18	0.44
contig01651	232	232	G	A	17	0.41
contig01656	1088	1088	T	C	32	0.28
contig01661	290	290	A	G	73	0.4
contig01661	626	626	A	G	81	0.28
contig01662	969	969	C	T	17	0.47
contig01662	1059	1059	A	G	17	0.47
contig01662	1089	1089	G	A	17	0.41
contig01662	1101	1101	C	G	17	0.41
contig01678	215	215	A	G	17	0.35
contig01678	313	313	C	T	16	0.31
contig01678	451	451	G	C	19	0.42
contig01678	464	464	T	A	19	0.26
contig01678	523	523	A	T	15	0.53
contig01678	631	631	T	C	18	0.44
contig01678	738	738	T	C	18	0.72
contig01678	958	958	C	A	19	0.32
contig01678	979	979	A	G	18	0.33
contig01678	1078	1078	A	G	18	0.5
contig01678	1145	1145	G	A	19	0.37
contig01678	1173	1173	G	C	20	0.3
contig01678	1180	1180	T	A	21	0.48
contig01678	1195	1195	T	C	18	0.61
contig01678	1417	1417	G	A	15	0.27
contig01678	1442	1442	G	A	15	0.53
contig01678	1644	1644	C	G	15	0.27
contig01711	438	438	A	C	16	0.25
contig01711	441	441	A	C	16	0.25
contig01711	445	445	A	T	16	0.25
contig01724	596	596	T	C	26	0.73
contig01724	620	620	A	G	38	0.71
contig01750	120	120	C	G	43	0.3
contig01750	220	220	G	A	52	0.29
contig01750	412	412	G	T	162	0.27
contig01754	412	412	A	G	18	0.44
contig01754	1759	1759	A	C	16	0.44
contig01754	2656	2656	A	G	30	0.27
contig01764	168	168	G	A	49	0.33
contig01764	1025	1025	G	A	18	0.39
contig01782	268	268	G	A	17	0.35
contig01782	274	274	G	A	17	0.35
contig01787	131	131	T	C	24	0.42
contig01787	137	137	C	T	25	0.28
contig01787	566	566	A	G	17	0.41
contig01787	601	601	G	A	16	0.37
contig01792	204	204	A	T	15	0.27
contig01792	222	222	T	C	18	0.5
contig01792	243	243	T	A	18	0.5
contig01792	297	297	A	G	20	0.5
contig01792	402	402	A	T	23	0.57
contig01792	408	408	G	A	23	0.43
contig01792	420	420	G	A	23	0.43
contig01793	190	190	A	G	19	0.63
contig01793	217	217	T	C	21	0.67
contig01793	223	223	T	C	21	0.67
contig01793	271	271	G	A	23	0.26
contig01793	289	289	T	A	23	0.35
contig01793	349	349	G	A	25	0.4
contig01793	355	355	T	A	25	0.32
contig01793	358	358	A	G	25	0.32
contig01793	394	394	T	C	25	0.72
contig01793	463	463	T	C	25	0.32
contig01793	491	491	T	C	25	0.32
contig01793	542	542	C	T	18	0.44
contig01793	565	565	A	C	16	0.31
contig01793	565	565	A	G	16	0.44
contig01793	587	587	A	C	16	0.31
contig01793	595	595	T	C	15	0.73
contig01802	132	132	G	A	28	0.5
contig01804	147	147	C	T	51	0.33
contig01804	372	372	T	A	44	0.45
contig01805	149	149	A	G	16	0.37
contig01805	254	254	C	T	37	0.57
contig01805	338	338	A	G	48	0.56
contig01808	449	449	G	A	21	0.48
contig01809	81	81	T	G	17	0.35
contig01810	268	268	T	C	119	0.47
contig01810	669	669	A	G	93	0.38
contig01810	774	774	A	C	66	0.41
contig01810	810	810	G	A	64	0.39
contig01827	243	243	C	T	56	0.29
contig01827	710	710	C	T	15	0.33
contig01844	193	193	T	C	16	0.62
contig01844	276	276	A	G	15	0.6
contig01844	283	283	C	T	15	0.27
contig01844	347	347	T	G	16	0.31
contig01844	347	347	T	A	16	0.25
contig01844	407	407	A	G	16	0.56
contig01844	420	420	A	C	15	0.4
contig01844	488	488	C	T	17	0.53
contig01844	611	611	G	A	17	0.35
contig01844	616	616	C	G	18	0.28
contig01844	695	695	G	C	17	0.35
contig01871	193	193	A	T	27	0.37
contig01878	1139	1139	A	G	21	0.29
contig01878	1181	1181	C	G	20	0.3
contig01887	474	474	A	G	30	0.73
contig01887	574	574	A	G	28	0.54
contig01887	673	673	T	A	17	0.65
contig01887	697	697	G	A	15	0.67
contig01887	704	704	C	G	15	0.67
contig01887	742	742	T	C	16	0.62
contig01887	746	746	T	G	16	0.69
contig01888	210	210	G	C	18	0.67
contig01888	357	357	A	G	24	0.62
contig01888	494	494	C	G	30	0.7
contig01888	656	656	G	A	25	0.52
contig01888	664	664	G	C	18	0.5
contig01888	666	666	G	A	18	0.5
contig01888	721	721	T	G	32	0.59
contig01888	750	750	A	G	34	0.71
contig01888	762	762	A	G	32	0.62
contig01888	860	860	C	T	32	0.62
contig01888	875	875	G	C	33	0.64
contig01888	931	931	A	G	30	0.67
contig01888	938	938	T	C	28	0.68
contig01888	1003	1003	C	T	29	0.28
contig01888	1067	1067	A	C	26	0.62
contig01888	1152	1152	G	A	15	0.27
contig01893	731	731	A	G	64	0.52
contig01895	508	508	C	T	92	0.33
contig01920	524	524	T	C	32	0.44
contig01920	796	796	G	T	33	0.45
contig01922	303	303	G	A	15	0.27
contig01922	1256	1256	A	G	26	0.31
contig01922	1271	1271	C	G	32	0.25
contig01928	267	267	C	T	26	0.31
contig01929	738	738	A	C	61	0.48
contig01932	110	110	A	G	18	0.5
contig01936	280	280	C	A	22	0.41
contig01936	675	675	T	C	30	0.33
contig01936	1350	1350	A	G	21	0.33
contig01936	1926	1926	G	A	22	0.32
contig01936	1938	1938	C	A	23	0.26
contig01936	2031	2031	T	C	19	0.53
contig01936	2091	2091	G	A	19	0.37
contig01936	2112	2112	T	C	18	0.39
contig01936	2130	2130	G	A	18	0.39
contig01941	781	781	C	G	24	0.25
contig01949	189	189	C	T	17	0.59
contig01949	217	217	A	G	18	0.61
contig01949	288	288	C	G	20	0.5
contig01955	878	878	A	G	15	0.4
contig01955	968	968	C	T	15	0.4
contig01971	286	286	A	G	18	0.33
contig01971	302	302	A	C	19	0.37
contig01971	407	407	T	A	18	0.5
contig01977	955	955	G	A	17	0.29
contig01977	1166	1166	G	A	22	0.27
contig01977	1280	1280	G	C	18	0.44
contig01997	408	408	C	T	15	0.33
contig01997	421	421	A	G	15	0.27
contig01997	429	429	A	C	15	0.27
contig02030	188	188	A	G	16	0.56
contig02030	399	399	A	G	16	0.75
contig02036	236	236	G	A	16	0.37
contig02063	345	345	A	G	34	0.47
contig02063	363	363	C	T	36	0.36
contig02063	423	423	G	A	38	0.42
contig02073	428	428	A	C	18	0.5
contig02073	479	479	C	G	17	0.47
contig02073	481	481	T	A	17	0.47
contig02073	507	507	T	G	16	0.5
contig02073	509	509	T	C	16	0.44
contig02073	564	564	T	G	15	0.6
contig02073	1382	1382	A	G	15	0.27
contig02079	1997	1997	A	G	39	0.36
contig02122	1416	1416	G	A	15	0.27
contig02133	321	321	G	A	21	0.33
contig02147	186	186	A	G	20	0.5
contig02147	214	214	A	G	20	0.25
contig02157	483	483	G	A	26	0.27
contig02212	163	163	C	T	69	0.35
contig02217	54	54	T	C	75	0.29
contig02217	207	207	C	T	100	0.41
contig02217	240	240	T	C	102	0.38
contig02219	95	95	C	T	30	0.33
contig02239	531	531	T	C	15	0.33
contig02265	366	366	C	T	16	0.5
contig02266	429	429	C	T	16	0.31
contig02295	373	373	C	T	100	0.37
contig02295	529	529	C	T	135	0.33
contig02295	532	532	C	A	133	0.5
contig02295	1081	1081	T	C	209	0.27
contig02295	1483	1483	C	T	181	0.26
contig02295	1543	1543	C	T	184	0.25
contig02295	2243	2243	A	G	167	0.44
contig02295	2395	2395	T	A	184	0.28
contig02295	2472	2472	T	C	134	0.36
contig02297	270	270	G	A	135	0.29
contig02297	399	399	G	A	135	0.4
contig02298	123	123	C	G	23	0.43
contig02298	127	127	C	T	27	0.44
contig02298	221	221	G	A	47	0.38
contig02298	336	336	G	C	54	0.52
contig02314	787	787	T	C	33	0.42
contig02314	1252	1252	A	T	76	0.28
contig02314	1279	1279	C	T	74	0.38
contig02314	1301	1301	A	G	75	0.51
contig02314	1405	1405	A	G	60	0.28
contig02314	1621	1621	A	G	38	0.37
contig02315	295	295	G	A	26	0.31
contig02315	526	526	G	A	15	0.4
contig02316	231	231	A	G	41	0.46
contig02317	283	283	T	C	30	0.43
contig02319	936	936	T	G	16	0.44
contig02319	1029	1029	C	T	15	0.4
contig02325	616	616	T	G	18	0.56
contig02325	635	635	T	C	19	0.53
contig02325	1847	1847	A	G	17	0.35
contig02325	2471	2471	G	T	38	0.32
contig02325	2812	2812	C	T	24	0.29
contig02333	183	183	A	G	19	0.26
contig02351	677	677	C	T	16	0.5
contig02351	1137	1137	T	C	16	0.31
contig02358	57	57	T	A	19	0.42
contig02358	72	72	C	T	26	0.54
contig02358	115	115	G	A	34	0.29
contig02368	357	357	C	T	65	0.35
contig02371	75	75	T	C	30	0.7
contig02371	225	225	T	C	53	0.28
contig02379	318	318	G	A	24	0.25
contig02394	399	399	C	T	16	0.56
contig02409	354	354	T	C	86	0.29
contig02410	150	150	T	G	42	0.26
contig02410	157	157	C	A	41	0.29
contig02410	160	160	G	A	41	0.27
contig02410	217	217	G	A	45	0.27
contig02414	72	72	T	A	93	0.37
contig02414	84	84	T	C	98	0.32
contig02414	96	96	C	A	103	0.35
contig02414	141	141	T	C	111	0.33
contig02414	144	144	T	G	111	0.33
contig02414	151	151	C	A	112	0.34
contig02414	159	159	A	T	114	0.35
contig02414	219	219	T	G	119	0.36
contig02415	131	131	G	A	29	0.34
contig02415	242	242	A	G	47	0.45
contig02441	591	591	C	T	21	0.33
contig02445	446	446	G	A	21	0.33
contig02459	756	756	C	T	24	0.25
contig02465	219	219	T	C	18	0.33
contig02480	779	779	T	C	18	0.33
contig02480	953	953	A	G	18	0.33
contig02489	204	204	C	T	35	0.26
contig02489	390	390	G	A	28	0.25
contig02489	557	557	A	T	16	0.56
contig02491	314	314	C	T	28	0.32
contig02491	566	566	G	A	34	0.41
contig02491	672	672	A	C	33	0.36
contig02491	677	677	A	G	34	0.29
contig02493	333	333	T	C	20	0.35
contig02511	750	750	G	A	16	0.37
contig02511	896	896	A	G	16	0.44
contig02538	105	105	G	A	15	0.33
contig02538	150	150	T	C	24	0.54
contig02539	84	84	G	A	84	0.29
contig02539	228	228	A	G	108	0.43
contig02541	110	110	T	C	106	0.31
contig02556	234	234	C	G	16	0.37
contig02560	147	147	G	A	29	0.48
contig02566	271	271	G	T	15	0.4
contig02579	301	301	T	G	25	0.4
contig02579	328	328	C	T	22	0.55
contig02580	545	545	A	T	18	0.33
contig02580	677	677	T	A	26	0.38
contig02580	812	812	C	G	34	0.35
contig02580	968	968	C	T	26	0.38
contig02580	1082	1082	C	T	20	0.35
contig02580	1136	1136	A	G	21	0.29
contig02580	1229	1229	T	C	22	0.5
contig02580	1268	1268	A	G	19	0.37
contig02580	1364	1364	T	G	21	0.29
contig02580	1382	1382	C	T	22	0.41
contig02580	1448	1448	G	A	18	0.39
contig02583	788	788	C	T	54	0.3
contig02583	833	833	T	C	60	0.37
contig02583	923	923	T	C	68	0.44
contig02583	1346	1346	C	T	50	0.46
contig02583	1526	1526	A	G	29	0.38
contig02594	611	611	T	C	144	0.45
contig02594	749	749	T	A	148	0.29
contig02603	479	479	T	C	29	0.28
contig02621	174	174	C	G	15	0.27
contig02743	229	229	A	G	19	0.47
contig02773	1495	1495	T	G	25	0.4
contig02773	5852	5852	A	C	32	0.34
contig02780	5588	5588	A	G	15	0.4
contig02783	1167	1167	C	T	19	0.32
contig02783	1203	1203	G	A	19	0.32
contig02783	1233	1233	G	T	20	0.4
contig02783	1332	1332	G	A	21	0.33
contig02783	1422	1422	G	T	18	0.28
contig02784	678	678	C	T	16	0.44
contig02785	256	256	A	G	17	0.41
contig02785	292	292	T	C	18	0.28
contig02785	295	295	T	C	18	0.28
contig02785	328	328	G	A	15	0.33
contig02788	311	311	C	T	19	0.47
contig02788	500	500	C	T	25	0.44
contig02788	518	518	G	A	25	0.56
contig02788	536	536	T	A	25	0.52
contig02788	581	581	A	G	24	0.33
contig02788	959	959	T	C	16	0.25
contig02788	1142	1142	T	C	22	0.27
contig02788	1193	1193	A	T	23	0.26
contig02788	1247	1247	T	A	20	0.3
contig02788	1403	1403	T	A	19	0.37
contig02788	1469	1469	G	A	22	0.45
contig02788	1556	1556	A	G	24	0.33
contig02788	1697	1697	G	A	19	0.37
contig02788	2009	2009	A	G	18	0.39
contig02788	2624	2624	G	A	19	0.47
contig02788	3470	3470	T	A	20	0.3
contig02788	3740	3740	A	G	15	0.53
contig02794	2527	2527	G	A	16	0.37
contig02798	489	489	C	T	15	0.6
contig02803	973	973	G	A	17	0.47
contig02803	1624	1624	G	T	23	0.39
contig02804	709	709	G	T	18	0.33
contig02804	886	886	A	C	20	0.3
contig02804	904	904	T	C	21	0.29
contig02804	994	994	G	A	16	0.37
contig02808	704	704	G	C	18	0.33
contig02808	979	979	A	G	22	0.27
contig02808	1132	1132	T	A	19	0.26
contig02808	1501	1501	T	G	19	0.32
contig02808	1525	1525	G	A	20	0.35
contig02818	1819	1819	A	G	18	0.5
contig02818	1843	1843	A	G	17	0.41
contig02818	1984	1984	G	A	16	0.37
contig02818	2788	2788	T	C	17	0.47
contig02833	1199	1199	C	T	26	0.35
contig02833	3601	3601	G	A	16	0.37
contig02836	380	380	G	A	15	0.33
contig02841	524	524	G	A	38	0.26
contig02848	2474	2474	C	T	27	0.26
contig02866	1461	1461	T	G	15	0.47
contig02868	375	375	C	T	15	0.47
contig02871	1098	1098	A	G	15	0.33
contig02881	1127	1127	T	A	17	0.29
contig02881	1156	1156	C	T	18	0.39
contig02881	1201	1201	G	A	17	0.41
contig02881	1211	1211	T	G	16	0.44
contig02881	1223	1223	G	A	17	0.29
contig02881	1331	1331	T	C	17	0.29
contig02884	1371	1371	A	G	15	0.33
contig02929	1088	1088	A	G	15	0.33
contig02931	1141	1141	C	T	32	0.28
contig02943	796	796	T	A	29	0.52
contig02943	1543	1543	G	T	19	0.37
contig02978	636	636	T	A	49	0.43
contig02978	699	699	C	T	49	0.39
contig02978	837	837	A	G	38	0.45
contig02978	963	963	C	T	32	0.25
contig02978	1182	1182	A	G	27	0.33
contig02978	1242	1242	G	A	28	0.39
contig02980	223	223	A	G	17	0.29
contig02980	525	525	C	T	47	0.4
contig02980	639	639	T	A	46	0.28
contig02993	731	731	C	T	135	0.27
contig02993	986	986	G	A	167	0.37
contig02993	2525	2525	G	A	22	0.27
contig03003	488	488	C	G	46	0.39
contig03005	98	98	G	A	68	0.25
contig03006	83	83	G	A	30	0.33
contig03006	946	946	G	A	83	0.26
contig03053	1014	1014	G	A	15	0.27
contig03053	1241	1241	G	A	18	0.28
contig03053	1304	1304	C	T	23	0.3
contig03053	1314	1314	A	C	20	0.45
contig03053	1324	1324	G	A	20	0.3
contig03053	1358	1358	C	T	20	0.55
contig03053	1365	1365	T	A	18	0.5
contig03053	1371	1371	T	A	17	0.29
contig03053	1385	1385	G	C	17	0.59
contig03053	1390	1390	T	A	17	0.53
contig03054	132	132	G	A	16	0.37
contig03054	227	227	C	T	18	0.28
contig03054	272	272	C	T	18	0.5
contig03054	285	285	T	A	18	0.28
contig03055	165	165	G	A	17	0.41
contig03055	174	174	C	T	17	0.47
contig03055	253	253	A	G	19	0.53
contig03055	264	264	T	A	18	0.56
contig03078	604	604	G	A	18	0.33
contig03078	682	682	T	C	20	0.35
contig03088	347	347	T	C	15	0.33
contig03098	210	210	A	G	36	0.33
contig03099	106	106	C	T	40	0.25
contig03108	1068	1068	T	C	32	0.25
contig03108	1112	1112	G	T	31	0.35
contig03108	1232	1232	C	T	31	0.52
contig03108	1273	1273	T	C	24	0.46
contig03108	1280	1280	G	A	24	0.46
contig03123	944	944	T	C	25	0.32
contig03123	1001	1001	C	T	20	0.4
contig03123	1232	1232	A	T	27	0.26
contig03123	1418	1418	T	C	19	0.58
contig03140	391	391	T	C	15	0.67
contig03140	442	442	G	A	15	0.27
contig03163	883	883	T	G	15	0.27
contig03171	64	64	T	A	22	0.36
contig03171	163	163	A	G	21	0.29
contig03171	175	175	T	C	19	0.42
contig03205	200	200	C	T	16	0.25
contig03208	634	634	A	G	60	0.25
contig03209	72	72	T	C	42	0.31
contig03211	86	86	A	T	18	0.39
contig03211	555	555	A	G	21	0.29
contig03263	520	520	C	A	27	0.74
contig03263	578	578	A	G	22	0.73
contig03263	646	646	T	C	23	0.7
contig03298	537	537	T	C	48	0.27
contig03308	324	324	A	G	46	0.39
contig03312	85	85	C	T	21	0.38
contig03312	99	99	G	A	20	0.5
contig03339	112	112	T	C	27	0.3
contig03342	297	297	T	C	20	0.25
contig03365	65	65	G	A	17	0.29
contig03390	313	313	C	T	20	0.25
contig03390	349	349	T	C	19	0.74
contig03390	417	417	G	A	15	0.27
contig03417	113	113	A	G	16	0.25
contig03417	154	154	T	G	16	0.69
contig03418	467	467	C	G	18	0.44
contig03468	55	55	T	C	34	0.26
contig03469	217	217	T	C	110	0.31
contig03469	268	268	T	C	103	0.32
contig03508	74	74	A	G	25	0.44
contig03508	101	101	A	G	28	0.39
contig03508	172	172	C	T	31	0.26
contig03508	185	185	T	C	32	0.72
contig03508	236	236	C	A	31	0.26
contig03508	284	284	A	G	32	0.28
contig03508	305	305	A	G	30	0.4
contig03508	314	314	G	A	30	0.33
contig03508	326	326	T	C	30	0.27
contig03508	383	383	T	A	21	0.38
contig03508	386	386	G	A	21	0.33
contig03508	437	437	A	G	17	0.47
contig03558	665	665	A	C	16	0.44
contig03558	1934	1934	T	C	16	0.25
contig03558	2363	2363	G	A	19	0.42
contig03562	303	303	C	T	25	0.52
contig03562	321	321	A	C	27	0.3
contig03562	411	411	A	G	34	0.56
contig03562	792	792	T	C	47	0.28
contig03562	873	873	T	C	35	0.51
contig03585	500	500	G	A	43	0.44
contig03585	503	503	T	C	43	0.44
contig03585	539	539	C	T	36	0.42
contig03585	629	629	T	C	35	0.26
contig03585	632	632	T	C	35	0.26
contig03585	656	656	T	C	36	0.25
contig03585	872	872	A	G	23	0.39
contig03590	240	240	C	T	15	0.47
contig03590	381	381	C	T	17	0.47
contig03597	1337	1337	C	T	15	0.27
contig03615	238	238	T	C	32	0.25
contig03615	535	535	A	G	25	0.4
contig03618	78	78	A	G	48	0.25
contig03618	81	81	G	A	48	0.33
contig03618	186	186	T	C	72	0.56
contig03618	192	192	G	A	72	0.54
contig03618	288	288	G	C	59	0.34
contig03625	730	730	T	G	20	0.35
contig03625	921	921	T	C	17	0.29
contig03646	70	70	A	G	19	0.53
contig03646	80	80	A	G	19	0.53
contig03646	90	90	T	C	19	0.53
contig03646	137	137	G	A	22	0.5
contig03646	183	183	C	A	24	0.5
contig03646	199	199	A	G	22	0.41
contig03646	256	256	A	C	22	0.45
contig03646	264	264	T	G	22	0.45
contig03646	286	286	T	C	19	0.37
contig03646	289	289	T	C	19	0.37
contig03646	291	291	G	A	19	0.37
contig03646	293	293	C	G	19	0.37
contig03657	752	752	T	C	72	0.47
contig03661	91	91	G	A	21	0.43
contig03695	72	72	T	G	190	0.36
contig03695	185	185	G	T	252	0.39
contig03695	297	297	C	T	214	0.38
contig03696	104	104	A	C	27	0.52
contig03741	533	533	G	A	99	0.45
contig03751	1057	1057	C	T	58	0.34
contig03751	1414	1414	A	G	38	0.32
contig03751	2878	2878	A	G	43	0.4
contig03751	2929	2929	T	C	43	0.4
contig03751	3429	3429	G	A	24	0.25
contig03751	3633	3633	C	A	32	0.37
contig03751	4044	4044	G	A	29	0.28
contig03751	4077	4077	G	A	30	0.27
contig03751	4080	4080	T	C	30	0.27
contig03751	4086	4086	G	A	31	0.26
contig03751	4098	4098	T	C	32	0.25
contig03751	4374	4374	G	A	34	0.35
contig03751	4446	4446	T	C	25	0.4
contig03751	5280	5280	C	T	24	0.25
contig03751	5304	5304	G	A	28	0.29
contig03754	259	259	T	A	27	0.33
contig03754	552	552	G	A	19	0.42
contig03754	793	793	C	G	16	0.31
contig03755	99	99	T	C	16	0.25
contig03759	1757	1757	C	G	42	0.45
contig03761	2807	2807	G	A	36	0.36
contig03763	321	321	G	C	31	0.26
contig03763	1632	1632	A	G	15	0.27
contig03763	1905	1905	C	G	17	0.35
contig03763	2016	2016	G	A	18	0.39
contig03763	2088	2088	A	G	17	0.41
contig03769	1918	1918	C	T	77	0.26
contig03770	163	163	T	C	18	0.28
contig03775	95	95	C	T	24	0.37
contig03775	839	839	T	C	27	0.37
contig03775	1082	1082	T	A	30	0.33
contig03775	1401	1401	C	T	33	0.48
contig03777	995	995	G	A	15	0.27
contig03779	357	357	G	A	29	0.52
contig03779	555	555	G	A	28	0.36
contig03779	576	576	C	A	28	0.36
contig03789	574	574	G	A	25	0.4
contig03791	525	525	G	A	15	0.33
contig03793	459	459	G	A	31	0.45
contig03795	731	731	G	A	16	0.31
contig03795	1539	1539	C	T	16	0.37
contig03797	1393	1393	A	G	15	0.4
contig03797	1507	1507	G	A	18	0.33
contig03797	1738	1738	A	G	18	0.28
contig03797	1801	1801	T	C	15	0.33
contig03803	875	875	C	T	24	0.25
contig03803	1616	1616	T	C	35	0.26
contig03821	1200	1200	A	G	65	0.46
contig03821	1401	1401	G	C	84	0.45
contig03823	505	505	A	G	47	0.28
contig03823	539	539	T	C	46	0.3
contig03837	136	136	C	T	21	0.48
contig03839	64	64	C	A	33	0.27
contig03861	1012	1012	A	T	40	0.42
contig03865	195	195	T	C	17	0.59
contig03865	664	664	A	G	25	0.68
contig03865	712	712	T	C	19	0.74
contig03865	768	768	T	C	15	0.73
contig03867	227	227	C	T	16	0.44
contig03867	338	338	C	T	23	0.52
contig03867	462	462	C	T	22	0.5
contig03867	482	482	T	G	18	0.5
contig03867	523	523	T	C	15	0.33
contig03867	545	545	G	A	17	0.53
contig03869	385	385	T	C	28	0.25
contig03869	892	892	G	T	37	0.32
contig03870	81	81	G	A	17	0.29
contig03873	989	989	T	G	141	0.45
contig03873	1028	1028	G	A	138	0.4
contig03875	248	248	G	A	71	0.28
contig03877	1083	1083	C	T	15	0.4
contig03881	637	637	T	A	15	0.33
contig03885	336	336	T	C	113	0.43
contig03886	312	312	G	A	73	0.27
contig03888	367	367	A	T	45	0.47
contig03900	202	202	T	C	24	0.37
contig03903	287	287	A	G	18	0.28
contig03903	314	314	T	C	15	0.27
contig03903	650	650	A	T	23	0.39
contig03903	773	773	G	A	18	0.44
contig03906	324	324	A	C	16	0.37
contig03906	432	432	A	G	15	0.4
contig03937	160	160	T	C	64	0.3
contig03937	187	187	A	G	65	0.4
contig03937	361	361	G	T	73	0.49
contig03937	384	384	G	A	74	0.41
contig03937	458	458	C	G	66	0.3
contig03937	477	477	A	C	57	0.44
contig03939	307	307	C	G	23	0.26
contig03997	396	396	C	A	34	0.26
contig03997	503	503	T	C	42	0.26
contig04015	204	204	G	A	26	0.27
contig04045	260	260	T	G	18	0.33
contig04079	350	350	G	A	38	0.32
contig04079	384	384	G	A	38	0.29
contig04081	167	167	A	G	17	0.65
contig04081	236	236	A	G	15	0.67
contig04093	132	132	C	T	22	0.45
contig04114	2017	2017	G	A	26	0.42
contig04114	2050	2050	A	G	26	0.42
contig04114	3685	3685	A	G	18	0.28
contig04114	3961	3961	T	G	20	0.35
contig04118	1944	1944	A	T	36	0.33
contig04118	2271	2271	A	C	20	0.35
contig04118	2487	2487	G	A	19	0.32
contig04118	3579	3579	A	T	23	0.26
contig04118	3603	3603	G	T	20	0.25
contig04118	3774	3774	G	T	25	0.36
contig04118	5229	5229	A	G	16	0.31
contig04118	5607	5607	T	C	15	0.33
contig04119	1296	1296	A	G	24	0.37
contig04121	844	844	C	A	17	0.29
contig04121	1747	1747	T	G	15	0.27
contig04121	1795	1795	T	A	15	0.33
contig04123	2723	2723	A	G	18	0.44
contig04125	1035	1035	C	T	32	0.28
contig04125	1089	1089	T	C	35	0.43
contig04125	1165	1165	A	G	49	0.41
contig04125	1226	1226	G	A	53	0.43
contig04126	396	396	A	G	33	0.3
contig04126	867	867	T	C	49	0.37
contig04128	3218	3218	A	G	19	0.32
contig04128	3268	3268	A	G	16	0.31
contig04134	184	184	C	T	29	0.28
contig04134	1753	1753	T	C	65	0.35
contig04134	2979	2979	G	C	70	0.37
contig04134	3997	3997	C	T	46	0.33
contig04136	244	244	T	A	84	0.39
contig04136	283	283	A	G	79	0.37
contig04137	808	808	A	G	18	0.5
contig04138	3925	3925	T	C	16	0.5
contig04138	3939	3939	G	A	15	0.27
contig04141	395	395	A	C	23	0.26
contig04146	557	557	A	T	24	0.33
contig04146	767	767	G	A	17	0.47
contig04146	1313	1313	A	G	16	0.37
contig04146	4531	4531	A	T	20	0.4
contig04149	546	546	G	A	21	0.52
contig04149	555	555	A	C	21	0.33
contig04152	721	721	C	T	22	0.41
contig04152	1144	1144	T	C	16	0.25
contig04152	1309	1309	G	A	19	0.42
contig04152	2071	2071	A	G	26	0.38
contig04153	530	530	C	A	17	0.29
contig04153	560	560	C	T	17	0.41
contig04153	581	581	T	C	20	0.25
contig04153	845	845	C	T	22	0.45
contig04158	805	805	A	G	23	0.57
contig04158	2872	2872	T	G	17	0.53
contig04161	677	677	G	A	32	0.41
contig04161	1017	1017	G	A	32	0.31
contig04161	1208	1208	T	C	34	0.26
contig04161	2183	2183	A	T	20	0.35
contig04163	1256	1256	G	A	37	0.35
contig04164	1531	1531	C	A	17	0.41
contig04170	519	519	A	G	35	0.37
contig04170	620	620	G	A	33	0.45
contig04170	828	828	G	A	26	0.27
contig04170	1152	1152	T	C	37	0.46
contig04176	1642	1642	A	T	15	0.27
contig04179	557	557	T	G	15	0.4
contig04188	1418	1418	A	G	16	0.56
contig04188	1440	1440	A	G	17	0.41
contig04188	3351	3351	T	G	25	0.28
contig04193	143	143	G	C	20	0.45
contig04193	1306	1306	T	C	18	0.28
contig04195	87	87	G	A	15	0.33
contig04195	117	117	C	T	16	0.31
contig04195	129	129	G	T	22	0.36
contig04195	141	141	T	C	25	0.36
contig04195	159	159	G	A	27	0.26
contig04195	177	177	G	A	29	0.52
contig04195	183	183	G	A	31	0.48
contig04195	201	201	A	T	40	0.5
contig04195	204	204	T	A	40	0.52
contig04195	210	210	A	T	39	0.56
contig04195	243	243	T	C	42	0.52
contig04195	252	252	G	A	42	0.57
contig04195	286	286	G	C	35	0.69
contig04195	315	315	A	T	16	0.25
contig04195	324	324	T	C	16	0.31
contig04195	333	333	A	T	18	0.28
contig04195	360	360	G	A	26	0.31
contig04195	378	378	C	T	28	0.29
contig04195	396	396	C	T	29	0.31
contig04195	402	402	T	C	29	0.34
contig04195	853	853	C	T	33	0.27
contig04195	1109	1109	G	A	34	0.26
contig04195	1938	1938	A	G	55	0.29
contig04195	2551	2551	G	A	38	0.29
contig04200	684	684	C	A	30	0.37
contig04200	702	702	G	A	30	0.37
contig04200	912	912	G	A	30	0.3
contig04200	1053	1053	T	C	22	0.32
contig04200	1536	1536	G	A	19	0.32
contig04200	1554	1554	T	C	19	0.47
contig04202	358	358	G	A	21	0.48
contig04202	535	535	T	A	18	0.44
contig04202	976	976	G	A	17	0.29
contig04203	247	247	C	G	17	0.47
contig04203	415	415	A	T	24	0.25
contig04203	439	439	G	A	25	0.28
contig04203	472	472	G	A	22	0.27
contig04203	3165	3165	C	T	17	0.47
contig04213	1266	1266	G	T	18	0.44
contig04227	393	393	G	T	24	0.5
contig04227	525	525	T	C	24	0.42
contig04227	2211	2211	C	T	18	0.5
contig04227	2313	2313	G	A	22	0.27
contig04227	2436	2436	G	A	19	0.47
contig04231	682	682	T	C	23	0.35
contig04231	709	709	G	A	25	0.32
contig04231	1795	1795	G	A	26	0.38
contig04239	1216	1216	C	T	19	0.32
contig04239	1362	1362	G	A	19	0.32
contig04239	2299	2299	T	G	15	0.47
contig04242	666	666	G	A	24	0.33
contig04245	175	175	A	G	16	0.37
contig04245	295	295	G	A	25	0.52
contig04245	321	321	T	G	25	0.52
contig04248	1090	1090	A	G	17	0.47
contig04248	2095	2095	G	A	19	0.42
contig04248	2302	2302	G	A	22	0.41
contig04252	981	981	C	A	15	0.47
contig04252	1965	1965	G	T	24	0.29
contig04252	2427	2427	T	C	16	0.44
contig04252	2430	2430	G	C	15	0.4
contig04252	2562	2562	C	T	18	0.44
contig04252	2875	2875	G	A	22	0.5
contig04252	3366	3366	T	C	22	0.32
contig04252	4401	4401	C	T	25	0.36
contig04252	4419	4419	T	C	23	0.52
contig04252	4683	4683	T	G	24	0.29
contig04254	305	305	C	T	17	0.41
contig04254	896	896	C	T	20	0.25
contig04254	908	908	A	G	20	0.25
contig04254	992	992	G	T	16	0.44
contig04254	1457	1457	T	C	16	0.31
contig04287	572	572	C	A	15	0.47
contig04287	3196	3196	A	T	28	0.25
contig04293	433	433	G	T	211	0.41
contig04293	754	754	G	A	177	0.48
contig04295	1178	1178	C	T	133	0.32
contig04302	622	622	A	G	17	0.29
contig04305	683	683	A	G	18	0.28
contig04308	72	72	T	C	50	0.32
contig04308	261	261	C	T	50	0.5
contig04308	744	744	G	A	38	0.34
contig04310	330	330	A	G	33	0.45
contig04310	642	642	T	C	39	0.36
contig04310	645	645	G	A	39	0.36
contig04310	672	672	T	C	42	0.33
contig04310	705	705	T	C	43	0.37
contig04310	1509	1509	T	G	29	0.34
contig04310	1653	1653	A	G	16	0.31
contig04333	207	207	G	T	25	0.4
contig04338	334	334	A	G	21	0.29
contig04338	432	432	C	T	31	0.26
contig04338	693	693	T	C	34	0.35
contig04338	1332	1332	C	T	27	0.44
contig04338	1617	1617	G	T	27	0.26
contig04339	146	146	C	T	17	0.29
contig04339	662	662	T	A	31	0.29
contig04344	1972	1972	A	C	17	0.53
contig04346	83	83	C	T	18	0.39
contig04348	602	602	G	A	21	0.29
contig04348	614	614	T	A	20	0.25
contig04348	662	662	T	C	23	0.26
contig04348	809	809	T	C	19	0.32
contig04348	1160	1160	C	T	23	0.26
contig04348	1304	1304	A	T	26	0.5
contig04348	1406	1406	C	T	26	0.46
contig04348	1496	1496	A	G	28	0.54
contig04348	1526	1526	C	A	27	0.26
contig04348	1853	1853	A	G	21	0.38
contig04348	1856	1856	A	G	21	0.38
contig04348	2276	2276	T	C	41	0.44
contig04348	2297	2297	T	C	37	0.54
contig04348	2330	2330	A	T	33	0.42
contig04360	590	590	A	G	15	0.27
contig04360	1275	1275	G	T	16	0.25
contig04360	1302	1302	A	G	16	0.25
contig04366	1451	1451	T	C	22	0.5
contig04401	1188	1188	C	G	18	0.28
contig04401	1905	1905	G	A	18	0.44
contig04407	1441	1441	G	A	16	0.25
contig04407	1720	1720	C	T	18	0.33
contig04407	1747	1747	C	A	19	0.37
contig04410	521	521	A	G	18	0.33
contig04436	1253	1253	T	C	32	0.44
contig04440	471	471	G	A	27	0.33
contig04443	390	390	A	G	16	0.25
contig04443	624	624	A	G	27	0.3
contig04443	1908	1908	C	T	21	0.48
contig04443	1929	1929	T	C	25	0.48
contig04443	2085	2085	T	A	31	0.35
contig04448	343	343	C	A	36	0.33
contig04448	514	514	T	C	38	0.45
contig04448	589	589	T	G	37	0.27
contig04448	946	946	T	A	48	0.5
contig04448	1288	1288	G	A	39	0.41
contig04448	1360	1360	C	T	39	0.26
contig04448	1426	1426	A	G	36	0.31
contig04465	277	277	C	G	18	0.28
contig04469	205	205	A	G	18	0.28
contig04469	382	382	T	C	18	0.28
contig04469	631	631	C	T	20	0.25
contig04469	1306	1306	A	T	16	0.44
contig04470	356	356	A	T	26	0.35
contig04470	740	740	G	A	15	0.33
contig04474	740	740	T	C	20	0.45
contig04474	1241	1241	T	C	15	0.33
contig04478	287	287	C	T	20	0.3
contig04478	293	293	G	T	20	0.25
contig04478	335	335	G	A	21	0.48
contig04478	389	389	C	T	23	0.43
contig04478	470	470	A	G	15	0.33
contig04483	112	112	G	A	17	0.53
contig04483	691	691	A	G	15	0.4
contig04483	697	697	G	A	15	0.4
contig04495	656	656	T	C	22	0.41
contig04495	1523	1523	T	G	16	0.31
contig04497	2004	2004	A	C	16	0.44
contig04501	373	373	A	T	15	0.27
contig04501	859	859	T	C	18	0.44
contig04516	209	209	A	G	18	0.39
contig04516	945	945	G	A	27	0.37
contig04516	1013	1013	A	T	29	0.34
contig04516	1088	1088	A	G	31	0.48
contig04516	1129	1129	C	A	32	0.34
contig04516	1507	1507	C	T	22	0.41
contig04524	311	311	T	C	21	0.52
contig04527	581	581	T	C	39	0.26
contig04527	1373	1373	T	C	22	0.5
contig04558	477	477	G	A	16	0.25
contig04561	192	192	T	C	36	0.42
contig04561	926	926	G	A	41	0.49
contig04577	1081	1081	G	A	16	0.5
contig04600	586	586	C	T	37	0.35
contig04600	829	829	T	A	50	0.44
contig04600	1060	1060	A	G	46	0.48
contig04600	1120	1120	C	T	48	0.37
contig04600	1371	1371	T	C	20	0.45
contig04602	192	192	A	G	23	0.35
contig04602	288	288	C	T	23	0.35
contig04602	848	848	T	A	28	0.32
contig04602	1073	1073	A	G	32	0.41
contig04602	1087	1087	G	A	33	0.42
contig04602	1445	1445	T	C	19	0.42
contig04603	95	95	T	A	28	0.32
contig04603	909	909	G	A	20	0.45
contig04603	940	940	G	C	20	0.55
contig04621	579	579	A	G	20	0.5
contig04621	624	624	G	A	19	0.42
contig04621	723	723	G	A	20	0.3
contig04621	876	876	T	C	21	0.48
contig04621	882	882	A	G	21	0.33
contig04621	885	885	C	T	21	0.33
contig04630	1345	1345	A	C	17	0.35
contig04641	1165	1165	A	T	25	0.4
contig04641	1236	1236	T	C	26	0.46
contig04647	689	689	C	T	21	0.29
contig04647	968	968	T	C	15	0.6
contig04651	501	501	A	G	28	0.36
contig04653	1148	1148	A	G	19	0.42
contig04656	378	378	C	T	24	0.46
contig04660	202	202	C	T	42	0.4
contig04671	817	817	G	T	16	0.5
contig04675	975	975	A	G	15	0.73
contig04675	1003	1003	G	C	15	0.47
contig04675	1044	1044	G	T	16	0.69
contig04698	334	334	A	G	15	0.27
contig04698	343	343	T	C	15	0.27
contig04703	77	77	C	T	20	0.45
contig04703	251	251	A	T	24	0.42
contig04704	828	828	T	C	16	0.31
contig04707	1030	1030	A	G	15	0.47
contig04722	256	256	C	T	59	0.41
contig04722	499	499	G	C	106	0.36
contig04722	512	512	A	G	107	0.58
contig04729	1151	1151	G	A	18	0.28
contig04729	1163	1163	G	C	16	0.25
contig04735	399	399	A	G	16	0.31
contig04735	402	402	C	G	16	0.31
contig04735	553	553	G	A	19	0.53
contig04743	1137	1137	T	C	16	0.37
contig04743	1459	1459	T	A	16	0.37
contig04752	431	431	A	C	22	0.41
contig04752	1064	1064	A	G	23	0.39
contig04764	376	376	G	A	34	0.38
contig04764	622	622	A	G	77	0.47
contig04764	1261	1261	G	A	66	0.26
contig04764	1570	1570	T	C	46	0.35
contig04794	594	594	T	A	15	0.4
contig04816	220	220	C	A	37	0.46
contig04816	1265	1265	T	C	21	0.38
contig04846	1568	1568	A	G	15	0.27
contig04848	982	982	A	T	15	0.47
contig04848	1073	1073	G	C	17	0.53
contig04852	165	165	G	A	17	0.41
contig04887	393	393	C	T	23	0.35
contig04890	749	749	T	C	39	0.36
contig04890	914	914	C	T	31	0.52
contig04890	979	979	G	C	32	0.31
contig04890	1176	1176	T	C	43	0.28
contig04890	1313	1313	A	G	41	0.37
contig04905	854	854	C	T	15	0.27
contig04923	1047	1047	T	C	24	0.46
contig04926	528	528	C	T	19	0.37
contig04929	471	471	A	G	68	0.35
contig04936	704	704	G	A	17	0.41
contig04936	737	737	A	C	18	0.39
contig04936	875	875	T	C	21	0.33
contig04936	896	896	C	T	18	0.44
contig04936	1034	1034	A	G	15	0.47
contig04936	1052	1052	G	C	15	0.47
contig04939	256	256	T	C	24	0.33
contig04939	673	673	A	T	32	0.37
contig04942	368	368	C	T	20	0.35
contig04942	383	383	A	C	20	0.65
contig04942	470	470	T	C	15	0.27
contig04942	815	815	G	A	17	0.59
contig04942	863	863	T	C	17	0.59
contig04942	1232	1232	G	A	15	0.33
contig04942	1412	1412	A	G	18	0.56
contig04942	1457	1457	A	T	25	0.44
contig04942	1466	1466	A	T	25	0.44
contig04942	1760	1760	G	A	37	0.41
contig04942	1820	1820	G	A	36	0.44
contig04942	2030	2030	G	A	17	0.29
contig04942	2111	2111	C	T	17	0.53
contig04942	2135	2135	T	G	15	0.6
contig04944	1104	1104	G	A	42	0.43
contig04944	1251	1251	A	G	41	0.27
contig04944	1542	1542	G	A	49	0.47
contig04944	1560	1560	G	A	45	0.47
contig04946	202	202	A	C	17	0.53
contig04946	417	417	G	A	16	0.37
contig04961	50	50	G	A	22	0.45
contig04961	98	98	A	G	29	0.38
contig04961	314	314	A	G	30	0.3
contig04980	296	296	T	C	18	0.44
contig04980	362	362	T	C	21	0.29
contig04980	449	449	A	G	23	0.26
contig04980	542	542	T	C	27	0.52
contig04980	566	566	T	A	27	0.44
contig04980	614	614	T	A	25	0.32
contig04980	641	641	G	A	26	0.38
contig04980	665	665	T	A	28	0.39
contig04980	698	698	G	A	26	0.42
contig04980	881	881	A	C	30	0.43
contig04980	884	884	A	G	31	0.42
contig04980	1001	1001	T	A	35	0.43
contig04980	1264	1264	G	C	41	0.37
contig04980	1307	1307	G	T	36	0.28
contig04980	1502	1502	T	A	17	0.29
contig04989	729	729	T	C	20	0.25
contig04990	114	114	T	C	36	0.25
contig04992	185	185	G	A	15	0.27
contig05001	215	215	G	A	19	0.37
contig05010	381	381	A	G	21	0.52
contig05014	199	199	C	T	94	0.27
contig05014	754	754	C	T	118	0.41
contig05022	296	296	G	A	24	0.25
contig05022	596	596	A	G	22	0.36
contig05025	50	50	T	C	22	0.27
contig05025	205	205	G	A	58	0.31
contig05025	309	309	A	G	75	0.32
contig05025	378	378	T	C	96	0.32
contig05025	589	589	A	C	131	0.37
contig05025	639	639	A	G	132	0.39
contig05027	109	109	T	A	17	0.29
contig05032	656	656	T	C	21	0.38
contig05032	1190	1190	G	A	22	0.36
contig05035	889	889	A	G	20	0.25
contig05037	950	950	G	C	27	0.26
contig05067	421	421	A	T	59	0.25
contig05067	1141	1141	G	A	65	0.25
contig05067	1264	1264	G	A	103	0.25
contig05067	1426	1426	C	T	71	0.35
contig05067	1429	1429	T	A	71	0.32
contig05067	1459	1459	C	T	53	0.32
contig05067	1546	1546	C	T	48	0.27
contig05090	184	184	G	T	23	0.3
contig05090	307	307	T	C	20	0.4
contig05091	99	99	A	G	18	0.44
contig05091	121	121	C	A	20	0.25
contig05091	924	924	A	G	39	0.33
contig05091	927	927	T	C	39	0.36
contig05107	749	749	C	T	28	0.46
contig05107	770	770	T	C	31	0.45
contig05107	891	891	G	C	36	0.36
contig05110	324	324	C	T	15	0.4
contig05142	434	434	G	A	114	0.25
contig05145	822	822	A	C	23	0.35
contig05149	1152	1152	G	A	19	0.47
contig05163	253	253	T	A	60	0.28
contig05163	349	349	C	T	71	0.28
contig05169	947	947	A	G	53	0.26
contig05169	1158	1158	A	G	47	0.34
contig05175	1372	1372	C	T	17	0.41
contig05178	561	561	A	G	26	0.38
contig05178	687	687	T	A	16	0.44
contig05180	231	231	T	C	39	0.26
contig05180	510	510	T	C	44	0.41
contig05180	552	552	A	G	31	0.26
contig05196	113	113	G	C	17	0.29
contig05197	265	265	T	A	19	0.37
contig05197	328	328	G	T	17	0.29
contig05197	364	364	A	G	17	0.35
contig05197	421	421	C	T	17	0.29
contig05197	439	439	C	G	16	0.31
contig05197	475	475	G	A	17	0.53
contig05202	308	308	T	C	20	0.4
contig05202	485	485	G	A	32	0.44
contig05202	500	500	A	T	29	0.34
contig05202	545	545	T	C	30	0.3
contig05223	115	115	A	C	17	0.41
contig05247	928	928	T	G	15	0.4
contig05256	275	275	A	C	17	0.47
contig05266	616	616	A	G	18	0.44
contig05308	823	823	A	T	140	0.29
contig05308	838	838	T	C	136	0.28
contig05310	266	266	G	A	15	0.4
contig05322	672	672	T	C	43	0.44
contig05323	85	85	C	T	153	0.31
contig05325	821	821	C	T	17	0.47
contig05328	236	236	G	A	15	0.33
contig05340	797	797	C	T	18	0.39
contig05400	423	423	T	C	43	0.42
contig05400	1452	1452	T	C	42	0.43
contig05422	115	115	A	T	56	0.25
contig05422	615	615	G	T	71	0.42
contig05422	720	720	A	C	85	0.38
contig05422	747	747	A	T	89	0.36
contig05422	751	751	G	T	89	0.36
contig05484	441	441	T	C	16	0.37
contig05484	777	777	G	A	20	0.4
contig05514	239	239	T	A	16	0.5
contig05518	372	372	G	A	22	0.45
contig05518	480	480	A	C	21	0.38
contig05518	525	525	A	G	23	0.39
contig05527	334	334	G	A	16	0.56
contig05536	230	230	A	G	15	0.67
contig05536	268	268	A	G	17	0.59
contig05536	394	394	T	C	16	0.31
contig05536	413	413	C	T	15	0.33
contig05536	434	434	G	A	15	0.33
contig05536	499	499	C	G	15	0.33
contig05536	515	515	C	T	15	0.33
contig05538	819	819	C	T	19	0.42
contig05538	969	969	C	T	17	0.35
contig05538	1062	1062	G	A	16	0.25
contig05538	1188	1188	T	C	22	0.32
contig05551	269	269	C	T	19	0.26
contig05586	237	237	A	G	18	0.39
contig05586	284	284	G	C	19	0.37
contig05586	312	312	C	T	23	0.3
contig05586	373	373	G	A	24	0.25
contig05592	334	334	T	C	75	0.25
contig05599	164	164	A	G	15	0.53
contig05599	239	239	C	G	17	0.65
contig05613	379	379	T	A	15	0.4
contig05631	463	463	A	T	32	0.41
contig05631	575	575	G	C	26	0.31
contig05632	355	355	G	T	16	0.31
contig05668	224	224	C	T	18	0.39
contig05683	360	360	T	C	31	0.55
contig05702	552	552	A	G	70	0.37
contig05742	347	347	C	T	16	0.31
contig05742	535	535	C	T	16	0.31
contig05814	762	762	A	G	22	0.5
contig05814	800	800	A	G	41	0.63
contig05814	829	829	A	G	43	0.47
contig05817	471	471	C	T	22	0.32
contig05826	504	504	T	A	25	0.28
contig05838	336	336	G	C	15	0.33
contig05844	111	111	T	C	16	0.44
contig05844	649	649	T	C	105	0.4
contig05854	588	588	C	A	17	0.35
contig05862	265	265	C	T	17	0.41
contig05872	301	301	C	T	165	0.32
contig05910	569	569	G	A	106	0.46
contig05929	402	402	A	T	22	0.32
contig05958	223	223	T	A	15	0.27
contig05958	963	963	T	C	15	0.27
contig05958	964	964	G	A	15	0.27
contig05958	1026	1026	A	T	15	0.33
contig05958	1031	1031	T	C	17	0.29
contig05958	1046	1046	A	C	16	0.31
contig05964	495	495	A	C	17	0.71
contig05982	403	403	G	A	27	0.3
contig05982	457	457	C	A	27	0.48
contig05982	490	490	C	T	26	0.27
contig05982	514	514	C	T	23	0.35
contig05983	107	107	T	C	21	0.33
contig06051	556	556	T	A	53	0.43
contig06051	592	592	T	C	46	0.39
contig06051	602	602	C	T	43	0.44
contig06057	293	293	G	A	15	0.27
contig06057	333	333	C	G	16	0.37
contig06057	410	410	G	C	16	0.5
contig06063	533	533	G	A	28	0.25
contig06063	604	604	C	T	18	0.33
contig06070	415	415	C	G	38	0.34
contig06075	197	197	C	T	56	0.46
contig06078	463	463	A	C	189	0.33
contig06127	710	710	T	C	16	0.31
contig06149	169	169	T	C	52	0.29
contig06160	166	166	T	C	15	0.53
contig06160	190	190	T	C	16	0.5
contig06204	159	159	A	G	23	0.57
contig06204	189	189	C	T	28	0.39
contig06228	195	195	A	G	18	0.39
contig06228	198	198	A	G	18	0.39
contig06228	210	210	G	A	20	0.45
contig06228	213	213	G	A	20	0.45
contig06228	216	216	T	C	20	0.45
contig06228	228	228	A	G	20	0.45
contig06228	237	237	A	G	23	0.48
contig06228	261	261	A	G	23	0.48
contig06228	276	276	A	G	23	0.48
contig06228	282	282	T	C	22	0.32
contig06228	285	285	T	G	22	0.5
contig06228	312	312	G	A	25	0.52
contig06228	326	326	T	C	24	0.54
contig06228	330	330	A	T	24	0.54
contig06228	345	345	G	A	24	0.54
contig06228	351	351	G	A	24	0.33
contig06228	435	435	A	T	16	0.62
contig06235	123	123	C	T	15	0.27
contig06235	279	279	G	A	15	0.27
contig06235	389	389	A	G	15	0.73
contig06264	272	272	G	T	16	0.5
contig06267	377	377	C	T	15	0.4
contig06267	407	407	A	T	15	0.47
contig06288	102	102	C	T	15	0.67
contig06288	126	126	G	A	16	0.56
contig06288	171	171	T	G	15	0.33
contig06288	171	171	T	C	15	0.27
contig06288	276	276	C	T	18	0.28
contig06289	163	163	T	C	20	0.35
contig06289	277	277	A	G	22	0.36
contig06291	310	310	T	A	15	0.4
contig06291	310	310	T	G	15	0.4
contig06334	782	782	T	C	23	0.35
contig06340	301	301	C	T	16	0.31
contig06340	331	331	A	G	18	0.44
contig06340	471	471	T	G	17	0.29
contig06342	94	94	T	G	16	0.44
contig06427	110	110	T	A	119	0.43
contig06427	725	725	T	C	83	0.46
contig06433	140	140	C	A	70	0.3
contig06447	758	758	T	G	18	0.33
contig06498	237	237	A	G	15	0.27
contig06500	478	478	G	A	16	0.31
contig06523	159	159	G	A	15	0.33
contig06523	202	202	T	C	16	0.62
contig06523	212	212	A	C	16	0.5
contig06523	212	212	A	T	16	0.25
contig06523	233	233	C	T	16	0.25
contig06523	270	270	C	G	16	0.62
contig06523	306	306	T	C	17	0.53
contig06523	331	331	T	C	16	0.75
contig06543	132	132	G	C	16	0.25
contig06543	213	213	G	A	15	0.4
contig06543	246	246	C	G	15	0.33
contig06558	436	436	C	T	16	0.25
contig06561	722	722	T	A	21	0.48
contig06625	244	244	T	C	30	0.33
contig06625	364	364	T	G	22	0.32
contig06651	472	472	G	A	24	0.25
contig06678	250	250	A	G	79	0.27
contig06679	193	193	T	C	17	0.35
contig06810	461	461	G	T	15	0.27
contig06873	143	143	C	T	34	0.26
contig06945	83	83	A	G	15	0.53
contig07104	177	177	T	G	15	0.27
contig07104	365	365	A	G	15	0.53
contig07104	377	377	C	T	15	0.33
contig07104	387	387	T	A	16	0.69
contig07104	435	435	C	T	16	0.75
contig07756	197	197	A	C	16	0.31
contig07756	251	251	C	T	15	0.33
contig07776	869	869	A	T	51	0.25
contig07776	1629	1629	G	A	31	0.39
contig07807	84	84	T	G	21	0.33
contig07807	236	236	G	A	29	0.45
contig07807	241	241	G	C	29	0.45
contig07807	245	245	G	A	29	0.34
contig07810	322	322	C	T	16	0.31
contig07810	341	341	C	T	16	0.31
contig07810	355	355	G	C	16	0.31
contig07810	480	480	C	T	18	0.39
contig07810	507	507	A	T	18	0.33
contig07810	591	591	T	C	16	0.25
contig07810	593	593	T	C	16	0.25
contig07810	596	596	G	A	16	0.25
contig07810	629	629	C	T	16	0.25
contig07810	649	649	G	C	16	0.25
contig07810	674	674	C	T	15	0.27
contig07810	697	697	G	C	15	0.27
contig07810	701	701	T	C	15	0.27
contig07810	1127	1127	G	A	15	0.33
contig07818	240	240	A	T	17	0.41
contig07818	244	244	G	A	18	0.28
contig07818	286	286	G	C	18	0.5
contig07818	316	316	T	C	16	0.25
contig07818	316	316	T	A	16	0.25
contig07818	426	426	G	A	15	0.47
contig07818	461	461	C	A	15	0.27
contig07818	481	481	T	A	16	0.25
contig07818	512	512	T	C	17	0.29
contig07831	53	53	T	A	15	0.27
contig07831	63	63	G	A	16	0.25
contig07831	66	66	A	C	16	0.25
contig07851	3515	3515	C	T	15	0.27
contig07852	792	792	T	C	113	0.29
contig07852	961	961	C	T	135	0.31
contig07852	1360	1360	G	A	143	0.36
contig07852	1468	1468	A	G	125	0.39
contig07852	1876	1876	G	T	142	0.44
contig07852	2068	2068	A	G	146	0.38
contig07852	2315	2315	G	A	101	0.28
contig07852	2479	2479	T	A	111	0.49
contig07852	2677	2677	A	G	72	0.37
contig07852	2794	2794	A	G	35	0.43
contig07852	2797	2797	A	G	34	0.41
contig07852	2914	2914	G	A	42	0.45
contig07852	3100	3100	G	A	69	0.39
contig07852	3175	3175	G	A	75	0.37
contig07852	3324	3324	A	C	80	0.37
contig07852	3373	3373	C	G	71	0.37
contig07852	3882	3882	G	A	73	0.36
contig07852	4089	4089	G	A	77	0.32
contig07852	4266	4266	G	T	51	0.25
contig07852	4284	4284	A	G	57	0.4
contig07852	4819	4819	C	G	49	0.37
contig07852	4863	4863	C	G	45	0.38
contig07852	4918	4918	G	C	42	0.45
contig07852	5327	5327	T	G	51	0.27
contig07852	5386	5386	A	G	54	0.5
contig07852	6232	6232	A	G	78	0.4
contig07852	6468	6468	G	T	56	0.39
contig07852	7013	7013	G	A	87	0.36
contig07852	7334	7334	T	G	63	0.38
contig07852	8048	8048	G	A	36	0.31
contig07852	8102	8102	A	G	38	0.42
contig07852	8177	8177	T	C	40	0.45
contig07852	9302	9302	C	A	53	0.41
contig07852	9399	9399	T	A	56	0.48
contig07852	9819	9819	A	G	64	0.36
contig07852	9876	9876	A	G	63	0.3
contig07852	10041	10041	G	A	47	0.51
contig07853	1178	1178	T	C	16	0.31
contig07854	2176	2176	A	C	32	0.44
contig07854	2182	2182	G	A	32	0.41
contig07854	2302	2302	C	G	32	0.25
contig07854	2425	2425	C	T	34	0.35
contig07854	2800	2800	C	T	38	0.29
contig07854	3148	3148	C	T	20	0.35
contig07854	3241	3241	A	C	31	0.26
contig07854	4159	4159	A	G	47	0.36
contig07854	4879	4879	C	T	68	0.32
contig07854	4912	4912	A	C	58	0.31
contig07854	6157	6157	T	C	54	0.26
contig07854	6550	6550	C	A	47	0.51
contig07854	6961	6961	T	C	44	0.34
contig07855	900	900	G	A	18	0.28
contig07855	939	939	C	T	17	0.29
contig07855	1098	1098	T	C	16	0.37
contig07855	1503	1503	T	C	16	0.37
contig07855	1668	1668	T	C	15	0.47
contig07855	1746	1746	G	T	17	0.29
contig07855	2357	2357	G	A	27	0.3
contig07855	2529	2529	G	A	28	0.25
contig07856	4913	4913	A	G	15	0.27
contig07856	4916	4916	C	A	15	0.27
contig07857	1455	1455	C	T	21	0.38
contig07857	1611	1611	A	G	22	0.45
contig07857	2244	2244	T	C	22	0.41
contig07857	2295	2295	G	A	22	0.36
contig07857	2412	2412	A	G	21	0.33
contig07857	4858	4858	C	T	18	0.33
contig07857	4900	4900	G	C	21	0.33
contig07857	5629	5629	T	C	15	0.33
contig07859	3487	3487	A	G	16	0.31
contig07859	3489	3489	A	G	16	0.25
contig07860	1093	1093	T	C	17	0.47
contig07860	1212	1212	T	G	22	0.5
contig07860	1602	1602	C	A	27	0.44
contig07860	1885	1885	T	A	19	0.26
contig07860	4072	4072	G	A	16	0.25
contig07862	531	531	A	G	16	0.25
contig07862	645	645	T	C	16	0.31
contig07862	1810	1810	G	T	16	0.5
contig07862	2012	2012	T	C	16	0.37
contig07863	458	458	T	A	32	0.25
contig07863	970	970	A	G	34	0.47
contig07863	1750	1750	T	C	37	0.3
contig07863	1795	1795	A	G	36	0.42
contig07863	1996	1996	T	A	28	0.32
contig07863	2176	2176	G	A	16	0.25
contig07863	2449	2449	G	A	25	0.28
contig07863	2452	2452	G	C	25	0.32
contig07863	2596	2596	A	G	24	0.37
contig07863	3435	3435	G	A	31	0.26
contig07863	5429	5429	T	C	22	0.41
contig07863	5747	5747	C	T	15	0.33
contig07867	1548	1548	T	C	39	0.36
contig07867	2561	2561	G	A	25	0.44
contig07867	2585	2585	A	G	19	0.37
contig07867	2801	2801	T	C	24	0.29
contig07867	2939	2939	T	C	29	0.28
contig07867	3404	3404	G	A	18	0.33
contig07867	3875	3875	A	G	19	0.53
contig07867	3878	3878	A	G	19	0.58
contig07867	4031	4031	T	C	25	0.48
contig07867	4064	4064	G	A	31	0.32
contig07867	4538	4538	A	G	19	0.42
contig07867	4607	4607	A	G	21	0.29
contig07868	1677	1677	T	C	27	0.37
contig07868	2985	2985	T	C	27	0.48
contig07868	3333	3333	T	C	15	0.27
contig07868	3696	3696	T	C	15	0.4
contig07868	3819	3819	A	G	22	0.36
contig07870	3146	3146	G	A	15	0.27
contig07870	3157	3157	G	A	15	0.27
contig07871	2158	2158	T	C	21	0.29
contig07871	2252	2252	T	G	18	0.28
contig07871	2595	2595	T	G	17	0.29
contig07872	712	712	T	C	68	0.31
contig07872	738	738	T	C	70	0.39
contig07872	780	780	T	C	64	0.41
contig07872	1446	1446	T	C	42	0.38
contig07872	1917	1917	C	T	52	0.27
contig07872	2277	2277	T	C	43	0.33
contig07872	2289	2289	T	C	43	0.33
contig07872	2549	2549	T	C	49	0.45
contig07872	3085	3085	C	T	27	0.37
contig07876	4888	4888	G	T	23	0.3
contig07882	1526	1526	C	T	19	0.26
contig07882	1769	1769	A	G	24	0.37
contig07884	3202	3202	G	A	38	0.37
contig07886	1692	1692	T	G	22	0.27
contig07886	2196	2196	G	A	27	0.52
contig07888	3152	3152	C	T	18	0.28
contig07891	2412	2412	C	T	20	0.25
contig07893	1454	1454	A	G	17	0.35
contig07896	2161	2161	C	T	16	0.37
contig07896	2170	2170	G	A	18	0.33
contig07896	2218	2218	G	A	18	0.33
contig07896	2260	2260	A	T	17	0.35
contig07896	3883	3883	G	A	15	0.47
contig07898	2434	2434	A	T	17	0.47
contig07898	2473	2473	T	G	18	0.39
contig07904	215	215	T	C	16	0.44
contig07904	1280	1280	T	G	24	0.46
contig07912	521	521	C	T	15	0.53
contig07912	785	785	T	A	16	0.25
contig07912	974	974	G	T	19	0.53
contig07912	1997	1997	G	T	26	0.31
contig07912	3011	3011	A	G	18	0.39
contig07912	3329	3329	A	G	31	0.32
contig07914	1369	1369	C	T	19	0.42
contig07915	1362	1362	A	T	15	0.4
contig07918	227	227	C	T	18	0.39
contig07918	331	331	A	T	25	0.44
contig07918	382	382	G	A	26	0.38
contig07918	1489	1489	G	A	27	0.3
contig07918	1817	1817	C	T	45	0.27
contig07918	1894	1894	A	T	45	0.42
contig07918	2168	2168	C	T	33	0.42
contig07918	3383	3383	G	A	35	0.46
contig07920	1179	1179	G	T	22	0.36
contig07921	3310	3310	T	C	19	0.26
contig07921	3417	3417	A	G	21	0.33
contig07922	1694	1694	T	C	21	0.33
contig07922	2121	2121	G	A	23	0.39
contig07922	2123	2123	T	C	23	0.43
contig07922	2603	2603	C	T	27	0.33
contig07922	3230	3230	T	C	22	0.27
contig07922	3305	3305	G	T	22	0.32
contig07923	694	694	G	A	21	0.38
contig07924	2393	2393	C	T	17	0.29
contig07925	2021	2021	A	G	16	0.5
contig07925	2069	2069	G	A	15	0.53
contig07925	2399	2399	T	A	15	0.33
contig07928	2103	2103	A	G	17	0.29
contig07928	2166	2166	A	G	18	0.44
contig07928	2220	2220	T	C	18	0.28
contig07930	449	449	T	G	17	0.29
contig07930	696	696	C	G	20	0.45
contig07930	1458	1458	T	G	15	0.27
contig07932	968	968	A	C	24	0.37
contig07932	1469	1469	G	A	42	0.26
contig07932	1811	1811	T	C	21	0.43
contig07940	3079	3079	C	A	18	0.44
contig07940	3387	3387	T	G	22	0.41
contig07940	3432	3432	T	A	20	0.45
contig07946	1693	1693	A	G	17	0.41
contig07947	743	743	G	A	24	0.25
contig07947	1571	1571	T	C	18	0.39
contig07947	2330	2330	G	A	15	0.4
contig07952	1045	1045	G	C	25	0.36
contig07952	1579	1579	A	C	22	0.45
contig07952	1798	1798	A	G	35	0.26
contig07952	3184	3184	G	A	19	0.26
contig07952	3226	3226	A	T	16	0.25
contig07954	1818	1818	A	G	16	0.25
contig07956	2471	2471	A	T	18	0.39
contig07958	2434	2434	A	G	16	0.37
contig07961	1452	1452	A	T	18	0.33
contig07961	3108	3108	G	A	15	0.47
contig07962	1028	1028	C	A	15	0.27
contig07967	518	518	T	C	18	0.28
contig07970	1281	1281	C	T	21	0.29
contig07970	1431	1431	T	A	16	0.37
contig07970	1668	1668	A	G	22	0.27
contig07970	1713	1713	G	A	22	0.27
contig07970	1725	1725	G	A	23	0.26
contig07970	1743	1743	A	C	23	0.35
contig07970	2238	2238	T	C	28	0.39
contig07970	2304	2304	T	C	23	0.35
contig07971	241	241	A	G	22	0.45
contig07971	1890	1890	C	T	76	0.34
contig07971	2563	2563	C	T	21	0.38
contig07971	2662	2662	G	A	22	0.41
contig07973	659	659	T	C	26	0.5
contig07973	2405	2405	T	G	28	0.29
contig07977	1440	1440	G	C	15	0.4
contig07979	1887	1887	G	A	20	0.3
contig07980	2069	2069	G	A	42	0.26
contig07980	2091	2091	G	C	40	0.25
contig07980	2147	2147	T	C	35	0.43
contig07980	2249	2249	C	T	32	0.41
contig07980	2774	2774	G	A	24	0.33
contig07989	110	110	C	G	33	0.45
contig07989	910	910	A	G	35	0.43
contig07989	1123	1123	C	T	36	0.28
contig07989	1848	1848	C	T	42	0.38
contig07989	1959	1959	A	T	41	0.34
contig07989	2127	2127	A	C	43	0.26
contig07989	2273	2273	A	T	47	0.4
contig07989	2628	2628	G	A	36	0.61
contig07989	2712	2712	T	C	43	0.3
contig07989	2766	2766	C	T	43	0.47
contig07989	2817	2817	A	G	43	0.44
contig07989	3003	3003	C	T	31	0.45
contig07989	3039	3039	T	A	26	0.42
contig07989	3141	3141	G	A	18	0.33
contig07996	903	903	C	T	155	0.43
contig07996	1008	1008	T	C	143	0.41
contig07996	2829	2829	T	C	153	0.35
contig08000	318	318	C	A	16	0.25
contig08000	573	573	A	G	25	0.44
contig08000	651	651	A	G	23	0.48
contig08000	1092	1092	A	T	15	0.27
contig08004	1108	1108	G	A	165	0.39
contig08006	2056	2056	T	C	19	0.53
contig08006	2075	2075	A	G	20	0.45
contig08006	2128	2128	T	C	21	0.48
contig08006	2152	2152	G	A	17	0.47
contig08006	2233	2233	G	A	16	0.44
contig08006	2329	2329	A	G	19	0.47
contig08006	2356	2356	C	T	18	0.5
contig08006	2524	2524	A	T	16	0.37
contig08008	1271	1271	C	T	21	0.48
contig08008	1928	1928	G	A	17	0.53
contig08008	2852	2852	A	T	37	0.38
contig08009	489	489	C	T	15	0.27
contig08009	1560	1560	G	A	19	0.58
contig08009	1664	1664	A	T	20	0.25
contig08012	1266	1266	C	T	17	0.29
contig08012	1362	1362	A	G	20	0.3
contig08012	1431	1431	G	A	19	0.37
contig08012	1469	1469	T	G	18	0.28
contig08012	2200	2200	A	C	16	0.44
contig08012	2260	2260	G	A	19	0.26
contig08012	2272	2272	C	T	19	0.32
contig08012	2392	2392	T	C	20	0.25
contig08012	2407	2407	C	T	18	0.44
contig08022	1907	1907	G	A	31	0.26
contig08022	2447	2447	C	T	19	0.32
contig08022	2494	2494	T	C	16	0.31
contig08028	733	733	G	T	17	0.29
contig08028	739	739	T	C	16	0.37
contig08028	772	772	A	G	19	0.37
contig08029	663	663	C	T	31	0.29
contig08039	2402	2402	T	C	16	0.37
contig08043	2394	2394	G	A	15	0.33
contig08051	421	421	T	C	30	0.47
contig08051	982	982	T	C	17	0.47
contig08051	1009	1009	A	G	20	0.5
contig08051	1492	1492	A	T	20	0.45
contig08056	161	161	T	C	23	0.57
contig08056	482	482	T	G	69	0.32
contig08056	728	728	A	T	71	0.44
contig08056	1211	1211	T	C	70	0.33
contig08056	1253	1253	T	A	69	0.29
contig08056	1535	1535	A	G	75	0.45
contig08056	1694	1694	C	G	74	0.3
contig08056	1901	1901	G	C	84	0.39
contig08056	2156	2156	T	C	85	0.33
contig08056	2292	2292	A	G	66	0.32
contig08056	2495	2495	C	T	54	0.43
contig08056	2505	2505	C	G	54	0.43
contig08063	1272	1272	C	T	29	0.48
contig08063	1651	1651	G	A	37	0.27
contig08063	1772	1772	C	T	28	0.43
contig08063	2006	2006	C	T	34	0.32
contig08064	2274	2274	T	G	23	0.52
[truncated: 1,912 more rows]

## Sheet: O.nigriventris_medium
Contig Name	SNPs in Contig	SNP location	Major Allele	Minor Allele	Depth	Allele Freq
contig00007	675	675	C	T	15	0.27
contig00007	1299	1299	C	T	13	0.23
contig00016	2457	2457	T	A	23	0.3
contig00018	452	452	C	T	35	0.26
contig00018	494	494	C	T	37	0.22
contig00028	250	250	A	G	214	0.33
contig00028	370	370	A	G	280	0.39
contig00031	80	80	C	T	16	0.25
contig00036	123	123	T	G	130	0.32
contig00055	488	488	T	A	15	0.4
contig00060	650	650	A	T	19	0.58
contig00060	687	687	C	T	23	0.52
contig00063	527	527	A	C	64	0.22
contig00063	613	613	G	C	112	0.23
contig00063	652	652	A	G	115	0.24
contig00073	921	921	G	A	12	0.5
contig00075	99	99	G	A	13	0.23
contig00116	88	88	T	A	125	0.29
contig00116	88	88	T	C	125	0.2
contig00116	94	94	G	A	131	0.21
contig00116	101	101	C	G	149	0.22
contig00116	112	112	A	T	160	0.24
contig00116	130	130	T	C	195	0.27
contig00116	292	292	T	C	161	0.51
contig00118	342	342	G	A	119	0.27
contig00128	375	375	T	C	116	0.22
contig00129	233	233	C	T	143	0.24
contig00146	55	55	C	T	103	0.2
contig00167	236	236	T	G	67	0.37
contig00167	300	300	C	G	48	0.29
contig00241	142	142	C	T	381	0.3
contig00241	178	178	A	G	411	0.31
contig00241	277	277	A	G	438	0.79
contig00241	286	286	G	A	434	0.79
contig00241	426	426	T	C	332	0.33
contig00248	75	75	C	T	75	0.24
contig00295	87	87	C	T	176	0.22
contig00295	111	111	A	G	176	0.23
contig00369	384	384	T	A	281	0.34
contig00390	52	52	T	G	51	0.25
contig00425	237	237	A	T	123	0.27
contig00430	53	53	C	T	14	0.29
contig00531	679	679	C	G	66	0.32
contig00531	886	886	A	G	50	0.2
contig00531	937	937	A	G	48	0.21
contig00531	991	991	C	T	49	0.22
contig00531	1052	1052	C	T	49	0.22
contig00531	1352	1352	A	G	36	0.22
contig00531	1931	1931	C	T	90	0.23
contig00531	1947	1947	C	T	91	0.31
contig00531	2309	2309	C	T	76	0.41
contig00532	69	69	A	T	91	0.25
contig00532	94	94	T	C	98	0.21
contig00532	119	119	C	A	95	0.27
contig00532	126	126	T	C	94	0.28
contig00532	142	142	T	G	99	0.35
contig00533	157	157	C	T	113	0.42
contig00539	53	53	A	T	101	0.49
contig00556	106	106	C	T	15	0.2
contig00556	707	707	T	C	18	0.22
contig00556	887	887	T	A	14	0.21
contig00556	1350	1350	C	T	14	0.43
contig00556	1674	1674	A	G	25	0.24
contig00559	430	430	C	T	13	0.31
contig00559	436	436	A	G	12	0.25
contig00560	53	53	A	T	16	0.25
contig00560	241	241	C	T	19	0.21
contig00560	317	317	T	A	22	0.23
contig00560	317	317	T	G	22	0.45
contig00560	359	359	A	G	25	0.64
contig00560	382	382	A	T	25	0.4
contig00560	383	383	C	T	25	0.2
contig00560	384	384	A	G	25	0.64
contig00560	407	407	A	C	26	0.27
contig00560	409	409	G	A	26	0.38
contig00560	426	426	A	T	26	0.31
contig00560	464	464	C	T	26	0.73
contig00560	512	512	A	T	24	0.71
contig00560	515	515	T	C	24	0.67
contig00560	608	608	A	C	19	0.26
contig00561	67	67	T	A	14	0.29
contig00561	70	70	C	T	14	0.29
contig00561	220	220	A	G	21	0.29
contig00561	232	232	T	A	21	0.24
contig00561	267	267	C	G	21	0.24
contig00561	278	278	G	A	21	0.24
contig00567	54	54	G	A	86	0.27
contig00569	91	91	A	C	20	0.2
contig00569	138	138	C	T	20	0.3
contig00569	310	310	C	T	24	0.29
contig00569	314	314	G	A	23	0.48
contig00569	394	394	A	G	20	0.35
contig00569	471	471	T	C	25	0.4
contig00569	651	651	C	T	36	0.33
contig00569	654	654	G	A	35	0.23
contig00569	727	727	C	G	35	0.49
contig00569	980	980	A	G	30	0.4
contig00569	984	984	A	T	29	0.41
contig00569	993	993	G	C	29	0.38
contig00569	1102	1102	C	T	32	0.37
contig00569	1376	1376	T	C	37	0.38
contig00569	1580	1580	G	A	38	0.29
contig00569	1684	1684	T	G	39	0.26
contig00591	109	109	G	C	86	0.57
contig00591	138	138	C	G	90	0.62
contig00591	147	147	G	A	88	0.53
contig00592	75	75	A	G	19	0.79
contig00592	85	85	T	A	47	0.32
contig00592	88	88	A	T	48	0.29
contig00592	90	90	A	G	48	0.31
contig00592	101	101	A	G	57	0.39
contig00592	102	102	C	G	58	0.38
contig00592	106	106	A	G	58	0.38
contig00592	145	145	T	C	63	0.46
contig00592	147	147	T	C	63	0.46
contig00592	167	167	G	C	37	0.73
contig00592	175	175	A	G	37	0.73
contig00592	218	218	G	C	30	0.7
contig00593	95	95	A	G	44	0.2
contig00595	201	201	T	C	23	0.22
contig00595	330	330	C	A	21	0.52
contig00596	233	233	A	C	149	0.5
contig00597	501	501	T	C	13	0.23
contig00598	249	249	A	T	24	0.21
contig00598	416	416	T	A	37	0.27
contig00598	443	443	C	G	39	0.26
contig00598	461	461	G	A	42	0.24
contig00598	544	544	G	A	38	0.26
contig00598	562	562	A	C	38	0.26
contig00621	61	61	G	T	32	0.25
contig00621	69	69	G	C	23	0.26
contig00626	90	90	A	G	101	0.24
contig00641	579	579	T	C	127	0.4
contig00641	591	591	G	A	128	0.37
contig00641	924	924	C	T	49	0.2
contig00647	51	51	T	A	79	0.22
contig00647	89	89	C	T	84	0.23
contig00651	51	51	G	A	48	0.31
contig00651	72	72	A	T	48	0.23
contig00651	78	78	A	T	48	0.23
contig00688	606	606	C	G	15	0.2
contig00688	632	632	A	G	20	0.2
contig00688	958	958	C	T	16	0.75
contig00688	995	995	C	T	15	0.73
contig00698	1269	1269	T	A	16	0.62
contig00698	1360	1360	T	C	19	0.58
contig00698	1425	1425	T	C	18	0.61
contig00698	1441	1441	A	C	16	0.31
contig00698	1496	1496	C	A	14	0.64
contig00700	355	355	T	C	25	0.2
contig00700	359	359	T	C	24	0.29
contig00700	361	361	A	G	24	0.21
contig00700	362	362	T	C	21	0.33
contig00700	390	390	T	C	22	0.23
contig00700	398	398	G	T	20	0.75
contig00700	413	413	T	C	20	0.35
contig00700	415	415	C	T	19	0.68
contig00700	433	433	A	G	18	0.72
contig00703	177	177	G	A	12	0.58
contig00703	182	182	A	G	13	0.31
contig00704	108	108	C	G	18	0.39
contig00704	190	190	G	A	20	0.2
contig00704	213	213	C	T	20	0.4
contig00704	368	368	T	C	13	0.23
contig00710	92	92	A	G	15	0.2
contig00710	94	94	A	G	15	0.2
contig00710	101	101	A	G	15	0.2
contig00710	116	116	T	A	15	0.2
contig00716	335	335	G	A	18	0.28
contig00716	378	378	G	T	15	0.2
contig00720	108	108	C	T	22	0.27
contig00720	125	125	G	A	24	0.21
contig00720	144	144	T	A	30	0.37
contig00720	194	194	A	T	38	0.26
contig00720	195	195	T	C	38	0.26
contig00720	228	228	G	A	41	0.37
contig00720	274	274	G	A	47	0.23
contig00720	366	366	A	C	48	0.5
contig00720	375	375	C	A	49	0.29
contig00720	445	445	G	A	51	0.2
contig00720	450	450	T	A	49	0.43
contig00720	454	454	C	G	48	0.37
contig00720	478	478	C	T	53	0.23
contig00720	637	637	G	A	47	0.38
contig00720	742	742	C	T	42	0.4
contig00720	750	750	A	G	41	0.49
contig00720	759	759	T	G	36	0.22
contig00720	766	766	T	A	31	0.45
contig00720	801	801	C	G	41	0.24
contig00720	933	933	G	A	35	0.26
contig00720	951	951	G	A	34	0.24
contig00723	76	76	G	A	17	0.41
contig00723	81	81	T	G	18	0.22
contig00723	162	162	A	G	24	0.25
contig00723	192	192	A	T	25	0.4
contig00723	339	339	A	G	51	0.31
contig00723	480	480	C	A	69	0.25
contig00723	486	486	G	C	68	0.26
contig00723	558	558	A	T	71	0.34
contig00723	675	675	C	A	62	0.53
contig00723	782	782	G	A	58	0.45
contig00723	840	840	A	C	46	0.46
contig00723	942	942	G	A	33	0.36
contig00723	960	960	T	C	32	0.25
contig00723	978	978	T	C	31	0.39
contig00723	1056	1056	C	T	18	0.61
contig00723	1071	1071	T	C	17	0.29
contig00723	1074	1074	T	A	15	0.33
contig00726	222	222	T	C	12	0.42
contig00731	223	223	A	G	47	0.66
contig00731	273	273	T	G	69	0.67
contig00731	319	319	A	G	65	0.38
contig00731	333	333	A	G	69	0.33
contig00731	344	344	T	A	70	0.39
contig00731	462	462	G	A	41	0.51
contig00731	463	463	C	T	40	0.42
contig00731	465	465	G	A	40	0.2
contig00739	182	182	T	A	23	0.43
contig00739	245	245	T	G	31	0.61
contig00739	301	301	T	C	31	0.52
contig00739	334	334	T	C	34	0.59
contig00739	353	353	A	T	40	0.47
contig00739	386	386	T	C	41	0.76
contig00739	413	413	C	T	41	0.39
contig00739	467	467	G	A	44	0.2
contig00739	670	670	T	C	35	0.29
contig00739	740	740	T	C	29	0.24
contig00739	765	765	A	C	30	0.4
contig00741	1187	1187	A	G	57	0.44
contig00741	1272	1272	G	C	54	0.26
contig00741	1386	1386	A	G	60	0.32
contig00741	1407	1407	G	A	56	0.5
contig00741	1421	1421	G	A	57	0.26
contig00741	1421	1421	G	T	57	0.32
contig00741	1469	1469	C	T	62	0.48
contig00741	1533	1533	G	A	55	0.22
contig00741	1754	1754	C	G	44	0.34
contig00741	1808	1808	A	G	47	0.34
contig00741	1853	1853	G	A	49	0.35
contig00743	81	81	T	A	43	0.4
contig00743	102	102	A	T	49	0.27
contig00743	246	246	T	C	52	0.33
contig00743	264	264	T	C	48	0.33
contig00743	501	501	A	T	24	0.46
contig00745	58	58	G	T	27	0.22
contig00745	64	64	C	T	30	0.23
contig00745	73	73	G	A	32	0.22
contig00745	80	80	A	G	28	0.39
contig00745	110	110	A	G	30	0.3
contig00745	111	111	C	T	31	0.29
contig00745	120	120	A	T	37	0.35
contig00745	130	130	A	G	41	0.2
contig00745	188	188	A	G	21	0.43
contig00746	72	72	G	A	32	0.31
contig00746	244	244	C	A	47	0.28
contig00746	247	247	T	C	48	0.29
contig00746	281	281	A	T	50	0.28
contig00746	290	290	A	G	48	0.23
contig00746	291	291	C	T	47	0.23
contig00746	452	452	A	T	50	0.32
contig00746	472	472	A	T	53	0.23
contig00746	475	475	T	A	53	0.23
contig00746	490	490	T	C	55	0.25
contig00746	514	514	C	T	55	0.29
contig00746	520	520	C	A	58	0.34
contig00746	548	548	G	A	55	0.35
contig00746	550	550	T	C	56	0.34
contig00746	556	556	A	T	56	0.34
contig00746	619	619	G	A	68	0.34
contig00746	650	650	A	C	53	0.26
contig00746	690	690	T	C	51	0.25
contig00747	87	87	A	T	14	0.36
contig00747	128	128	C	G	20	0.4
contig00747	137	137	C	T	20	0.4
contig00747	194	194	T	C	24	0.37
contig00747	224	224	A	C	30	0.27
contig00747	236	236	A	T	28	0.21
contig00747	270	270	G	C	26	0.23
contig00747	285	285	G	A	26	0.23
contig00747	304	304	G	A	24	0.25
contig00747	351	351	G	A	28	0.32
contig00747	359	359	A	C	29	0.21
contig00747	368	368	C	T	29	0.34
contig00747	422	422	T	A	21	0.29
contig00747	437	437	T	A	20	0.3
contig00747	442	442	T	C	21	0.48
contig00747	464	464	T	A	13	0.31
contig00747	490	490	A	G	15	0.4
contig00747	512	512	T	A	23	0.22
contig00747	527	527	T	A	24	0.21
contig00747	551	551	A	T	40	0.2
contig00747	554	554	T	A	41	0.24
contig00747	563	563	T	A	42	0.21
contig00747	577	577	A	G	48	0.44
contig00747	584	584	T	C	53	0.38
contig00747	617	617	T	A	72	0.28
contig00747	623	623	T	A	73	0.29
contig00747	690	690	A	G	52	0.6
contig00747	695	695	G	A	51	0.37
contig00747	696	696	T	C	51	0.51
contig00747	747	747	T	A	47	0.51
contig00747	749	749	T	A	47	0.51
contig00747	751	751	G	A	43	0.47
contig00747	756	756	C	A	41	0.49
contig00747	758	758	G	A	41	0.56
contig00747	761	761	A	G	41	0.49
contig00747	842	842	G	C	23	0.43
contig00747	851	851	T	C	21	0.52
contig00751	427	427	C	T	27	0.37
contig00751	449	449	C	G	26	0.42
contig00754	89	89	C	G	21	0.33
contig00754	107	107	A	G	25	0.36
contig00754	125	125	A	G	28	0.32
contig00754	399	399	A	G	21	0.24
contig00754	510	510	A	G	15	0.53
contig00754	545	545	C	A	13	0.46
contig00754	554	554	T	C	13	0.38
contig00759	511	511	C	A	15	0.4
contig00759	564	564	A	G	16	0.37
contig00759	610	610	T	C	16	0.37
contig00759	648	648	A	T	17	0.35
contig00759	763	763	T	G	13	0.23
contig00763	87	87	A	G	12	0.25
contig00763	197	197	A	G	16	0.25
contig00763	316	316	C	T	12	0.25
contig00763	522	522	G	A	12	0.25
contig00764	256	256	T	C	18	0.22
contig00764	331	331	T	C	18	0.33
contig00764	462	462	A	G	18	0.28
contig00764	469	469	G	A	18	0.33
contig00764	1455	1455	G	A	25	0.2
contig00764	1486	1486	T	C	24	0.25
contig00765	115	115	T	C	14	0.21
contig00767	362	362	G	T	17	0.24
contig00767	484	484	G	A	17	0.24
contig00767	521	521	G	A	14	0.21
contig00770	117	117	A	C	14	0.29
contig00770	139	139	T	G	15	0.27
contig00770	148	148	C	G	15	0.73
contig00770	162	162	G	C	15	0.8
contig00797	386	386	C	G	54	0.3
contig00801	60	60	A	T	101	0.22
contig00803	745	745	T	G	29	0.24
contig00813	686	686	A	T	48	0.33
contig00818	983	983	C	G	42	0.4
contig00818	1047	1047	T	C	50	0.22
contig00818	1055	1055	G	A	50	0.42
contig00826	995	995	C	T	13	0.38
contig00843	196	196	C	T	67	0.3
contig00848	1387	1387	A	T	31	0.26
contig00884	2401	2401	G	A	71	0.48
contig00889	364	364	T	C	50	0.3
contig00889	785	785	G	C	81	0.38
contig00890	179	179	G	A	33	0.27
contig00899	74	74	A	T	15	0.73
contig00899	169	169	T	C	20	0.6
contig00899	182	182	A	G	20	0.2
contig00899	237	237	A	T	17	0.29
contig00899	309	309	G	A	21	0.24
contig00899	342	342	T	C	19	0.47
contig00899	345	345	C	T	19	0.32
contig00899	374	374	G	T	22	0.23
contig00899	397	397	T	C	21	0.71
contig00899	485	485	T	A	14	0.64
contig00908	156	156	G	A	17	0.24
contig00908	220	220	C	T	20	0.55
contig00908	231	231	G	A	22	0.27
contig00908	274	274	C	T	22	0.55
contig00908	370	370	A	G	21	0.43
contig00908	374	374	C	T	20	0.5
contig00913	296	296	T	C	250	0.22
contig00914	135	135	A	G	169	0.24
contig00914	147	147	T	A	168	0.25
contig00916	94	94	T	C	104	0.2
contig00920	91	91	G	A	24	0.29
contig00933	294	294	C	A	17	0.24
contig00933	4096	4096	A	G	12	0.25
contig00933	5524	5524	A	C	26	0.38
contig00933	5567	5567	A	G	27	0.37
contig00937	102	102	T	A	17	0.59
contig00945	260	260	T	C	12	0.42
contig00951	143	143	A	T	39	0.54
contig00959	527	527	A	G	45	0.31
contig00961	133	133	G	A	30	0.3
contig00965	90	90	T	C	28	0.21
contig00997	50	50	A	G	13	0.38
contig00997	89	89	G	A	14	0.21
contig00997	115	115	C	A	14	0.43
contig01020	898	898	C	T	14	0.21
contig01020	909	909	G	T	14	0.36
contig01020	939	939	A	G	14	0.36
contig01020	966	966	T	C	19	0.47
contig01020	979	979	C	A	18	0.44
contig01020	994	994	A	G	18	0.67
contig01020	1012	1012	A	T	20	0.2
contig01020	1027	1027	T	C	24	0.54
contig01020	1047	1047	A	G	25	0.48
contig01020	1055	1055	G	A	25	0.56
contig01020	1110	1110	A	G	28	0.57
contig01020	1113	1113	T	C	28	0.57
contig01020	1133	1133	T	C	28	0.46
contig01020	1148	1148	T	C	27	0.59
contig01020	1162	1162	C	G	23	0.39
contig01020	1187	1187	T	C	26	0.38
contig01020	1201	1201	A	G	30	0.57
contig01020	1206	1206	T	C	30	0.63
contig01020	1235	1235	T	C	33	0.7
contig01020	1260	1260	C	G	30	0.7
contig01020	1300	1300	A	G	30	0.57
contig01020	1324	1324	A	C	28	0.57
contig01020	1371	1371	T	C	23	0.52
contig01020	1379	1379	G	A	24	0.54
contig01020	1430	1430	A	G	21	0.43
contig01020	1504	1504	T	G	16	0.31
contig01020	1511	1511	T	C	15	0.53
contig01020	1573	1573	T	G	13	0.62
contig01044	903	903	A	G	15	0.33
contig01044	1155	1155	G	C	13	0.54
contig01044	1319	1319	C	A	21	0.57
contig01044	1326	1326	T	C	23	0.57
contig01044	1330	1330	G	T	24	0.29
contig01044	1330	1330	G	A	24	0.25
contig01044	1339	1339	C	T	23	0.57
contig01044	1380	1380	C	A	25	0.32
contig01044	1382	1382	C	A	25	0.32
contig01044	1382	1382	C	G	25	0.56
contig01056	78	78	G	A	30	0.2
contig01059	123	123	T	C	16	0.25
contig01059	192	192	T	C	18	0.39
contig01060	94	94	T	C	20	0.2
contig01060	342	342	C	A	14	0.43
contig01062	130	130	T	C	13	0.23
contig01062	220	220	T	C	18	0.33
contig01062	275	275	G	A	15	0.2
contig01062	386	386	T	C	15	0.47
contig01062	396	396	G	A	15	0.4
contig01062	639	639	C	T	15	0.27
contig01062	691	691	C	G	15	0.53
contig01062	760	760	C	G	16	0.31
contig01062	814	814	C	G	14	0.36
contig01081	489	489	C	T	12	0.25
contig01084	266	266	G	A	20	0.25
contig01084	310	310	T	C	20	0.65
contig01084	354	354	G	A	19	0.21
contig01084	485	485	T	C	12	0.25
contig01086	234	234	C	T	22	0.27
contig01086	239	239	C	T	21	0.24
contig01086	469	469	T	A	14	0.21
contig01094	82	82	A	C	75	0.77
contig01094	217	217	G	T	79	0.75
contig01094	256	256	G	A	80	0.72
contig01094	466	466	T	A	26	0.42
contig01096	478	478	G	T	40	0.37
contig01102	129	129	C	T	132	0.27
contig01102	150	150	G	T	136	0.54
contig01102	260	260	T	C	133	0.3
contig01102	294	294	A	C	114	0.3
contig01102	306	306	G	A	108	0.63
contig01102	311	311	C	T	104	0.31
contig01102	312	312	G	A	104	0.3
contig01102	330	330	G	A	96	0.26
contig01102	338	338	C	G	92	0.27
contig01102	347	347	C	T	87	0.25
contig01102	356	356	C	A	82	0.24
contig01106	164	164	T	C	96	0.37
contig01138	306	306	G	A	12	0.5
contig01138	588	588	T	C	12	0.25
contig01144	89	89	G	A	17	0.29
contig01144	194	194	G	A	15	0.33
contig01151	191	191	C	A	17	0.53
contig01151	290	290	G	C	18	0.61
contig01151	304	304	A	T	18	0.61
contig01151	320	320	T	C	22	0.32
contig01151	538	538	A	G	45	0.2
contig01151	542	542	A	G	46	0.22
contig01151	600	600	T	C	47	0.28
contig01151	653	653	A	G	42	0.24
contig01152	305	305	T	C	16	0.69
contig01153	253	253	G	A	15	0.2
contig01153	737	737	A	G	24	0.21
contig01160	524	524	G	A	16	0.25
contig01160	1325	1325	C	A	25	0.24
contig01162	349	349	A	C	14	0.21
contig01163	350	350	C	G	13	0.38
contig01163	413	413	C	T	18	0.33
contig01171	242	242	A	T	41	0.22
contig01171	263	263	G	A	42	0.36
contig01171	275	275	A	G	40	0.4
contig01171	293	293	G	A	40	0.37
contig01173	95	95	C	T	32	0.31
contig01173	233	233	A	T	35	0.49
contig01183	158	158	C	T	15	0.2
contig01183	189	189	G	T	14	0.71
contig01183	197	197	A	C	13	0.62
contig01192	537	537	T	C	36	0.5
contig01201	485	485	T	G	23	0.22
contig01201	1797	1797	G	A	17	0.41
contig01230	274	274	A	G	21	0.33
contig01230	511	511	G	A	21	0.33
contig01230	646	646	A	G	20	0.3
contig01230	761	761	C	T	22	0.41
contig01230	1427	1427	G	A	16	0.25
contig01230	1871	1871	C	T	17	0.59
contig01230	2249	2249	C	T	23	0.35
contig01232	1625	1625	A	T	18	0.28
contig01232	1679	1679	A	T	19	0.32
contig01232	1688	1688	A	G	19	0.32
contig01232	2255	2255	A	T	30	0.23
contig01232	2961	2961	G	A	27	0.33
contig01251	97	97	G	A	15	0.27
contig01251	154	154	T	A	20	0.6
contig01251	180	180	A	C	20	0.25
contig01251	201	201	C	T	20	0.25
contig01251	212	212	C	T	22	0.27
contig01251	246	246	C	G	22	0.27
contig01251	406	406	A	G	22	0.59
contig01251	427	427	T	C	23	0.52
contig01251	497	497	T	A	23	0.52
contig01251	570	570	A	G	17	0.53
contig01251	573	573	G	A	16	0.25
contig01263	181	181	G	A	12	0.25
contig01263	189	189	C	T	13	0.23
contig01263	199	199	A	C	14	0.21
contig01263	229	229	G	A	15	0.2
contig01263	252	252	A	G	15	0.2
contig01263	291	291	G	A	16	0.31
contig01263	314	314	G	T	15	0.2
contig01270	357	357	G	A	25	0.2
contig01270	363	363	C	T	26	0.23
contig01270	372	372	T	A	26	0.23
contig01270	423	423	C	T	31	0.29
contig01270	444	444	A	T	31	0.39
contig01270	468	468	G	A	28	0.36
contig01270	471	471	A	T	27	0.22
contig01270	489	489	T	C	28	0.46
contig01270	498	498	G	A	29	0.21
contig01270	593	593	G	A	94	0.28
contig01270	611	611	T	C	97	0.58
contig01270	612	612	G	A	97	0.69
contig01270	659	659	A	G	95	0.71
contig01270	690	690	G	A	97	0.48
contig01270	731	731	G	C	82	0.5
contig01270	768	768	C	T	57	0.53
contig01270	776	776	T	A	45	0.27
contig01272	269	269	G	A	26	0.38
contig01272	287	287	T	A	28	0.36
contig01272	301	301	A	G	27	0.41
contig01272	421	421	A	G	36	0.33
contig01272	467	467	C	T	28	0.36
contig01272	533	533	G	A	24	0.33
contig01300	587	587	G	A	86	0.2
contig01301	578	578	T	A	14	0.36
contig01301	1103	1103	G	A	61	0.41
contig01301	1139	1139	G	A	56	0.2
contig01303	343	343	G	A	81	0.21
contig01303	433	433	A	C	74	0.38
contig01303	1007	1007	T	G	38	0.37
contig01304	116	116	T	A	73	0.29
contig01304	347	347	G	A	96	0.2
contig01304	351	351	A	G	96	0.2
contig01304	457	457	A	G	82	0.5
contig01304	521	521	T	C	67	0.24
contig01304	892	892	C	T	53	0.28
contig01310	1288	1288	A	G	14	0.5
contig01310	1380	1380	A	G	13	0.54
contig01310	1388	1388	A	T	13	0.54
contig01320	1316	1316	G	A	19	0.32
contig01323	1689	1689	A	T	17	0.29
contig01323	1749	1749	G	A	20	0.65
contig01323	1845	1845	C	T	26	0.38
contig01323	2145	2145	C	T	15	0.47
contig01323	2403	2403	C	T	16	0.25
contig01329	337	337	T	C	62	0.27
contig01329	340	340	T	C	63	0.25
contig01329	448	448	T	C	61	0.29
contig01329	652	652	G	T	60	0.35
contig01329	679	679	G	A	54	0.39
contig01332	111	111	T	C	21	0.38
contig01333	1032	1032	T	C	24	0.21
contig01333	1298	1298	T	G	28	0.25
contig01335	1454	1454	A	G	40	0.2
contig01339	222	222	A	T	13	0.31
contig01339	302	302	T	C	15	0.27
contig01339	454	454	C	T	13	0.23
contig01350	66	66	G	C	19	0.21
contig01351	123	123	T	C	27	0.7
contig01351	174	174	A	C	26	0.62
contig01351	174	174	A	T	26	0.23
contig01351	194	194	A	C	28	0.79
contig01356	2000	2000	T	C	12	0.25
contig01356	2062	2062	T	C	12	0.25
contig01357	278	278	C	A	23	0.35
contig01357	806	806	G	A	15	0.33
contig01357	2511	2511	G	A	18	0.44
contig01359	165	165	G	C	25	0.2
contig01359	341	341	C	G	21	0.33
contig01359	436	436	T	C	13	0.46
contig01359	463	463	G	C	12	0.42
contig01361	609	609	A	C	19	0.42
contig01361	1279	1279	A	T	29	0.34
contig01361	1582	1582	T	C	32	0.41
contig01361	2506	2506	C	T	29	0.21
contig01368	514	514	C	T	12	0.25
contig01368	945	945	T	C	16	0.37
contig01370	106	106	A	G	12	0.25
contig01370	161	161	G	A	16	0.37
contig01370	285	285	C	G	15	0.27
contig01370	347	347	G	C	13	0.31
contig01370	408	408	A	C	14	0.29
contig01370	446	446	C	T	14	0.29
contig01397	170	170	C	T	15	0.2
contig01397	329	329	C	T	14	0.29
contig01402	474	474	G	A	12	0.42
contig01402	1995	1995	C	T	30	0.3
contig01413	357	357	T	C	26	0.31
contig01413	576	576	A	C	23	0.35
contig01419	194	194	T	A	13	0.38
contig01419	501	501	C	T	25	0.2
contig01419	1047	1047	T	C	22	0.23
contig01419	2111	2111	A	G	27	0.44
contig01422	65	65	C	T	14	0.36
contig01432	136	136	T	C	75	0.25
contig01437	2243	2243	G	A	13	0.23
contig01447	167	167	T	A	39	0.28
contig01447	263	263	C	G	41	0.44
contig01447	264	264	A	T	41	0.29
contig01447	294	294	T	A	45	0.29
contig01447	616	616	T	A	17	0.29
contig01447	1802	1802	A	T	16	0.37
contig01447	2065	2065	C	A	13	0.31
contig01447	2153	2153	C	T	21	0.48
contig01447	2522	2522	G	A	31	0.29
contig01447	2588	2588	A	G	31	0.29
contig01447	2874	2874	A	G	23	0.3
contig01447	2921	2921	G	A	23	0.26
contig01447	2985	2985	A	T	23	0.3
contig01447	2987	2987	A	G	23	0.43
contig01447	3001	3001	A	T	22	0.27
contig01447	3081	3081	T	A	19	0.26
contig01447	3098	3098	T	C	19	0.26
contig01447	3101	3101	C	A	19	0.26
contig01447	3111	3111	G	A	19	0.42
contig01447	3114	3114	T	C	19	0.21
contig01447	3159	3159	C	T	18	0.33
contig01454	294	294	A	T	14	0.43
contig01454	303	303	A	G	14	0.43
contig01454	318	318	G	A	14	0.43
contig01454	332	332	T	A	14	0.43
contig01454	337	337	C	T	14	0.43
contig01454	357	357	T	G	14	0.43
contig01454	363	363	A	G	14	0.71
contig01454	375	375	A	T	14	0.21
contig01454	418	418	A	G	14	0.43
contig01454	466	466	C	G	14	0.43
contig01482	298	298	G	A	48	0.46
contig01482	1466	1466	A	G	27	0.37
contig01482	1812	1812	C	T	31	0.42
contig01493	891	891	G	A	25	0.24
contig01493	1405	1405	G	A	17	0.41
contig01493	1440	1440	G	C	18	0.44
contig01493	1495	1495	T	G	22	0.5
contig01493	1792	1792	C	A	23	0.26
contig01493	1912	1912	T	G	35	0.31
contig01493	1918	1918	C	T	35	0.4
contig01493	2119	2119	T	A	42	0.48
contig01493	2167	2167	C	T	44	0.39
contig01493	2191	2191	T	C	47	0.38
contig01493	2194	2194	T	C	47	0.4
contig01493	2218	2218	A	G	44	0.39
contig01493	2419	2419	A	G	28	0.5
contig01493	2581	2581	G	T	26	0.27
contig01493	2638	2638	G	A	19	0.42
contig01493	2668	2668	G	A	15	0.53
contig01497	376	376	G	C	13	0.31
contig01497	405	405	A	T	13	0.23
contig01497	1287	1287	A	C	12	0.42
contig01508	281	281	G	A	16	0.37
contig01508	379	379	T	A	19	0.32
contig01510	252	252	G	C	12	0.25
contig01520	276	276	T	C	12	0.33
contig01520	438	438	G	A	12	0.33
contig01520	492	492	C	T	12	0.25
contig01533	741	741	G	A	28	0.29
contig01533	1302	1302	A	G	16	0.25
contig01537	168	168	G	A	20	0.25
contig01543	281	281	T	C	167	0.39
contig01543	1486	1486	C	T	29	0.28
contig01549	734	734	A	G	27	0.26
contig01549	914	914	G	A	22	0.27
contig01561	470	470	T	C	17	0.24
contig01561	599	599	C	T	21	0.48
contig01582	267	267	A	G	20	0.2
contig01582	268	268	T	C	20	0.2
contig01582	361	361	C	T	19	0.26
contig01582	383	383	G	A	20	0.35
contig01582	498	498	C	T	14	0.29
contig01591	307	307	C	T	45	0.22
contig01604	75	75	G	A	30	0.37
contig01604	330	330	G	A	90	0.24
contig01604	647	647	C	A	130	0.33
contig01604	764	764	C	T	124	0.3
contig01604	770	770	G	A	123	0.31
contig01604	782	782	T	C	121	0.29
contig01604	867	867	A	T	116	0.22
contig01604	1025	1025	A	G	114	0.4
contig01606	103	103	A	G	113	0.27
contig01606	732	732	T	C	153	0.35
contig01606	813	813	A	T	139	0.31
contig01606	1023	1023	C	T	185	0.54
contig01606	1458	1458	T	C	113	0.38
contig01610	54	54	G	A	16	0.56
contig01612	168	168	G	A	64	0.42
contig01619	261	261	G	T	12	0.25
contig01619	1604	1604	A	G	34	0.53
contig01619	1691	1691	G	A	40	0.45
contig01619	1713	1713	G	A	39	0.46
contig01619	2141	2141	T	C	43	0.26
contig01619	2833	2833	A	G	19	0.21
contig01619	3242	3242	C	T	19	0.37
contig01619	3263	3263	T	A	21	0.33
contig01619	3716	3716	T	C	22	0.41
contig01619	3878	3878	G	A	20	0.5
contig01619	3971	3971	A	T	18	0.22
contig01619	4142	4142	C	T	33	0.24
contig01619	4145	4145	A	G	33	0.33
contig01621	666	666	C	T	12	0.25
contig01621	1417	1417	C	T	14	0.5
contig01621	2719	2719	A	G	16	0.37
contig01621	3469	3469	T	C	16	0.25
contig01621	3712	3712	A	T	21	0.48
contig01621	4061	4061	G	A	17	0.29
contig01621	4070	4070	T	C	16	0.31
contig01621	4245	4245	A	G	18	0.33
contig01621	4602	4602	C	A	15	0.27
contig01621	4734	4734	T	C	17	0.41
contig01621	4875	4875	A	T	15	0.4
contig01621	5287	5287	C	T	18	0.28
contig01621	5391	5391	T	C	23	0.3
contig01621	5394	5394	T	A	24	0.29
contig01621	5448	5448	G	A	25	0.24
contig01621	5934	5934	T	C	20	0.2
contig01621	6222	6222	T	A	22	0.23
contig01629	2416	2416	C	T	13	0.31
contig01634	451	451	G	A	30	0.3
contig01634	803	803	C	T	59	0.47
contig01634	877	877	A	G	83	0.33
contig01634	1678	1678	C	T	61	0.21
contig01636	478	478	A	G	48	0.4
contig01638	616	616	T	A	40	0.25
contig01638	859	859	C	T	44	0.39
contig01640	650	650	G	T	15	0.2
contig01648	182	182	A	G	14	0.29
contig01648	188	188	G	A	17	0.35
contig01648	221	221	A	G	21	0.38
contig01648	257	257	T	C	22	0.23
contig01648	311	311	T	C	22	0.27
contig01648	356	356	T	A	23	0.35
contig01648	539	539	T	C	22	0.27
contig01648	734	734	C	T	15	0.47
contig01648	935	935	T	C	20	0.25
contig01648	950	950	C	T	20	0.25
contig01648	1073	1073	A	G	18	0.44
contig01649	1787	1787	T	C	12	0.5
contig01649	2025	2025	A	G	12	0.42
contig01649	2112	2112	A	G	13	0.46
contig01649	2130	2130	A	G	13	0.46
contig01649	2229	2229	G	A	12	0.5
contig01649	2237	2237	A	T	12	0.5
contig01651	142	142	A	C	12	0.42
contig01651	232	232	G	A	17	0.41
contig01656	1088	1088	T	C	32	0.28
contig01661	290	290	A	G	73	0.4
contig01661	626	626	A	G	81	0.28
contig01662	804	804	C	T	14	0.36
contig01662	816	816	G	A	14	0.57
contig01662	969	969	C	T	17	0.47
contig01662	1059	1059	A	G	17	0.47
contig01662	1089	1089	G	A	17	0.41
contig01662	1101	1101	C	G	17	0.41
contig01671	498	498	T	C	15	0.2
contig01675	401	401	C	A	12	0.42
contig01678	169	169	A	G	12	0.5
contig01678	215	215	A	G	17	0.35
contig01678	313	313	C	T	16	0.31
contig01678	451	451	G	C	19	0.42
contig01678	464	464	T	A	19	0.26
contig01678	523	523	A	T	15	0.53
contig01678	623	623	T	G	17	0.24
contig01678	631	631	T	C	18	0.44
contig01678	686	686	C	A	14	0.29
contig01678	738	738	T	C	18	0.72
contig01678	806	806	G	T	21	0.24
contig01678	808	808	G	A	21	0.24
contig01678	826	826	T	A	20	0.2
contig01678	958	958	C	A	19	0.32
contig01678	979	979	A	G	18	0.33
contig01678	1078	1078	A	G	18	0.5
contig01678	1145	1145	G	A	19	0.37
contig01678	1173	1173	G	C	20	0.3
contig01678	1180	1180	T	A	21	0.48
contig01678	1195	1195	T	C	18	0.61
contig01678	1417	1417	G	A	15	0.27
contig01678	1442	1442	G	A	15	0.53
contig01678	1481	1481	G	T	14	0.5
contig01678	1544	1544	A	G	14	0.36
contig01678	1553	1553	C	T	14	0.36
contig01678	1561	1561	G	A	14	0.21
contig01678	1644	1644	C	G	15	0.27
contig01690	321	321	T	A	14	0.21
contig01690	395	395	A	C	14	0.21
contig01690	423	423	C	G	14	0.21
contig01690	447	447	T	C	14	0.43
contig01690	457	457	C	A	14	0.21
contig01690	459	459	C	T	14	0.21
contig01690	521	521	A	T	14	0.21
contig01690	540	540	G	A	14	0.21
contig01690	544	544	T	A	13	0.23
contig01690	558	558	G	A	13	0.23
contig01690	566	566	A	G	13	0.23
contig01707	326	326	C	A	12	0.25
contig01707	343	343	G	A	13	0.23
contig01711	331	331	G	T	14	0.29
contig01711	331	331	G	C	14	0.21
contig01711	337	337	T	C	14	0.29
contig01711	373	373	T	G	14	0.36
contig01711	438	438	A	C	16	0.25
contig01711	441	441	A	C	16	0.25
contig01711	445	445	A	T	16	0.25
contig01724	440	440	A	G	12	0.42
contig01724	596	596	T	C	26	0.73
contig01724	620	620	A	G	38	0.71
contig01745	935	935	T	C	148	0.22
contig01745	1887	1887	T	C	180	0.23
contig01745	1890	1890	G	A	177	0.23
contig01750	120	120	C	G	43	0.3
contig01750	220	220	G	A	52	0.29
contig01750	412	412	G	T	162	0.27
contig01754	412	412	A	G	18	0.44
contig01754	1759	1759	A	C	16	0.44
contig01754	2035	2035	C	G	20	0.2
contig01754	2656	2656	A	G	30	0.27
contig01760	163	163	T	C	33	0.24
contig01760	896	896	A	G	57	0.23
contig01760	959	959	T	C	59	0.2
contig01764	168	168	G	A	49	0.33
contig01764	1025	1025	G	A	18	0.39
contig01769	1375	1375	G	A	13	0.31
contig01769	2826	2826	G	T	14	0.29
contig01782	268	268	G	A	17	0.35
contig01782	274	274	G	A	17	0.35
contig01787	131	131	T	C	24	0.42
contig01787	137	137	C	T	25	0.28
contig01787	566	566	A	G	17	0.41
contig01787	601	601	G	A	16	0.37
contig01787	674	674	G	A	12	0.33
contig01789	107	107	G	A	13	0.69
contig01789	146	146	T	A	13	0.23
contig01789	200	200	G	A	13	0.23
contig01789	516	516	A	G	14	0.36
contig01789	540	540	G	A	14	0.36
contig01789	714	714	G	A	15	0.2
contig01792	135	135	C	T	14	0.5
contig01792	138	138	T	A	14	0.5
contig01792	144	144	C	T	14	0.29
contig01792	204	204	A	T	15	0.27
contig01792	222	222	T	C	18	0.5
contig01792	243	243	T	A	18	0.5
contig01792	297	297	A	G	20	0.5
contig01792	402	402	A	T	23	0.57
contig01792	408	408	G	A	23	0.43
contig01792	420	420	G	A	23	0.43
contig01793	145	145	G	A	13	0.54
contig01793	190	190	A	G	19	0.63
contig01793	196	196	C	T	19	0.21
contig01793	217	217	T	C	21	0.67
contig01793	223	223	T	C	21	0.67
contig01793	271	271	G	A	23	0.26
contig01793	289	289	T	A	23	0.35
contig01793	349	349	G	A	25	0.4
contig01793	355	355	T	A	25	0.32
contig01793	358	358	A	G	25	0.32
contig01793	394	394	T	C	25	0.72
contig01793	463	463	T	C	25	0.32
contig01793	491	491	T	C	25	0.32
contig01793	542	542	C	T	18	0.44
contig01793	559	559	C	T	17	0.76
contig01793	565	565	A	C	16	0.31
contig01793	565	565	A	G	16	0.44
contig01793	587	587	A	C	16	0.31
contig01793	595	595	T	C	15	0.73
contig01793	604	604	G	A	14	0.71
contig01802	132	132	G	A	28	0.5
contig01804	89	89	C	T	41	0.22
contig01804	147	147	C	T	51	0.33
contig01804	291	291	G	A	51	0.24
contig01804	372	372	T	A	44	0.45
contig01805	149	149	A	G	16	0.37
contig01805	254	254	C	T	37	0.57
contig01805	338	338	A	G	48	0.56
contig01808	449	449	G	A	21	0.48
contig01809	81	81	T	G	17	0.35
contig01810	268	268	T	C	119	0.47
contig01810	669	669	A	G	93	0.38
contig01810	769	769	T	C	66	0.21
contig01810	774	774	A	C	66	0.41
contig01810	810	810	G	A	64	0.39
contig01827	243	243	C	T	56	0.29
contig01827	710	710	C	T	15	0.33
contig01831	628	628	T	C	292	0.24
contig01844	132	132	A	G	13	0.46
contig01844	193	193	T	C	16	0.62
contig01844	276	276	A	G	15	0.6
contig01844	283	283	C	T	15	0.27
contig01844	347	347	T	G	16	0.31
contig01844	347	347	T	A	16	0.25
contig01844	407	407	A	G	16	0.56
contig01844	420	420	A	C	15	0.4
contig01844	453	453	C	A	18	0.22
contig01844	488	488	C	T	17	0.53
contig01844	541	541	T	A	14	0.21
contig01844	611	611	G	A	17	0.35
contig01844	616	616	C	G	18	0.28
contig01844	621	621	T	C	18	0.22
contig01844	685	685	T	C	17	0.24
contig01844	695	695	G	C	17	0.35
contig01844	704	704	A	T	13	0.62
contig01844	771	771	T	A	12	0.25
contig01844	817	817	T	G	13	0.31
contig01844	871	871	C	T	12	0.33
contig01844	936	936	T	C	13	0.23
contig01871	193	193	A	T	27	0.37
contig01878	1139	1139	A	G	21	0.29
contig01878	1181	1181	C	G	20	0.3
contig01887	89	89	C	T	24	0.21
contig01887	474	474	A	G	30	0.73
contig01887	574	574	A	G	28	0.54
contig01887	673	673	T	A	17	0.65
contig01887	697	697	G	A	15	0.67
contig01887	699	699	C	T	15	0.2
contig01887	704	704	C	G	15	0.67
contig01887	742	742	T	C	16	0.62
contig01887	746	746	T	G	16	0.69
contig01888	210	210	G	C	18	0.67
contig01888	357	357	A	G	24	0.62
contig01888	494	494	C	G	30	0.7
contig01888	639	639	A	T	26	0.23
contig01888	656	656	G	A	25	0.52
contig01888	664	664	G	C	18	0.5
contig01888	666	666	G	A	18	0.5
contig01888	721	721	T	G	32	0.59
contig01888	750	750	A	G	34	0.71
contig01888	762	762	A	G	32	0.62
contig01888	860	860	C	T	32	0.62
contig01888	875	875	G	C	33	0.64
contig01888	931	931	A	G	30	0.67
contig01888	938	938	T	C	28	0.68
contig01888	1003	1003	C	T	29	0.28
contig01888	1067	1067	A	C	26	0.62
contig01888	1152	1152	G	A	15	0.27
contig01889	82	82	A	G	13	0.77
contig01889	95	95	C	T	14	0.36
contig01889	98	98	C	T	14	0.43
contig01889	102	102	G	T	14	0.29
contig01892	960	960	T	C	85	0.21
contig01892	1086	1086	T	G	55	0.2
contig01893	461	461	G	C	165	0.21
contig01893	731	731	A	G	64	0.52
contig01893	1206	1206	G	A	134	0.23
contig01893	1363	1363	G	T	111	0.21
contig01895	508	508	C	T	92	0.33
contig01900	892	892	G	A	12	0.5
contig01900	898	898	G	T	13	0.38
contig01920	524	524	T	C	32	0.44
contig01920	796	796	G	T	33	0.45
contig01922	303	303	G	A	15	0.27
contig01922	1256	1256	A	G	26	0.31
contig01922	1271	1271	C	G	32	0.25
contig01923	73	73	A	G	18	0.22
contig01928	267	267	C	T	26	0.31
contig01929	738	738	A	C	61	0.48
contig01932	110	110	A	G	18	0.5
contig01936	280	280	C	A	22	0.41
contig01936	675	675	T	C	30	0.33
contig01936	1350	1350	A	G	21	0.33
contig01936	1881	1881	A	G	27	0.22
contig01936	1926	1926	G	A	22	0.32
contig01936	1938	1938	C	A	23	0.26
contig01936	2031	2031	T	C	19	0.53
contig01936	2091	2091	G	A	19	0.37
contig01936	2112	2112	T	C	18	0.39
contig01936	2130	2130	G	A	18	0.39
contig01941	781	781	C	G	24	0.25
contig01941	1550	1550	A	G	13	0.31
contig01941	1586	1586	T	C	13	0.31
contig01941	1652	1652	A	G	13	0.31
contig01941	1659	1659	G	A	13	0.31
contig01949	170	170	G	C	14	0.64
contig01949	189	189	C	T	17	0.59
contig01949	217	217	A	G	18	0.61
contig01949	288	288	C	G	20	0.5
contig01949	349	349	T	G	14	0.57
contig01949	360	360	A	G	14	0.5
contig01955	878	878	A	G	15	0.4
contig01955	968	968	C	T	15	0.4
contig01971	246	246	A	G	14	0.36
contig01971	286	286	A	G	18	0.33
contig01971	302	302	A	C	19	0.37
contig01971	317	317	A	C	20	0.2
contig01971	407	407	T	A	18	0.5
contig01971	410	410	C	G	18	0.22
contig01971	560	560	G	C	13	0.46
contig01976	237	237	A	T	13	0.46
contig01976	263	263	T	C	13	0.38
contig01976	371	371	T	A	12	0.5
contig01977	955	955	G	A	17	0.29
contig01977	1107	1107	C	A	19	0.21
contig01977	1166	1166	G	A	22	0.27
contig01977	1229	1229	G	A	17	0.24
contig01977	1280	1280	G	C	18	0.44
contig01977	1402	1402	A	G	12	0.25
contig01980	117	117	A	G	12	0.67
contig01980	147	147	C	T	12	0.25
contig01980	154	154	G	A	12	0.25
contig01980	159	159	C	T	12	0.25
contig01980	161	161	C	T	13	0.23
contig01980	209	209	C	T	13	0.31
contig01980	210	210	C	A	13	0.77
contig01980	213	213	T	A	13	0.77
contig01993	462	462	A	G	12	0.42
contig01993	505	505	A	G	13	0.38
contig01993	577	577	T	A	13	0.38
contig01993	622	622	G	A	12	0.5
contig01997	296	296	A	T	12	0.25
contig01997	364	364	G	A	14	0.29
contig01997	367	367	G	A	14	0.29
contig01997	394	394	C	T	14	0.21
contig01997	408	408	C	T	15	0.33
contig01997	421	421	A	G	15	0.27
contig01997	429	429	A	C	15	0.27
contig02012	139	139	C	A	13	0.23
contig02012	189	189	T	G	13	0.23
contig02012	222	222	T	C	15	0.2
contig02012	351	351	G	A	13	0.38
contig02012	375	375	G	A	13	0.23
contig02012	399	399	G	T	13	0.23
contig02012	420	420	A	T	12	0.25
contig02012	424	424	C	G	13	0.23
contig02012	457	457	T	C	13	0.23
contig02030	181	181	A	T	17	0.76
contig02030	188	188	A	G	16	0.56
contig02030	221	221	T	C	18	0.78
contig02030	399	399	A	G	16	0.75
contig02030	410	410	G	C	14	0.71
contig02030	417	417	T	C	14	0.79
contig02036	162	162	T	C	14	0.21
contig02036	236	236	G	A	16	0.37
contig02036	345	345	T	G	14	0.21
contig02036	350	350	C	T	14	0.29
contig02036	368	368	A	T	13	0.23
contig02036	419	419	A	G	12	0.58
contig02036	419	419	A	C	12	0.25
contig02036	426	426	T	C	12	0.25
contig02036	432	432	G	A	12	0.25
contig02036	468	468	A	G	13	0.31
contig02036	477	477	G	A	12	0.75
contig02036	480	480	A	G	12	0.25
contig02036	484	484	T	C	12	0.75
contig02062	171	171	T	C	26	0.23
contig02063	345	345	A	G	34	0.47
contig02063	363	363	C	T	36	0.36
contig02063	372	372	G	A	38	0.21
contig02063	423	423	G	A	38	0.42
contig02073	428	428	A	C	18	0.5
contig02073	479	479	C	G	17	0.47
contig02073	481	481	T	A	17	0.47
contig02073	507	507	T	G	16	0.5
contig02073	509	509	T	C	16	0.44
contig02073	564	564	T	G	15	0.6
contig02073	1359	1359	G	A	12	0.25
contig02073	1382	1382	A	G	15	0.27
contig02073	1385	1385	C	T	15	0.2
contig02073	1462	1462	C	G	14	0.29
contig02079	373	373	T	C	17	0.24
contig02079	1997	1997	A	G	39	0.36
contig02118	812	812	T	A	13	0.38
contig02122	80	80	T	C	12	0.5
contig02122	748	748	C	T	13	0.46
contig02122	757	757	C	T	14	0.43
contig02122	1416	1416	G	A	15	0.27
contig02133	321	321	G	A	21	0.33
contig02137	697	697	T	C	43	0.23
contig02137	694	694	T	C	43	0.21
contig02141	285	285	C	T	14	0.5
contig02147	186	186	A	G	20	0.5
contig02147	201	201	A	G	21	0.76
contig02147	214	214	A	G	20	0.25
contig02147	307	307	T	C	12	0.75
contig02147	308	308	A	G	12	0.75
contig02147	330	330	T	A	12	0.75
contig02157	483	483	G	A	26	0.27
contig02158	175	175	G	T	15	0.2
contig02158	552	552	A	T	14	0.21
contig02182	588	588	A	G	69	0.23
contig02187	820	820	A	C	18	0.22
contig02187	862	862	G	A	14	0.21
contig02187	1006	1006	G	A	12	0.33
contig02187	1693	1693	C	G	17	0.24
contig02205	858	858	G	A	137	0.2
contig02212	163	163	C	T	69	0.35
contig02217	54	54	T	C	75	0.29
contig02217	207	207	C	T	100	0.41
contig02217	240	240	T	C	102	0.38
contig02219	95	95	C	T	30	0.33
contig02239	531	531	T	C	15	0.33
contig02265	366	366	C	T	16	0.5
contig02266	429	429	C	T	16	0.31
contig02295	373	373	C	T	100	0.37
contig02295	529	529	C	T	135	0.33
contig02295	532	532	C	A	133	0.5
contig02295	997	997	C	T	176	0.22
contig02295	1081	1081	T	C	209	0.27
contig02295	1483	1483	C	T	181	0.26
contig02295	1543	1543	C	T	184	0.25
contig02295	1672	1672	A	C	161	0.23
contig02295	2220	2220	C	G	161	0.24
contig02295	2243	2243	A	G	167	0.44
contig02295	2395	2395	T	A	184	0.28
contig02295	2472	2472	T	C	134	0.36
contig02297	204	204	A	G	118	0.23
contig02297	270	270	G	A	135	0.29
contig02297	399	399	G	A	135	0.4
contig02297	450	450	A	T	130	0.22
contig02298	123	123	C	G	23	0.43
contig02298	127	127	C	T	27	0.44
contig02298	221	221	G	A	47	0.38
contig02298	336	336	G	C	54	0.52
contig02299	399	399	A	G	92	0.2
contig02314	787	787	T	C	33	0.42
contig02314	1252	1252	A	T	76	0.28
contig02314	1279	1279	C	T	74	0.38
contig02314	1301	1301	A	G	75	0.51
contig02314	1405	1405	A	G	60	0.28
contig02314	1621	1621	A	G	38	0.37
contig02315	295	295	G	A	26	0.31
contig02315	526	526	G	A	15	0.4
contig02316	231	231	A	G	41	0.46
contig02317	190	190	T	C	19	0.79
contig02317	283	283	T	C	30	0.43
contig02319	759	759	C	T	12	0.25
contig02319	936	936	T	G	16	0.44
contig02319	1029	1029	C	T	15	0.4
contig02319	1175	1175	G	A	13	0.38
contig02325	616	616	T	G	18	0.56
contig02325	635	635	T	C	19	0.53
contig02325	765	765	A	G	12	0.5
contig02325	944	944	C	T	12	0.5
contig02325	1847	1847	A	G	17	0.35
contig02325	2471	2471	G	T	38	0.32
contig02325	2812	2812	C	T	24	0.29
contig02325	3232	3232	T	A	40	0.22
contig02333	183	183	A	G	19	0.26
contig02351	677	677	C	T	16	0.5
contig02351	979	979	G	T	14	0.43
contig02351	1137	1137	T	C	16	0.31
contig02358	57	57	T	A	19	0.42
contig02358	72	72	C	T	26	0.54
contig02358	115	115	G	A	34	0.29
contig02362	430	430	A	T	20	0.2
contig02368	357	357	C	T	65	0.35
contig02371	75	75	T	C	30	0.7
contig02371	225	225	T	C	53	0.28
contig02374	125	125	G	A	47	0.23
contig02379	318	318	G	A	24	0.25
contig02382	219	219	G	C	12	0.33
contig02382	492	492	C	T	14	0.36
contig02387	575	575	G	C	13	0.38
contig02394	399	399	C	T	16	0.56
contig02395	171	171	G	A	15	0.2
contig02407	321	321	A	G	12	0.58
contig02407	443	443	T	C	12	0.58
contig02409	354	354	T	C	86	0.29
contig02409	534	534	C	T	99	0.22
contig02410	82	82	C	A	37	0.24
contig02410	142	142	A	T	41	0.24
contig02410	150	150	T	G	42	0.26
contig02410	157	157	C	A	41	0.29
contig02410	160	160	G	A	41	0.27
contig02410	205	205	T	G	43	0.23
contig02410	217	217	G	A	45	0.27
contig02414	72	72	T	A	93	0.37
contig02414	84	84	T	C	98	0.32
contig02414	96	96	C	A	103	0.35
contig02414	141	141	T	C	111	0.33
contig02414	144	144	T	G	111	0.33
contig02414	151	151	C	A	112	0.34
contig02414	159	159	A	T	114	0.35
contig02414	219	219	T	G	119	0.36
contig02415	131	131	G	A	29	0.34
contig02415	242	242	A	G	47	0.45
contig02415	308	308	G	T	46	0.2
contig02420	57	57	G	C	13	0.23
contig02441	591	591	C	T	21	0.33
contig02445	446	446	G	A	21	0.33
contig02454	2502	2502	G	A	14	0.5
contig02459	707	707	C	T	21	0.24
contig02459	756	756	C	T	24	0.25
contig02459	1126	1126	C	T	18	0.22
contig02459	1337	1337	A	T	14	0.36
contig02459	1448	1448	A	G	13	0.31
contig02465	219	219	T	C	18	0.33
contig02465	513	513	T	C	12	0.5
contig02465	1482	1482	T	G	13	0.31
contig02465	1484	1484	T	C	13	0.31
contig02465	1509	1509	G	A	13	0.46
contig02468	886	886	A	G	14	0.29
contig02480	779	779	T	C	18	0.33
contig02480	953	953	A	G	18	0.33
contig02482	531	531	C	T	14	0.29
contig02483	2096	2096	T	C	12	0.33
contig02489	204	204	C	T	35	0.26
contig02489	390	390	G	A	28	0.25
contig02489	468	468	T	C	18	0.22
contig02489	557	557	A	T	16	0.56
contig02491	314	314	C	T	28	0.32
contig02491	566	566	G	A	34	0.41
contig02491	672	672	A	C	33	0.36
contig02491	677	677	A	G	34	0.29
contig02493	333	333	T	C	20	0.35
contig02500	170	170	G	A	12	0.33
contig02511	750	750	G	A	16	0.37
contig02511	896	896	A	G	16	0.44
contig02518	82	82	G	A	15	0.2
contig02530	2033	2033	A	G	26	0.23
contig02538	96	96	T	A	13	0.23
contig02538	105	105	G	A	15	0.33
contig02538	150	150	T	C	24	0.54
contig02539	84	84	G	A	84	0.29
contig02539	228	228	A	G	108	0.43
contig02539	455	455	C	T	71	0.21
contig02541	110	110	T	C	106	0.31
contig02541	357	357	T	C	106	0.23
contig02544	282	282	T	A	12	0.25
contig02544	618	618	C	T	12	0.25
contig02544	620	620	C	T	12	0.5
contig02545	369	369	A	G	12	0.58
contig02545	378	378	T	C	12	0.58
contig02545	554	554	T	C	12	0.25
contig02554	138	138	C	G	12	0.25
contig02556	76	76	A	G	14	0.5
contig02556	108	108	A	T	14	0.21
contig02556	128	128	A	C	14	0.36
contig02556	133	133	T	G	14	0.43
contig02556	162	162	T	A	14	0.36
contig02556	234	234	C	G	16	0.37
contig02560	147	147	G	A	29	0.48
contig02566	220	220	T	C	14	0.36
contig02566	271	271	G	T	15	0.4
contig02579	301	301	T	G	25	0.4
contig02579	328	328	C	T	22	0.55
contig02580	545	545	A	T	18	0.33
contig02580	677	677	T	A	26	0.38
contig02580	812	812	C	G	34	0.35
contig02580	968	968	C	T	26	0.38
contig02580	1082	1082	C	T	20	0.35
contig02580	1136	1136	A	G	21	0.29
contig02580	1229	1229	T	C	22	0.5
contig02580	1268	1268	A	G	19	0.37
contig02580	1364	1364	T	G	21	0.29
contig02580	1382	1382	C	T	22	0.41
contig02580	1448	1448	G	A	18	0.39
contig02583	788	788	C	T	54	0.3
contig02583	833	833	T	C	60	0.37
contig02583	923	923	T	C	68	0.44
contig02583	1346	1346	C	T	50	0.46
contig02583	1526	1526	A	G	29	0.38
contig02583	1717	1717	A	G	14	0.43
contig02583	1907	1907	G	C	19	0.21
contig02594	611	611	T	C	144	0.45
contig02594	749	749	T	A	148	0.29
contig02594	1253	1253	G	A	153	0.23
contig02596	325	325	A	T	12	0.33
contig02596	328	328	T	A	12	0.33
contig02596	331	331	T	A	12	0.33
contig02603	479	479	T	C	29	0.28
contig02610	121	121	A	C	17	0.24
contig02610	123	123	T	G	17	0.24
contig02610	125	125	T	A	17	0.24
contig02614	448	448	G	T	15	0.2
contig02614	465	465	G	A	15	0.2
contig02621	174	174	C	G	15	0.27
contig02633	575	575	A	G	13	0.31
contig02633	593	593	G	A	13	0.23
contig02643	265	265	C	G	12	0.42
contig02643	268	268	T	C	12	0.5
contig02643	291	291	A	C	12	0.5
contig02680	112	112	A	T	12	0.42
contig02743	229	229	A	G	19	0.47
contig02773	1495	1495	T	G	25	0.4
contig02773	2051	2051	A	T	12	0.33
contig02773	2069	2069	C	T	12	0.25
contig02773	2321	2321	G	A	13	0.23
contig02773	5441	5441	C	T	14	0.21
contig02773	5852	5852	A	C	32	0.34
contig02780	604	604	C	A	18	0.22
contig02780	4550	4550	G	A	14	0.57
contig02780	4553	4553	A	G	13	0.46
contig02780	5570	5570	A	T	14	0.43
contig02780	5588	5588	A	G	15	0.4
contig02783	1167	1167	C	T	19	0.32
contig02783	1203	1203	G	A	19	0.32
contig02783	1233	1233	G	T	20	0.4
contig02783	1332	1332	G	A	21	0.33
contig02783	1422	1422	G	T	18	0.28
contig02783	1484	1484	G	A	14	0.29
contig02783	1707	1707	T	C	13	0.38
contig02784	678	678	C	T	16	0.44
contig02784	813	813	A	C	13	0.38
contig02784	1038	1038	C	G	13	0.38
contig02784	1131	1131	C	T	12	0.33
contig02784	1218	1218	T	C	12	0.25
contig02785	82	82	C	A	13	0.31
contig02785	106	106	A	T	12	0.42
contig02785	130	130	G	T	12	0.25
contig02785	154	154	A	G	13	0.23
contig02785	256	256	A	G	17	0.41
contig02785	292	292	T	C	18	0.28
contig02785	295	295	T	C	18	0.28
contig02785	328	328	G	A	15	0.33
contig02785	445	445	C	G	13	0.31
contig02788	311	311	C	T	19	0.47
contig02788	500	500	C	T	25	0.44
contig02788	518	518	G	A	25	0.56
contig02788	536	536	T	A	25	0.52
contig02788	581	581	A	G	24	0.33
contig02788	959	959	T	C	16	0.25
contig02788	1037	1037	A	G	12	0.5
contig02788	1142	1142	T	C	22	0.27
contig02788	1193	1193	A	T	23	0.26
contig02788	1247	1247	T	A	20	0.3
contig02788	1403	1403	T	A	19	0.37
contig02788	1469	1469	G	A	22	0.45
contig02788	1556	1556	A	G	24	0.33
contig02788	1697	1697	G	A	19	0.37
contig02788	2009	2009	A	G	18	0.39
contig02788	2012	2012	C	T	18	0.22
contig02788	2624	2624	G	A	19	0.47
contig02788	2887	2887	C	T	18	0.22
contig02788	3470	3470	T	A	20	0.3
contig02788	3740	3740	A	G	15	0.53
contig02789	225	225	A	T	14	0.43
contig02789	346	346	G	C	12	0.25
contig02789	666	666	C	T	15	0.2
contig02794	1807	1807	T	C	13	0.46
contig02794	1825	1825	A	C	13	0.46
contig02794	2527	2527	G	A	16	0.37
contig02798	489	489	C	T	15	0.6
contig02803	973	973	G	A	17	0.47
contig02803	1624	1624	G	T	23	0.39
contig02804	574	574	G	C	20	0.2
contig02804	709	709	G	T	18	0.33
contig02804	886	886	A	C	20	0.3
contig02804	904	904	T	C	21	0.29
contig02804	994	994	G	A	16	0.37
contig02808	601	601	T	A	14	0.29
contig02808	704	704	G	C	18	0.33
contig02808	979	979	A	G	22	0.27
contig02808	1132	1132	T	A	19	0.26
contig02808	1501	1501	T	G	19	0.32
contig02808	1525	1525	G	A	20	0.35
contig02808	1756	1756	T	C	14	0.29
contig02818	1819	1819	A	G	18	0.5
contig02818	1843	1843	A	G	17	0.41
contig02818	1984	1984	G	A	16	0.37
contig02818	2518	2518	T	C	13	0.23
contig02818	2575	2575	C	T	13	0.23
contig02818	2788	2788	T	C	17	0.47
contig02818	2941	2941	G	A	14	0.21
contig02833	1199	1199	C	T	26	0.35
contig02833	1214	1214	A	G	26	0.23
contig02833	1313	1313	C	T	22	0.23
contig02833	1691	1691	G	A	14	0.57
contig02833	3601	3601	G	A	16	0.37
contig02833	3706	3706	C	T	14	0.21
contig02836	380	380	G	A	15	0.33
contig02840	1285	1285	C	T	14	0.29
contig02841	524	524	G	A	38	0.26
contig02844	435	435	A	C	14	0.21
contig02848	2252	2252	C	T	13	0.31
contig02848	2474	2474	C	T	27	0.26
contig02853	401	401	A	G	13	0.23
contig02853	473	473	C	T	13	0.23
contig02866	1461	1461	T	G	15	0.47
contig02866	1485	1485	C	T	13	0.46
contig02868	375	375	C	T	15	0.47
contig02871	112	112	C	T	12	0.58
contig02871	1098	1098	A	G	15	0.33
contig02874	766	766	T	C	88	0.2
contig02874	775	775	C	T	87	0.21
contig02881	1127	1127	T	A	17	0.29
contig02881	1156	1156	C	T	18	0.39
contig02881	1201	1201	G	A	17	0.41
contig02881	1211	1211	T	G	16	0.44
contig02881	1223	1223	G	A	17	0.29
contig02881	1331	1331	T	C	17	0.29
contig02884	120	120	C	T	13	0.31
contig02884	195	195	C	T	13	0.38
contig02884	309	309	T	C	13	0.46
contig02884	1371	1371	A	G	15	0.33
contig02913	807	807	C	A	12	0.25
contig02925	1325	1325	G	A	13	0.31
contig02929	1088	1088	A	G	15	0.33
contig02929	1107	1107	T	C	14	0.43
contig02929	1184	1184	C	T	12	0.25
contig02929	1371	1371	G	A	12	0.58
contig02931	1141	1141	C	T	32	0.28
contig02940	932	932	C	T	14	0.21
contig02940	998	998	A	G	12	0.33
contig02940	1006	1006	G	C	12	0.33
contig02940	1009	1009	T	G	12	0.5
contig02943	217	217	T	C	17	0.24
contig02943	796	796	T	A	29	0.52
contig02943	844	844	G	A	26	0.23
contig02943	850	850	C	T	26	0.23
contig02943	1501	1501	A	C	21	0.24
contig02943	1543	1543	G	T	19	0.37
contig02945	316	316	T	C	21	0.24
contig02960	536	536	G	A	14	0.21
contig02978	103	103	T	C	18	0.22
contig02978	636	636	T	A	49	0.43
contig02978	699	699	C	T	49	0.39
contig02978	837	837	A	G	38	0.45
contig02978	963	963	C	T	32	0.25
contig02978	1182	1182	A	G	27	0.33
contig02978	1242	1242	G	A	28	0.39
contig02980	223	223	A	G	17	0.29
contig02980	525	525	C	T	47	0.4
contig02980	639	639	T	A	46	0.28
contig02983	1038	1038	C	T	17	0.24
contig02993	731	731	C	T	135	0.27
contig02993	986	986	G	A	167	0.37
contig02993	1163	1163	C	T	113	0.2
contig02993	2525	2525	G	A	22	0.27
contig03003	488	488	C	G	46	0.39
contig03005	98	98	G	A	68	0.25
contig03006	83	83	G	A	30	0.33
contig03006	946	946	G	A	83	0.26
contig03008	951	951	G	A	13	0.23
contig03014	2074	2074	C	T	12	0.25
contig03038	893	893	T	C	12	0.25
contig03039	292	292	T	A	14	0.36
contig03040	409	409	C	T	15	0.2
contig03053	1005	1005	C	T	15	0.2
contig03053	1014	1014	G	A	15	0.27
contig03053	1241	1241	G	A	18	0.28
contig03053	1244	1244	A	T	17	0.24
contig03053	1304	1304	C	T	23	0.3
contig03053	1310	1310	T	A	21	0.24
contig03053	1314	1314	A	C	20	0.45
contig03053	1324	1324	G	A	20	0.3
contig03053	1358	1358	C	T	20	0.55
contig03053	1365	1365	T	A	18	0.5
contig03053	1371	1371	T	A	17	0.29
contig03053	1385	1385	G	C	17	0.59
contig03053	1390	1390	T	A	17	0.53
contig03053	1447	1447	A	T	13	0.38
contig03053	1450	1450	T	A	13	0.69
contig03053	1461	1461	A	T	13	0.46
contig03054	118	118	T	C	14	0.29
contig03054	132	132	G	A	16	0.37
contig03054	227	227	C	T	18	0.28
contig03054	272	272	C	T	18	0.5
contig03054	285	285	T	A	18	0.28
contig03054	289	289	A	C	18	0.22
contig03055	165	165	G	A	17	0.41
contig03055	174	174	C	T	17	0.47
contig03055	253	253	A	G	19	0.53
contig03055	264	264	T	A	18	0.56
contig03068	766	766	G	A	13	0.23
contig03070	745	745	C	G	12	0.33
contig03078	604	604	G	A	18	0.33
contig03078	682	682	T	C	20	0.35
contig03083	716	716	G	A	12	0.25
contig03084	159	159	A	G	12	0.67
contig03084	239	239	T	A	13	0.38
contig03088	347	347	T	C	15	0.33
contig03098	210	210	A	G	36	0.33
contig03099	106	106	C	T	40	0.25
contig03103	1236	1236	A	T	13	0.46
contig03103	1241	1241	G	A	13	0.46
contig03105	645	645	T	A	14	0.21
contig03108	1068	1068	T	C	32	0.25
contig03108	1112	1112	G	T	31	0.35
contig03108	1232	1232	C	T	31	0.52
contig03108	1273	1273	T	C	24	0.46
contig03108	1280	1280	G	A	24	0.46
contig03123	635	635	A	G	18	0.22
contig03123	944	944	T	C	25	0.32
contig03123	1001	1001	C	T	20	0.4
contig03123	1232	1232	A	T	27	0.26
contig03123	1418	1418	T	C	19	0.58
contig03140	132	132	A	T	12	0.67
contig03140	180	180	T	A	12	0.25
contig03140	188	188	A	G	12	0.67
contig03140	199	199	A	G	12	0.67
contig03140	223	223	G	T	12	0.67
contig03140	227	227	T	C	13	0.54
contig03140	284	284	C	G	15	0.2
contig03140	305	305	G	A	15	0.2
contig03140	325	325	T	G	15	0.2
contig03140	378	378	T	C	15	0.2
contig03140	384	384	C	A	15	0.2
contig03140	391	391	T	C	15	0.67
contig03140	434	434	C	G	15	0.2
contig03140	442	442	G	A	15	0.27
contig03140	456	456	G	T	15	0.2
contig03140	495	495	T	A	13	0.31
contig03163	658	658	A	G	13	0.46
contig03163	883	883	T	G	15	0.27
contig03171	64	64	T	A	22	0.36
contig03171	163	163	A	G	21	0.29
contig03171	175	175	T	C	19	0.42
contig03188	451	451	G	A	12	0.25
contig03205	200	200	C	T	16	0.25
contig03205	291	291	C	G	14	0.36
contig03208	634	634	A	G	60	0.25
contig03209	72	72	T	C	42	0.31
contig03209	310	310	C	T	35	0.2
contig03209	339	339	G	A	25	0.2
contig03211	86	86	A	T	18	0.39
contig03211	405	405	C	G	25	0.2
contig03211	483	483	A	G	22	0.23
contig03211	555	555	A	G	21	0.29
contig03214	265	265	G	A	13	0.23
contig03214	271	271	T	C	13	0.23
contig03219	423	423	T	C	13	0.31
contig03219	424	424	G	A	13	0.31
contig03255	171	171	A	C	13	0.23
contig03255	220	220	C	G	13	0.54
contig03255	238	238	A	G	12	0.42
contig03263	52	52	C	T	12	0.33
contig03263	518	518	C	T	27	0.22
contig03263	520	520	C	A	27	0.74
contig03263	578	578	A	G	22	0.73
contig03263	583	583	C	T	22	0.23
contig03263	646	646	T	C	23	0.7
contig03298	537	537	T	C	48	0.27
contig03308	324	324	A	G	46	0.39
contig03312	79	79	A	C	18	0.22
contig03312	85	85	C	T	21	0.38
contig03312	99	99	G	A	20	0.5
contig03312	107	107	A	C	18	0.22
contig03312	131	131	A	C	18	0.22
contig03339	112	112	T	C	27	0.3
contig03342	297	297	T	C	20	0.25
contig03365	65	65	G	A	17	0.29
contig03384	239	239	G	T	15	0.2
contig03390	135	135	C	T	14	0.36
contig03390	228	228	A	G	14	0.21
contig03390	313	313	C	T	20	0.25
contig03390	315	315	G	A	20	0.2
contig03390	321	321	C	A	20	0.2
contig03390	332	332	A	G	19	0.79
contig03390	345	345	A	G	19	0.79
contig03390	348	348	G	A	19	0.21
contig03390	349	349	T	C	19	0.74
contig03390	380	380	G	T	18	0.78
contig03390	410	410	G	C	15	0.8
contig03390	417	417	G	A	15	0.27
contig03390	447	447	C	G	14	0.21
contig03390	456	456	A	C	14	0.21
contig03390	480	480	G	C	14	0.21
contig03390	491	491	G	T	13	0.31
contig03394	158	158	C	G	13	0.23
contig03399	167	167	C	T	12	0.25
contig03417	113	113	A	G	16	0.25
contig03417	154	154	T	G	16	0.69
contig03418	275	275	A	G	13	0.23
contig03418	467	467	C	G	18	0.44
contig03418	590	590	C	T	13	0.46
contig03460	423	423	C	G	12	0.67
contig03468	55	55	T	C	34	0.26
contig03468	222	222	C	G	41	0.78
contig03469	217	217	T	C	110	0.31
contig03469	268	268	T	C	103	0.32
contig03469	391	391	T	C	56	0.2
contig03498	167	167	T	G	13	0.38
contig03508	74	74	A	G	25	0.44
contig03508	101	101	A	G	28	0.39
contig03508	172	172	C	T	31	0.26
contig03508	185	185	T	C	32	0.72
contig03508	236	236	C	A	31	0.26
contig03508	284	284	A	G	32	0.28
contig03508	305	305	A	G	30	0.4
contig03508	314	314	G	A	30	0.33
contig03508	326	326	T	C	30	0.27
contig03508	383	383	T	A	21	0.38
contig03508	386	386	G	A	21	0.33
contig03508	437	437	A	G	17	0.47
contig03558	665	665	A	C	16	0.44
contig03558	935	935	C	T	14	0.21
contig03558	1934	1934	T	C	16	0.25
contig03558	2363	2363	G	A	19	0.42
contig03562	75	75	A	C	14	0.29
contig03562	303	303	C	T	25	0.52
contig03562	321	321	A	C	27	0.3
contig03562	411	411	A	G	34	0.56
contig03562	792	792	T	C	47	0.28
contig03562	873	873	T	C	35	0.51
contig03563	612	612	G	T	13	0.38
contig03571	103	103	C	G	12	0.58
contig03577	562	562	A	G	13	0.23
contig03577	571	571	G	A	13	0.23
contig03582	896	896	G	A	12	0.25
contig03585	500	500	G	A	43	0.44
contig03585	503	503	T	C	43	0.44
contig03585	539	539	C	T	36	0.42
contig03585	629	629	T	C	35	0.26
contig03585	632	632	T	C	35	0.26
contig03585	656	656	T	C	36	0.25
contig03585	872	872	A	G	23	0.39
contig03585	1465	1465	T	A	17	0.24
contig03590	240	240	C	T	15	0.47
contig03590	381	381	C	T	17	0.47
contig03593	834	834	G	A	14	0.21
contig03597	104	104	A	G	13	0.31
contig03597	356	356	A	G	18	0.22
contig03597	1337	1337	C	T	15	0.27
contig03605	79	79	T	C	18	0.22
contig03610	76	76	A	G	13	0.46
contig03610	337	337	G	A	30	0.23
contig03615	238	238	T	C	32	0.25
contig03615	535	535	A	G	25	0.4
contig03618	78	78	A	G	48	0.25
contig03618	81	81	G	A	48	0.33
contig03618	186	186	T	C	72	0.56
contig03618	192	192	G	A	72	0.54
contig03618	288	288	G	C	59	0.34
contig03618	336	336	G	A	59	0.2
contig03618	500	500	C	T	43	0.21
contig03618	618	618	C	T	27	0.22
contig03625	730	730	T	G	20	0.35
contig03625	921	921	T	C	17	0.29
contig03641	684	684	A	G	14	0.29
contig03646	70	70	A	G	19	0.53
contig03646	80	80	A	G	19	0.53
contig03646	90	90	T	C	19	0.53
contig03646	137	137	G	A	22	0.5
contig03646	183	183	C	A	24	0.5
contig03646	199	199	A	G	22	0.41
contig03646	256	256	A	C	22	0.45
contig03646	264	264	T	G	22	0.45
contig03646	286	286	T	C	19	0.37
contig03646	289	289	T	C	19	0.37
contig03646	291	291	G	A	19	0.37
contig03646	293	293	C	G	19	0.37
contig03654	159	159	G	A	12	0.25
contig03654	222	222	C	A	15	0.2
contig03657	752	752	T	C	72	0.47
contig03661	91	91	G	A	21	0.43
contig03695	72	72	T	G	190	0.36
contig03695	185	185	G	T	252	0.39
contig03695	297	297	C	T	214	0.38
contig03696	104	104	A	C	27	0.52
contig03697	95	95	T	A	12	0.75
contig03697	330	330	C	T	17	0.24
contig03741	533	533	G	A	99	0.45
contig03751	1057	1057	C	T	58	0.34
contig03751	1414	1414	A	G	38	0.32
contig03751	2878	2878	A	G	43	0.4
contig03751	2929	2929	T	C	43	0.4
contig03751	3429	3429	G	A	24	0.25
contig03751	3633	3633	C	A	32	0.37
contig03751	4044	4044	G	A	29	0.28
contig03751	4077	4077	G	A	30	0.27
contig03751	4080	4080	T	C	30	0.27
contig03751	4086	4086	G	A	31	0.26
contig03751	4098	4098	T	C	32	0.25
contig03751	4374	4374	G	A	34	0.35
contig03751	4446	4446	T	C	25	0.4
contig03751	4884	4884	G	A	22	0.23
contig03751	5280	5280	C	T	24	0.25
contig03751	5304	5304	G	A	28	0.29
contig03754	259	259	T	A	27	0.33
contig03754	552	552	G	A	19	0.42
contig03754	793	793	C	G	16	0.31
contig03755	99	99	T	C	16	0.25
contig03755	293	293	A	G	12	0.25
contig03755	2126	2126	T	C	29	0.21
contig03755	2294	2294	T	C	12	0.25
contig03755	2302	2302	T	C	12	0.25
contig03755	3603	3603	G	A	53	0.23
contig03759	1757	1757	C	G	42	0.45
contig03761	349	349	T	C	15	0.2
contig03761	2807	2807	G	A	36	0.36
contig03763	321	321	G	C	31	0.26
contig03763	1632	1632	A	G	15	0.27
contig03763	1905	1905	C	G	17	0.35
contig03763	2016	2016	G	A	18	0.39
contig03763	2088	2088	A	G	17	0.41
contig03769	290	290	T	C	33	0.24
contig03769	1918	1918	C	T	77	0.26
contig03770	163	163	T	C	18	0.28
contig03775	95	95	C	T	24	0.37
contig03775	458	458	T	C	15	0.2
contig03775	839	839	T	C	27	0.37
contig03775	1028	1028	C	T	30	0.2
contig03775	1082	1082	T	A	30	0.33
contig03775	1401	1401	C	T	33	0.48
contig03777	658	658	A	C	13	0.23
contig03777	995	995	G	A	15	0.27
contig03777	1223	1223	A	G	13	0.23
contig03777	1899	1899	A	G	12	0.42
contig03777	1929	1929	T	G	14	0.29
contig03779	357	357	G	A	29	0.52
contig03779	555	555	G	A	28	0.36
contig03779	576	576	C	A	28	0.36
contig03783	585	585	A	C	17	0.24
contig03783	669	669	C	T	13	0.31
contig03783	759	759	G	A	12	0.25
contig03785	2496	2496	G	T	13	0.38
contig03789	574	574	G	A	25	0.4
contig03789	1821	1821	G	A	12	0.33
contig03789	1864	1864	A	G	12	0.25
contig03791	525	525	G	A	15	0.33
contig03791	537	537	G	A	15	0.2
contig03793	459	459	G	A	31	0.45
contig03795	540	540	A	G	12	0.25
contig03795	731	731	G	A	16	0.31
contig03795	946	946	T	C	15	0.2
contig03795	1539	1539	C	T	16	0.37
contig03797	1393	1393	A	G	15	0.4
contig03797	1438	1438	G	A	13	0.38
contig03797	1507	1507	G	A	18	0.33
contig03797	1738	1738	A	G	18	0.28
contig03797	1801	1801	T	C	15	0.33
contig03803	875	875	C	T	24	0.25
contig03803	917	917	C	T	25	0.24
contig03803	1115	1115	A	T	25	0.2
contig03803	1118	1118	T	C	25	0.2
contig03803	1616	1616	T	C	35	0.26
contig03811	693	693	G	C	12	0.42
contig03811	1444	1444	C	T	13	0.54
contig03811	1453	1453	A	G	13	0.23
contig03811	1553	1553	C	T	12	0.33
contig03819	567	567	T	C	14	0.43
contig03821	1062	1062	G	A	60	0.23
contig03821	1200	1200	A	G	65	0.46
contig03821	1401	1401	G	C	84	0.45
contig03823	505	505	A	G	47	0.28
contig03823	539	539	T	C	46	0.3
contig03825	1253	1253	A	G	12	0.42
contig03837	136	136	C	T	21	0.48
contig03839	64	64	C	A	33	0.27
contig03839	360	360	G	A	17	0.24
contig03839	489	489	T	C	12	0.25
contig03859	630	630	A	T	12	0.25
contig03861	754	754	A	C	39	0.23
contig03861	979	979	T	C	37	0.24
contig03861	1012	1012	A	T	40	0.42
contig03865	195	195	T	C	17	0.59
contig03865	371	371	C	G	13	0.23
contig03865	470	470	G	A	12	0.33
contig03865	664	664	A	G	25	0.68
contig03865	680	680	C	G	21	0.76
contig03865	712	712	T	C	19	0.74
contig03865	743	743	C	G	18	0.78
contig03865	768	768	T	C	15	0.73
contig03867	110	110	T	G	12	0.5
contig03867	121	121	A	T	13	0.46
contig03867	139	139	A	G	13	0.23
contig03867	141	141	C	T	13	0.38
contig03867	227	227	C	T	16	0.44
contig03867	284	284	C	T	20	0.2
contig03867	338	338	C	T	23	0.52
contig03867	462	462	C	T	22	0.5
contig03867	482	482	T	G	18	0.5
contig03867	523	523	T	C	15	0.33
contig03867	545	545	G	A	17	0.53
contig03867	598	598	A	G	13	0.54
contig03867	607	607	A	G	13	0.46
contig03867	676	676	T	C	12	0.5
contig03869	385	385	T	C	28	0.25
contig03869	892	892	G	T	37	0.32
contig03870	81	81	G	A	17	0.29
contig03873	989	989	T	G	141	0.45
contig03873	1028	1028	G	A	138	0.4
contig03875	248	248	G	A	71	0.28
contig03877	994	994	C	A	13	0.38
contig03877	1044	1044	T	C	13	0.46
contig03877	1083	1083	C	T	15	0.4
contig03877	1104	1104	A	C	14	0.43
contig03877	1144	1144	G	A	14	0.43
contig03881	465	465	C	G	12	0.25
contig03881	565	565	G	A	13	0.31
contig03881	592	592	T	G	14	0.29
contig03881	637	637	T	A	15	0.33
contig03881	677	677	A	G	14	0.36
contig03885	336	336	T	C	113	0.43
contig03885	661	661	T	C	42	0.21
contig03886	312	312	G	A	73	0.27
contig03887	91	91	G	A	12	0.25
contig03887	154	154	T	C	13	0.31
contig03888	367	367	A	T	45	0.47
contig03893	495	495	A	C	12	0.33
contig03893	1170	1170	G	A	12	0.42
contig03893	1176	1176	C	T	12	0.33
contig03893	1191	1191	A	G	12	0.42
contig03897	130	130	A	G	29	0.21
contig03900	202	202	T	C	24	0.37
contig03903	287	287	A	G	18	0.28
contig03903	314	314	T	C	15	0.27
contig03903	650	650	A	T	23	0.39
contig03903	773	773	G	A	18	0.44
contig03903	851	851	T	C	12	0.33
contig03906	324	324	A	C	16	0.37
contig03906	432	432	A	G	15	0.4
contig03937	160	160	T	C	64	0.3
contig03937	187	187	A	G	65	0.4
contig03937	361	361	G	T	73	0.49
contig03937	384	384	G	A	74	0.41
contig03937	458	458	C	G	66	0.3
contig03937	477	477	A	C	57	0.44
contig03939	307	307	C	G	23	0.26
contig03939	364	364	T	C	26	0.23
contig03997	396	396	C	A	34	0.26
contig03997	503	503	T	C	42	0.26
contig04015	204	204	G	A	26	0.27
contig04027	287	287	C	A	50	0.24
contig04038	188	188	C	T	13	0.54
contig04045	222	222	A	T	14	0.21
contig04045	223	223	C	G	14	0.29
contig04045	260	260	T	G	18	0.33
contig04079	350	350	G	A	38	0.32
contig04079	384	384	G	A	38	0.29
contig04081	129	129	G	A	12	0.25
contig04081	167	167	A	G	17	0.65
contig04081	236	236	A	G	15	0.67
contig04081	246	246	G	C	13	0.62
contig04093	132	132	C	T	22	0.45
contig04114	1033	1033	C	T	22	0.23
contig04114	2017	2017	G	A	26	0.42
contig04114	2050	2050	A	G	26	0.42
contig04114	3157	3157	T	A	17	0.24
contig04114	3253	3253	A	G	20	0.2
contig04114	3328	3328	G	A	21	0.24
contig04114	3685	3685	A	G	18	0.28
contig04114	3961	3961	T	G	20	0.35
contig04114	6682	6682	G	A	14	0.36
contig04114	10267	10267	A	G	17	0.24
contig04118	1944	1944	A	T	36	0.33
contig04118	2271	2271	A	C	20	0.35
contig04118	2487	2487	G	A	19	0.32
contig04118	3360	3360	G	A	28	0.21
contig04118	3579	3579	A	T	23	0.26
contig04118	3603	3603	G	T	20	0.25
contig04118	3774	3774	G	T	25	0.36
contig04118	4992	4992	G	T	17	0.24
contig04118	5229	5229	A	G	16	0.31
contig04118	5607	5607	T	C	15	0.33
contig04119	1296	1296	A	G	24	0.37
contig04121	106	106	T	C	14	0.64
contig04121	844	844	C	A	17	0.29
contig04121	1747	1747	T	G	15	0.27
contig04121	1795	1795	T	A	15	0.33
contig04121	1873	1873	G	A	12	0.33
contig04121	3733	3733	G	A	14	0.21
contig04121	5977	5977	T	C	13	0.38
contig04121	6973	6973	G	A	13	0.23
contig04121	7003	7003	T	A	12	0.25
contig04123	2516	2516	C	G	12	0.42
contig04123	2546	2546	G	A	12	0.42
contig04123	2549	2549	G	A	12	0.42
contig04123	2723	2723	A	G	18	0.44
contig04123	6163	6163	C	T	13	0.38
contig04125	1035	1035	C	T	32	0.28
contig04125	1089	1089	T	C	35	0.43
contig04125	1165	1165	A	G	49	0.41
contig04125	1226	1226	G	A	53	0.43
contig04125	3940	3940	T	C	22	0.23
contig04125	3964	3964	G	T	21	0.24
contig04125	4142	4142	T	G	23	0.22
contig04125	5683	5683	T	C	13	0.23
contig04126	105	105	G	A	33	0.24
contig04126	396	396	A	G	33	0.3
contig04126	473	473	G	A	30	0.2
contig04126	867	867	T	C	49	0.37
contig04126	1439	1439	A	G	36	0.22
contig04126	1517	1517	T	C	28	0.21
contig04128	3218	3218	A	G	19	0.32
contig04128	3268	3268	A	G	16	0.31
contig04128	3578	3578	C	T	14	0.21
contig04132	2262	2262	A	G	12	0.25
contig04132	3649	3649	C	T	12	0.25
contig04134	184	184	C	T	29	0.28
contig04134	661	661	A	T	82	0.21
contig04134	1753	1753	T	C	65	0.35
contig04134	2979	2979	G	C	70	0.37
contig04134	3997	3997	C	T	46	0.33
contig04136	244	244	T	A	84	0.39
contig04136	283	283	A	G	79	0.37
contig04136	664	664	G	A	50	0.22
contig04136	1147	1147	G	C	51	0.24
contig04137	640	640	A	T	12	0.25
contig04137	694	694	T	C	14	0.36
contig04137	808	808	A	G	18	0.5
contig04138	2527	2527	C	T	13	0.38
contig04138	2529	2529	A	G	13	0.38
contig04138	3820	3820	C	A	17	0.24
contig04138	3925	3925	T	C	16	0.5
contig04138	3939	3939	G	A	15	0.27
contig04138	4223	4223	C	T	12	0.25
contig04140	117	117	A	G	12	0.42
contig04141	395	395	A	C	23	0.26
contig04141	1246	1246	A	C	15	0.2
contig04141	2405	2405	C	T	14	0.21
contig04146	487	487	T	C	25	0.24
contig04146	557	557	A	T	24	0.33
contig04146	767	767	G	A	17	0.47
contig04146	1289	1289	G	A	14	0.21
contig04146	1313	1313	A	G	16	0.37
contig04146	1523	1523	A	G	17	0.24
contig04146	2474	2474	T	C	12	0.33
contig04146	4531	4531	A	T	20	0.4
contig04149	318	318	C	G	14	0.21
contig04149	546	546	G	A	21	0.52
contig04149	555	555	A	C	21	0.33
contig04150	454	454	T	A	12	0.33
contig04150	466	466	C	T	12	0.33
contig04152	337	337	T	C	13	0.31
contig04152	337	337	T	G	13	0.31
contig04152	721	721	C	T	22	0.41
contig04152	865	865	G	A	19	0.21
contig04152	1144	1144	T	C	16	0.25
contig04152	1309	1309	G	A	19	0.42
contig04152	1456	1456	G	A	14	0.29
contig04152	2071	2071	A	G	26	0.38
contig04152	2704	2704	A	G	18	0.22
contig04152	3859	3859	C	T	32	0.22
contig04153	530	530	C	A	17	0.29
contig04153	560	560	C	T	17	0.41
contig04153	581	581	T	C	20	0.25
contig04153	845	845	C	T	22	0.45
contig04158	805	805	A	G	23	0.57
contig04158	2767	2767	A	G	14	0.21
contig04158	2872	2872	T	G	17	0.53
contig04161	239	239	T	A	29	0.24
contig04161	380	380	G	C	39	0.23
contig04161	677	677	G	A	32	0.41
contig04161	1017	1017	G	A	32	0.31
contig04161	1208	1208	T	C	34	0.26
contig04161	2183	2183	A	T	20	0.35
contig04163	1256	1256	G	A	37	0.35
contig04164	1531	1531	C	A	17	0.41
contig04170	519	519	A	G	35	0.37
contig04170	620	620	G	A	33	0.45
contig04170	828	828	G	A	26	0.27
contig04170	1152	1152	T	C	37	0.46
contig04176	424	424	G	A	13	0.46
contig04176	1601	1601	A	T	14	0.29
contig04176	1642	1642	A	T	15	0.27
contig04179	557	557	T	G	15	0.4
contig04188	1418	1418	A	G	16	0.56
contig04188	1440	1440	A	G	17	0.41
contig04188	1862	1862	C	T	12	0.33
contig04188	2079	2079	C	T	13	0.38
contig04188	2104	2104	G	T	13	0.38
contig04188	2481	2481	T	A	14	0.21
contig04188	3171	3171	T	A	14	0.29
contig04188	3351	3351	T	G	25	0.28
contig04193	143	143	G	C	20	0.45
contig04193	1306	1306	T	C	18	0.28
contig04195	87	87	G	A	15	0.33
contig04195	117	117	C	T	16	0.31
contig04195	129	129	G	T	22	0.36
contig04195	141	141	T	C	25	0.36
contig04195	159	159	G	A	27	0.26
contig04195	177	177	G	A	29	0.52
contig04195	183	183	G	A	31	0.48
contig04195	201	201	A	T	40	0.5
contig04195	204	204	T	A	40	0.52
contig04195	210	210	A	T	39	0.56
contig04195	243	243	T	C	42	0.52
contig04195	252	252	G	A	42	0.57
contig04195	283	283	G	A	35	0.2
contig04195	286	286	G	C	35	0.69
contig04195	315	315	A	T	16	0.25
contig04195	324	324	T	C	16	0.31
contig04195	327	327	G	A	17	0.24
contig04195	333	333	A	T	18	0.28
contig04195	360	360	G	A	26	0.31
contig04195	378	378	C	T	28	0.29
contig04195	396	396	C	T	29	0.31
contig04195	402	402	T	C	29	0.34
contig04195	405	405	A	T	29	0.24
contig04195	420	420	T	G	33	0.21
contig04195	853	853	C	T	33	0.27
contig04195	1109	1109	G	A	34	0.26
contig04195	1199	1199	C	T	40	0.22
contig04195	1198	1198	C	T	40	0.2
[truncated: 5,247 more rows]

## Sheet: O.nigriventris_low
Contig Name	SNPs in Contig	SNP location	Major Allele	Minor Allele	Depth	Allele Freq
contig00007	556	556	G	C	12	0.17
contig00007	675	675	C	T	15	0.27
contig00007	888	888	C	T	23	0.17
contig00007	1110	1110	G	A	17	0.18
contig00007	1299	1299	C	T	13	0.23
contig00016	2457	2457	T	A	23	0.3
contig00018	452	452	C	T	35	0.26
contig00018	494	494	C	T	37	0.22
contig00024	493	493	C	T	8	0.25
contig00028	250	250	A	G	214	0.33
contig00028	370	370	A	G	280	0.39
contig00031	80	80	C	T	16	0.25
contig00036	123	123	T	G	130	0.32
contig00052	60	60	C	A	39	0.15
contig00055	488	488	T	A	15	0.4
contig00060	307	307	C	T	11	0.45
contig00060	373	373	G	A	11	0.27
contig00060	394	394	A	G	10	0.2
contig00060	412	412	C	T	10	0.3
contig00060	445	445	C	T	9	0.22
contig00060	650	650	A	T	19	0.58
contig00060	687	687	C	T	23	0.52
contig00063	223	223	G	A	8	0.37
contig00063	242	242	G	A	8	0.25
contig00063	247	247	G	T	8	0.25
contig00063	255	255	C	T	8	0.37
contig00063	266	266	C	T	8	0.37
contig00063	316	316	C	T	8	0.37
contig00063	527	527	A	C	64	0.22
contig00063	613	613	G	C	112	0.23
contig00063	652	652	A	G	115	0.24
contig00070	1471	1471	T	C	8	0.25
contig00070	1480	1480	C	A	8	0.25
contig00070	1540	1540	T	C	9	0.33
contig00073	726	726	C	T	9	0.44
contig00073	921	921	G	A	12	0.5
contig00075	99	99	G	A	13	0.23
contig00116	79	79	C	T	114	0.18
contig00116	88	88	T	A	125	0.29
contig00116	88	88	T	C	125	0.2
contig00116	94	94	G	A	131	0.21
contig00116	101	101	C	G	149	0.22
contig00116	112	112	A	T	160	0.24
contig00116	130	130	T	C	195	0.27
contig00116	292	292	T	C	161	0.51
contig00118	342	342	G	A	119	0.27
contig00128	375	375	T	C	116	0.22
contig00129	233	233	C	T	143	0.24
contig00146	55	55	C	T	103	0.2
contig00167	236	236	T	G	67	0.37
contig00167	300	300	C	G	48	0.29
contig00181	161	161	A	G	106	0.18
contig00233	254	254	T	C	279	0.16
contig00241	142	142	C	T	381	0.3
contig00241	178	178	A	G	411	0.31
contig00241	277	277	A	G	438	0.79
contig00241	286	286	G	A	434	0.79
contig00241	426	426	T	C	332	0.33
contig00248	75	75	C	T	75	0.24
contig00295	87	87	C	T	176	0.22
contig00295	111	111	A	G	176	0.23
contig00369	384	384	T	A	281	0.34
contig00390	52	52	T	G	51	0.25
contig00425	237	237	A	T	123	0.27
contig00430	53	53	C	T	14	0.29
contig00531	293	293	G	C	72	0.18
contig00531	333	333	A	T	81	0.17
contig00531	478	478	C	T	63	0.17
contig00531	679	679	C	G	66	0.32
contig00531	769	769	A	G	69	0.19
contig00531	792	792	C	T	68	0.16
contig00531	886	886	A	G	50	0.2
contig00531	937	937	A	G	48	0.21
contig00531	991	991	C	T	49	0.22
contig00531	1052	1052	C	T	49	0.22
contig00531	1206	1206	G	T	47	0.17
contig00531	1352	1352	A	G	36	0.22
contig00531	1931	1931	C	T	90	0.23
contig00531	1947	1947	C	T	91	0.31
contig00531	2309	2309	C	T	76	0.41
contig00532	69	69	A	T	91	0.25
contig00532	94	94	T	C	98	0.21
contig00532	114	114	G	C	106	0.16
contig00532	119	119	C	A	95	0.27
contig00532	126	126	T	C	94	0.28
contig00532	142	142	T	G	99	0.35
contig00533	157	157	C	T	113	0.42
contig00539	53	53	A	T	101	0.49
contig00539	74	74	C	G	108	0.18
contig00556	106	106	C	T	15	0.2
contig00556	525	525	C	G	8	0.37
contig00556	707	707	T	C	18	0.22
contig00556	758	758	T	A	19	0.16
contig00556	887	887	T	A	14	0.21
contig00556	1350	1350	C	T	14	0.43
contig00556	1674	1674	A	G	25	0.24
contig00556	2274	2274	G	C	47	0.15
contig00559	368	368	T	A	11	0.27
contig00559	430	430	C	T	13	0.31
contig00559	436	436	A	G	12	0.25
contig00560	53	53	A	T	16	0.25
contig00560	241	241	C	T	19	0.21
contig00560	283	283	A	G	22	0.18
contig00560	317	317	T	A	22	0.23
contig00560	317	317	T	G	22	0.45
contig00560	359	359	A	G	25	0.64
contig00560	382	382	A	T	25	0.4
contig00560	383	383	C	T	25	0.2
contig00560	384	384	A	G	25	0.64
contig00560	407	407	A	C	26	0.27
contig00560	409	409	G	A	26	0.38
contig00560	426	426	A	T	26	0.31
contig00560	444	444	G	C	26	0.19
contig00560	464	464	C	T	26	0.73
contig00560	491	491	G	A	26	0.15
contig00560	512	512	A	T	24	0.71
contig00560	515	515	T	C	24	0.67
contig00560	591	591	A	G	20	0.15
contig00560	608	608	A	C	19	0.26
contig00561	67	67	T	A	14	0.29
contig00561	70	70	C	T	14	0.29
contig00561	220	220	A	G	21	0.29
contig00561	232	232	T	A	21	0.24
contig00561	267	267	C	G	21	0.24
contig00561	278	278	G	A	21	0.24
contig00561	507	507	C	G	10	0.3
contig00567	54	54	G	A	86	0.27
contig00569	91	91	A	C	20	0.2
contig00569	138	138	C	T	20	0.3
contig00569	310	310	C	T	24	0.29
contig00569	314	314	G	A	23	0.48
contig00569	394	394	A	G	20	0.35
contig00569	464	464	A	C	26	0.15
contig00569	471	471	T	C	25	0.4
contig00569	651	651	C	T	36	0.33
contig00569	654	654	G	A	35	0.23
contig00569	727	727	C	G	35	0.49
contig00569	980	980	A	G	30	0.4
contig00569	984	984	A	T	29	0.41
contig00569	993	993	G	C	29	0.38
contig00569	1102	1102	C	T	32	0.37
contig00569	1376	1376	T	C	37	0.38
contig00569	1580	1580	G	A	38	0.29
contig00569	1684	1684	T	G	39	0.26
contig00591	109	109	G	C	86	0.57
contig00591	138	138	C	G	90	0.62
contig00591	147	147	G	A	88	0.53
contig00592	75	75	A	G	19	0.79
contig00592	85	85	T	A	47	0.32
contig00592	88	88	A	T	48	0.29
contig00592	90	90	A	G	48	0.31
contig00592	101	101	A	G	57	0.39
contig00592	102	102	C	G	58	0.38
contig00592	106	106	A	G	58	0.38
contig00592	135	135	G	A	47	0.19
contig00592	145	145	T	C	63	0.46
contig00592	147	147	T	C	63	0.46
contig00592	167	167	G	C	37	0.73
contig00592	175	175	A	G	37	0.73
contig00592	218	218	G	C	30	0.7
contig00593	95	95	A	G	44	0.2
contig00593	165	165	T	C	44	0.16
contig00595	201	201	T	C	23	0.22
contig00595	272	272	C	T	18	0.17
contig00595	319	319	C	T	20	0.15
contig00595	330	330	C	A	21	0.52
contig00596	233	233	A	C	149	0.5
contig00597	501	501	T	C	13	0.23
contig00598	249	249	A	T	24	0.21
contig00598	416	416	T	A	37	0.27
contig00598	443	443	C	G	39	0.26
contig00598	461	461	G	A	42	0.24
contig00598	544	544	G	A	38	0.26
contig00598	562	562	A	C	38	0.26
contig00621	61	61	G	T	32	0.25
contig00621	69	69	G	C	23	0.26
contig00621	109	109	C	T	23	0.17
contig00626	90	90	A	G	101	0.24
contig00641	564	564	A	G	126	0.19
contig00641	579	579	T	C	127	0.4
contig00641	591	591	G	A	128	0.37
contig00641	924	924	C	T	49	0.2
contig00642	51	51	T	A	9	0.67
contig00647	51	51	T	A	79	0.22
contig00647	89	89	C	T	84	0.23
contig00651	51	51	G	A	48	0.31
contig00651	72	72	A	T	48	0.23
contig00651	78	78	A	T	48	0.23
contig00688	606	606	C	G	15	0.2
contig00688	632	632	A	G	20	0.2
contig00688	958	958	C	T	16	0.75
contig00688	995	995	C	T	15	0.73
contig00698	388	388	C	T	9	0.22
contig00698	1005	1005	G	A	9	0.33
contig00698	1035	1035	T	C	10	0.4
contig00698	1062	1062	G	C	11	0.55
contig00698	1111	1111	G	T	11	0.18
contig00698	1269	1269	T	A	16	0.62
contig00698	1335	1335	G	A	19	0.16
contig00698	1360	1360	T	C	19	0.58
contig00698	1425	1425	T	C	18	0.61
contig00698	1441	1441	A	C	16	0.31
contig00698	1496	1496	C	A	14	0.64
contig00700	330	330	C	T	26	0.19
contig00700	355	355	T	C	25	0.2
contig00700	359	359	T	C	24	0.29
contig00700	361	361	A	G	24	0.21
contig00700	362	362	T	C	21	0.33
contig00700	379	379	A	G	24	0.17
contig00700	390	390	T	C	22	0.23
contig00700	398	398	G	T	20	0.75
contig00700	413	413	T	C	20	0.35
contig00700	415	415	C	T	19	0.68
contig00700	433	433	A	G	18	0.72
contig00703	91	91	C	T	8	0.25
contig00703	109	109	A	C	9	0.44
contig00703	177	177	G	A	12	0.58
contig00703	182	182	A	G	13	0.31
contig00704	108	108	C	G	18	0.39
contig00704	114	114	T	C	18	0.17
contig00704	150	150	A	C	19	0.16
contig00704	190	190	G	A	20	0.2
contig00704	200	200	A	G	19	0.16
contig00704	213	213	C	T	20	0.4
contig00704	238	238	A	T	12	0.17
contig00704	368	368	T	C	13	0.23
contig00704	383	383	A	G	11	0.27
contig00704	392	392	T	A	11	0.27
contig00704	397	397	A	C	11	0.27
contig00710	92	92	A	G	15	0.2
contig00710	94	94	A	G	15	0.2
contig00710	101	101	A	G	15	0.2
contig00710	116	116	T	A	15	0.2
contig00710	398	398	G	A	8	0.37
contig00716	335	335	G	A	18	0.28
contig00716	378	378	G	T	15	0.2
contig00716	481	481	T	A	12	0.17
contig00718	158	158	A	G	8	0.37
contig00718	205	205	T	C	9	0.44
contig00720	73	73	T	G	8	0.25
contig00720	77	77	T	C	8	0.5
contig00720	108	108	C	T	22	0.27
contig00720	125	125	G	A	24	0.21
contig00720	144	144	T	A	30	0.37
contig00720	194	194	A	T	38	0.26
contig00720	195	195	T	C	38	0.26
contig00720	228	228	G	A	41	0.37
contig00720	249	249	A	G	44	0.16
contig00720	274	274	G	A	47	0.23
contig00720	279	279	C	T	48	0.15
contig00720	308	308	T	G	49	0.16
contig00720	366	366	A	C	48	0.5
contig00720	375	375	C	A	49	0.29
contig00720	378	378	C	G	49	0.16
contig00720	425	425	A	G	48	0.19
contig00720	445	445	G	A	51	0.2
contig00720	450	450	T	A	49	0.43
contig00720	453	453	C	T	48	0.17
contig00720	454	454	C	G	48	0.37
contig00720	459	459	C	A	48	0.15
contig00720	478	478	C	T	53	0.23
contig00720	637	637	G	A	47	0.38
contig00720	702	702	C	T	36	0.17
contig00720	742	742	C	T	42	0.4
contig00720	750	750	A	G	41	0.49
contig00720	759	759	T	G	36	0.22
contig00720	766	766	T	A	31	0.45
contig00720	778	778	C	T	34	0.15
contig00720	789	789	T	C	38	0.16
contig00720	801	801	C	G	41	0.24
contig00720	933	933	G	A	35	0.26
contig00720	951	951	G	A	34	0.24
contig00723	76	76	G	A	17	0.41
contig00723	81	81	T	G	18	0.22
contig00723	162	162	A	G	24	0.25
contig00723	192	192	A	T	25	0.4
contig00723	256	256	C	A	39	0.18
contig00723	339	339	A	G	51	0.31
contig00723	367	367	A	G	56	0.16
contig00723	393	393	T	C	65	0.17
contig00723	480	480	C	T	69	0.19
contig00723	480	480	C	A	69	0.25
contig00723	486	486	G	C	68	0.26
contig00723	493	493	C	T	67	0.18
contig00723	558	558	A	T	71	0.34
contig00723	643	643	A	G	61	0.15
contig00723	662	662	A	T	59	0.19
contig00723	675	675	C	A	62	0.53
contig00723	715	715	A	G	65	0.17
contig00723	732	732	T	C	67	0.15
contig00723	735	735	A	G	62	0.15
contig00723	751	751	A	T	62	0.16
contig00723	782	782	G	A	58	0.45
contig00723	840	840	A	C	46	0.46
contig00723	911	911	G	A	36	0.19
contig00723	942	942	G	A	33	0.36
contig00723	960	960	T	C	32	0.25
contig00723	978	978	T	C	31	0.39
contig00723	988	988	T	A	27	0.19
contig00723	1050	1050	C	T	19	0.16
contig00723	1056	1056	C	T	18	0.61
contig00723	1071	1071	T	C	17	0.29
contig00723	1074	1074	T	A	15	0.33
contig00726	211	211	T	A	13	0.15
contig00726	222	222	T	C	12	0.42
contig00726	241	241	G	A	11	0.18
contig00731	223	223	A	G	47	0.66
contig00731	273	273	T	G	69	0.67
contig00731	278	278	T	A	67	0.15
contig00731	317	317	A	G	65	0.82
contig00731	319	319	A	G	65	0.38
contig00731	333	333	A	G	69	0.33
contig00731	344	344	T	A	70	0.39
contig00731	378	378	A	G	66	0.18
contig00731	462	462	G	A	41	0.51
contig00731	463	463	C	T	40	0.42
contig00731	465	465	G	A	40	0.2
contig00739	77	77	G	A	21	0.19
contig00739	182	182	T	A	23	0.43
contig00739	215	215	T	C	30	0.17
contig00739	245	245	T	G	31	0.61
contig00739	301	301	T	C	31	0.52
contig00739	334	334	T	C	34	0.59
contig00739	353	353	A	T	40	0.47
contig00739	386	386	T	C	41	0.76
contig00739	413	413	C	T	41	0.39
contig00739	467	467	G	A	44	0.2
contig00739	496	496	T	C	42	0.83
contig00739	620	620	G	A	35	0.17
contig00739	670	670	T	C	35	0.29
contig00739	677	677	G	A	35	0.17
contig00739	728	728	T	G	31	0.16
contig00739	740	740	T	C	29	0.24
contig00739	765	765	A	C	30	0.4
contig00741	350	350	A	G	8	0.25
contig00741	1097	1097	G	T	52	0.17
contig00741	1187	1187	A	G	57	0.44
contig00741	1272	1272	G	C	54	0.26
contig00741	1328	1328	C	G	57	0.16
contig00741	1376	1376	T	C	62	0.15
contig00741	1384	1384	T	C	63	0.16
contig00741	1386	1386	A	G	60	0.32
contig00741	1407	1407	G	A	56	0.5
contig00741	1421	1421	G	A	57	0.26
contig00741	1421	1421	G	T	57	0.32
contig00741	1469	1469	C	T	62	0.48
contig00741	1533	1533	G	A	55	0.22
contig00741	1754	1754	C	G	44	0.34
contig00741	1808	1808	A	G	47	0.34
contig00741	1853	1853	G	A	49	0.35
contig00741	1931	1931	A	G	44	0.16
contig00741	2059	2059	C	T	43	0.19
contig00741	2072	2072	A	G	42	0.17
contig00743	81	81	T	A	43	0.4
contig00743	102	102	A	T	49	0.27
contig00743	246	246	T	C	52	0.33
contig00743	264	264	T	C	48	0.33
contig00743	501	501	A	T	24	0.46
contig00745	58	58	G	T	27	0.22
contig00745	64	64	C	T	30	0.23
contig00745	73	73	G	A	32	0.22
contig00745	80	80	A	G	28	0.39
contig00745	110	110	A	G	30	0.3
contig00745	111	111	C	T	31	0.29
contig00745	120	120	A	T	37	0.35
contig00745	130	130	A	G	41	0.2
contig00745	139	139	T	G	40	0.17
contig00745	145	145	T	C	40	0.17
contig00745	188	188	A	G	21	0.43
contig00746	72	72	G	A	32	0.31
contig00746	244	244	C	A	47	0.28
contig00746	246	246	G	A	47	0.19
contig00746	247	247	T	C	48	0.29
contig00746	281	281	A	T	50	0.28
contig00746	290	290	A	G	48	0.23
contig00746	291	291	C	T	47	0.23
contig00746	368	368	G	A	34	0.15
contig00746	374	374	C	T	34	0.15
contig00746	427	427	A	G	47	0.15
contig00746	452	452	A	T	50	0.32
contig00746	457	457	A	T	50	0.18
contig00746	466	466	T	A	50	0.18
contig00746	472	472	A	T	53	0.23
contig00746	475	475	T	A	53	0.23
contig00746	490	490	T	C	55	0.25
contig00746	514	514	C	T	55	0.29
contig00746	520	520	C	A	58	0.34
contig00746	548	548	G	A	55	0.35
contig00746	550	550	T	C	56	0.34
contig00746	556	556	A	T	56	0.34
contig00746	619	619	G	A	68	0.34
contig00746	643	643	C	T	52	0.17
contig00746	650	650	A	C	53	0.26
contig00746	655	655	T	A	54	0.17
contig00746	661	661	C	T	54	0.17
contig00746	663	663	A	C	53	0.17
contig00746	672	672	T	G	52	0.17
contig00746	690	690	T	C	51	0.25
contig00746	764	764	C	T	40	0.15
contig00747	87	87	A	T	14	0.36
contig00747	128	128	C	G	20	0.4
contig00747	137	137	C	T	20	0.4
contig00747	194	194	T	C	24	0.37
contig00747	224	224	A	C	30	0.27
contig00747	236	236	A	T	28	0.21
contig00747	270	270	G	C	26	0.23
contig00747	285	285	G	A	26	0.23
contig00747	304	304	G	A	24	0.25
contig00747	314	314	C	A	24	0.17
contig00747	317	317	A	T	24	0.17
contig00747	347	347	A	T	24	0.17
contig00747	351	351	G	A	28	0.32
contig00747	353	353	A	G	28	0.18
contig00747	359	359	A	C	29	0.21
contig00747	368	368	C	T	29	0.34
contig00747	422	422	T	A	21	0.29
contig00747	437	437	T	A	20	0.3
contig00747	442	442	T	C	21	0.48
contig00747	464	464	T	A	13	0.31
contig00747	490	490	A	G	15	0.4
contig00747	512	512	T	A	23	0.22
contig00747	527	527	T	A	24	0.21
contig00747	551	551	A	T	40	0.2
contig00747	554	554	T	A	41	0.24
contig00747	563	563	T	A	42	0.21
contig00747	563	563	T	C	42	0.17
contig00747	572	572	T	C	48	0.15
contig00747	577	577	A	G	48	0.44
contig00747	584	584	T	C	53	0.38
contig00747	617	617	T	A	72	0.28
contig00747	623	623	T	A	73	0.29
contig00747	690	690	A	G	52	0.6
contig00747	695	695	G	A	51	0.37
contig00747	696	696	T	C	51	0.51
contig00747	747	747	T	A	47	0.51
contig00747	749	749	T	A	47	0.51
contig00747	751	751	G	A	43	0.47
contig00747	756	756	C	A	41	0.49
contig00747	758	758	G	A	41	0.56
contig00747	761	761	A	G	41	0.49
contig00747	842	842	G	C	23	0.43
contig00747	851	851	T	C	21	0.52
contig00749	78	78	A	T	23	0.17
contig00751	252	252	T	A	37	0.19
contig00751	391	391	T	C	28	0.18
contig00751	427	427	C	T	27	0.37
contig00751	449	449	C	G	26	0.42
contig00751	467	467	G	C	25	0.16
contig00752	94	94	C	T	27	0.15
contig00754	89	89	C	G	21	0.33
contig00754	107	107	A	G	25	0.36
contig00754	125	125	A	G	28	0.32
contig00754	180	180	C	T	33	0.18
contig00754	399	399	A	G	21	0.24
contig00754	441	441	A	G	17	0.18
contig00754	453	453	T	G	18	0.17
contig00754	489	489	C	T	17	0.18
contig00754	510	510	A	G	15	0.53
contig00754	545	545	C	A	13	0.46
contig00754	554	554	T	C	13	0.38
contig00754	669	669	T	A	9	0.22
contig00759	393	393	G	A	9	0.22
contig00759	396	396	A	T	9	0.22
contig00759	511	511	C	A	15	0.4
contig00759	564	564	A	G	16	0.37
contig00759	610	610	T	C	16	0.37
contig00759	648	648	A	T	17	0.35
contig00759	763	763	T	G	13	0.23
contig00759	814	814	C	T	13	0.15
contig00763	87	87	A	G	12	0.25
contig00763	194	194	G	A	17	0.18
contig00763	197	197	A	G	16	0.25
contig00763	316	316	C	T	12	0.25
contig00763	522	522	G	A	12	0.25
contig00764	256	256	T	C	18	0.22
contig00764	331	331	T	C	18	0.33
contig00764	462	462	A	G	18	0.28
contig00764	469	469	G	A	18	0.33
contig00764	748	748	G	A	24	0.17
contig00764	862	862	A	G	34	0.15
contig00764	1325	1325	T	C	27	0.15
contig00764	1358	1358	G	A	28	0.18
contig00764	1455	1455	G	A	25	0.2
contig00764	1486	1486	T	C	24	0.25
contig00765	52	52	T	G	11	0.82
contig00765	115	115	T	C	14	0.21
contig00765	168	168	T	A	16	0.19
contig00765	179	179	C	T	16	0.19
contig00766	310	310	A	G	8	0.75
contig00766	325	325	G	A	8	0.25
contig00766	326	326	T	C	8	0.25
contig00766	332	332	T	C	8	0.75
contig00766	334	334	G	A	8	0.25
contig00766	487	487	G	A	8	0.25
contig00766	519	519	G	A	8	0.37
contig00766	522	522	G	T	8	0.25
contig00767	328	328	A	G	19	0.16
contig00767	361	361	C	T	17	0.18
contig00767	362	362	G	T	17	0.24
contig00767	412	412	T	A	17	0.18
contig00767	440	440	C	T	18	0.17
contig00767	484	484	G	A	17	0.24
contig00767	521	521	G	A	14	0.21
contig00770	117	117	A	C	14	0.29
contig00770	139	139	T	G	15	0.27
contig00770	148	148	C	G	15	0.73
contig00770	162	162	G	C	15	0.8
contig00797	386	386	C	G	54	0.3
contig00801	60	60	A	T	101	0.22
contig00803	745	745	T	G	29	0.24
contig00813	686	686	A	T	48	0.33
contig00818	221	221	G	A	40	0.15
contig00818	983	983	C	G	42	0.4
contig00818	1047	1047	T	C	50	0.22
contig00818	1055	1055	G	A	50	0.42
contig00818	1292	1292	G	A	52	0.17
contig00826	995	995	C	T	13	0.38
contig00827	177	177	A	C	12	0.17
contig00830	808	808	A	T	10	0.2
contig00830	905	905	C	T	10	0.2
contig00830	1222	1222	C	A	8	0.25
contig00831	292	292	A	G	8	0.37
contig00832	76	76	T	C	9	0.22
contig00832	105	105	T	C	9	0.22
contig00832	125	125	A	G	8	0.25
contig00832	144	144	A	G	8	0.25
contig00832	149	149	A	G	8	0.25
contig00832	159	159	T	C	8	0.25
contig00832	169	169	T	C	8	0.25
contig00832	170	170	A	G	8	0.25
contig00832	182	182	A	G	8	0.37
contig00833	361	361	C	A	8	0.25
contig00833	398	398	G	A	8	0.25
contig00833	400	400	G	A	9	0.22
contig00833	400	400	G	T	9	0.22
contig00833	693	693	T	G	8	0.62
contig00835	136	136	T	C	8	0.62
contig00835	151	151	A	G	10	0.2
contig00835	171	171	G	A	10	0.2
contig00835	179	179	G	A	11	0.27
contig00843	196	196	C	T	67	0.3
contig00848	1356	1356	T	A	27	0.15
contig00848	1387	1387	A	T	31	0.26
contig00884	2344	2344	G	A	87	0.17
contig00884	2401	2401	G	A	71	0.48
contig00889	364	364	T	C	50	0.3
contig00889	785	785	G	C	81	0.38
contig00890	179	179	G	A	33	0.27
contig00899	59	59	A	G	17	0.18
contig00899	74	74	A	T	15	0.73
contig00899	144	144	A	C	18	0.17
contig00899	161	161	T	C	21	0.19
contig00899	166	166	T	C	20	0.15
contig00899	167	167	A	G	20	0.15
contig00899	169	169	T	C	20	0.6
contig00899	172	172	A	C	20	0.15
contig00899	182	182	A	G	20	0.2
contig00899	193	193	C	A	20	0.15
contig00899	237	237	A	T	17	0.29
contig00899	309	309	G	A	21	0.24
contig00899	324	324	T	C	18	0.17
contig00899	342	342	T	C	19	0.47
contig00899	345	345	C	T	19	0.32
contig00899	374	374	G	T	22	0.23
contig00899	397	397	T	C	21	0.71
contig00899	485	485	T	A	14	0.64
contig00899	498	498	T	C	11	0.64
contig00900	70	70	T	C	10	0.5
contig00900	109	109	C	A	11	0.18
contig00900	152	152	C	T	10	0.2
contig00900	181	181	G	A	11	0.18
contig00900	256	256	C	T	8	0.37
contig00900	261	261	A	G	8	0.75
contig00908	83	83	A	T	9	0.33
contig00908	87	87	T	C	9	0.78
contig00908	156	156	G	A	17	0.24
contig00908	209	209	C	T	17	0.18
contig00908	220	220	C	T	20	0.55
contig00908	231	231	G	A	22	0.27
contig00908	274	274	C	T	22	0.55
contig00908	370	370	A	G	21	0.43
contig00908	374	374	C	T	20	0.5
contig00912	281	281	T	C	31	0.16
contig00912	299	299	T	C	30	0.17
contig00912	314	314	C	T	30	0.17
contig00912	329	329	T	C	26	0.19
contig00913	296	296	T	C	250	0.22
contig00914	135	135	A	G	169	0.24
contig00914	147	147	T	A	168	0.25
contig00916	94	94	T	C	104	0.2
contig00919	207	207	G	T	155	0.17
contig00919	228	228	A	G	153	0.17
contig00919	249	249	T	G	158	0.18
contig00919	267	267	T	A	173	0.15
contig00920	91	91	G	A	24	0.29
contig00933	294	294	C	A	17	0.24
contig00933	489	489	T	C	20	0.15
contig00933	1376	1376	T	A	21	0.19
contig00933	3950	3950	A	G	12	0.17
contig00933	4096	4096	A	G	12	0.25
contig00933	5524	5524	A	C	26	0.38
contig00933	5567	5567	A	G	27	0.37
contig00933	6530	6530	T	C	68	0.15
contig00933	7855	7855	C	G	13	0.15
contig00933	7894	7894	T	A	12	0.17
contig00933	7895	7895	C	G	12	0.17
contig00933	7897	7897	T	A	12	0.17
contig00933	7966	7966	C	A	11	0.18
contig00937	102	102	T	A	17	0.59
contig00944	2370	2370	T	C	9	0.33
contig00945	141	141	A	G	9	0.33
contig00945	260	260	T	C	12	0.42
contig00946	790	790	C	T	8	0.37
contig00946	794	794	C	T	8	0.37
contig00951	143	143	A	T	39	0.54
contig00959	527	527	A	G	45	0.31
contig00959	783	783	G	C	24	0.17
contig00960	242	242	A	G	10	0.6
contig00961	133	133	G	A	30	0.3
contig00965	90	90	T	C	28	0.21
contig00984	120	120	G	A	8	0.25
contig00984	201	201	A	G	8	0.62
contig00984	223	223	A	G	9	0.33
contig00985	78	78	G	A	8	0.25
contig00985	140	140	A	G	8	0.25
contig00991	58	58	T	C	9	0.78
contig00991	132	132	C	T	9	0.33
contig00991	204	204	A	G	9	0.78
contig00992	1173	1173	G	A	10	0.3
contig00992	1252	1252	G	A	11	0.27
contig00993	290	290	T	A	10	0.2
contig00993	308	308	A	C	11	0.18
contig00993	515	515	C	T	8	0.37
contig00997	50	50	A	G	13	0.38
contig00997	89	89	G	A	14	0.21
contig00997	115	115	C	A	14	0.43
contig00997	185	185	A	C	13	0.15
contig00997	243	243	C	T	11	0.18
contig00999	380	380	A	G	10	0.3
contig00999	429	429	A	G	9	0.44
contig00999	507	507	G	A	11	0.27
contig01001	284	284	T	G	11	0.45
contig01001	310	310	G	A	11	0.18
contig01001	314	314	T	C	11	0.18
contig01001	319	319	G	A	11	0.55
contig01001	321	321	G	T	11	0.18
contig01001	325	325	C	G	11	0.18
contig01001	337	337	G	C	11	0.18
contig01001	345	345	G	A	11	0.18
contig01001	368	368	A	G	11	0.18
contig01001	372	372	C	T	11	0.18
contig01001	410	410	C	T	9	0.56
contig01001	428	428	C	A	9	0.22
contig01001	452	452	A	C	10	0.4
contig01006	77	77	A	G	8	0.37
contig01006	97	97	T	C	9	0.22
contig01006	107	107	G	C	9	0.44
contig01006	150	150	C	T	9	0.22
contig01006	183	183	C	T	9	0.44
contig01006	185	185	G	C	9	0.44
contig01006	231	231	A	G	8	0.5
contig01006	300	300	G	T	10	0.2
contig01006	327	327	A	G	11	0.45
contig01009	351	351	T	C	8	0.25
contig01009	379	379	A	G	9	0.33
contig01009	400	400	C	G	9	0.33
contig01009	422	422	C	T	10	0.2
contig01009	451	451	A	G	8	0.37
contig01009	598	598	G	C	8	0.25
contig01014	384	384	A	G	8	0.25
contig01014	405	405	G	A	9	0.22
contig01014	438	438	G	C	9	0.22
contig01014	440	440	C	T	9	0.22
contig01014	443	443	G	A	9	0.22
contig01014	457	457	G	A	9	0.22
contig01014	487	487	C	G	8	0.25
contig01014	490	490	C	T	8	0.25
contig01014	493	493	G	T	8	0.25
contig01014	496	496	A	T	8	0.75
contig01014	501	501	G	A	8	0.25
contig01014	509	509	G	A	8	0.25
contig01014	512	512	C	T	8	0.25
contig01014	519	519	A	C	8	0.25
contig01014	530	530	G	A	8	0.25
contig01014	529	529	G	A	8	0.25
contig01014	534	534	C	G	8	0.25
contig01020	714	714	A	C	9	0.22
contig01020	810	810	C	T	9	0.44
contig01020	849	849	G	A	9	0.22
contig01020	898	898	C	T	14	0.21
contig01020	909	909	G	T	14	0.36
contig01020	939	939	A	G	14	0.36
contig01020	966	966	T	C	19	0.47
contig01020	979	979	C	A	18	0.44
contig01020	994	994	A	G	18	0.67
contig01020	1012	1012	A	T	20	0.2
contig01020	1027	1027	T	C	24	0.54
contig01020	1037	1037	C	T	25	0.16
contig01020	1047	1047	A	G	25	0.48
contig01020	1055	1055	G	A	25	0.56
contig01020	1110	1110	A	G	28	0.57
contig01020	1113	1113	T	C	28	0.57
contig01020	1133	1133	T	C	28	0.46
contig01020	1148	1148	T	C	27	0.59
contig01020	1162	1162	C	A	23	0.17
contig01020	1162	1162	C	G	23	0.39
contig01020	1187	1187	T	C	26	0.38
contig01020	1201	1201	A	G	30	0.57
contig01020	1206	1206	T	C	30	0.63
contig01020	1225	1225	G	A	33	0.15
contig01020	1235	1235	T	C	33	0.7
contig01020	1260	1260	C	G	30	0.7
contig01020	1300	1300	A	G	30	0.57
contig01020	1305	1305	G	A	30	0.17
contig01020	1324	1324	A	C	28	0.57
contig01020	1371	1371	T	C	23	0.52
contig01020	1379	1379	G	A	24	0.54
contig01020	1430	1430	A	G	21	0.43
contig01020	1504	1504	T	G	16	0.31
contig01020	1511	1511	T	C	15	0.53
contig01020	1573	1573	T	G	13	0.62
contig01021	296	296	G	A	9	0.33
contig01021	306	306	C	T	9	0.44
contig01022	253	253	T	C	8	0.5
contig01022	274	274	G	A	8	0.25
contig01022	335	335	C	T	9	0.22
contig01032	189	189	C	G	9	0.67
contig01032	209	209	C	A	10	0.3
contig01032	245	245	C	T	9	0.67
contig01032	313	313	C	T	11	0.36
contig01032	343	343	G	C	11	0.27
contig01032	354	354	C	T	12	0.17
contig01032	390	390	T	G	11	0.18
contig01032	405	405	T	C	10	0.3
contig01032	430	430	G	A	10	0.3
contig01032	434	434	C	T	10	0.2
contig01032	440	440	T	G	10	0.3
contig01032	445	445	C	T	10	0.3
contig01032	454	454	G	A	10	0.3
contig01040	235	235	T	C	9	0.67
contig01040	307	307	A	G	8	0.62
contig01040	313	313	T	C	8	0.5
contig01044	903	903	A	G	15	0.33
contig01044	1100	1100	A	G	10	0.2
contig01044	1122	1122	C	A	9	0.56
contig01044	1155	1155	G	C	13	0.54
contig01044	1250	1250	T	C	13	0.15
contig01044	1319	1319	C	A	21	0.57
contig01044	1326	1326	T	C	23	0.57
contig01044	1330	1330	G	T	24	0.29
contig01044	1330	1330	G	A	24	0.25
contig01044	1339	1339	C	T	23	0.57
contig01044	1374	1374	G	A	22	0.18
contig01044	1380	1380	C	A	25	0.32
contig01044	1382	1382	C	A	25	0.32
contig01044	1382	1382	C	G	25	0.56
contig01055	62	62	A	T	21	0.19
contig01056	78	78	G	A	30	0.2
contig01059	78	78	C	T	13	0.15
contig01059	123	123	T	C	16	0.25
contig01059	192	192	T	C	18	0.39
contig01059	466	466	T	A	13	0.15
contig01059	510	510	T	C	13	0.15
contig01059	546	546	C	T	10	0.2
contig01059	547	547	G	A	9	0.56
contig01060	94	94	T	C	20	0.2
contig01060	117	117	C	G	19	0.16
contig01060	342	342	C	A	14	0.43
contig01062	50	50	G	T	8	0.25
contig01062	130	130	T	C	13	0.23
contig01062	195	195	G	C	16	0.19
contig01062	220	220	T	C	18	0.33
contig01062	275	275	G	A	15	0.2
contig01062	297	297	G	C	12	0.17
contig01062	386	386	T	C	15	0.47
contig01062	396	396	G	A	15	0.4
contig01062	513	513	G	T	11	0.27
contig01062	532	532	G	A	11	0.18
contig01062	539	539	C	G	10	0.2
contig01062	639	639	C	T	15	0.27
contig01062	691	691	C	G	15	0.53
contig01062	760	760	C	G	16	0.31
contig01062	814	814	C	G	14	0.36
contig01062	968	968	A	G	8	0.37
contig01062	1017	1017	G	A	8	0.25
contig01062	1024	1024	C	T	8	0.25
contig01081	132	132	G	C	9	0.33
contig01081	489	489	C	T	12	0.25
contig01081	502	502	G	T	12	0.17
contig01082	138	138	A	G	8	0.25
contig01083	72	72	T	G	9	0.22
contig01083	157	157	G	A	8	0.25
contig01084	266	266	G	A	20	0.25
contig01084	310	310	T	C	20	0.65
contig01084	354	354	G	A	19	0.21
contig01084	387	387	T	C	17	0.18
contig01084	485	485	T	C	12	0.25
contig01086	57	57	G	A	18	0.17
contig01086	234	234	C	T	22	0.27
contig01086	239	239	C	T	21	0.24
contig01086	263	263	C	G	20	0.15
contig01086	327	327	C	T	19	0.16
contig01086	469	469	T	A	14	0.21
contig01086	482	482	G	A	12	0.17
contig01086	533	533	G	A	11	0.18
contig01086	537	537	G	A	10	0.2
contig01086	540	540	T	C	9	0.22
contig01086	545	545	A	T	8	0.25
contig01086	561	561	A	G	8	0.75
contig01086	642	642	A	T	8	0.25
contig01094	82	82	A	C	75	0.77
contig01094	217	217	G	T	79	0.75
contig01094	256	256	G	A	80	0.72
contig01094	466	466	T	A	26	0.42
contig01096	478	478	G	T	40	0.37
contig01102	129	129	C	T	132	0.27
contig01102	150	150	G	T	136	0.54
contig01102	260	260	T	C	133	0.3
contig01102	294	294	A	C	114	0.3
contig01102	306	306	G	A	108	0.63
contig01102	311	311	C	T	104	0.31
contig01102	312	312	G	A	104	0.3
contig01102	330	330	G	A	96	0.26
contig01102	338	338	C	G	92	0.27
contig01102	347	347	C	T	87	0.25
contig01102	356	356	C	A	82	0.24
contig01106	164	164	T	C	96	0.37
contig01138	306	306	G	A	12	0.5
contig01138	588	588	T	C	12	0.25
contig01138	671	671	A	G	13	0.15
contig01138	696	696	C	T	10	0.3
contig01138	901	901	G	C	10	0.2
contig01138	903	903	C	T	10	0.2
contig01144	89	89	G	A	17	0.29
contig01144	194	194	G	A	15	0.33
contig01149	489	489	G	A	8	0.5
contig01151	69	69	G	C	12	0.17
contig01151	82	82	C	T	12	0.17
contig01151	86	86	C	T	12	0.17
contig01151	191	191	C	A	17	0.53
contig01151	290	290	G	C	18	0.61
contig01151	304	304	A	T	18	0.61
contig01151	320	320	T	C	22	0.32
contig01151	445	445	G	A	42	0.19
contig01151	526	526	A	G	45	0.16
contig01151	538	538	A	G	45	0.2
contig01151	542	542	A	G	46	0.22
contig01151	578	578	C	T	49	0.16
contig01151	584	584	A	G	45	0.18
contig01151	585	585	T	C	45	0.16
contig01151	588	588	C	A	44	0.82
contig01151	600	600	T	C	47	0.28
contig01151	632	632	C	T	45	0.16
contig01151	653	653	A	G	42	0.24
contig01151	659	659	A	G	42	0.19
contig01152	124	124	G	A	24	0.17
contig01152	200	200	G	A	23	0.17
contig01152	214	214	T	G	21	0.81
contig01152	305	305	T	C	16	0.69
contig01152	371	371	G	C	8	0.62
contig01153	253	253	G	A	15	0.2
contig01153	267	267	T	C	16	0.19
contig01153	337	337	T	A	11	0.18
contig01153	600	600	A	T	24	0.17
contig01153	737	737	A	G	24	0.21
contig01159	104	104	A	G	8	0.37
contig01159	109	109	G	A	8	0.25
contig01159	116	116	G	A	8	0.37
contig01159	118	118	G	A	8	0.25
contig01159	122	122	A	G	8	0.25
contig01159	125	125	A	G	8	0.37
contig01160	371	371	A	G	11	0.27
contig01160	524	524	G	A	16	0.25
contig01160	1325	1325	C	A	25	0.24
contig01162	349	349	A	C	14	0.21
contig01163	197	197	T	C	9	0.56
contig01163	350	350	C	G	13	0.38
contig01163	413	413	C	T	18	0.33
contig01166	487	487	A	G	28	0.18
contig01167	1162	1162	C	T	8	0.25
contig01171	242	242	A	T	41	0.22
contig01171	263	263	G	A	42	0.36
contig01171	275	275	A	G	40	0.4
contig01171	293	293	G	A	40	0.37
contig01173	95	95	C	T	32	0.31
contig01173	233	233	A	T	35	0.49
contig01183	68	68	G	A	9	0.22
contig01183	83	83	G	A	12	0.17
contig01183	87	87	A	G	13	0.15
contig01183	153	153	A	G	16	0.81
contig01183	158	158	C	T	15	0.2
contig01183	189	189	G	T	14	0.71
contig01183	197	197	A	C	13	0.62
contig01183	197	197	A	T	13	0.15
contig01192	537	537	T	C	36	0.5
contig01192	936	936	G	A	9	0.22
contig01201	80	80	C	T	9	0.22
contig01201	485	485	T	G	23	0.22
contig01201	816	816	T	C	20	0.15
contig01201	984	984	G	A	19	0.16
contig01201	1469	1469	C	T	13	0.15
contig01201	1797	1797	G	A	17	0.41
contig01202	160	160	T	C	12	0.17
contig01202	599	599	A	T	10	0.2
contig01202	624	624	A	T	9	0.33
contig01202	667	667	G	C	9	0.33
contig01216	103	103	A	G	10	0.6
contig01222	146	146	G	A	11	0.18
contig01222	204	204	C	T	11	0.27
contig01222	255	255	G	A	9	0.22
contig01230	274	274	A	G	21	0.33
contig01230	511	511	G	A	21	0.33
contig01230	619	619	G	T	21	0.19
contig01230	646	646	A	G	20	0.3
contig01230	761	761	C	T	22	0.41
contig01230	1253	1253	G	A	16	0.19
contig01230	1427	1427	G	A	16	0.25
contig01230	1460	1460	C	T	19	0.16
contig01230	1871	1871	C	T	17	0.59
contig01230	2189	2189	G	A	23	0.17
contig01230	2249	2249	C	T	23	0.35
contig01232	635	635	T	G	27	0.19
contig01232	1184	1184	G	A	39	0.15
contig01232	1283	1283	A	C	32	0.19
contig01232	1625	1625	A	T	18	0.28
contig01232	1679	1679	A	T	19	0.32
contig01232	1688	1688	A	G	19	0.32
contig01232	2255	2255	A	T	30	0.23
contig01232	2961	2961	G	A	27	0.33
contig01232	3003	3003	T	C	31	0.16
contig01232	3303	3303	A	G	17	0.18
contig01243	456	456	G	A	12	0.17
contig01251	97	97	G	A	15	0.27
contig01251	140	140	T	A	20	0.15
contig01251	154	154	T	A	20	0.6
contig01251	180	180	A	C	20	0.25
contig01251	195	195	G	A	20	0.15
contig01251	201	201	C	T	20	0.25
contig01251	212	212	C	T	22	0.27
contig01251	246	246	C	G	22	0.27
contig01251	406	406	A	G	22	0.59
contig01251	417	417	A	C	23	0.17
contig01251	427	427	T	C	23	0.52
contig01251	441	441	G	C	23	0.17
contig01251	497	497	T	A	23	0.52
contig01251	550	550	A	T	16	0.19
contig01251	570	570	A	G	17	0.53
contig01251	570	570	A	T	17	0.18
contig01251	573	573	G	A	16	0.25
contig01251	601	601	G	A	12	0.17
contig01251	656	656	G	A	10	0.2
contig01251	697	697	A	C	10	0.2
contig01251	769	769	G	A	8	0.37
contig01255	53	53	A	G	10	0.3
contig01255	55	55	C	T	10	0.2
contig01255	64	64	T	C	10	0.2
contig01255	66	66	C	A	10	0.6
contig01255	77	77	A	G	10	0.2
contig01255	125	125	C	T	10	0.3
contig01255	131	131	A	G	10	0.3
contig01255	148	148	C	T	10	0.2
contig01256	89	89	T	G	8	0.25
contig01256	114	114	C	T	8	0.37
contig01256	243	243	G	A	9	0.33
contig01256	288	288	G	A	9	0.44
contig01256	333	333	A	C	8	0.25
contig01257	406	406	T	A	8	0.25
contig01260	216	216	C	T	8	0.25
contig01260	238	238	G	A	8	0.25
contig01262	214	214	G	C	9	0.22
contig01262	217	217	G	A	9	0.22
contig01262	252	252	G	A	8	0.25
contig01262	337	337	G	A	9	0.22
contig01263	154	154	T	C	12	0.17
contig01263	181	181	G	A	12	0.25
contig01263	189	189	C	T	13	0.23
contig01263	199	199	A	C	14	0.21
contig01263	229	229	G	A	15	0.2
contig01263	248	248	T	C	16	0.19
contig01263	252	252	A	G	15	0.2
contig01263	291	291	G	A	16	0.31
contig01263	314	314	G	T	15	0.2
contig01263	387	387	G	T	11	0.36
contig01263	408	408	C	G	12	0.17
contig01263	436	436	C	G	10	0.2
contig01270	357	357	G	A	25	0.2
contig01270	363	363	C	T	26	0.23
contig01270	372	372	T	A	26	0.23
contig01270	423	423	C	T	31	0.29
contig01270	444	444	A	T	31	0.39
contig01270	468	468	G	A	28	0.36
contig01270	471	471	A	G	27	0.15
contig01270	471	471	A	T	27	0.22
contig01270	489	489	T	C	28	0.46
contig01270	498	498	G	A	29	0.21
contig01270	593	593	G	A	94	0.28
contig01270	611	611	T	C	97	0.58
contig01270	612	612	G	A	97	0.69
contig01270	659	659	A	G	95	0.71
contig01270	690	690	G	A	97	0.48
contig01270	731	731	G	C	82	0.5
contig01270	768	768	C	T	57	0.53
contig01270	776	776	T	A	45	0.27
contig01270	776	776	T	G	45	0.16
contig01272	269	269	G	A	26	0.38
contig01272	287	287	T	A	28	0.36
contig01272	301	301	A	G	27	0.41
contig01272	421	421	A	G	36	0.33
contig01272	467	467	C	T	28	0.36
contig01272	533	533	G	A	24	0.33
contig01279	156	156	A	G	8	0.5
contig01291	177	177	T	C	9	0.22
contig01291	276	276	T	C	9	0.22
contig01291	302	302	A	C	9	0.22
contig01291	339	339	A	G	8	0.37
contig01300	587	587	G	A	86	0.2
contig01301	578	578	T	A	14	0.36
contig01301	1103	1103	G	A	61	0.41
contig01301	1139	1139	G	A	56	0.2
contig01303	343	343	G	A	81	0.21
contig01303	433	433	A	C	74	0.38
contig01303	1007	1007	T	G	38	0.37
contig01303	1123	1123	A	G	39	0.15
contig01303	1171	1171	A	T	41	0.17
contig01304	116	116	T	A	73	0.29
contig01304	347	347	G	A	96	0.2
contig01304	351	351	A	G	96	0.2
contig01304	457	457	A	G	82	0.5
contig01304	521	521	T	C	67	0.24
contig01304	892	892	C	T	53	0.28
contig01310	136	136	A	G	9	0.44
contig01310	157	157	G	C	9	0.56
contig01310	260	260	C	T	10	0.2
contig01310	287	287	A	C	10	0.2
contig01310	305	305	G	A	10	0.6
contig01310	306	306	A	C	10	0.2
contig01310	373	373	G	A	8	0.37
contig01310	453	453	T	A	8	0.5
contig01310	535	535	C	T	8	0.37
contig01310	615	615	A	G	10	0.2
contig01310	752	752	G	T	9	0.33
contig01310	1288	1288	A	G	14	0.5
contig01310	1380	1380	A	G	13	0.54
contig01310	1388	1388	A	T	13	0.54
contig01320	1316	1316	G	A	19	0.32
contig01323	486	486	T	C	10	0.3
contig01323	531	531	G	A	10	0.2
contig01323	663	663	C	G	9	0.44
contig01323	1128	1128	C	T	11	0.27
contig01323	1131	1131	T	C	11	0.27
contig01323	1689	1689	A	T	17	0.29
contig01323	1749	1749	G	A	20	0.65
contig01323	1845	1845	C	T	26	0.38
contig01323	2145	2145	C	T	15	0.47
contig01323	2403	2403	C	T	16	0.25
contig01323	2526	2526	A	G	17	0.18
contig01329	133	133	G	A	20	0.15
contig01329	187	187	C	T	23	0.17
contig01329	337	337	T	C	62	0.27
contig01329	340	340	T	C	63	0.25
contig01329	448	448	T	C	61	0.29
contig01329	589	589	G	T	62	0.18
contig01329	652	652	G	T	60	0.35
contig01329	679	679	G	A	54	0.39
contig01332	111	111	T	C	21	0.38
contig01333	1032	1032	T	C	24	0.21
contig01333	1298	1298	T	G	28	0.25
contig01335	464	464	A	G	11	0.36
contig01335	1454	1454	A	G	40	0.2
contig01339	160	160	G	A	9	0.22
contig01339	222	222	A	T	13	0.31
contig01339	302	302	T	C	15	0.27
contig01339	357	357	C	T	17	0.18
contig01339	454	454	C	T	13	0.23
contig01341	88	88	A	G	10	0.2
contig01341	94	94	A	T	10	0.2
contig01341	145	145	C	G	10	0.6
contig01341	157	157	C	T	11	0.18
contig01341	209	209	C	T	11	0.18
contig01341	216	216	C	T	10	0.3
contig01341	277	277	G	A	10	0.2
contig01341	299	299	T	G	11	0.18
contig01341	316	316	A	T	11	0.18
contig01341	335	335	A	C	10	0.2
contig01341	339	339	T	A	10	0.2
contig01341	351	351	C	G	9	0.33
contig01341	362	362	T	C	9	0.22
contig01341	364	364	G	T	9	0.22
contig01350	66	66	G	C	19	0.21
contig01350	83	83	G	A	19	0.16
contig01351	72	72	C	T	26	0.15
contig01351	98	98	A	G	25	0.84
contig01351	123	123	T	C	27	0.7
contig01351	174	174	A	C	26	0.62
contig01351	174	174	A	T	26	0.23
contig01351	194	194	A	C	28	0.79
contig01351	225	225	T	C	28	0.82
contig01356	331	331	C	T	10	0.4
contig01356	1693	1693	G	A	8	0.25
contig01356	1735	1735	T	A	8	0.25
contig01356	1891	1891	G	A	10	0.5
contig01356	2000	2000	T	C	12	0.25
contig01356	2062	2062	T	C	12	0.25
contig01356	2168	2168	G	A	13	0.15
contig01356	2233	2233	C	T	13	0.15
contig01357	278	278	C	A	23	0.35
contig01357	737	737	A	G	12	0.17
contig01357	806	806	G	A	15	0.33
contig01357	1436	1436	A	G	10	0.2
contig01357	1439	1439	C	T	10	0.2
contig01357	1478	1478	C	T	9	0.33
contig01357	1580	1580	A	G	9	0.33
contig01357	1616	1616	A	G	11	0.18
contig01357	1732	1732	C	T	9	0.33
contig01357	2511	2511	G	A	18	0.44
contig01359	165	165	G	C	25	0.2
contig01359	341	341	C	G	21	0.33
contig01359	436	436	T	C	13	0.46
contig01359	463	463	G	C	12	0.42
contig01361	609	609	A	C	19	0.42
contig01361	1279	1279	A	T	29	0.34
contig01361	1582	1582	T	C	32	0.41
contig01361	2506	2506	C	T	29	0.21
contig01361	2845	2845	C	T	39	0.18
contig01365	122	122	C	G	10	0.3
contig01365	760	760	G	A	10	0.3
contig01368	171	171	T	C	9	0.22
contig01368	207	207	A	G	9	0.22
contig01368	211	211	T	A	9	0.22
contig01368	308	308	T	C	8	0.37
contig01368	324	324	G	C	8	0.37
contig01368	466	466	A	G	10	0.4
contig01368	502	502	C	G	10	0.2
contig01368	514	514	C	T	12	0.25
contig01368	616	616	C	T	9	0.44
contig01368	721	721	C	T	9	0.33
contig01368	796	796	C	T	10	0.3
contig01368	945	945	T	C	16	0.37
contig01368	1082	1082	A	G	11	0.27
contig01370	106	106	A	G	12	0.25
contig01370	161	161	G	A	16	0.37
contig01370	285	285	C	G	15	0.27
contig01370	347	347	G	C	13	0.31
contig01370	408	408	A	C	14	0.29
contig01370	446	446	C	T	14	0.29
contig01374	708	708	G	A	8	0.75
contig01376	424	424	A	T	9	0.22
contig01376	466	466	C	T	8	0.25
contig01376	519	519	C	T	9	0.22
contig01376	547	547	G	A	8	0.25
contig01376	550	550	A	G	8	0.25
contig01376	590	590	C	T	8	0.25
contig01378	195	195	T	C	8	0.75
contig01378	198	198	T	G	8	0.25
contig01378	232	232	G	C	8	0.37
contig01382	110	110	G	A	11	0.18
contig01392	151	151	T	A	9	0.67
contig01392	193	193	G	A	8	0.62
contig01397	104	104	C	G	13	0.15
contig01397	170	170	C	T	15	0.2
contig01397	308	308	A	G	13	0.15
contig01397	315	315	C	T	13	0.15
contig01397	329	329	C	T	14	0.29
contig01397	394	394	G	T	11	0.18
contig01397	502	502	C	A	9	0.22
contig01397	537	537	G	A	8	0.25
contig01397	561	561	C	T	8	0.25
contig01397	566	566	C	T	8	0.25
contig01402	386	386	T	C	10	0.4
contig01402	474	474	G	A	12	0.42
contig01402	506	506	T	C	11	0.36
contig01402	551	551	A	G	10	0.4
contig01402	1995	1995	C	T	30	0.3
contig01412	829	829	G	T	8	0.25
contig01412	831	831	A	T	8	0.25
contig01412	832	832	G	C	8	0.25
contig01413	357	357	T	C	26	0.31
contig01413	576	576	A	C	23	0.35
contig01419	194	194	T	A	13	0.38
contig01419	501	501	C	T	25	0.2
contig01419	1047	1047	T	C	22	0.23
contig01419	2111	2111	A	G	27	0.44
contig01421	837	837	G	T	8	0.37
contig01422	65	65	C	T	14	0.36
contig01432	136	136	T	C	75	0.25
contig01437	1574	1574	A	T	11	0.36
contig01437	2243	2243	G	A	13	0.23
contig01440	448	448	T	A	9	0.33
contig01440	481	481	T	C	9	0.33
contig01440	938	938	C	G	9	0.33
contig01446	247	247	G	C	58	0.16
contig01447	167	167	T	A	39	0.28
contig01447	263	263	C	G	41	0.44
contig01447	264	264	A	T	41	0.29
contig01447	294	294	T	A	45	0.29
contig01447	616	616	T	A	17	0.29
contig01447	1802	1802	A	T	16	0.37
contig01447	1973	1973	G	A	13	0.15
contig01447	2065	2065	C	A	13	0.31
contig01447	2153	2153	C	T	21	0.48
contig01447	2522	2522	G	A	31	0.29
contig01447	2554	2554	A	G	33	0.15
contig01447	2588	2588	A	G	31	0.29
contig01447	2778	2778	T	C	20	0.15
contig01447	2874	2874	A	G	23	0.3
contig01447	2921	2921	G	A	23	0.26
contig01447	2985	2985	A	T	23	0.3
contig01447	2987	2987	A	G	23	0.43
contig01447	3001	3001	A	T	22	0.27
contig01447	3081	3081	T	A	19	0.26
contig01447	3098	3098	T	C	19	0.26
contig01447	3101	3101	C	A	19	0.26
contig01447	3111	3111	G	A	19	0.42
contig01447	3114	3114	T	C	19	0.21
contig01447	3159	3159	C	T	18	0.33
contig01449	229	229	T	C	21	0.19
contig01450	659	659	G	C	8	0.37
contig01451	112	112	A	G	8	0.5
contig01454	232	232	C	T	11	0.55
contig01454	240	240	T	G	11	0.55
contig01454	260	260	T	A	11	0.55
contig01454	272	272	G	A	10	0.5
contig01454	294	294	A	T	14	0.43
contig01454	303	303	A	G	14	0.43
contig01454	318	318	G	A	14	0.43
contig01454	332	332	T	A	14	0.43
contig01454	337	337	C	T	14	0.43
contig01454	357	357	T	G	14	0.43
contig01454	363	363	A	G	14	0.71
contig01454	375	375	A	T	14	0.21
contig01454	418	418	A	G	14	0.43
contig01454	466	466	C	G	14	0.43
contig01454	550	550	A	T	8	0.37
contig01455	362	362	C	T	9	0.22
contig01464	347	347	T	C	8	0.5
contig01464	351	351	C	A	8	0.5
contig01465	163	163	C	T	10	0.3
contig01466	150	150	C	G	9	0.22
contig01473	114	114	C	G	8	0.37
contig01473	130	130	T	C	8	0.25
contig01473	148	148	T	A	9	0.22
contig01473	161	161	C	T	10	0.5
contig01473	189	189	C	T	10	0.3
contig01473	195	195	G	T	11	0.45
contig01473	238	238	G	T	11	0.27
contig01473	263	263	G	C	11	0.36
contig01473	270	270	T	A	11	0.18
contig01474	189	189	T	C	9	0.33
contig01474	260	260	T	C	9	0.33
contig01477	114	114	G	A	8	0.5
contig01477	130	130	G	C	9	0.44
contig01477	271	271	T	A	11	0.18
contig01477	284	284	G	C	11	0.18
contig01477	373	373	A	G	12	0.17
contig01477	494	494	A	C	9	0.22
contig01477	496	496	C	G	9	0.22
contig01482	298	298	G	A	48	0.46
contig01482	1466	1466	A	G	27	0.37
contig01482	1812	1812	C	T	31	0.42
contig01491	437	437	G	T	17	0.18
contig01493	891	891	G	A	25	0.24
contig01493	1405	1405	G	A	17	0.41
contig01493	1440	1440	G	C	18	0.44
contig01493	1495	1495	T	G	22	0.5
contig01493	1792	1792	C	A	23	0.26
contig01493	1912	1912	T	G	35	0.31
contig01493	1918	1918	C	T	35	0.4
contig01493	2119	2119	T	A	42	0.48
contig01493	2167	2167	C	T	44	0.39
contig01493	2191	2191	T	C	47	0.38
contig01493	2194	2194	T	C	47	0.4
contig01493	2218	2218	A	G	44	0.39
contig01493	2419	2419	A	G	28	0.5
contig01493	2581	2581	G	T	26	0.27
contig01493	2638	2638	G	A	19	0.42
contig01493	2668	2668	G	A	15	0.53
contig01493	2785	2785	A	G	9	0.22
contig01497	376	376	G	C	13	0.31
contig01497	405	405	A	T	13	0.23
contig01497	495	495	T	C	11	0.18
contig01497	535	535	A	G	11	0.36
contig01497	1287	1287	A	C	12	0.42
contig01508	148	148	T	C	8	0.5
contig01508	281	281	G	A	16	0.37
contig01508	379	379	T	A	19	0.32
contig01510	252	252	G	C	12	0.25
contig01512	915	915	A	C	10	0.3
contig01514	269	269	C	T	11	0.18
contig01516	140	140	G	A	9	0.22
contig01516	164	164	T	C	9	0.22
contig01520	249	249	A	T	12	0.17
contig01520	276	276	T	C	12	0.33
contig01520	438	438	G	A	12	0.33
contig01520	492	492	C	T	12	0.25
contig01533	741	741	G	A	28	0.29
contig01533	1302	1302	A	G	16	0.25
contig01537	168	168	G	A	20	0.25
contig01537	494	494	T	C	11	0.45
contig01537	529	529	C	T	11	0.45
contig01537	586	586	T	A	10	0.5
contig01543	281	281	T	C	167	0.39
contig01543	904	904	G	A	63	0.19
contig01543	1486	1486	C	T	29	0.28
contig01549	734	734	A	G	27	0.26
contig01549	914	914	G	A	22	0.27
contig01561	470	470	T	C	17	0.24
contig01561	599	599	C	T	21	0.48
contig01564	195	195	C	A	9	0.33
contig01564	202	202	G	A	9	0.33
contig01564	245	245	G	A	8	0.25
contig01564	288	288	C	A	8	0.25
contig01565	125	125	G	T	11	0.18
contig01565	152	152	G	T	11	0.18
contig01565	236	236	C	A	12	0.17
contig01565	361	361	A	G	10	0.2
contig01574	52	52	T	C	85	0.18
contig01574	301	301	G	A	204	0.19
contig01575	691	691	A	G	122	0.16
contig01575	1250	1250	C	T	126	0.17
contig01582	68	68	A	C	12	0.17
contig01582	103	103	G	A	13	0.15
contig01582	267	267	A	G	20	0.2
contig01582	268	268	T	C	20	0.2
contig01582	361	361	C	T	19	0.26
contig01582	383	383	G	A	20	0.35
contig01582	498	498	C	T	14	0.29
contig01582	541	541	T	G	13	0.15
contig01582	556	556	T	C	12	0.17
contig01582	644	644	C	T	10	0.2
contig01584	663	663	T	C	8	0.25
contig01584	816	816	T	C	10	0.2
contig01591	307	307	C	T	45	0.22
contig01599	80	80	G	C	8	0.37
contig01599	91	91	C	T	8	0.37
contig01599	126	126	C	A	8	0.37
contig01599	144	144	C	A	8	0.37
contig01599	150	150	C	T	8	0.37
contig01599	160	160	G	C	8	0.37
contig01604	75	75	G	A	30	0.37
contig01604	165	165	A	G	47	0.15
contig01604	330	330	G	A	90	0.24
contig01604	647	647	C	A	130	0.33
contig01604	764	764	C	T	124	0.3
contig01604	770	770	G	A	123	0.31
contig01604	782	782	T	C	121	0.29
contig01604	867	867	A	T	116	0.22
contig01604	1025	1025	A	G	114	0.4
contig01606	103	103	A	G	113	0.27
contig01606	732	732	T	C	153	0.35
contig01606	813	813	A	T	139	0.31
contig01606	1023	1023	C	T	185	0.54
contig01606	1458	1458	T	C	113	0.38
contig01610	54	54	G	A	16	0.56
contig01612	168	168	G	A	64	0.42
contig01619	261	261	G	T	12	0.25
contig01619	272	272	T	C	12	0.17
contig01619	1451	1451	C	T	31	0.16
contig01619	1604	1604	A	G	34	0.53
contig01619	1691	1691	G	A	40	0.45
contig01619	1713	1713	G	A	39	0.46
contig01619	1826	1826	G	A	45	0.16
contig01619	2141	2141	T	C	43	0.26
contig01619	2833	2833	A	G	19	0.21
contig01619	2966	2966	C	T	17	0.18
contig01619	3242	3242	C	T	19	0.37
contig01619	3263	3263	T	A	21	0.33
contig01619	3356	3356	G	A	27	0.15
contig01619	3716	3716	T	C	22	0.41
contig01619	3878	3878	G	A	20	0.5
contig01619	3911	3911	T	A	21	0.19
contig01619	3971	3971	A	T	18	0.22
contig01619	4142	4142	C	T	33	0.24
contig01619	4145	4145	A	G	33	0.33
contig01621	627	627	C	T	11	0.36
contig01621	666	666	C	T	12	0.25
contig01621	1417	1417	C	T	14	0.5
contig01621	2719	2719	A	G	16	0.37
contig01621	3469	3469	T	C	16	0.25
contig01621	3712	3712	A	T	21	0.48
contig01621	3904	3904	C	T	20	0.15
contig01621	4058	4058	T	A	18	0.17
contig01621	4061	4061	G	A	17	0.29
contig01621	4070	4070	T	C	16	0.31
contig01621	4245	4245	A	G	18	0.33
contig01621	4602	4602	C	A	15	0.27
contig01621	4731	4731	T	G	16	0.19
contig01621	4734	4734	T	C	17	0.41
contig01621	4875	4875	A	T	15	0.4
contig01621	5287	5287	C	T	18	0.28
contig01621	5391	5391	T	C	23	0.3
contig01621	5394	5394	T	A	24	0.29
contig01621	5448	5448	G	A	25	0.24
contig01621	5616	5616	A	G	27	0.19
contig01621	5934	5934	T	C	20	0.2
contig01621	6222	6222	T	A	22	0.23
contig01623	137	137	T	C	10	0.4
contig01625	805	805	A	T	11	0.36
contig01625	1109	1109	G	T	10	0.2
contig01629	348	348	C	T	16	0.19
contig01629	667	667	T	C	17	0.18
contig01629	2416	2416	C	T	13	0.31
contig01629	2569	2569	T	C	17	0.18
contig01629	3866	3866	C	T	13	0.15
contig01634	451	451	G	A	30	0.3
contig01634	803	803	C	T	59	0.47
contig01634	877	877	A	G	83	0.33
contig01634	924	924	C	G	92	0.17
contig01634	1678	1678	C	T	61	0.21
contig01636	478	478	A	G	48	0.4
contig01638	237	237	G	A	33	0.15
contig01638	616	616	T	A	40	0.25
contig01638	859	859	C	T	44	0.39
contig01640	650	650	G	T	15	0.2
contig01648	182	182	A	G	14	0.29
contig01648	188	188	G	A	17	0.35
contig01648	221	221	A	G	21	0.38
contig01648	257	257	T	C	22	0.23
contig01648	311	311	T	C	22	0.27
contig01648	356	356	T	A	23	0.35
contig01648	539	539	T	C	22	0.27
contig01648	643	643	T	G	17	0.18
contig01648	734	734	C	T	15	0.47
contig01648	935	935	T	C	20	0.25
contig01648	950	950	C	T	20	0.25
contig01648	1073	1073	A	G	18	0.44
contig01648	1340	1340	G	C	9	0.56
contig01648	1619	1619	G	A	11	0.18
contig01648	1820	1820	G	T	9	0.22
contig01648	1823	1823	A	G	9	0.22
contig01648	1871	1871	A	G	10	0.2
contig01649	468	468	C	T	11	0.45
contig01649	489	489	A	C	11	0.45
contig01649	591	591	A	G	10	0.3
contig01649	696	696	G	A	10	0.6
contig01649	709	709	T	C	9	0.33
contig01649	713	713	C	G	9	0.56
contig01649	879	879	T	C	9	0.33
contig01649	930	930	G	C	9	0.33
contig01649	1407	1407	A	G	11	0.55
contig01649	1482	1482	C	G	9	0.22
contig01649	1634	1634	T	C	10	0.4
contig01649	1674	1674	C	T	9	0.44
contig01649	1681	1681	A	G	9	0.44
contig01649	1787	1787	T	C	12	0.5
contig01649	1908	1908	T	C	11	0.55
contig01649	1983	1983	T	C	11	0.45
contig01649	2025	2025	A	G	12	0.42
contig01649	2112	2112	A	G	13	0.46
contig01649	2130	2130	A	G	13	0.46
contig01649	2229	2229	G	A	12	0.5
contig01649	2237	2237	A	T	12	0.5
contig01649	2276	2276	A	G	11	0.45
contig01649	2304	2304	G	A	10	0.4
contig01651	69	69	G	T	10	0.2
contig01651	142	142	A	C	12	0.42
contig01651	232	232	G	A	17	0.41
contig01651	508	508	T	C	9	0.33
contig01654	1233	1233	G	A	8	0.25
contig01656	1088	1088	T	C	32	0.28
contig01656	2207	2207	C	T	20	0.15
contig01661	290	290	A	G	73	0.4
contig01661	626	626	A	G	81	0.28
contig01662	804	804	C	T	14	0.36
contig01662	816	816	G	A	14	0.57
contig01662	969	969	C	T	17	0.47
contig01662	1059	1059	A	G	17	0.47
contig01662	1089	1089	G	A	17	0.41
contig01662	1101	1101	C	G	17	0.41
contig01662	1248	1248	T	C	9	0.22
contig01664	166	166	C	T	10	0.2
contig01666	149	149	G	A	19	0.16
contig01670	550	550	G	A	9	0.44
contig01671	390	390	C	T	10	0.5
contig01671	423	423	G	A	11	0.18
contig01671	498	498	T	C	15	0.2
contig01671	908	908	T	A	10	0.3
contig01675	378	378	G	A	11	0.36
contig01675	401	401	C	A	12	0.42
contig01675	480	480	A	G	10	0.4
contig01675	539	539	G	A	9	0.33
contig01675	541	541	G	C	9	0.33
contig01675	587	587	A	G	9	0.44
contig01678	64	64	C	T	8	0.25
contig01678	67	67	T	C	8	0.25
contig01678	169	169	A	G	12	0.5
contig01678	215	215	A	G	17	0.35
contig01678	313	313	C	T	16	0.31
contig01678	451	451	G	C	19	0.42
contig01678	464	464	T	A	19	0.26
contig01678	523	523	A	T	15	0.53
contig01678	610	610	T	A	16	0.19
contig01678	623	623	T	G	17	0.24
contig01678	625	625	C	A	17	0.18
contig01678	631	631	T	C	18	0.44
contig01678	640	640	T	C	17	0.18
contig01678	686	686	C	A	14	0.29
contig01678	738	738	T	C	18	0.72
contig01678	806	806	G	T	21	0.24
contig01678	808	808	G	A	21	0.24
contig01678	826	826	T	A	20	0.2
contig01678	829	829	T	C	21	0.19
contig01678	835	835	G	A	21	0.19
contig01678	958	958	C	A	19	0.32
contig01678	979	979	A	G	18	0.33
contig01678	1008	1008	A	G	17	0.18
contig01678	1078	1078	A	G	18	0.5
contig01678	1145	1145	G	A	19	0.37
contig01678	1173	1173	G	C	20	0.3
contig01678	1180	1180	T	A	21	0.48
contig01678	1195	1195	T	C	18	0.61
contig01678	1213	1213	C	A	20	0.15
contig01678	1417	1417	G	A	15	0.27
contig01678	1442	1442	G	A	15	0.53
contig01678	1481	1481	G	T	14	0.5
contig01678	1544	1544	A	G	14	0.36
contig01678	1553	1553	C	T	14	0.36
contig01678	1561	1561	G	A	14	0.21
contig01678	1644	1644	C	G	15	0.27
contig01690	110	110	T	C	8	0.5
contig01690	176	176	G	A	9	0.44
contig01690	276	276	A	G	11	0.64
contig01690	321	321	T	A	14	0.21
contig01690	395	395	A	C	14	0.21
contig01690	423	423	C	G	14	0.21
contig01690	447	447	T	C	14	0.43
contig01690	457	457	C	A	14	0.21
contig01690	459	459	C	T	14	0.21
contig01690	521	521	A	T	14	0.21
contig01690	540	540	G	A	14	0.21
contig01690	544	544	T	A	13	0.23
contig01690	558	558	G	A	13	0.23
contig01690	566	566	A	G	13	0.23
contig01692	180	180	G	A	8	0.62
contig01692	192	192	C	G	9	0.33
contig01695	264	264	A	C	8	0.25
contig01695	275	275	T	G	8	0.62
contig01695	293	293	T	G	8	0.75
contig01696	1522	1522	C	T	9	0.44
contig01703	359	359	A	G	8	0.5
contig01703	421	421	G	C	8	0.62
contig01704	135	135	A	G	8	0.25
contig01704	141	141	A	G	8	0.25
contig01704	172	172	C	T	9	0.22
contig01704	210	210	C	G	9	0.22
contig01704	228	228	A	C	8	0.25
contig01704	240	240	G	A	8	0.25
contig01704	268	268	C	A	8	0.25
contig01704	296	296	C	A	8	0.25
contig01705	94	94	C	T	11	0.18
contig01705	102	102	T	G	11	0.18
contig01707	241	241	G	A	11	0.18
contig01707	244	244	G	A	11	0.18
contig01707	250	250	C	T	11	0.18
contig01707	298	298	G	A	11	0.18
contig01707	326	326	C	A	12	0.25
contig01707	343	343	G	A	13	0.23
contig01709	460	460	C	T	13	0.15
contig01711	113	113	T	A	9	0.33
contig01711	115	115	C	G	9	0.22
contig01711	123	123	C	A	9	0.33
contig01711	128	128	T	C	9	0.22
contig01711	151	151	G	A	9	0.22
contig01711	193	193	G	T	9	0.22
contig01711	245	245	G	A	8	0.25
contig01711	284	284	C	A	8	0.25
contig01711	331	331	G	T	14	0.29
contig01711	331	331	G	C	14	0.21
contig01711	337	337	T	C	14	0.29
contig01711	373	373	T	G	14	0.36
contig01711	438	438	A	C	16	0.25
contig01711	441	441	A	C	16	0.25
contig01711	445	445	A	T	16	0.25
contig01711	558	558	G	A	10	0.3
contig01711	564	564	C	T	10	0.2
contig01711	574	574	A	G	10	0.6
contig01718	325	325	T	A	12	0.17
contig01718	417	417	C	T	8	0.25
contig01718	443	443	G	T	8	0.37
contig01724	440	440	A	G	12	0.42
contig01724	475	475	G	A	23	0.17
contig01724	499	499	T	A	28	0.18
contig01724	596	596	T	C	26	0.73
contig01724	620	620	A	G	38	0.71
contig01724	933	933	G	A	41	0.85
contig01728	129	129	G	A	8	0.25
contig01745	129	129	A	G	54	0.19
contig01745	345	345	C	T	142	0.18
contig01745	935	935	T	C	148	0.22
contig01745	1204	1204	A	G	144	0.15
contig01745	1887	1887	T	C	180	0.23
contig01745	1890	1890	G	A	177	0.23
contig01750	120	120	C	G	43	0.3
contig01750	220	220	G	A	52	0.29
contig01750	412	412	G	T	162	0.27
contig01754	412	412	A	G	18	0.44
contig01754	1759	1759	A	C	16	0.44
contig01754	2035	2035	C	G	20	0.2
contig01754	2656	2656	A	G	30	0.27
contig01760	163	163	T	C	33	0.24
contig01760	896	896	A	G	57	0.23
contig01760	959	959	T	C	59	0.2
contig01762	580	580	G	A	302	0.19
contig01764	168	168	G	A	49	0.33
contig01764	1025	1025	G	A	18	0.39
contig01769	451	451	C	T	10	0.2
contig01769	586	586	A	G	10	0.5
contig01769	1375	1375	G	A	13	0.31
contig01769	2826	2826	G	T	14	0.29
contig01769	3042	3042	G	A	11	0.18
contig01769	3369	3369	G	A	10	0.2
contig01773	691	691	C	T	9	0.33
contig01773	784	784	A	G	8	0.37
contig01782	268	268	G	A	17	0.35
contig01782	274	274	G	A	17	0.35
contig01782	571	571	A	T	8	0.25
contig01787	131	131	T	C	24	0.42
contig01787	137	137	C	T	25	0.28
contig01787	566	566	A	G	17	0.41
contig01787	601	601	G	A	16	0.37
contig01787	656	656	G	A	12	0.17
contig01787	662	662	A	G	12	0.17
contig01787	674	674	G	A	12	0.33
contig01787	716	716	C	T	11	0.36
contig01787	821	821	T	C	8	0.37
contig01787	836	836	T	A	9	0.22
contig01787	920	920	G	A	11	0.27
contig01787	926	926	A	G	10	0.2
contig01787	971	971	G	A	10	0.2
contig01787	977	977	A	T	10	0.3
contig01787	1016	1016	A	G	9	0.22
contig01787	1118	1118	T	C	8	0.25
contig01787	1145	1145	T	C	8	0.25
contig01789	107	107	G	A	13	0.69
contig01789	146	146	T	A	13	0.23
contig01789	200	200	G	A	13	0.23
contig01789	516	516	A	G	14	0.36
contig01789	540	540	G	A	14	0.36
contig01789	714	714	G	A	15	0.2
contig01792	135	135	C	T	14	0.5
contig01792	138	138	T	A	14	0.5
contig01792	144	144	C	T	14	0.29
contig01792	204	204	A	T	15	0.27
contig01792	222	222	T	C	18	0.5
contig01792	243	243	T	A	18	0.5
contig01792	270	270	G	A	19	0.16
contig01792	276	276	G	A	19	0.16
contig01792	297	297	A	G	20	0.5
contig01792	303	303	C	T	20	0.15
contig01792	402	402	A	T	23	0.57
contig01792	408	408	G	A	23	0.43
contig01792	420	420	G	A	23	0.43
contig01792	528	528	C	T	11	0.55
contig01792	534	534	C	T	10	0.6
contig01793	145	145	G	A	13	0.54
contig01793	190	190	A	G	19	0.63
contig01793	196	196	C	T	19	0.21
contig01793	217	217	T	C	21	0.67
contig01793	223	223	T	C	21	0.67
contig01793	271	271	G	A	23	0.26
contig01793	289	289	T	A	23	0.35
contig01793	349	349	G	A	25	0.4
contig01793	355	355	T	A	25	0.32
contig01793	358	358	A	G	25	0.32
contig01793	394	394	T	C	25	0.72
contig01793	463	463	T	C	25	0.32
contig01793	491	491	T	C	25	0.32
contig01793	542	542	C	T	18	0.44
contig01793	559	559	C	T	17	0.76
contig01793	565	565	A	C	16	0.31
contig01793	565	565	A	G	16	0.44
contig01793	587	587	A	C	16	0.31
contig01793	595	595	T	C	15	0.73
contig01793	604	604	G	A	14	0.71
contig01794	668	668	G	T	11	0.18
contig01802	132	132	G	A	28	0.5
contig01802	342	342	A	G	41	0.17
contig01802	399	399	A	G	42	0.17
contig01802	429	429	G	A	52	0.17
contig01804	89	89	C	T	41	0.22
contig01804	147	147	C	T	51	0.33
contig01804	291	291	G	A	51	0.24
contig01804	372	372	T	A	44	0.45
contig01805	149	149	A	G	16	0.37
contig01805	254	254	C	T	37	0.57
contig01805	338	338	A	G	48	0.56
contig01808	449	449	G	A	21	0.48
contig01809	81	81	T	G	17	0.35
contig01810	268	268	T	C	119	0.47
contig01810	669	669	A	G	93	0.38
contig01810	756	756	C	T	71	0.17
contig01810	769	769	T	C	66	0.21
contig01810	774	774	A	C	66	0.41
contig01810	810	810	G	A	64	0.39
contig01827	243	243	C	T	56	0.29
contig01827	597	597	T	A	31	0.19
contig01827	710	710	C	T	15	0.33
contig01831	628	628	T	C	292	0.24
contig01844	78	78	C	A	8	0.37
contig01844	132	132	A	G	13	0.46
contig01844	172	172	C	T	16	0.19
contig01844	193	193	T	C	16	0.62
contig01844	197	197	A	T	16	0.19
contig01844	276	276	A	G	15	0.6
contig01844	283	283	C	T	15	0.27
contig01844	303	303	A	G	16	0.19
contig01844	306	306	G	A	16	0.19
contig01844	347	347	T	G	16	0.31
contig01844	347	347	T	A	16	0.25
contig01844	407	407	A	G	16	0.56
contig01844	420	420	A	C	15	0.4
contig01844	453	453	C	A	18	0.22
contig01844	488	488	C	T	17	0.53
contig01844	541	541	T	A	14	0.21
contig01844	576	576	T	G	11	0.18
contig01844	577	577	T	A	11	0.36
contig01844	578	578	G	A	11	0.36
contig01844	583	583	G	A	11	0.18
contig01844	611	611	G	A	17	0.35
contig01844	616	616	C	G	18	0.28
contig01844	621	621	T	C	18	0.22
contig01844	685	685	T	C	17	0.24
contig01844	690	690	T	C	17	0.18
contig01844	695	695	G	C	17	0.35
contig01844	704	704	A	T	13	0.62
contig01844	740	740	G	A	10	0.2
contig01844	745	745	G	A	10	0.2
contig01844	770	770	G	A	12	0.17
contig01844	771	771	T	A	12	0.25
contig01844	817	817	T	G	13	0.31
contig01844	871	871	C	T	12	0.33
contig01844	896	896	G	T	12	0.17
contig01844	936	936	T	C	13	0.23
contig01871	193	193	A	T	27	0.37
contig01873	73	73	C	T	11	0.18
contig01873	202	202	G	A	10	0.2
contig01873	247	247	C	T	11	0.45
contig01875	1973	1973	T	C	12	0.17
contig01878	1139	1139	A	G	21	0.29
contig01878	1181	1181	C	G	20	0.3
contig01878	1181	1181	C	A	20	0.15
contig01879	808	808	C	T	8	0.25
contig01880	531	531	T	C	9	0.44
contig01885	450	450	G	A	10	0.3
contig01885	485	485	G	A	11	0.18
contig01885	593	593	G	A	11	0.27
contig01885	683	683	A	T	9	0.33
contig01885	2309	2309	T	C	8	0.5
contig01887	89	89	C	T	24	0.21
contig01887	257	257	C	T	42	0.17
contig01887	474	474	A	G	30	0.73
contig01887	546	546	C	T	31	0.19
contig01887	564	564	G	A	28	0.18
contig01887	574	574	A	G	28	0.54
contig01887	673	673	T	A	17	0.65
contig01887	697	697	G	A	15	0.67
contig01887	699	699	C	T	15	0.2
contig01887	704	704	C	G	15	0.67
contig01887	710	710	G	T	16	0.19
contig01887	711	711	C	A	16	0.19
contig01887	742	742	T	C	16	0.62
contig01887	746	746	T	G	16	0.69
contig01888	56	56	C	G	9	0.22
contig01888	114	114	G	A	10	0.3
contig01888	184	184	G	T	13	0.15
contig01888	210	210	G	C	18	0.67
contig01888	352	352	G	A	23	0.17
contig01888	357	357	A	G	24	0.62
contig01888	366	366	G	A	23	0.17
contig01888	389	389	T	C	25	0.16
contig01888	492	492	A	G	30	0.83
contig01888	494	494	C	G	30	0.7
contig01888	639	639	A	T	26	0.23
contig01888	656	656	G	A	25	0.52
contig01888	664	664	G	C	18	0.5
contig01888	666	666	G	A	18	0.5
contig01888	721	721	T	G	32	0.59
contig01888	750	750	A	G	34	0.71
contig01888	762	762	A	G	32	0.62
contig01888	860	860	C	T	32	0.62
contig01888	875	875	G	C	33	0.64
contig01888	931	931	A	G	30	0.67
contig01888	938	938	T	C	28	0.68
contig01888	1003	1003	C	T	29	0.28
contig01888	1010	1010	G	A	25	0.16
contig01888	1067	1067	A	C	26	0.62
contig01888	1152	1152	G	A	15	0.27
contig01889	77	77	T	C	13	0.85
contig01889	82	82	A	G	13	0.77
contig01889	95	95	C	T	14	0.36
contig01889	98	98	C	T	14	0.43
contig01889	102	102	G	T	14	0.29
contig01889	160	160	G	A	18	0.17
contig01889	484	484	C	T	10	0.2
contig01892	960	960	T	C	85	0.21
contig01892	1086	1086	T	G	55	0.2
contig01892	1242	1242	G	A	93	0.15
contig01892	1264	1264	C	G	98	0.16
contig01893	461	461	G	C	165	0.21
contig01893	731	731	A	G	64	0.52
contig01893	1206	1206	G	A	134	0.23
contig01893	1363	1363	G	T	111	0.21
contig01895	172	172	C	T	10	0.4
contig01895	508	508	C	T	92	0.33
contig01899	328	328	T	A	12	0.17
contig01899	332	332	T	C	12	0.17
contig01900	892	892	G	A	12	0.5
contig01900	898	898	G	T	13	0.38
contig01900	952	952	C	A	11	0.36
contig01900	1075	1075	C	T	9	0.33
contig01900	1627	1627	T	C	9	0.33
contig01900	1756	1756	C	T	8	0.37
contig01913	1902	1902	G	A	23	0.17
contig01915	197	197	G	A	10	0.2
contig01920	524	524	T	C	32	0.44
contig01920	796	796	G	T	33	0.45
contig01922	303	303	G	A	15	0.27
contig01922	1256	1256	A	G	26	0.31
contig01922	1271	1271	C	G	32	0.25
contig01923	73	73	A	G	18	0.22
contig01928	267	267	C	T	26	0.31
contig01928	304	304	C	A	26	0.19
contig01929	738	738	A	C	61	0.48
contig01932	110	110	A	G	18	0.5
contig01936	280	280	C	A	22	0.41
contig01936	675	675	T	C	30	0.33
contig01936	1350	1350	A	G	21	0.33
contig01936	1476	1476	C	T	27	0.19
contig01936	1881	1881	A	G	27	0.22
contig01936	1924	1924	T	C	22	0.18
contig01936	1926	1926	G	A	22	0.32
contig01936	1938	1938	C	A	23	0.26
contig01936	2031	2031	T	C	19	0.53
contig01936	2091	2091	G	A	19	0.37
contig01936	2112	2112	T	C	18	0.39
contig01936	2130	2130	G	A	18	0.39
contig01941	781	781	C	G	24	0.25
contig01941	1215	1215	C	G	10	0.4
contig01941	1550	1550	A	G	13	0.31
contig01941	1586	1586	T	C	13	0.31
contig01941	1601	1601	G	A	13	0.15
contig01941	1652	1652	A	G	13	0.31
contig01941	1659	1659	G	A	13	0.31
contig01949	50	50	A	G	8	0.25
contig01949	105	105	A	G	8	0.37
contig01949	170	170	G	C	14	0.64
contig01949	185	185	G	A	17	0.18
contig01949	189	189	C	T	17	0.59
contig01949	217	217	A	G	18	0.61
contig01949	242	242	C	T	20	0.15
contig01949	288	288	C	G	20	0.5
contig01949	323	323	C	T	16	0.19
contig01949	349	349	T	G	14	0.57
contig01949	360	360	A	G	14	0.5
contig01949	403	403	A	T	9	0.33
contig01949	425	425	T	G	9	0.33
contig01949	431	431	T	C	9	0.22
contig01950	393	393	C	T	8	0.25
contig01950	408	408	A	T	8	0.25
contig01950	416	416	G	A	8	0.25
contig01950	430	430	A	T	11	0.18
contig01950	458	458	C	T	13	0.15
contig01950	488	488	G	C	12	0.17
contig01950	492	492	G	C	12	0.17
contig01955	830	830	A	G	13	0.15
contig01955	878	878	A	G	15	0.4
contig01955	968	968	C	T	15	0.4
contig01956	127	127	C	T	10	0.5
contig01956	134	134	C	T	10	0.5
contig01956	248	248	A	G	9	0.33
contig01956	263	263	G	A	9	0.33
contig01956	329	329	T	A	9	0.33
contig01956	359	359	G	A	9	0.22
contig01956	380	380	T	A	10	0.4
contig01956	486	486	T	G	8	0.37
contig01957	533	533	T	C	9	0.44
contig01968	247	247	T	C	8	0.25
contig01971	208	208	T	G	13	0.15
contig01971	246	246	A	G	14	0.36
contig01971	286	286	A	G	18	0.33
contig01971	302	302	A	C	19	0.37
contig01971	317	317	A	C	20	0.2
contig01971	407	407	T	A	18	0.5
contig01971	410	410	C	G	18	0.22
contig01971	456	456	G	A	13	0.15
contig01971	462	462	G	A	13	0.15
contig01971	464	464	T	C	13	0.15
contig01971	465	465	G	A	13	0.15
contig01971	470	470	C	T	13	0.15
contig01971	475	475	A	C	13	0.15
contig01971	545	545	T	C	13	0.15
contig01971	552	552	T	G	13	0.15
contig01971	560	560	G	C	13	0.46
contig01971	624	624	T	A	8	0.25
contig01971	1329	1329	A	G	8	0.25
contig01976	69	69	T	A	10	0.5
contig01976	187	187	C	T	11	0.45
contig01976	195	195	T	C	11	0.45
contig01976	237	237	A	T	13	0.46
contig01976	263	263	T	C	13	0.38
contig01976	339	339	C	T	13	0.15
contig01976	344	344	G	T	12	0.17
contig01976	371	371	T	A	12	0.5
contig01977	440	440	C	T	13	0.15
contig01977	441	441	G	A	13	0.15
contig01977	955	955	G	A	17	0.29
contig01977	1107	1107	C	A	19	0.21
contig01977	1166	1166	G	A	22	0.27
contig01977	1229	1229	G	A	17	0.24
contig01977	1249	1249	T	C	19	0.16
contig01977	1280	1280	G	C	18	0.44
contig01977	1381	1381	C	T	13	0.15
contig01977	1402	1402	A	G	12	0.25
contig01977	1477	1477	G	A	11	0.18
contig01980	58	58	G	A	10	0.2
contig01980	76	76	C	G	11	0.27
contig01980	93	93	T	C	11	0.36
contig01980	100	100	T	C	11	0.64
contig01980	112	112	G	A	12	0.17
contig01980	117	117	A	G	12	0.67
contig01980	147	147	C	T	12	0.25
contig01980	154	154	G	A	12	0.25
contig01980	159	159	C	T	12	0.25
contig01980	161	161	C	T	13	0.23
contig01980	209	209	C	T	13	0.31
contig01980	210	210	C	A	13	0.77
contig01980	213	213	T	A	13	0.77
contig01980	247	247	C	G	11	0.82
contig01980	253	253	G	C	9	0.56
contig01985	982	982	T	G	10	0.2
contig01987	162	162	A	G	10	0.2
contig01987	204	204	T	G	10	0.3
contig01987	219	219	A	G	10	0.2
contig01987	258	258	C	G	9	0.22
contig01993	462	462	A	G	12	0.42
contig01993	505	505	A	G	13	0.38
contig01993	577	577	T	A	13	0.38
contig01993	622	622	G	A	12	0.5
contig01997	102	102	T	A	10	0.2
contig01997	119	119	T	A	10	0.2
contig01997	123	123	G	A	10	0.2
contig01997	163	163	C	T	11	0.27
contig01997	171	171	G	C	10	0.4
contig01997	172	172	C	T	10	0.2
contig01997	174	174	A	G	10	0.2
contig01997	205	205	G	A	10	0.3
contig01997	207	207	A	G	10	0.2
contig01997	220	220	G	T	10	0.3
contig01997	230	230	A	G	10	0.2
contig01997	233	233	C	G	10	0.2
contig01997	241	241	C	T	10	0.2
contig01997	296	296	A	T	12	0.25
contig01997	296	296	A	G	12	0.17
contig01997	364	364	G	A	14	0.29
contig01997	367	367	G	A	14	0.29
contig01997	394	394	C	T	14	0.21
contig01997	408	408	C	T	15	0.33
contig01997	421	421	A	G	15	0.27
contig01997	429	429	A	C	15	0.27
contig01997	463	463	T	A	13	0.15
contig01997	471	471	T	C	12	0.17
contig01997	486	486	A	G	11	0.18
contig01997	580	580	T	G	8	0.25
contig02012	93	93	C	G	12	0.17
contig02012	139	139	C	A	13	0.23
contig02012	189	189	T	G	13	0.23
contig02012	222	222	T	C	15	0.2
contig02012	351	351	G	A	13	0.38
contig02012	375	375	G	A	13	0.23
contig02012	399	399	G	T	13	0.23
contig02012	420	420	A	T	12	0.25
contig02012	424	424	C	G	13	0.23
contig02012	426	426	A	G	13	0.15
contig02012	457	457	T	C	13	0.23
contig02012	461	461	C	T	13	0.15
contig02012	463	463	G	A	13	0.15
contig02012	484	484	T	A	10	0.3
contig02018	168	168	C	T	10	0.2
contig02018	203	203	A	T	10	0.2
contig02018	265	265	C	T	9	0.22
contig02020	232	232	C	T	12	0.17
contig02020	287	287	G	A	9	0.78
contig02021	75	75	A	G	12	0.17
contig02021	105	105	C	G	12	0.17
contig02021	181	181	G	C	10	0.2
contig02021	187	187	C	T	10	0.2
contig02021	228	228	C	T	11	0.18
contig02021	230	230	T	C	11	0.18
contig02021	239	239	T	G	12	0.17
contig02021	268	268	C	T	11	0.18
contig02021	292	292	C	T	11	0.18
contig02030	87	87	G	A	8	0.25
contig02030	181	181	A	T	17	0.76
contig02030	188	188	A	G	16	0.56
contig02030	191	191	C	T	16	0.19
contig02030	221	221	T	C	18	0.78
contig02030	234	234	C	T	19	0.16
contig02030	269	269	T	C	20	0.15
contig02030	270	270	G	C	20	0.15
contig02030	399	399	A	G	16	0.75
[truncated: 15,454 more rows]
