# Supplementary material for: Insights into the Development and Evolution of Exaggerated Traits Using De Novo Transcriptomes of Two Species of Horned Scarab Beetles
Source: PLoS One. 2014 Feb 20;9(2):e88364. doi: 10.1371/journal.pone.0088364 (PMC3930525; doi:10.1371/journal.pone.0088364)
Supplement: Sequence Data S1 — Trypoxylus dichotomus assembly. (FASTA) [file pone.0088364.s007.fasta]

>isotig00001  gene=isogroup00004  length=2112  numContigs=8
ACTCGCTTTTTGAGTATTTTGGTTTtCGGTTtCCTTCTTCTGTGTGGACCTCAGTTATTT
TGACCTCTTCTGGTAGTTCTTCTATTAATGTAGGCTTCTCTGATTCGAGGAACTTGAAGG
GTGCAAGTTCCtCTTCAGGTATTTTTtCCTCTTTTACAGTCACAGTCGTTTCAGGCTGTT
TTCCTTCCTCCTGGACGGTTACTATTTCAGTTGTCTCCTGTTTATCTCCTTTTCGTTTGC
GAACGACGCGTTTTTtAATAGTTGTTTGTTTCTTCTTGCCGTCTGTGGTTACTACTTCTG
TTACTTTAACCTCTTCAGGTAATTCTTCTACCACGACGGATTCTGCTGGTCTTGGTTTGG
GCAACTCTTGTACCTCTTCCTCTGGTACTTCTTCCTCCTTGACAGTCACTGTGGTTACGG
GTTtCTTACCATCTTCTTCCACAGTTACAATTTCTGTTGTTTCTTGTTtGCCACCCGCTT
TCTTTTtCAATACTCGCTTCTTGAGTACTTTGGTTTTtGGTTTTCCTTCTTCTGTTTGGA
CCTCGGTGATTTTGATCTCTTCTGGTAATTCTTCTATTAGTGTAGGCTTCTCTGGTTCGA
AGAACTTGAAAGGAGCAAGTTCCTCTTCAGGTATTTGTTCCTCTTTTACAGTCACAGTCG
TTTCAGACGGTTTTCCTTCCTCCTGGACGGTTACTATTTCAGTTGTCTCCTGTTTATCTC
CTTTTCGTTTGCGAACGACGCGTTTTTtAACAGTTTTTtGCTtCTTCTTGCCGTCTGTGG
TTACTACTTCTGTTACTTTAACCTCTTCAGGTAATTCTTCTACCACGACGGACTCTGCGG
GTCTAGGTTTAGGCAACTCTCGAACCTCTTCCTCGGGCACTTGTTCCTCCTTGACCGTCA
CTGTGGTTACTGGTTTCTTACCTTCTTCTTCGACAGTAACAATTTCTGTTGTTTCTTGTT
TGCCAccTGTTTtCTTTTtCAGTaCtCGCtTTTTGAGTATTTTGGTTTTCGGTTTTCCTT
CTTCTGTTtGgACCtCAgtGATTTtGACCTCTTCTGGTAGTTCTTCTATTAATGTAGGCT
TTTCTGGTTCGAAGAAcTTCaAaGGgAGCaaGTTCCtCTtCAGGtAtttGtTCCtCtTTT
aCAGtCACAGTcGtTTCAGGTTGTTTTCCTTCCTCCTGgAaCGGTTACTATTTCAGTTGT
CTCCTGTTTATCTCCTTTTCGTTTGCGaACGACgCGctttttAACaGttttttGtttCtt
CTTgCcGtCTGtGgTtaCTACTTCTGTTACTTTAACCTCTTCAGGTAATTCcTtCtACCA
CgACGGACTCTGCGGGTCTTGGTTTAGGCAActCTTGTACCTTTTCCTCCGGTACTTCTT
CCTCCTTGACAGTCACTGTGGTTACGGGTTGCTTAcCTTCTTCTTCGACAGTAACAATTT
CTGTTGTTTCTTGTTTGCCACCTGTTTtCTTTTtCAATACTCGCTTTTTGAGTATTTTGA
TTTTCGGTTTTCCTTCTTCTGTTTGgACcTCgGTGATCTTGACCTCTTCTGGTAGTTCTT
CTAtTAATACAGGCtTTTCTGGTTCGaAGAACTTCaAgGGTGCaAGTTCCtCTTCAGGTA
TTTGTTCCTCTTTTACAGTCACAGTCGTTTCAGGTTGTTTTCCTTCCTCCTGGACGGTTA
CTATTTCAGTTGTCTCCTGTTTATCTCCTTTTCGTTTGCGAACGACGCGCtttTtAACAG
tTTTTtGTTTCTTCttACCGtCTGtGGTtACtACTTCTGTTACTTTAACTTCTTCTGGTA
GTTCTTCTACCAGAATGGACTCTATTTTGTTGATATCTTCTGGATGTTCTTCAAtAATTA
TTTGTTGCTCAGGGACTTCTTCAATCTCgGTTATTGTAATTGATTCGTCTGGCGCCTCTG
TTACCTCTGGGCCCGACTCTTCGATTACTTCGTCAATTATAATGTTACCCGTGTCGTCAT
CGTGAAGTAATTTTTtCTTTTtGATTATTGTGCGTTTTGTtACTACCTTTGTTGTGTCAC
TGCTTCCTGGGATCGATTTGAATTTAGTAATTATTTCTTGTCTTTCTTCCTGATCTAGTT
GTGTTGTTTGTG
>isotig00002  gene=isogroup00004  length=2063  numContigs=7
TCCTCTATACTGACAATGTTTAAAACAGTTTCCtTTTCATCGCtTTTCTTTTAATTCTAC
GTTGTTTCGTAGTTCTCTTTTTTACTAATCCGGTGGGGgtAACGACTTCTTCGACTTTGA
aCAATTCTGGATATTCTTCGCAAGTTACATATTGTGGCTCGTATTCGTGCGGCGTTAACG
TATCTGTCTCCtCTTCCTTGGtAGCCATGTATTGGGGCAGTGATGTAGCTTTCTTGAGAA
TCTCTATTCTCGCCTCATCTATCACAATATTGTCATCTTCGACTTCATCTTTtCTAGCTA
ACgTGGGAACAAAGAGAaCTTTGTCGTCAGCTTTCTTTtCTTTtGAGTTTtGTAATTGGT
TCTTTCACAATTtCTGGTTCTAAACTTACAGTGACAGTGCGTTCCGGCTCTTTTCCATCT
TCAATGACTGTTGTAATTTCCGTTGTTTCTACGTTTGGACCCACTTTTCTAAGCAATTTT
CGTTTCTTTGTAATCTTCTTTTTCGGCTCTTCTGTCTTGGTATCAATCTCTATAATCTGC
TGCTCTTCAGGtAATTCTATAATTTCTTGTGTTCGAGGTACTGgTTCTTCTTCATAGTCT
TGTGGTAACTCCCGCACGTCTACAAACGTACGTGACGGCATACCTTCTTCATCAACAGTA
GTGATTCTGGTGACCTCTTGGATATCACCCTTCCGCTCCCTGAtGGTCCTCTTTTtGATG
ACACGCTTTCTAGGgAATCCAtttttGTCAGATACCTCTATCACTTCGGTAGTTTCCGGC
AGTTCTTCAAttttAAAAaTTTGCGCTGTCTtAGTTTCATCTtCCTGTACCTCTTCTTCC
CTTACAGTAACTGTTGTTTCAGGCCTCTTGCCTTCCTCTTCAACAGTtATAATTTCTGTT
GTTtCCTCCTTCCcAGCATCTTTCTTCTTCAGCAcCCcGTTTCTTAACTACTCTGGTTTT
tGgTGTACCCTCcTTCGTTTGGACCtCGGTTATCTTAATCTCTTCTGGTAGTTCTTCTAT
TAATGTAGGCTTTTCTGGTTCGAAGAAcTTCaAaGGgAGCaaGTTCCtCTtCAGGtAttt
GtTCCtCtTTTaCAGtCACAGTcGtTTCAGGTTGTTTTCCTTCCTCCTGgAaCGGTTACT
ATTTCAGTTGTCTCCTGTTTATCTCCTTTTCGTTTGCGaACGACgCGctttttAACaGtt
ttttGtttCttCTTgCcGtCTGtGgTtaCTACTTCTGTTACTTTAACCTCTTCAGGTAAT
TCcTtCtACCACgACGGACTCTGCGGGTCTTGGTTTAGGCAActCTTGTACCTTTTCCTC
CGGTACTTCTTCCTCCTTGACAGTCACTGTGGTTACGGGTTGCTTAcCTTCTTCTTCGAC
AGTAACAATTTCTGTTGTTTCTTGTTTGCCACCTGTTTtCTTTTtCAATACTCGCTTTTT
GAGTATTTTGATTTTCGGTTTTCCTTCTTCTGTTTGgACcTCgGTGATCTTGACCTCTTC
TGGTAGTTCTTCTAtTAATACAGGCtTTTCTGGTTCGaAGAACTTCaAgGGTGCaAGTTC
CtCTTCAGGTATTTGTTCCTCTTTTACAGTCACAGTCGTTTCAGGTTGTTTTCCTTCCTC
CTGGACGGTTACTATTTCAGTTGTCTCCTGTTTATCTCCTTTTCGTTTGCGAACGACGCG
CtttTtAACAGtTTTTtGTTTCTTCttACCGtCTGtGGTtACtACTTCTGTTACTTTAAC
TTCTTCTGGTAGTTCTTCTACCAGAATGGACTCTATTTTGTTGATATCTTCTGGATGTTC
TTCAAtAATTATTTGTTGCTCAGGGACTTCTTCAATCTCgGTTATTGTAATTGATTCGTC
TGGCGCCTCTGTTACCTCTGGGCCCGACTCTTCGATTACTTCGTCAATTATAATGTTACC
CGTGTCGTCATCGTGAAGTAATTTTTtCTTTTtGATTATTGTGCGTTTTGTtACTACCTT
TGTTGTGTCACTGCTTCCTGGGATCGATTTGAATTTAGTAATTATTTCTTGTCTTTCTTC
CTGATCTAGTTGTGTTGTTTGTG
>isotig00003  gene=isogroup00004  length=967  numContigs=5
CACAGCCGTTTCAGGTTGTTTTCCTTCCCCCTGAACGGttACtATTtCAGTTGTCTCCTG
TTTATCTCCTTTtCGTTTGCGAaCGACGCGTTTTTTtAACAGTTTTTtGtttCTTCTTGC
cGTCTGTGGTTACTACTTCTGTTACTTTAACCTCTTCAGGTAATTCcTtCtACCACgACG
GACTCTGCGGGTCTTGGTTTAGGCAActCTTGTACCTTTTCCTCCGGTACTTCTTCCTCC
TTGACAGTCACTGTGGTTACGGGTTGCTTAcCTTCTTCTTCGACAGTAACAATTTCTGTT
GTTTCTTGTTTGCCACCTGTTTtCTTTTTCAATACTCGCTTTTTGAGTATTTTGATTTTC
GGTTTTCCTTCTTCTGTTTGgACcTCgGTGATCTTGACCTCTTCTGGTAGTTCTTCTAtT
AATACAGGCtTTTCTGGTTCGaAGAACTTCaAgGGTGCaAGTTCCtCTTCAGGTATTTGT
TCCTCTTTTACAGTCACAGTCGTTTCAGGTTGTTTTCCTTCCTCCTGGACGGTTACTATT
TCAGTTGTCTCCTGTTTATCTCCTTTTCGTTTGCGAACGACGCGCtttTtAACAGtTTTT
tGTTTCTTCttACCGtCTGtGGTtACtACTTCTGTTACTTTAACTTCTTCTGGTAGTTCT
TCTACCAGAATGGACTCTATTTTGTTGATATCTTCTGGATGTTCTTCAAtAATTATTTGT
TGCTCAGGGACTTCTTCAATCTCgGTTATTGTAATTGATTCGTCTGGCGCCTCTGTTACC
TCTGGGCCCGACTCTTCGATTACTTCGTCAATTATAATGTTACCCGTGTCGTCATCGTGA
AGTAATTTTTtCTTTTtGATTATTGTGCGTTTTGTtACTACCTTTGTTGTGTCACTGCTT
CCTGGGATCGATTTGAATTTAGTAATTATTTCTTGTCTTTCTTCCTGATCTAGTTGTGTT
GTTTGTG
>isotig00004  gene=isogroup00005  length=1317  numContigs=5
TATAAATTACAGACGTACAACATTGGTTTGTCCCAATTACGATTTATTATGACTTGCGGC
TAGTCGCgGTGTAACACTTtATTACTTGCATCAATTTTTCATAAAGAAATTAACATTTAC
ATACCATGGATGCGTGCGAAATTTTACTGTCACCAGATGAAAGTACGCGGAATACAATCG
TAAACGTGTTAAGTGAGGCAGCTTTAGAAAAGGCAGTGAAAGGTTTTAAAGATTGGTTGA
AAGATGAACCTGaTGTACCTAATTCTGTCGATGAACAACTGATTCGCAATGTAATAAGCT
ACTCCCAATTTGATCTTTCTGTAGCTAAACAAAGATTCCAAGGATACGTCCAGTACCGAA
CTAAACATGAAGCATATGTCACTAGCAGAAAATTTAGCGATAATTTCATGGATGATCTTT
CTTTACATAGGCAAGTGATATTAATTCCAAGGCACTTACCTGGCGGTTATAAAATAGTTT
ACGCCAGATTTCTACCGAATGTTGATCAATTTGATTTCAAAAAACTTCTTAACCTCCTTT
ACTTCTACGTTGACTTTTTTCTGTGCGAACAGTTTTGCTCTGGTTACATTGGGTTATATG
ATTTAGAACATTTTAAACTTGAACACTTAGAGAAAGTCGATATAAAACGGTTCATCGACG
TTTTTAACTTCATCTATAATCTCCAGGTTTTTCCAATTAAAGCAATACATTTTATAAATG
TACCACCCACAGTACCGGAACATATTATAAAATTGGTGAAACAACtGGaatAaTGGaGGa
CtGGCaGGAaagaCTtaCTTtCaTAaaTCTTtGGaTGaatTGaAAGaatAtATACCAAAT
GGCGTCTTACCTAAGCAATATGGAGGAAATGGAGATGATTTGGATGAATTATCTGAGAAT
TTTCaGAAGTAcTTAGTCCGAGAAAAAAATTGGAGGCGTaAAGTTGaTaATTTGaAATAT
aCTGGACCTCTGCCTCaaaCTGaTTatGGAGTaTaTGGTTtGAatGAGTAATAAAAGTTT
TACGCTTAAGCTGGGgTAAATTCGACACTTCCAACTTTTAATCATATCGGCGATTaTCAC
CTTGGTACCGTCTTGTGTGGGAAAGTTAACTATTtCTATTAATAAAaTCTTTtttAAAGT
AaCAAATCGATGAGAaaCAAGACAAGTTGACCCAACATGGCAGACAGACTTtAAACcAGG
ATTGAGATTAaTTTtAtAAaTATAAaaTGATATACATGCTTAATTATACGATTATTttAA
CCGTAATATTTGCAAAAAGTaTAAACTtGTTATTGGACGTACAATACACGATAGCAA
>isotig00005  gene=isogroup00005  length=1317  numContigs=7
TATAAATTACAGACGTACAACATTGGTTTGTCCCAATTACGATTTATTATGACTTGCGGC
TAGTCGCgGTGTAACACTTtATTACTTGCATCAATTTTTCATAAAGAAATTAACATTTAC
ATACCATGGATGCGTGCGAAATTTTACTGTCACCAGATGAAAGTACGCGGAATACAATCG
TAAACGTGTTAAGTGAGGCAGCTTTAGAAAAGGCAGTGAAAGGTTTTAAAGATTGGTTGA
AAGATGAACCTGaTGTACCTAATTCTGTCGATGAACAATTCATACGCAATATAATAACCT
ACTCCCAATTTGATCTTGCTCTAGCTAAACAGAAGTTCGAGGAATACCTTCAATACCGAA
CTAAACATGAAGCATATGTCAGTAGCAGAAAATTTAGCGATGATTACATCGATGATCTTT
CTTTACATAGGCAACTGATATTAATTCCAAGGCACTTACCTGGCGGTTATAAAATAGTTT
ACGTGAGATTTCTACCGGATATTGACCAATTTGATTTCAAAAAACTTCTTAACTTCCTTT
ACTTTTACGTTGACTTTTTGCTGTGCGAACAGTTTTGCTCTGGTTACATTGGGTTATATG
ATTTAGAACATTTTAAACTTGAACACTTAGAGAAAGTCGATATAAAACGGTTCATCGACG
TTTTTCAGTTCatCTataAtCTCCAGTTTTTTCCAATTAAAGCAATACATTTTATAAATG
TACCACCCACGGTACCGGAACATATTATAAAATTGGTGAAACAACtGGaatAaTGGaGGa
CtGGCaGGAaagaCTtaCTTtCaTAaaTCTTtGGaTGaatTGaAAGaatAtATACCAAAT
GGCGTCTTACCTAAGCAATATGGAGGAAATGGAGATGATTTGGATGAATTATCTGAGAAT
TTTCaGAAGTAcTTAGTCCGAGAAAAAAATTGGAGGCGTaAAGTTGaTaATTTGaAATAT
aCTGGACCTCTGCCTCaAACTGaTTatGGAGTaTaTGGTTtGAatGAGTAATAAAAGTTT
TACGCTTAAGCTGGGgTAAATTCGACACTTCCAACTTTTAATCATATCGGCGATTaTCAC
CTTGGTACCGTCTTGTGTGGGAAAGTTAACTATTtCTATTAATAAAaTCTTTtttAAAGT
AaCAAATCGATGAGAaaCAAGACAAGTTGACCCAACATGGCAGACAGACTTtAAACcAGG
ATTGAGATTAaTTTtAtAAaTATAAaaTGATATACATGCTTAATTATACGATTATTttAA
CCGTAATATTTGCAAAAAGTaTAAACTtGTTATTGGACGTACAATACACGATAGCAA
>isotig00006  gene=isogroup00005  length=1317  numContigs=5
TATAAATTACAGACGTACAACATTGGTTTGTCCCAATTACGATTTATTATGACTTGCGGC
TAGTCGCgGTGTAACACTTtATTACTTGCATCAATTTTTCATAAAGAAATTAACATTTAC
ATACCATGGATGCGTGCGAAATTTTACTGTCACCAGATGAAAGTACGCGGAATACAATCG
TAAACGTGTTAAGTGAGGCAGCTTTAGAAAAGGCAGTGAAAGGTTTTAAAGATTGGTTGA
AAGATGAACCTGaTGTACCTAATTCTGTCGATGAACAACTGATTCGCAATATAATAACcT
ACTCCCAATTTGATCTTTCTGTAGCTAAACAAAGATTCCAAGGATACCTCCAGTAcCGAA
CTAAACATGAAGCATATGTCACTAGCAGAAAATTTAGCGATAATTTCATGGATGATCTTT
CTTTACATAGGCAAGTGATATTAATTCCAAGGCACTTACCTGGCGGTTATAAAATAGTTT
ACGCCAGATTTCTACCGAATGTTGATCAATTTGATTTCAAAAAACTTCTTAACCTCCTTT
ACTTCTACGTTGACTTTTTTCTGTGCGAACAGTTTTGCTCTGGTTACATTGGGTTATATG
ATTTAGAACATTTTAAACTTGAACACTTAGAGAAAGTCGATATAAAACGGTTCATCGACG
TTTTTAACTTCATCTATAATCTCCAGGTTTTTCCAATTAAAGCAATACATTTTATAAATG
TACCACCCACAGTACCGGAACATATTATAAAATTGGTGAAACAACtGGaatAaTGGaGGa
CtGGCaGGAaagaCTtaCTTtCaTAaaTCTTtGGaTGaatTGaAAGaatAtATACCAAAT
GGCGTCTTACCTAAGCAATATGGAGGAAATGGAGATGATTTGGATGAATTATCTGAGAAT
TTTCaGAAGTAcTTAGTCCGAGAAAAAAATTGGAGGCGTaAAGTTGaTaATTTGaAATAT
aCTGGACCTCTGCCTCaaaCTGaTTatGGAGTaTaTGGTTtGAatGAGTAATAAAAGTTT
TACGCTTAAGCTGGGgTAAATTCGACACTTCCAACTTTTAATCATATCGGCGATTaTCAC
CTTGGTACCGTCTTGTGTGGGAAAGTTAACTATTtCTATTAATAAAaTCTTTtttAAAGT
AaCAAATCGATGAGAaaCAAGACAAGTTGACCCAACATGGCAGACAGACTTtAAACcAGG
ATTGAGATTAaTTTtAtAAaTATAAaaTGATATACATGCTTAATTATACGATTATTttAA
CCGTAATATTTGCAAAAAGTaTAAACTtGTTATTGGACGTACAATACACGATAGCAA
>isotig00007  gene=isogroup00005  length=1317  numContigs=6
TATAAATTACAGACGTACAACATTGGTTTGTCCCAATTACGATTTATTATGACTTGCGGC
TAGTCGCgGTGTAACACTTtATTACTTGCATCAATTTTTCATAAAGAAATTAACATTTAC
ATACCATGGATGCGTGCGAAATTTTACTGTCACCAGATGAAAGTACGCGGAATACAATCG
TAAACGTGTTAAGTGAGGCAGCTTTAGAAAAGGCAGTGAAAGGTTTTAAAGATTGGTTGA
AAGATGAACCTGaTGTACCTAATTCTGTCGATGAACAATTCATACGCAATATAATAACCT
ACTCCCAATTTGATCTTGCTCTAGCTAAACAGAAGTTCGAGGAATACCTTCAATACCGAA
CTAAACATGAAGCATATGTCAGTAGCAGAAAATTTAGCGATGATTACATCGATGATCTTT
CTTTACATAGGCAACTGATATTAATTCCAAGGCACTTACCTGGCGGTTATAAAATAGTTT
ACGTGAGATTTCTACCGGATATTGACCAATTTGATTTCAAAAAACTTCTTAACTTCCTTT
ACTTTTACGTTGACTTTTTGCTGTGCGAACAGTTTTGCTCTGGTTACATTGGGTTATATG
ATTTTGAATATTTTAAACCTGAACTCTTAGAGAAAATCGATATAAAACGGTTCATCGACG
TTTTTCAGTTCatCTataAtCTCCAGTTTTTTCCAATTAAAGCAATACATTTTATAAATG
TACCACCCACGGTACCGGAACATATTATAAAATTGGTGAAACAACtGGaatAaTGGaGGa
CtGGCaGGAaagaCTtaCTTtCaTAaaTCTTtGGaTGaatTGaAAGaatAtATACCAAAT
GGCGTCTTACCTAAGCAATATGGAGGAAATGGAGATGATTTGGATGAATTATCTGAGAAT
TTTCaGAAGTAcTTAGTCCGAGAAAAAAATTGGAGGCGTaAAGTTGaTaATTTGaAATAT
aCTGGACCTCTGCCTCaaaCTGaTTatGGAGTaTaTGGTTtGAatGAGTAATAAAAGTTT
TACGCTTAAGCTGGGgTAAATTCGACACTTCCAACTTTTAATCATATCGGCGATTaTCAC
CTTGGTACCGTCTTGTGTGGGAAAGTTAACTATTtCTATTAATAAAaTCTTTtttAAAGT
AaCAAATCGATGAGAaaCAAGACAAGTTGACCCAACATGGCAGACAGACTTtAAACcAGG
ATTGAGATTAaTTTtAtAAaTATAAaaTGATATACATGCTTAATTATACGATTATTttAA
CCGTAATATTTGCAAAAAGTaTAAACTtGTTATTGGACGTACAATACACGATAGCAA
>isotig00008  gene=isogroup00005  length=1210  numContigs=5
TATAAATTACAGACGTACAACATTGGTTTGTCCCAATTACGATTTATTATGACTTGCGGC
TAGTCGCgGTGTAACACTTtATTACTTGCATCAATTTTTCATAAAGAAATTAACATTTAC
ATACCATGGATGCGTGCGAAATTTTACTGTCACCAGATGAAAGTACGCGGAATACAATCG
TAAACGTGTTAAGTGAGGCAGCTTTAGAAAAGGCAGTGAAAGGTTTTAAAGATTGGTTGA
AAGATGAACCTGaTGTACCTAATTCTGTCGATGAACAACTGATTCGCAATGTAATAAGCT
ACTCCCAATTTGATCTTTCTGTAGCTAAACAAAGATTCCAAGGATACGTCCAGTACCGAA
CTAAACATGAAGCATATGTCACTAGCAGAAAATTTAGCGATAATTTCATGGATGATCTTT
CTTTACATAGGCAAGTGATATTAATTCCAAGGCACTTACCTGGCGGTTATAAAATAGTTT
ACGCCAGATTTCTACCGAATGTTGATCAATTTGATTTCAAAAAACTTCTTAACCTCCTTT
ACTTCTACGTTGACTTTTTTCTGTGCGAACAGTTTTGCTCTGGTTACATTGGGTTATATG
ATTTAGAACATTTTAAACTTGAACACTTAGAGAAAGTCGATATAAAACGGTTCATCGACG
TTTTTAACTTCATCTATAATCTCCAGGTTTTTCCAATTAAAGCAATACATTTTATAAATG
TACCACCCACAGTACCGGAACATATTATAAAATTGGTGAAACAACtGGaatAaTGGaGGa
CtGGCaGGAaagaCTtaCTTtCaTAaaTCTTtGGaTGaatTGaAAGaatAtATACCAAAT
GGCGTCTTACCTAAGCAATATGGAGGAAATGGAGATGATTTGGATGAATTATCTGAGAAT
TTTCaGAAGTAcTTAGTCCGAGAAAAAAATTGGAGGCGTaAAGTTGaTaATTTGaAATAT
aCTGGACCTCTGCCTCaaaCTGaTTatGGAGTaTaTGGTTtGAatGAGTAATAAAAGTTT
TACGCTTGTGAGTGGTTCTTTCGttttGTATTTACAATATATTAATTACGTCATTGCTAA
TTTCTAAGTGACCATTGGTTATGATAAGGAATGTGTTTAAGATTATTACTTGTTATCCAC
ATTAATTTTGTAGATTATACACATGTtAAGCATCATTTGTATATTAATAAAGCAATTTCT
TTTGAAaTAC
>isotig00009  gene=isogroup00005  length=1210  numContigs=7
TATAAATTACAGACGTACAACATTGGTTTGTCCCAATTACGATTTATTATGACTTGCGGC
TAGTCGCgGTGTAACACTTtATTACTTGCATCAATTTTTCATAAAGAAATTAACATTTAC
ATACCATGGATGCGTGCGAAATTTTACTGTCACCAGATGAAAGTACGCGGAATACAATCG
TAAACGTGTTAAGTGAGGCAGCTTTAGAAAAGGCAGTGAAAGGTTTTAAAGATTGGTTGA
AAGATGAACCTGaTGTACCTAATTCTGTCGATGAACAATTCATACGCAATATAATAACCT
ACTCCCAATTTGATCTTGCTCTAGCTAAACAGAAGTTCGAGGAATACCTTCAATACCGAA
CTAAACATGAAGCATATGTCAGTAGCAGAAAATTTAGCGATGATTACATCGATGATCTTT
CTTTACATAGGCAACTGATATTAATTCCAAGGCACTTACCTGGCGGTTATAAAATAGTTT
ACGTGAGATTTCTACCGGATATTGACCAATTTGATTTCAAAAAACTTCTTAACTTCCTTT
ACTTTTACGTTGACTTTTTGCTGTGCGAACAGTTTTGCTCTGGTTACATTGGGTTATATG
ATTTAGAACATTTTAAACTTGAACACTTAGAGAAAGTCGATATAAAACGGTTCATCGACG
TTTTTCAGTTCatCTataAtCTCCAGTTTTTTCCAATTAAAGCAATACATTTTATAAATG
TACCACCCACGGTACCGGAACATATTATAAAATTGGTGAAACAACtGGaatAaTGGaGGa
CtGGCaGGAaagaCTtaCTTtCaTAaaTCTTtGGaTGaatTGaAAGaatAtATACCAAAT
GGCGTCTTACCTAAGCAATATGGAGGAAATGGAGATGATTTGGATGAATTATCTGAGAAT
TTTCaGAAGTAcTTAGTCCGAGAAAAAAATTGGAGGCGTaAAGTTGaTaATTTGaAATAT
aCTGGACCTCTGCCTCaAACTGaTTatGGAGTaTaTGGTTtGAatGAGTAATAAAAGTTT
TACGCTTGTGAGTGGTTCTTTCGttttGTATTTACAATATATTAATTACGTCATTGCTAA
TTTCTAAGTGACCATTGGTTATGATAAGGAATGTGTTTAAGATTATTACTTGTTATCCAC
ATTAATTTTGTAGATTATACACATGTtAAGCATCATTTGTATATTAATAAAGCAATTTCT
TTTGAAaTAC
>isotig00010  gene=isogroup00005  length=1210  numContigs=5
TATAAATTACAGACGTACAACATTGGTTTGTCCCAATTACGATTTATTATGACTTGCGGC
TAGTCGCgGTGTAACACTTtATTACTTGCATCAATTTTTCATAAAGAAATTAACATTTAC
ATACCATGGATGCGTGCGAAATTTTACTGTCACCAGATGAAAGTACGCGGAATACAATCG
TAAACGTGTTAAGTGAGGCAGCTTTAGAAAAGGCAGTGAAAGGTTTTAAAGATTGGTTGA
AAGATGAACCTGaTGTACCTAATTCTGTCGATGAACAACTGATTCGCAATATAATAACcT
ACTCCCAATTTGATCTTTCTGTAGCTAAACAAAGATTCCAAGGATACCTCCAGTAcCGAA
CTAAACATGAAGCATATGTCACTAGCAGAAAATTTAGCGATAATTTCATGGATGATCTTT
CTTTACATAGGCAAGTGATATTAATTCCAAGGCACTTACCTGGCGGTTATAAAATAGTTT
ACGCCAGATTTCTACCGAATGTTGATCAATTTGATTTCAAAAAACTTCTTAACCTCCTTT
ACTTCTACGTTGACTTTTTTCTGTGCGAACAGTTTTGCTCTGGTTACATTGGGTTATATG
ATTTAGAACATTTTAAACTTGAACACTTAGAGAAAGTCGATATAAAACGGTTCATCGACG
TTTTTAACTTCATCTATAATCTCCAGGTTTTTCCAATTAAAGCAATACATTTTATAAATG
TACCACCCACAGTACCGGAACATATTATAAAATTGGTGAAACAACtGGaatAaTGGaGGa
CtGGCaGGAaagaCTtaCTTtCaTAaaTCTTtGGaTGaatTGaAAGaatAtATACCAAAT
GGCGTCTTACCTAAGCAATATGGAGGAAATGGAGATGATTTGGATGAATTATCTGAGAAT
TTTCaGAAGTAcTTAGTCCGAGAAAAAAATTGGAGGCGTaAAGTTGaTaATTTGaAATAT
aCTGGACCTCTGCCTCaaaCTGaTTatGGAGTaTaTGGTTtGAatGAGTAATAAAAGTTT
TACGCTTGTGAGTGGTTCTTTCGttttGTATTTACAATATATTAATTACGTCATTGCTAA
TTTCTAAGTGACCATTGGTTATGATAAGGAATGTGTTTAAGATTATTACTTGTTATCCAC
ATTAATTTTGTAGATTATACACATGTtAAGCATCATTTGTATATTAATAAAGCAATTTCT
TTTGAAaTAC
>isotig00011  gene=isogroup00005  length=1210  numContigs=6
TATAAATTACAGACGTACAACATTGGTTTGTCCCAATTACGATTTATTATGACTTGCGGC
TAGTCGCgGTGTAACACTTtATTACTTGCATCAATTTTTCATAAAGAAATTAACATTTAC
ATACCATGGATGCGTGCGAAATTTTACTGTCACCAGATGAAAGTACGCGGAATACAATCG
TAAACGTGTTAAGTGAGGCAGCTTTAGAAAAGGCAGTGAAAGGTTTTAAAGATTGGTTGA
AAGATGAACCTGaTGTACCTAATTCTGTCGATGAACAATTCATACGCAATATAATAACCT
ACTCCCAATTTGATCTTGCTCTAGCTAAACAGAAGTTCGAGGAATACCTTCAATACCGAA
CTAAACATGAAGCATATGTCAGTAGCAGAAAATTTAGCGATGATTACATCGATGATCTTT
CTTTACATAGGCAACTGATATTAATTCCAAGGCACTTACCTGGCGGTTATAAAATAGTTT
ACGTGAGATTTCTACCGGATATTGACCAATTTGATTTCAAAAAACTTCTTAACTTCCTTT
ACTTTTACGTTGACTTTTTGCTGTGCGAACAGTTTTGCTCTGGTTACATTGGGTTATATG
ATTTTGAATATTTTAAACCTGAACTCTTAGAGAAAATCGATATAAAACGGTTCATCGACG
TTTTTCAGTTCatCTataAtCTCCAGTTTTTTCCAATTAAAGCAATACATTTTATAAATG
TACCACCCACGGTACCGGAACATATTATAAAATTGGTGAAACAACtGGaatAaTGGaGGa
CtGGCaGGAaagaCTtaCTTtCaTAaaTCTTtGGaTGaatTGaAAGaatAtATACCAAAT
GGCGTCTTACCTAAGCAATATGGAGGAAATGGAGATGATTTGGATGAATTATCTGAGAAT
TTTCaGAAGTAcTTAGTCCGAGAAAAAAATTGGAGGCGTaAAGTTGaTaATTTGaAATAT
aCTGGACCTCTGCCTCaaaCTGaTTatGGAGTaTaTGGTTtGAatGAGTAATAAAAGTTT
TACGCTTGTGAGTGGTTCTTTCGttttGTATTTACAATATATTAATTACGTCATTGCTAA
TTTCTAAGTGACCATTGGTTATGATAAGGAATGTGTTTAAGATTATTACTTGTTATCCAC
ATTAATTTTGTAGATTATACACATGTtAAGCATCATTTGTATATTAATAAAGCAATTTCT
TTTGAAaTAC
>isotig00012  gene=isogroup00005  length=1017  numContigs=5
TATAAATTACAGACGTACAACATTGGTTTGTCCCAATTACGATTTATTATGACTTGCGGC
TAGTCGCgGTGTAACACTTtATTACTTGCATCAATTTTTCATAAAGAAATTAACATTTAC
ATACCATGGATGCGTGCGAAATTTTACTGTCACCAGATGAAAGTACGCGGAATACAATCG
TAAACGTGTTAAGTGAGGCAGCTTTAGAAAAGGCAGTGAAAGGTTTTAAAGATTGGTTGA
AAGATGAACCTGaTGTACCTAATTCTGTCGATGAACAATTCATACGCAATATAATAACCT
ACTCCCAATTTGATCTTGCTCTAGCTAAACAGAAGTTCGAGGAATACCTTCAATACCGAA
CTAAACATGAAGCATATGTCAGTAGCAGAAAATTTAGCGATGATTACATCGATGATCTTT
CTTTACATAGGCAACTGATATTAATTCCAAGGCACTTACCTGGCGGTTATAAAATAGTTT
ACGTGAGATTTCTACCGGATATTGACCAATTTGATTTCAAAAAACTTCTTAACTTCCTTT
ACTTTTACGTTGACTTTTTGCTGTGCGAACAGTTTTGCTCTGGTTACATTGGGTTATATG
ATTTAGAACATTTTAAACTTGAACACTTAGAGAAAGTCGATATgaaaCGcTTCATCGACG
cTTTtcATTTCATCTTTAAtCTCCAGCTCTGCCCAGTTAAAGCAATACATTTTGTAAATT
TACCGCCCTCaGTACCGGAACATGTTGTGAAATTGGTGAAACAGCTGGATAATGCAGGAC
TGGCAGGAAAGACTTACGTTCATAAATCTTTGGACGAATTAAAAGAATATATACCAAAtA
ATGTCTtACCTAAGCAATATGGAGGAAATGGAGATGATTTGGATGAATTATCTGAGAATT
TTCAGAAGTAtTTAGTCCGaGAAAAAaacTGGAGGCGcAAAgTAGATAATTtGAAaTATA
CTGGACCTcTGCcTCAAaCTGACTATggAGTGTACATGGTttggATGAGCaatagaa
>isotig00013  gene=isogroup00005  length=985  numContigs=2
CCATAATTACAATTTATCATCGTCTACGCCTAGTCGCTGTATAATATAGAGTcGCCTGCA
TCAATTTtGCGTAAGCAAATTAACATTCACATACAATGAACGTGAGCAAAATTTTGGGGT
CACCCGATGAAAGCACTCGAAATACAATCATAAAAGAGTTGAATTTGAATGAAGCAGCTT
TAGAAAAGGTGGTAGAAGAATTTAAAGATTGGTTGAAAAATGAACCTGACGTGCCTGATT
ATGCCGATGAACGGTTAATACGTAATATAGTAGCTCATTCACAaCTCGATCTTCCTgTAG
CTAAACGTaAgTTCCAAGGaTATCTCCAATACCGAACtAAACAttGGCtTTtGCGGGAAa
TTTAGCGATGATTACTTTAATGATCTTTTTtGCATAGGCAAGTGACATCAATTCCAAGGT
ATTTACCCGGGGGTTATAAACTAGCTTACGCCGGAtTTTTACCgAATACtGATCAAtTTG
ATTTtCAAAaGCTTCTTAACtACgTTtACtTTTtACGTTGACTTTATTCTGTGCGAAGAA
TTTTGCTCTGGTTACATTGGGTTATATGATTTAGAACATTTTAAACTTGAACACTTAGAG
AAAGTCGATATGAAACGGTTCATCGACACTTTTCATTTCCTCTTTAATCTCCAGCTTGTc
CCAGTTAAAGAACTACATTTtGtAAAtTTACCGCCcTCAGTACCGGAACATATTGTAAAA
TTGGTGAAACAGCTGGATAACGCAGGAGTGGCAGaGAAGACTTACGTTCATAAATCTTTg
GAcGAATTAAAAGAATATATACCAagTGACGTCTTACCTAAGCaaTATGGAGGAGATGGA
GATGATTTGGATGAATTATCAGAGAATTTTCGGAAGTAtTTAGTTCAaGAAAAAAaCtgg
ggCAGGAAAgTAGATAATTtGAAaTATACTGGACCTcTGCcTCAAaCTGACTATggAGTG
TACATGGTttggATGAGCaatagaa
>isotig00014  gene=isogroup00005  length=601  numContigs=3
TATAAATTACAGACGTACAACATTGGTTTGTCCCAATTACGATTTATTATGACTTGCGGC
TAGTCGCgGTGTAACACTTtATTACTTGCATCAATTTTTCATAAAGAAATTAACATTTAC
ATACCATGGATGCGTGCGAAATTTTACTGTCACCAGATGAAAGTACGCGGAATACAATCG
TAAACGTGTTAAGTGAGGCAGCTTTAGAAAAGGCAGTGAAAGGTTTTAAAGATTGGTTGA
AAGATGAACCTGaTGTACCTAATTCTGTCGATGAACAACTGATTCGCAATATAATAACcT
ACTCCCAATTTGATCTTTCTGTAGCTAAACAAAGATTCCAAGGATACCTCCAGTAcCGAA
CTAAACATGTCACTAGCAGAAAATTTAGCGATaaaTTTCATCGATGATCTTtCtTTACAT
AGGCAAGTGATATTAATTCCAAGGCACcTACCTGGCGGTTATAAAATAGCTTACGCGAGA
TTTCTACCGAATGTTGACCAATTTGATTTCAAAAaaCTTCTTAACCTCCTTTACTTCTAC
GTTGACTTTTttCTGTGCGAAGAGtCTTGTTCTGGTTACATTGGGTTATATGATTTtGAA
C
>isotig00015  gene=isogroup00006  length=741  numContigs=7
ACACattACATCCGAACACTCGACGGAcAATCAAGCAAAAATGTTcTTCAAGATTCTTGC
ATTCGCCGCTGCCGTAGCTGTAGCCAAAGCTGGAATTATCGGATCTCCTCTAGCTTCAGC
CTACTCCTATTCCGCACCTGTAGCAGCACCATATGCTTATTCAGCTCCAATTGCTAAAGT
GCCGCACCACTTGCTTATGCaGCGCCcGCCCCAATTGCATACAGCGCCCCAATTGCTAAA
ATAGCCGCCCCCGTAGCTGTTGCTAAGACCGTCGTCCAAGAAGAATACGATCCACATCCT
CAATACTCATACGCTTAcGAcATCCAAGATGGTCTTACTGGTGATAACAAGCAACAACAA
GAATCTCGTGACGGTGATGTAGTACAAGGATCTTACTCCCTCGTTGAACCTGATGGCACC
AGACGTGTTGTACAATATCAAGCTGATCCAGTTAACGGATTCAACGCTGTCGTCAGCAAG
gAACCGCTCGCtGTTAAAGTAGCTGCTGCTCCGGTAGTTAAAGCCGTCGCTCCAGTAGCA
TAtGCTGCTCCAGTAGCTAAAATCGCTGCTCCAATTGGATACGcCGCTccATACGCTAGA
GTaGcAGcTCCAtTGGCGTACTCATCACCAGTTGCCAAAGTGtGGTAAAATaAGTGTAGA
TGATTGTTAAATTATTATTTTcTTATTTATAAGtCAACcAAAaCGATAAATAAACGAACA
CAAACGTATTCTaaaCAAAAA
>isotig00016  gene=isogroup00006  length=741  numContigs=8
ACACattACATCCGAACACTCGACGGAcAATCAAGCAAAAATGTTcTTCAAGATTCTTGC
ATTCGCCGCTGCCGTAGCTGTAGCCAAAGCTGGAATTATAGGATCTCCTCTAGCTTCAGC
CTACTCCTAtTCCaCACCTGTAGCAGCACCATACGCATATTCAGCTCCAATTGCTAAAGT
GCCGCACCACTTGCTTATGCaGCGCCcGCCCCAATTGCATACAGCGCCCCAATTGCTAAA
ATAGCCGCCCCCGTAGCTGTTGCTAAGACCGTCGTCCAAGAAGAATACGATCCACATCCT
CAATACTCATACGCTTAcGAcATCCAAGATGGTCTTACTGGTGATAACAAGCAACAACAA
GAATCTCGTGACGGTGATGTAGTACAAGGATCTTACTCCCTCGTTGAACCTGATGGCACC
AGACGTGTTGTACAATATCAAGCTGATCCAGTTAACGGATTCAACGCTGTCGTCAGCAAG
gAACCGCTCGCtGTTAAAGTAGCTGCTGCTCCGGTAGTTAAAGCCGTCGCTCCAGTAGCA
TAtGCTGCTCCAGTAGCTAAAATCGCTGCTCCAATTGGATACGcCGCTccATACGCTAGA
GTaGcAGcTCCAtTGGCGTACTCATCACCAGTTGCCAAAGTGtGGTAAAATaAGTGTAGA
TGATTGTTAAATTATTATTTTcTTATTTATAAGtCAACcAAAaCGATAAATAAACGAACA
CAAACGTATTCTaaaCAAAAA
>isotig00017  gene=isogroup00006  length=742  numContigs=7
ACACattACATCCGAACACTCGACGGAcAATCAAGCAAAAATGTTcTTCAAGATTCTTGC
ATTCGCCGCTGCCGTAGCTGTAGCCAAAGCTGGAATTATAGGATCTCCTCTAGCTTCAGC
CTACTCCTAtTCCaCACCTGTAGCAGCACCATATGCATATTCAGCCCCAATTGCTAAAGT
AGCCGCACCACTTGCTTATGCaGCGCCcGCCCCAATTGCATACAGCGCCCCAATTGCTAA
AATAGCCGCCCCCGTAGCTGTTGCTAAGACCGTCGTCCAAGAAGAATACGATCCACATCC
TCAATACTCATACGCTTAcGAcATCCAAGATGGTCTTACTGGTGATAACAAGCAACAACA
AGAATCTCGTGACGGTGATGTAGTACAAGGATCTTACTCCCTCGTTGAACCTGATGGCAC
CAGACGTGTTGTACAATATCAAGCTGATCCAGTTAACGGATTCAACGCTGTCGTCAGCAA
GgAACCGCTCGCtGTTAAAGTAGCTGCTGCTCCGGTAGTTAAAGCCGTCGCTCCAGTAGC
ATAtGCTGCTCCAGTAGCTAAAATCGCTGCTCCAATTGGATACGcCGCTccATACGCTAG
AGTaGcAGcTCCAtTGGCGTACTCATCACCAGTTGCCAAAGTGtGGTAAAATaAGTGTAG
ATGATTGTTAAATTATTATTTTcTTATTTATAAGtCAACcAAAaCGATAAATAAACGAAC
ACAAACGTATTCTaaaCAAAAA
>isotig00018  gene=isogroup00006  length=733  numContigs=6
ACACattACATCCGAACACTCGACGGAcAATCAAGCAAAAATGTTcTTCAAGATTCTTGC
ATTCGCCGCTGCCGTAGCTGTAGCCAAAGCTGGAATTATCGGATCTCCTCTAGCTTCAGC
CTACTCCTATTCCGCACCTGTAGCAGCACCATATGCTTATTCAGCTCCAATTGCTAAAGT
GCCGCACCACTTGCTTATGCaGCGCCcGCCCCAATTGCATACAGCGCCCCAATTGCTAAA
ATAGCCGCCCCCGTAGCTGTTGCTAAGACCGTCGTCCAAGAAGAATACGATCCACATCCT
CAATACTCATACGCTTAcGAcATCCAAGATGGTCTTACTGGTGATAACAAGCAACAACAA
GAATCTCGTGACGGTGATGTAGTACAAGGATCTTACTCCCTCGTTGAACCTGATGGCACC
AGACGTGTTGTACAATATCAAGCTGATCCAGTTAACGGATTCAACGCTGTCGTCAGCAAG
gAACCGCTCGCtGTTAAAGTAGCTGCTGCTCCGGTAGTTAAAGCCGTCGCTCCAGTAGCA
TAtGCTGCTCCAGTAGCTAAAATCGCTGCTCCAATTGGATACGCTGCCCCATATGCTAGA
GTAGCAGCTCCATTAGCGTACTCATCACCAGTTGCCaAAAtTTGGTAAAATAAGTGTAGA
TCATTGTTAAATTATTATTATTTTTtAtTTATTAAtCAAGcaCaAACGaTAAaTaAACGA
aCGCaAaCGTaaa
>isotig00019  gene=isogroup00006  length=733  numContigs=7
ACACattACATCCGAACACTCGACGGAcAATCAAGCAAAAATGTTcTTCAAGATTCTTGC
ATTCGCCGCTGCCGTAGCTGTAGCCAAAGCTGGAATTATAGGATCTCCTCTAGCTTCAGC
CTACTCCTAtTCCaCACCTGTAGCAGCACCATACGCATATTCAGCTCCAATTGCTAAAGT
GCCGCACCACTTGCTTATGCaGCGCCcGCCCCAATTGCATACAGCGCCCCAATTGCTAAA
ATAGCCGCCCCCGTAGCTGTTGCTAAGACCGTCGTCCAAGAAGAATACGATCCACATCCT
CAATACTCATACGCTTAcGAcATCCAAGATGGTCTTACTGGTGATAACAAGCAACAACAA
GAATCTCGTGACGGTGATGTAGTACAAGGATCTTACTCCCTCGTTGAACCTGATGGCACC
AGACGTGTTGTACAATATCAAGCTGATCCAGTTAACGGATTCAACGCTGTCGTCAGCAAG
gAACCGCTCGCtGTTAAAGTAGCTGCTGCTCCGGTAGTTAAAGCCGTCGCTCCAGTAGCA
TAtGCTGCTCCAGTAGCTAAAATCGCTGCTCCAATTGGATACGCTGCCCCATATGCTAGA
GTAGCAGCTCCATTAGCGTACTCATCACCAGTTGCCaAAAtTTGGTAAAATAAGTGTAGA
TCATTGTTAAATTATTATTATTTTTtAtTTATTAAtCAAGcaCaAACGaTAAaTaAACGA
aCGCaAaCGTaaa
>isotig00020  gene=isogroup00006  length=734  numContigs=6
ACACattACATCCGAACACTCGACGGAcAATCAAGCAAAAATGTTcTTCAAGATTCTTGC
ATTCGCCGCTGCCGTAGCTGTAGCCAAAGCTGGAATTATAGGATCTCCTCTAGCTTCAGC
CTACTCCTAtTCCaCACCTGTAGCAGCACCATATGCATATTCAGCCCCAATTGCTAAAGT
AGCCGCACCACTTGCTTATGCaGCGCCcGCCCCAATTGCATACAGCGCCCCAATTGCTAA
AATAGCCGCCCCCGTAGCTGTTGCTAAGACCGTCGTCCAAGAAGAATACGATCCACATCC
TCAATACTCATACGCTTAcGAcATCCAAGATGGTCTTACTGGTGATAACAAGCAACAACA
AGAATCTCGTGACGGTGATGTAGTACAAGGATCTTACTCCCTCGTTGAACCTGATGGCAC
CAGACGTGTTGTACAATATCAAGCTGATCCAGTTAACGGATTCAACGCTGTCGTCAGCAA
GgAACCGCTCGCtGTTAAAGTAGCTGCTGCTCCGGTAGTTAAAGCCGTCGCTCCAGTAGC
ATAtGCTGCTCCAGTAGCTAAAATCGCTGCTCCAATTGGATACGCTGCCCCATATGCTAG
AGTAGCAGCTCCATTAGCGTACTCATCACCAGTTGCCaAAAtTTGGTAAAATAAGTGTAG
ATCATTGTTAAATTATTATTATTTTTtAtTTATTAAtCAAGcaCaAACGaTAAaTaAACG
AaCGCaAaCGTaaa
>isotig00021  gene=isogroup00006  length=743  numContigs=6
ACACattACATCCGAACACTCGACGGAcAATCAAGCAAAAATGTTcTTCAAGATTCTTGC
ATTCGCCGCTGCCGTAGCTGTAGCCAAAGCTGGAATTATCGGATCTCCTCTAGCTTCAGC
CTACTCCTATTCCGCACCTGTAGCAGCACCATATGCTTATTCAGCTCCAATTGCTAAAGT
GCCGCACCACTTGCTTATGCaGCGCCcGCCCCAATTGCATACAGCGCCCCAATTGCTAAA
ATAGCCGCCCCCGTAGCTGTTGCTAAGACCGTCGTCCAAGAAGAATACGATCCACATCCT
CAATACTCATACGCTTAcGAcATCCAAGATGGTCTTACTGGTGATAACAAGCAACAACAA
GAATCTCGTGACGGTGATGTAGTACAAGGATCTTACTCCCTCGTTGAACCTGATGGCACC
AGACGTGTTGTACAATATCAAGCTGATCCAGTTAACGGATTCAACGCTGTCGTCAGCAAG
gAACCGCTCGCtGTCAAAGTGGCTGCTGCTCCGGTAGTTAAAACCGTCGCGCCAGTAGCA
TATGCTGCTCCAGTAGCTAAAATCGCTGCTCCAATTGGATACGCTGCCCCATATACTAGA
GTAGCAGCTCCATTAGCGTACTCATCACCAGTTGCCAAAGTGTGGTAAAATAATTGTAGA
TGATTGTTAAATTATTATTTTcTTATTTATAAGtCAAaCcAAAaaCGATAAATAAACGAA
CACAAACGTATTCTaaaCAAAAA
>isotig00022  gene=isogroup00006  length=743  numContigs=7
ACACattACATCCGAACACTCGACGGAcAATCAAGCAAAAATGTTcTTCAAGATTCTTGC
ATTCGCCGCTGCCGTAGCTGTAGCCAAAGCTGGAATTATAGGATCTCCTCTAGCTTCAGC
CTACTCCTAtTCCaCACCTGTAGCAGCACCATACGCATATTCAGCTCCAATTGCTAAAGT
GCCGCACCACTTGCTTATGCaGCGCCcGCCCCAATTGCATACAGCGCCCCAATTGCTAAA
ATAGCCGCCCCCGTAGCTGTTGCTAAGACCGTCGTCCAAGAAGAATACGATCCACATCCT
CAATACTCATACGCTTAcGAcATCCAAGATGGTCTTACTGGTGATAACAAGCAACAACAA
GAATCTCGTGACGGTGATGTAGTACAAGGATCTTACTCCCTCGTTGAACCTGATGGCACC
AGACGTGTTGTACAATATCAAGCTGATCCAGTTAACGGATTCAACGCTGTCGTCAGCAAG
gAACCGCTCGCtGTCAAAGTGGCTGCTGCTCCGGTAGTTAAAACCGTCGCGCCAGTAGCA
TATGCTGCTCCAGTAGCTAAAATCGCTGCTCCAATTGGATACGCTGCCCCATATACTAGA
GTAGCAGCTCCATTAGCGTACTCATCACCAGTTGCCAAAGTGTGGTAAAATAATTGTAGA
TGATTGTTAAATTATTATTTTcTTATTTATAAGtCAAaCcAAAaaCGATAAATAAACGAA
CACAAACGTATTCTaaaCAAAAA
>isotig00023  gene=isogroup00006  length=744  numContigs=6
ACACattACATCCGAACACTCGACGGAcAATCAAGCAAAAATGTTcTTCAAGATTCTTGC
ATTCGCCGCTGCCGTAGCTGTAGCCAAAGCTGGAATTATAGGATCTCCTCTAGCTTCAGC
CTACTCCTAtTCCaCACCTGTAGCAGCACCATATGCATATTCAGCCCCAATTGCTAAAGT
AGCCGCACCACTTGCTTATGCaGCGCCcGCCCCAATTGCATACAGCGCCCCAATTGCTAA
AATAGCCGCCCCCGTAGCTGTTGCTAAGACCGTCGTCCAAGAAGAATACGATCCACATCC
TCAATACTCATACGCTTAcGAcATCCAAGATGGTCTTACTGGTGATAACAAGCAACAACA
AGAATCTCGTGACGGTGATGTAGTACAAGGATCTTACTCCCTCGTTGAACCTGATGGCAC
CAGACGTGTTGTACAATATCAAGCTGATCCAGTTAACGGATTCAACGCTGTCGTCAGCAA
GgAACCGCTCGCtGTCAAAGTGGCTGCTGCTCCGGTAGTTAAAACCGTCGCGCCAGTAGC
ATATGCTGCTCCAGTAGCTAAAATCGCTGCTCCAATTGGATACGCTGCCCCATATACTAG
AGTAGCAGCTCCATTAGCGTACTCATCACCAGTTGCCAAAGTGTGGTAAAATAATTGTAG
ATGATTGTTAAATTATTATTTTcTTATTTATAAGtCAAaCcAAAaaCGATAAATAAACGA
ACACAAACGTATTCTaaaCAAAAA
>isotig00024  gene=isogroup00006  length=719  numContigs=6
ACACattACATCCGAACACTCGACGGAcAATCAAGCAAAAATGTTcTTCAAGATTCTTGC
ATTCGCCGCTGCCGTAGCTGTAGCCAAAGCTGGAATTATCGGATCTCCTCTAGCTTCAGC
CTACTCCTATTCCGCACCTGTAGCAGCACCATATGCTTATTCAGCTCCAATTGCTAAAGT
GCCGCACCACTTGCTTATGCaGCGCCcGCCCCAATTGCATACAGCGCCCCAATTGCTAAA
ATAGCCGCCCCCGTAGCTGTTGCTAAGACCGTCGTCCAAGAAGAATACGATCCACATCCT
CAATACTCATACGCTTAcGAcATCCAAGATGGTCTTACTGGTGATAACAAGCAACAACAA
GAATCTCGTGACGGTGATGTAGTACAAGGATCTTACTCCCTCGTTGAACCTGATGGCACC
AGACGTGTTGTACAATATCAAGCTGATCCAGTTAACGGATTCAACGCTGTCGTCAGCAAG
gAACCGCTCGCtGTTAAAGTAGCTGCTGCTCCGGTAGTTAAAGCCGTCGCTCCAGTAGCA
TAtGCTGCTCCAGTAGCTAAAATCGCTGCTCCAATTGGATACGCTGCCCCATATGCTAGA
TTAGCAGCTCCATTAGCATATTCAGCTCCAGTTGCTAAAGTGTGGTAAAATAAGTGTAAA
TGATTGTTAAATTATTATCTTTTATTTAGTAGTGAaCCAAAAACAATAAATAAATCAAA
>isotig00025  gene=isogroup00006  length=719  numContigs=7
ACACattACATCCGAACACTCGACGGAcAATCAAGCAAAAATGTTcTTCAAGATTCTTGC
ATTCGCCGCTGCCGTAGCTGTAGCCAAAGCTGGAATTATAGGATCTCCTCTAGCTTCAGC
CTACTCCTAtTCCaCACCTGTAGCAGCACCATACGCATATTCAGCTCCAATTGCTAAAGT
GCCGCACCACTTGCTTATGCaGCGCCcGCCCCAATTGCATACAGCGCCCCAATTGCTAAA
ATAGCCGCCCCCGTAGCTGTTGCTAAGACCGTCGTCCAAGAAGAATACGATCCACATCCT
CAATACTCATACGCTTAcGAcATCCAAGATGGTCTTACTGGTGATAACAAGCAACAACAA
GAATCTCGTGACGGTGATGTAGTACAAGGATCTTACTCCCTCGTTGAACCTGATGGCACC
AGACGTGTTGTACAATATCAAGCTGATCCAGTTAACGGATTCAACGCTGTCGTCAGCAAG
gAACCGCTCGCtGTTAAAGTAGCTGCTGCTCCGGTAGTTAAAGCCGTCGCTCCAGTAGCA
TAtGCTGCTCCAGTAGCTAAAATCGCTGCTCCAATTGGATACGCTGCCCCATATGCTAGA
TTAGCAGCTCCATTAGCATATTCAGCTCCAGTTGCTAAAGTGTGGTAAAATAAGTGTAAA
TGATTGTTAAATTATTATCTTTTATTTAGTAGTGAaCCAAAAACAATAAATAAATCAAA
>isotig00026  gene=isogroup00006  length=720  numContigs=6
ACACattACATCCGAACACTCGACGGAcAATCAAGCAAAAATGTTcTTCAAGATTCTTGC
ATTCGCCGCTGCCGTAGCTGTAGCCAAAGCTGGAATTATAGGATCTCCTCTAGCTTCAGC
CTACTCCTAtTCCaCACCTGTAGCAGCACCATATGCATATTCAGCCCCAATTGCTAAAGT
AGCCGCACCACTTGCTTATGCaGCGCCcGCCCCAATTGCATACAGCGCCCCAATTGCTAA
AATAGCCGCCCCCGTAGCTGTTGCTAAGACCGTCGTCCAAGAAGAATACGATCCACATCC
TCAATACTCATACGCTTAcGAcATCCAAGATGGTCTTACTGGTGATAACAAGCAACAACA
AGAATCTCGTGACGGTGATGTAGTACAAGGATCTTACTCCCTCGTTGAACCTGATGGCAC
CAGACGTGTTGTACAATATCAAGCTGATCCAGTTAACGGATTCAACGCTGTCGTCAGCAA
GgAACCGCTCGCtGTTAAAGTAGCTGCTGCTCCGGTAGTTAAAGCCGTCGCTCCAGTAGC
ATAtGCTGCTCCAGTAGCTAAAATCGCTGCTCCAATTGGATACGCTGCCCCATATGCTAG
ATTAGCAGCTCCATTAGCATATTCAGCTCCAGTTGCTAAAGTGTGGTAAAATAAGTGTAA
ATGATTGTTAAATTATTATCTTTTATTTAGTAGTGAaCCAAAAACAATAAATAAATCAAA
>isotig00027  gene=isogroup00007  length=731  numContigs=8
AtCAtCAGTTATCTTTTagCTGcTTAAATAAATCCACCGTCTTGTaaaCATATATTCAAT
TCGAAAGCAACTAAGATGTTCTTTCAAATTATTGCTGTAGCAAGCTTAGCCACCCTCACT
TTAGGATCTCCAATCGAGAGCCATGCTAGTTCATACATTTCCACTAGCTTCGGAGGTTAT
GGAAATCTAGGTAGCCTAGGAGGTGACGATCAAGGAGGTCTCGGTGGACACGTTGTAGCT
GCACCAATCATCACCCACCATGCAGTTCCTCTGGTCCACAAAGTCGTTACACCtGTCATT
CAAAAAGTTCCAGTCTACGTGAAGCACGTCGAACAACACGTCGAAGAAGAACAGGgACCT
GCTGAATACCAATTCCACTACGCTGTCGAAGAtAAACACACTGGAGACaTcAAATCGCAA
AAAGAAGTCAGACACGGCGATCAaGTCCAAGGCGAGTACAGTCTGAAGGAAGCCGATGGT
ACCGTTAGGATTGTCAAGTATATCGCTGATAAGAAGAACGGTTTCAATGCTGTTGTTCTC
AGACaAGGACACGCTGCTCATCCCCAAGTTCAAGTTAAGAAAGTCGTAGTACCTGTGGTA
GCTGGTCATCACGATGGTTACCAACAATATCTTTCTCATTACTAAGGgAATTGTTTaTTG
ATATATCTGTGCCAATGCTTCTATGTTTCTGTTGTATGTAAGCTGAGATTATTAAAGATT
ATTTTtGTAaC
>isotig00028  gene=isogroup00007  length=733  numContigs=8
AtCAtCAGTTATCTTTTagCTGcTTAAATAAATCCACCGTCTTGTaaaCAcaTATATTCA
ATTCGAAAGCAACTAAGATGTTCTTTCAAATTATTACTGTAGCGACCTTAGCCACGCTCA
CTTTAGGATCTCCAATCGAGAGCCATGCCAGTTCATACATTTCCACTAGCTTCGGAGGAT
ATGGAAATCTAGGTAGTCTAGGAGGTGACGATCAAGGAGGTCTCGGTGGACACGTTGTAG
CTGCACCAATCATCACCCACCATGCAGTTCCTCTGGTCCACAAAGTCGTTACACCaGTCA
TTCAAAAAGTTCCAGTCTACGTGAAGCACGTCGAACAACACGTCGAAGAAGAACAGGgAC
CTGCTGAATACCAATTCCACTACGCTGTCGAAGAtAAACACACTGGAGACaTcAAATCGC
AAAAAGAAGTCAGACACGGCGATCAaGTCCAAGGCGAGTACAGTCTGAAGGAAGCCGATG
GTACCGTTAGGATTGTCAAGTATATCGCTGATAAGAAGAACGGTTTCAATGCTGTTGTTC
TCAGACaAGGACACGCTGCTCATCCCCAAGTTCAAGTTAAGAAAGTCGTAGTACCTGTGG
TAGCTGGTCATCACGATGGTTACCAACAATATCTTTCTCATTACTAAGGgAATTGTTTaT
TGATATATCTGTGCCAATGCTTCTATGTTTCTGTTGTATGTAAGCTGAGATTATTAAAGA
TTATTTTtGTAaC
>isotig00029  gene=isogroup00007  length=730  numContigs=8
AtCAtCAGTTATCTTTTagCTGcTTAAATAAATCCACCGTCTTGTaaaCATATATTCAAT
TCGAAAGCAACTAAGATGTTCTTTCAAATTATTGCTGTAGCAAGCTTAGCCACCCTCACT
TTAGGATCTCCAATCGAGAGCCATGCTAGTTCATACATTTCCACTAGCTTCGGAGGTTAT
GGAAATCTAGGTAGCCTAGGAGGTGACGATCAAGGAGGTCTCGGTGGACACGTTGTAGCT
GCACCAATCATCACCCACCATGCAGTTCCTCTGGTCCACAAAGTCGTTACACCaGTCATT
CAAAAAGTTCCAGTCTACGTGAAGCACGTCGAACAACACGTCGAAGAAGAACAGGgACCT
GCTGAATACCAATTCCACTACGCTGTCGAAGAtAAACACACTGGGACATCAAATCGCAAA
AAGAAGTCAGACACGGCGATCAGGTCCAAGGCGAGTACAGTCTGAAGGAAGCCGATGGCA
CCGTTAGGATTGTCAAGTATATCGCTGATAAGAAGAACGGTTTCAATGCTGTTGTTCTCA
GACaAGGACACGCTGCTCATCCCCAAGTTCAAGTTAAGAAAGTCGTAGTACCTGTGGTAG
CTGGTCATCACGATGGTTACCAACAATATCTTTCTCATTACTAAGGgAATTGTTTaTTGA
TATATCTGTGCCAATGCTTCTATGTTTCTGTTGTATGTAAGCTGAGATTATTAAAGATTA
TTTTtGTAaC
>isotig00030  gene=isogroup00007  length=732  numContigs=8
AtCAtCAGTTATCTTTTagCTGcTTAAATAAATCCACCGTCTTGTaaaCAcaTATATTCA
ATTCGAAAGCAACTAAGATGTTCTTTCAAATTATTACTGTAGCGACCTTAGCCACGCTCA
CTTTAGGATCTCCAATCGAGAGCCATGCCAGTTCATACATTTCCACTAGCTTCGGAGGAT
ATGGAAATCTAGGTAGTCTAGGAGGTGACGATCAAGGAGGTCTCGGTGGACACGTTGTAG
CTGCACCAATCATCACCCACCATGCAGTTCCTCTGGTCCACAAAGTCGTTACACCaGTCA
TTCAAAAAGTTCCAGTCTACGTGAAGCACGTCGAACAACACGTCGAAGAAGAACAGGgAC
CTGCTGAATACCAATTCCACTACGCTGTCGAAGAtAAACACACTGGGACATCAAATCGCA
AAAAGAAGTCAGACACGGCGATCAGGTCCAAGGCGAGTACAGTCTGAAGGAAGCCGATGG
CACCGTTAGGATTGTCAAGTATATCGCTGATAAGAAGAACGGTTTCAATGCTGTTGTTCT
CAGACaAGGACACGCTGCTCATCCCCAAGTTCAAGTTAAGAAAGTCGTAGTACCTGTGGT
AGCTGGTCATCACGATGGTTACCAACAATATCTTTCTCATTACTAAGGgAATTGTTTaTT
GATATATCTGTGCCAATGCTTCTATGTTTCTGTTGTATGTAAGCTGAGATTATTAAAGAT
TATTTTtGTAaC
>isotig00031  gene=isogroup00007  length=731  numContigs=8
AtCAtCAGTTATCTTTTagCTGcTTAAATAAATCCACCGTCTTGTaaaCATATATTCAAT
TCGAAAGCAACTAAGATGTTCTTTCAAATTATTGCTGTAGCAAGCTTAGCCACCCTCACT
TTAGGATCTCCAATCGAGAGCCATGCTAGTTCATACATTTCCACTAGCTTCGGAGGTTAT
GGAAATCTAGGTAGCCTAGGAGGTGACGATCAAGGAGGTCTCGGTGGACACGTTGTAGCT
GCACCAATCATCACCCACCATGCAGTTCCTCTGGTCCACAAAGTCGTTACACCtGTCATT
CAAAAAGTTCCAGTCTACGTGAAGCACGTCGAACAACACGTCGAAGAAGAACAGGgACCT
GCTGAATACCAATTCCACTACGCTGTCGAAGAtAAACACACTGGAGACaTcAAATCGCAA
AAAGAAGTCAGACACGGCGATCAaGTCCAAGGCGAGTACAGTCTGAAGGAAGCCGATGGT
ACCGTTAGGATTGTCAAGTATATCGCTGATAAGAAGAACGGTTTCAATGCTGTTGTTCTC
AGACaAGGACACGCTGCTCATCCCCAAGTTCAAGTTAAGAAAGTCGTAGTACCTGTGGTA
GCTGGTCATCATGATGGTTACCAACGATATCTTTCTCATTACTAAAGAAATTCTTTGTTG
ATATAATTTGTACCAACGCTTCTATGTTTTtGTTGTGTCTAAGCTGAGATTATTAAAGAT
tATTTttGTAA
>isotig00032  gene=isogroup00007  length=733  numContigs=8
AtCAtCAGTTATCTTTTagCTGcTTAAATAAATCCACCGTCTTGTaaaCAcaTATATTCA
ATTCGAAAGCAACTAAGATGTTCTTTCAAATTATTACTGTAGCGACCTTAGCCACGCTCA
CTTTAGGATCTCCAATCGAGAGCCATGCCAGTTCATACATTTCCACTAGCTTCGGAGGAT
ATGGAAATCTAGGTAGTCTAGGAGGTGACGATCAAGGAGGTCTCGGTGGACACGTTGTAG
CTGCACCAATCATCACCCACCATGCAGTTCCTCTGGTCCACAAAGTCGTTACACCaGTCA
TTCAAAAAGTTCCAGTCTACGTGAAGCACGTCGAACAACACGTCGAAGAAGAACAGGgAC
CTGCTGAATACCAATTCCACTACGCTGTCGAAGAtAAACACACTGGAGACaTcAAATCGC
AAAAAGAAGTCAGACACGGCGATCAaGTCCAAGGCGAGTACAGTCTGAAGGAAGCCGATG
GTACCGTTAGGATTGTCAAGTATATCGCTGATAAGAAGAACGGTTTCAATGCTGTTGTTC
TCAGACaAGGACACGCTGCTCATCCCCAAGTTCAAGTTAAGAAAGTCGTAGTACCTGTGG
TAGCTGGTCATCATGATGGTTACCAACGATATCTTTCTCATTACTAAAGAAATTCTTTGT
TGATATAATTTGTACCAACGCTTCTATGTTTTtGTTGTGTCTAAGCTGAGATTATTAAAG
ATtATTTttGTAA
>isotig00033  gene=isogroup00007  length=731  numContigs=7
AtCAtCAGTTATCTTTTagCTGcTTAAATAAATCCACCGTCTTGTaaaCATATATTCAAT
TCGAAAGCAACTAAGATGTTCTTTCAAATTATTGCTGTAGCAAGCTTAGCCACCCTCACT
TTAGGATCTCCAATCGAGAGCCATGCTAGTTCATACATTTCCACTAGCTTCGGAGGTTAT
GGAAATCTAGGTAGCCTAGGAGGTGACGATCAAGGAGGTCTCGGTGGACACGTTGTAGCT
GCACCAATCATCACCCACCATGCCGTTCCTCTGGTCCACAAAGTCGTTACACCAGTCATT
CAAAAAGTTCCAGTCTACGTGAAGCACGTCGAACAACACGTCGAAGAAGAACATGGACCT
GCTGAATACCAATTCCACTACGCTGTCGAAGACAAACACACCGGGGACATCAAATCGCAA
AAAGAAGTCAGACACGGCGATCAGGTCCAAGGCGAGTACAGTCTGAAGGAAGCCGATGGC
ACCGTTAGGATTGTCAAGTATATCGCTGATAAGAAGAACGGTTTCAATGCTGTTGTTCTC
AGACaAGGACACGCTGCTCATCCCCAAGTTCAAGTTAAGAAAGTCGTAGTACCTGTGGTA
GCTGGTCATCACGATGGTTACCAACAATATCTTTCTCATTACTAAGGgAATTGTTTaTTG
ATATATCTGTGCCAATGCTTCTATGTTTCTGTTGTATGTAAGCTGAGATTATTAAAGATT
ATTTTtGTAaC
>isotig00034  gene=isogroup00007  length=733  numContigs=7
AtCAtCAGTTATCTTTTagCTGcTTAAATAAATCCACCGTCTTGTaaaCAcaTATATTCA
ATTCGAAAGCAACTAAGATGTTCTTTCAAATTATTACTGTAGCGACCTTAGCCACGCTCA
CTTTAGGATCTCCAATCGAGAGCCATGCCAGTTCATACATTTCCACTAGCTTCGGAGGAT
ATGGAAATCTAGGTAGTCTAGGAGGTGACGATCAAGGAGGTCTCGGTGGACACGTTGTAG
CTGCACCAATCATCACCCACCATGCCGTTCCTCTGGTCCACAAAGTCGTTACACCAGTCA
TTCAAAAAGTTCCAGTCTACGTGAAGCACGTCGAACAACACGTCGAAGAAGAACATGGAC
CTGCTGAATACCAATTCCACTACGCTGTCGAAGACAAACACACCGGGGACATCAAATCGC
AAAAAGAAGTCAGACACGGCGATCAGGTCCAAGGCGAGTACAGTCTGAAGGAAGCCGATG
GCACCGTTAGGATTGTCAAGTATATCGCTGATAAGAAGAACGGTTTCAATGCTGTTGTTC
TCAGACaAGGACACGCTGCTCATCCCCAAGTTCAAGTTAAGAAAGTCGTAGTACCTGTGG
TAGCTGGTCATCACGATGGTTACCAACAATATCTTTCTCATTACTAAGGgAATTGTTTaT
TGATATATCTGTGCCAATGCTTCTATGTTTCTGTTGTATGTAAGCTGAGATTATTAAAGA
TTATTTTtGTAaC
>isotig00035  gene=isogroup00007  length=730  numContigs=8
AtCAtCAGTTATCTTTTagCTGcTTAAATAAATCCACCGTCTTGTaaaCATATATTCAAT
TCGAAAGCAACTAAGATGTTCTTTCAAATTATTGCTGTAGCAAGCTTAGCCACCCTCACT
TTAGGATCTCCAATCGAGAGCCATGCTAGTTCATACATTTCCACTAGCTTCGGAGGTTAT
GGAAATCTAGGTAGCCTAGGAGGTGACGATCAAGGAGGTCTCGGTGGACACGTTGTAGCT
GCACCAATCATCACCCACCATGCAGTTCCTCTGGTCCACAAAGTCGTTACACCaGTCATT
CAAAAAGTTCCAGTCTACGTGAAGCACGTCGAACAACACGTCGAAGAAGAACAGGgACCT
GCTGAATACCAATTCCACTACGCTGTCGAAGAtAAACACACTGGGACATCAAATCGCAAA
AAGAAGTCAGACACGGCGATCAGGTCCAAGGCGAGTACAGTCTGAAGGAAGCCGATGGCA
CCGTTAGGATTGTCAAGTATATCGCTGATAAGAAGAACGGTTTCAATGCTGTTGTTCTCA
GACaAGGACACGCTGCTCATCCCCAAGTTCAAGTTAAGAAAGTCGTAGTACCTGTGGTAG
CTGGTCATCATGATGGTTACCAACGATATCTTTCTCATTACTAAAGAAATTCTTTGTTGA
TATAATTTGTACCAACGCTTCTATGTTTTtGTTGTGTCTAAGCTGAGATTATTAAAGATt
ATTTttGTAA
>isotig00036  gene=isogroup00007  length=732  numContigs=8
AtCAtCAGTTATCTTTTagCTGcTTAAATAAATCCACCGTCTTGTaaaCAcaTATATTCA
ATTCGAAAGCAACTAAGATGTTCTTTCAAATTATTACTGTAGCGACCTTAGCCACGCTCA
CTTTAGGATCTCCAATCGAGAGCCATGCCAGTTCATACATTTCCACTAGCTTCGGAGGAT
ATGGAAATCTAGGTAGTCTAGGAGGTGACGATCAAGGAGGTCTCGGTGGACACGTTGTAG
CTGCACCAATCATCACCCACCATGCAGTTCCTCTGGTCCACAAAGTCGTTACACCaGTCA
TTCAAAAAGTTCCAGTCTACGTGAAGCACGTCGAACAACACGTCGAAGAAGAACAGGgAC
CTGCTGAATACCAATTCCACTACGCTGTCGAAGAtAAACACACTGGGACATCAAATCGCA
AAAAGAAGTCAGACACGGCGATCAGGTCCAAGGCGAGTACAGTCTGAAGGAAGCCGATGG
CACCGTTAGGATTGTCAAGTATATCGCTGATAAGAAGAACGGTTTCAATGCTGTTGTTCT
CAGACaAGGACACGCTGCTCATCCCCAAGTTCAAGTTAAGAAAGTCGTAGTACCTGTGGT
AGCTGGTCATCATGATGGTTACCAACGATATCTTTCTCATTACTAAAGAAATTCTTTGTT
GATATAATTTGTACCAACGCTTCTATGTTTTtGTTGTGTCTAAGCTGAGATTATTAAAGA
TtATTTttGTAA
>isotig00037  gene=isogroup00007  length=731  numContigs=7
AtCAtCAGTTATCTTTTagCTGcTTAAATAAATCCACCGTCTTGTaaaCATATATTCAAT
TCGAAAGCAACTAAGATGTTCTTTCAAATTATTGCTGTAGCAAGCTTAGCCACCCTCACT
TTAGGATCTCCAATCGAGAGCCATGCTAGTTCATACATTTCCACTAGCTTCGGAGGTTAT
GGAAATCTAGGTAGCCTAGGAGGTGACGATCAAGGAGGTCTCGGTGGACACGTTGTAGCT
GCACCAATCATCACCCACCATGCCGTTCCTCTGGTCCACAAAGTCGTTACACCAGTCATT
CAAAAAGTTCCAGTCTACGTGAAGCACGTCGAACAACACGTCGAAGAAGAACATGGACCT
GCTGAATACCAATTCCACTACGCTGTCGAAGACAAACACACCGGGGACATCAAATCGCAA
AAAGAAGTCAGACACGGCGATCAGGTCCAAGGCGAGTACAGTCTGAAGGAAGCCGATGGC
ACCGTTAGGATTGTCAAGTATATCGCTGATAAGAAGAACGGTTTCAATGCTGTTGTTCTC
AGACaAGGACACGCTGCTCATCCCCAAGTTCAAGTTAAGAAAGTCGTAGTACCTGTGGTA
GCTGGTCATCATGATGGTTACCAACGATATCTTTCTCATTACTAAAGAAATTCTTTGTTG
ATATAATTTGTACCAACGCTTCTATGTTTTtGTTGTGTCTAAGCTGAGATTATTAAAGAT
tATTTttGTAA
>isotig00038  gene=isogroup00007  length=733  numContigs=7
AtCAtCAGTTATCTTTTagCTGcTTAAATAAATCCACCGTCTTGTaaaCAcaTATATTCA
ATTCGAAAGCAACTAAGATGTTCTTTCAAATTATTACTGTAGCGACCTTAGCCACGCTCA
CTTTAGGATCTCCAATCGAGAGCCATGCCAGTTCATACATTTCCACTAGCTTCGGAGGAT
ATGGAAATCTAGGTAGTCTAGGAGGTGACGATCAAGGAGGTCTCGGTGGACACGTTGTAG
CTGCACCAATCATCACCCACCATGCCGTTCCTCTGGTCCACAAAGTCGTTACACCAGTCA
TTCAAAAAGTTCCAGTCTACGTGAAGCACGTCGAACAACACGTCGAAGAAGAACATGGAC
CTGCTGAATACCAATTCCACTACGCTGTCGAAGACAAACACACCGGGGACATCAAATCGC
AAAAAGAAGTCAGACACGGCGATCAGGTCCAAGGCGAGTACAGTCTGAAGGAAGCCGATG
GCACCGTTAGGATTGTCAAGTATATCGCTGATAAGAAGAACGGTTTCAATGCTGTTGTTC
TCAGACaAGGACACGCTGCTCATCCCCAAGTTCAAGTTAAGAAAGTCGTAGTACCTGTGG
TAGCTGGTCATCATGATGGTTACCAACGATATCTTTCTCATTACTAAAGAAATTCTTTGT
TGATATAATTTGTACCAACGCTTCTATGTTTTtGTTGTGTCTAAGCTGAGATTATTAAAG
ATtATTTttGTAA
>isotig00039  gene=isogroup00007  length=507  numContigs=5
CCACAAAGTCGTTACACCTGTCATTCAAAAAGTTCCAGTCTACGTGAAGCACGTCGAACA
aCACGTCGAAGAAGAACAGGTgAGTTACCTAAGGAAACgAGAATaCCCTTTcTAAATCGC
CTcATTACAGGgACCTGCTGAATACCAATTCCACTACGCTGTCGAAGAtAAACACACTGG
AGACaTcAAATCGCAAAAAGAAGTCAGACACGGCGATCAaGTCCAAGGCGAGTACAGTCT
GAAGGAAGCCGATGGTACCGTTAGGATTGTCAAGTATATCGCTGATAAGAAGAACGGTTT
CAATGCTGTTGTTCTCAGACaAGGACACGCTGCTCATCCCCAAGTTCAAGTTAAGAAAGT
CGTAGTACCTGTGGTAGCTGGTCATCACGATGGTTACCAACAATATCTTTCTCATTACTA
AGGgAATTGTTTaTTGATATATCTGTGCCAATGCTTCTATGTTTCTGTTGTATGTAAGCT
GAGATTATTAAAGATTATTTTtGTAaC
>isotig00040  gene=isogroup00007  length=506  numContigs=5
CCACAAAGTCGTTACACCTGTCATTCAAAAAGTTCCAGTCTACGTGAAGCACGTCGAACA
aCACGTCGAAGAAGAACAGGTgAGTTACCTAAGGAAACgAGAATaCCCTTTcTAAATCGC
CTcATTACAGGgACCTGCTGAATACCAATTCCACTACGCTGTCGAAGAtAAACACACTGG
GACATCAAATCGCAAAAAGAAGTCAGACACGGCGATCAGGTCCAAGGCGAGTACAGTCTG
AAGGAAGCCGATGGCACCGTTAGGATTGTCAAGTATATCGCTGATAAGAAGAACGGTTTC
AATGCTGTTGTTCTCAGACaAGGACACGCTGCTCATCCCCAAGTTCAAGTTAAGAAAGTC
GTAGTACCTGTGGTAGCTGGTCATCACGATGGTTACCAACAATATCTTTCTCATTACTAA
GGgAATTGTTTaTTGATATATCTGTGCCAATGCTTCTATGTTTCTGTTGTATGTAAGCTG
AGATTATTAAAGATTATTTTtGTAaC
>isotig00041  gene=isogroup00007  length=507  numContigs=5
CCACAAAGTCGTTACACCTGTCATTCAAAAAGTTCCAGTCTACGTGAAGCACGTCGAACA
aCACGTCGAAGAAGAACAGGTgAGTTACCTAAGGAAACgAGAATaCCCTTTcTAAATCGC
CTcATTACAGGgACCTGCTGAATACCAATTCCACTACGCTGTCGAAGAtAAACACACTGG
AGACaTcAAATCGCAAAAAGAAGTCAGACACGGCGATCAaGTCCAAGGCGAGTACAGTCT
GAAGGAAGCCGATGGTACCGTTAGGATTGTCAAGTATATCGCTGATAAGAAGAACGGTTT
CAATGCTGTTGTTCTCAGACaAGGACACGCTGCTCATCCCCAAGTTCAAGTTAAGAAAGT
CGTAGTACCTGTGGTAGCTGGTCATCATGATGGTTACCAACGATATCTTTCTCATTACTA
AAGAAATTCTTTGTTGATATAATTTGTACCAACGCTTCTATGTTTTtGTTGTGTCTAAGC
TGAGATTATTAAAGATtATTTttGTAA
>isotig00042  gene=isogroup00007  length=506  numContigs=5
CCACAAAGTCGTTACACCTGTCATTCAAAAAGTTCCAGTCTACGTGAAGCACGTCGAACA
aCACGTCGAAGAAGAACAGGTgAGTTACCTAAGGAAACgAGAATaCCCTTTcTAAATCGC
CTcATTACAGGgACCTGCTGAATACCAATTCCACTACGCTGTCGAAGAtAAACACACTGG
GACATCAAATCGCAAAAAGAAGTCAGACACGGCGATCAGGTCCAAGGCGAGTACAGTCTG
AAGGAAGCCGATGGCACCGTTAGGATTGTCAAGTATATCGCTGATAAGAAGAACGGTTTC
AATGCTGTTGTTCTCAGACaAGGACACGCTGCTCATCCCCAAGTTCAAGTTAAGAAAGTC
GTAGTACCTGTGGTAGCTGGTCATCATGATGGTTACCAACGATATCTTTCTCATTACTAA
AGAAATTCTTTGTTGATATAATTTGTACCAACGCTTCTATGTTTTtGTTGTGTCTAAGCT
GAGATTATTAAAGATtATTTttGTAA
>isotig00043  gene=isogroup00008  length=631  numContigs=7
ATATCACATTTAAAAAATCTGCAAAATAAGCAAGACGACTAGCGTAAAACCAAGAAATAT
AGAAGCAAAATGGCAGCTAAGGTAAGAATAAGCATTACTTGCATACCTATTATCAAACTT
AATTTTTGATTATAGTTAATGATTTTGAGCGCCATCGTGGCTTTGTGTTCTGCAATAGAA
CACCATGGAGCTTCATCGCATAACAATAACAATTTACACGCCTATCACCCAGAACCAATA
TCCGATGAGCATGGACACATAATTGATTACCATGCTCACCCcAAATATGAATTCAAGTAT
GGGGTAGAGGACCCCCAcACCCACGATGCCAAGGAACAACATGAAGAACGCGACGgTGAT
GTAGTAAAAGGATACTATAGTCTGCACGAACCTGATGGTACCATCAGAACTGTTCACTAC
ACTGCCGATAAACACAACGGTTTCAACGCTCATGTAGAAAAAAGTGGTCATGCTTATCAT
CCGGAAGCACATGGATATGACCATGGTCATTACTAGATAACCCAAAATTTTCTCTAAATG
AATTCTGTTATGCTTTGTGGATATATGTACATTTGTTGCTTATTTTTATATGTCTGTGTT
TTCAATAAATAGATTTTACTATTTTTattaC
>isotig00044  gene=isogroup00008  length=634  numContigs=7
ATaTTCTACTATTTAAAAAaTCTGCAAAATAAGCAAGACGACTAGCGTAAAACCAAGAAA
TATAGAAGCAAAATGGCAGCTAAGGTAAGAATAAGCATTACTTGCATACCTATTATCAAA
CTTAATTTTTGATTATAGTTAATGATTTTGAGCGCCATCGTGGCTTTGTGTTCTGCAATA
GAACACCATGGAGCTTCATCGCATAACAATAACAATTTACACGCCTATCACCCAGAACCA
ATATCCGATGAGCATGGACACATAATTGATTACCATGCTCACCCcAAATATGAATTCAAG
TATGGGGTAGAGGACCCCCAcACCCACGATGCCAAGGAACAACATGAAGAACGCGACGgT
GATGTAGTAAAAGGATACTATAGTCTGCACGAACCTGATGGTACCATCAGAACTGTTCAC
TACACTGCCGATAAACACAACGGTTTCAACGCTCATGTAGAAAAAAGTGGTCATGCTTAT
CATCCGGAAGCACATGGATATGACCATGGTCATTACTAGATAACCCAAAATTTTCTCTAA
ATGAATTCTGTTATGCTTTGTGGATATATGTACATTTGTTGCTTATTTTTATATGTCTGT
GTTTTCAATAAATAGATTTTACTATTTTTattaC
>isotig00045  gene=isogroup00008  length=694  numContigs=7
ATATCACATTTAAAAAATCTGCAAAATAAGCAAGACGACTAGCGTAAAACCAAGAAATAT
AGAAGCAAAATGGCAGCTAAGGTAAGAATAAGCATTACTTGCATACCTATTATCAAACTT
AATTTTtGATTATAGTTAATGATTTTGAGCGCCATCGTGGCTTTGTGTTCTGCAATAGAA
CACCATGGAGCTTCATCGCATAACAATAACAATTTACACGCCTATCACCCAGAACCAATA
TCCGATGAGCATGGACACATAATTGATTACCATGTAAGCACCTACAGATTTCCATCTATA
AACGTATTTTCAAACTAAATCTTTTCTGTTCTTTAGGCTCACCCcAAATATGAATTCAAG
TATGGGGTAGAGGACCCCCAcACCCACGATGCCAAGGAACAACATGAAGAACGCGACGgT
GATGTAGTAAAAGGATACTATAGTCTGCACGAACCTGATGGTACCATCAGAACTGTTCAC
TACACTGCCGATAAACACAACGGTTTCAACGCTCATGTAGAAAAAAGTGGTCATGCTTAT
CATCCGGAAGCACATGGATATGACCATGGTCATTACTAGATAACCCAAAATTTTCTCTAA
ATGAATTCTGTTATGCTTTGTGGATATATGTACATTTGTTGCTTATTTTTATATGTCTGT
GTTTTCAATAAATAGATTTTACTATTTTTattaC
>isotig00046  gene=isogroup00008  length=697  numContigs=7
ATaTTCTACTATTTAAAAAaTCTGCAAAATAAGCAAGACGACTAGCGTAAAACCAAGAAA
TATAGAAGCAAAATGGCAGCTAAGGTAAGAATAAGCATTACTTGCATACCTATTATCAAA
CTTAATTTTtGATTATAGTTAATGATTTTGAGCGCCATCGTGGCTTTGTGTTCTGCAATA
GAACACCATGGAGCTTCATCGCATAACAATAACAATTTACACGCCTATCACCCAGAACCA
ATATCCGATGAGCATGGACACATAATTGATTACCATGTAAGCACCTACAGATTTCCATCT
ATAAACGTATTTTCAAACTAAATCTTTTCTGTTCTTTAGGCTCACCCcAAATATGAATTC
AAGTATGGGGTAGAGGACCCCCAcACCCACGATGCCAAGGAACAACATGAAGAACGCGAC
GgTGATGTAGTAAAAGGATACTATAGTCTGCACGAACCTGATGGTACCATCAGAACTGTT
CACTACACTGCCGATAAACACAACGGTTTCAACGCTCATGTAGAAAAAAGTGGTCATGCT
TATCATCCGGAAGCACATGGATATGACCATGGTCATTACTAGATAACCCAAAATTTTCTC
TAAATGAATTCTGTTATGCTTTGTGGATATATGTACATTTGTTGCTTATTTTTATATGTC
TGTGTTTTCAATAAATAGATTTTACTATTTTTattaC
>isotig00047  gene=isogroup00008  length=577  numContigs=6
ATATCACATTTAAAAAaTCTGCAAAATAAGCAAGACGACTAGCGTAAAACCAAGAAATAT
AGAAGCAAAATGGCAGCTAAGTTAATGATTTTGAGCGCCATCGTGGCTTTGTGTTCTGCA
ATAGAACACCATGGAGCTTCATCGCATAACAATAACAATTTACACGCCTATCACCCAGAA
CCAATATCCGATGAGCATGGACACATAATTGATTACCATGCTCACCCcAAATATGAATTC
AAGTATGGGGTAGAGGACCCCCAcACCCACGATGCCAAGGAACAACATGAAGAACGCGAC
GgTGATGTAGTAAAAGGATACTATAGTCTGCACGAACCTGATGGTACCATCAGAACTGTT
CACTACACTGCCGATAAACACAACGGTTTCAACGCTCATGTAGAAAAAAGTGGTCATGCT
TATCATCCGGAAGCACATGGATATGACCATGGTCATTACTAGATAACCCAAAATTTTCTC
TAAATGAATTCTGTTATGCTTTGTGGATATATGTACATTTGTTGCTTATTTTTATATGTC
TGTGTTTTCAATAAATAGATTTTACTATTTTTattaC
>isotig00048  gene=isogroup00008  length=580  numContigs=6
ATaTTCTACTATTTAAAAAaTCTGCAAAATAAGCAAGACGACTAGCGTAAAACCAAGAAA
TATAGAAGCAAAATGGCAGCTAAGTTAATGATTTTGAGCGCCATCGTGGCTTTGTGTTCT
GCAATAGAACACCATGGAGCTTCATCGCATAACAATAACAATTTACACGCCTATCACCCA
GAACCAATATCCGATGAGCATGGACACATAATTGATTACCATGCTCACCCcAAATATGAA
TTCAAGTATGGGGTAGAGGACCCCCAcACCCACGATGCCAAGGAACAACATGAAGAACGC
GACGgTGATGTAGTAAAAGGATACTATAGTCTGCACGAACCTGATGGTACCATCAGAACT
GTTCACTACACTGCCGATAAACACAACGGTTTCAACGCTCATGTAGAAAAAAGTGGTCAT
GCTTATCATCCGGAAGCACATGGATATGACCATGGTCATTACTAGATAACCCAAAATTTT
CTCTAAATGAATTCTGTTATGCTTTGTGGATATATGTACATTTGTTGCTTATTTTTATAT
GTCTGTGTTTTCAATAAATAGATTTTACTATTTTTattaC
>isotig00049  gene=isogroup00008  length=577  numContigs=6
ATATCACATTTAAAAAATCTGCAAAATAAGCAAGACGACTAGCGTAAAACCAAGAAATAT
AGAAGCAAAATGGCAGCTAAGTTAATGATTTTGAGCGCCATCGTGGCTTTGTGTTCTGCA
ATAGAACACCATGGAGCTTCATCGCATAACAATAACAATTTACACGCCTATCACCCAGAA
CCAATATCCGATGAGCATGGACACATAATTGATTACCATGCTCACCCcAAATATGAATTC
AAGTATGGGGTAGAGGACCCCCAcACCCACGATGCCAAGGAACAACATGAAGAACGCGAC
GgTGATGTAGTAAAAGGATACTATAGTCTGCACGAACCTGATGGTACCATCAGAACTGTT
CACTACACTGCCGATAAACACAACGGTTTCAACGCTCATGTAGAAAAAAGTGGTCATGCT
TATCATCCGGAAGCACATGGATATGACCATGGTCATTACTAGATAACCCAAAATTTTCTC
TAAATGAATTCTGTTATGCTTTGTGGATATATGTACATTTGTTGCTTATTTTTATATGTC
TGTGTTTTCAATAAATAGATTTTACTATTTTTattaC
>isotig00050  gene=isogroup00008  length=580  numContigs=6
ATaTTCTACTATTTAAAAAaTCTGCAAAATAAGCAAGACGACTAGCGTAAAACCAAGAAA
TATAGAAGCAAAATGGCAGCTAAGTTAATGATTTTGAGCGCCATCGTGGCTTTGTGTTCT
GCAATAGAACACCATGGAGCTTCATCGCATAACAATAACAATTTACACGCCTATCACCCA
GAACCAATATCCGATGAGCATGGACACATAATTGATTACCATGCTCACCCcAAATATGAA
TTCAAGTATGGGGTAGAGGACCCCCAcACCCACGATGCCAAGGAACAACATGAAGAACGC
GACGgTGATGTAGTAAAAGGATACTATAGTCTGCACGAACCTGATGGTACCATCAGAACT
GTTCACTACACTGCCGATAAACACAACGGTTTCAACGCTCATGTAGAAAAAAGTGGTCAT
GCTTATCATCCGGAAGCACATGGATATGACCATGGTCATTACTAGATAACCCAAAATTTT
CTCTAAATGAATTCTGTTATGCTTTGTGGATATATGTACATTTGTTGCTTATTTTTATAT
GTCTGTGTTTTCAATAAATAGATTTTACTATTTTTattaC
>isotig00051  gene=isogroup00009  length=13138  numContigs=4
TAGAAATCACCGAAATTACGACAGTGGAAGAAGAAGgCAAAGAACCAGAGAGAACAGTCG
CAATTAAGACTAGCAAGACAAaGAAGGTGAAGGACGACGAAGAGAAAGTTGAACCTGTCG
AAGTACTTGAGGAGAAACCCAAGAAAGCGAAGCCTATAATTCAAGAAATGCCAGAGGAAG
TGAAGATTACAGAAGTTATCTCGGAAGAACATAAACCTGTTAAACGAGTAGAAaGAAACG
CGTTATTAAAAAaCGGGATGGTCGTAAACAAGAAGTTACCGAAATAAAAaTCGTAGAAGA
AGGAGATAAAGCACCCGTTACAACTGTGACGGTTAAAGAGGAAGAAATTCCGGAGGAGGA
AGAAGTGGAAAGTATTACTAAACTTCCAGTTCCAGATGAAGAGAGTATAATTTTGGAGGA
AGTACCAGAGGAAATAAAAGTAATTAAAACCGAAGAAGGTAAAAAGAGAGTTATCAGAAA
AAAaGTGTTCAAGAAACCAAAGCATGAGGAAGTTGAGGCAACTGAAATAACTATCATTGA
AGAGGAAGGCAAACCGCCCGAGACTTTTGTTATAACAAAaCGGGAAAAaCGCAGAAAGAA
AAaGCCGAAGGAAATAGAGAAAGTGCTTTTTGTACCAACCCTAGCTCAAAGGGACAGTGA
GGATTCAGAAGAAGAGGCTGTTAATAGAGTTCGTATAGAAATGTTAAAGAAAGCAATATC
GTTACCAAAGTATTGTGCGTTACATGAGGAGGACATAGAGGAGCTGAAAGCGCCAGATCA
TATTCCTCAATACGCAACTTGTGAGGAGTATCCCGAACAATTGCACGTGTACGAAGTTAC
ACTTCCTACTGGTATTGTAGAAAAGAAAGTTGTAAAaGAAggACGAATTAAGAAGAAAAT
GGGAGATAAGGAGGTTGTTACAAGGATTACAACtGTtGAGGAGGATAGTAAAGCGCCAGT
AATTACAGTTGAAGAGCTTACACCAGAGGAAGCAAACATAGAACACGGTGAAAAACCAAT
TCTtATTCACGAAATCCCAGAGGAAATACAGGTACTGGAGGCTATTACTGATAAGGGAGA
AAAGAAGAGAAAAaCTGTAAAAaCCAAGATATACAAGAAGCCCTTAAAAGATGAAATAGA
AACAACTGAAATAGTAATTATAGAAGAGGAAGGTGAAACGCCTCAAACTAGGGTTACTAT
TAAGACATCAAAGCTAAATTCAATCACTGATGAAGAAGCGCAGCTTtGGGAACCTCTCAT
ACCTGAGAAAaCACGAGCTACCATTACACCTTCCACTACAGCGTCTAAAaTAATTACAGA
AACACACACATATGACACAACAGCCGACATTGTAGATCTTGATAAACTTGACACAAAATT
AGGTGAAGTCAAGCCAGTATTGGAGACTAAGGAATCCGTTTTGGTTGAAGTAGTGGACAC
ACAAAaGGCAAGTACTGCATTAGATGATAAGCCGGTTGAAGATCAGGCCGACTTGGAAGA
ATTGCCTATATTGCCAACAGTTGAAGAGAGTACACTTGAAATTTtGAAAGGTCCTGAAGA
AATATCAGACAAAAaTGTTAAAaTAGTACACGAAAGCAAGAAAACTAAGAAGCAGAAATT
GAAACCAGAGAAAGCTGTCTACCAAGATCAACAACCAGAAAAACTTGAAGTAGAGAAACC
TaCAGAAGAGTTAACAAAGGCTGCAAATATAGAGCAAGATGTTCCTGAAATGAAGGAGGA
AGAACTTCCCACGCTACCCGAGAAAAAGAAAaGGACGAAATTCTAAAGAAGAAGAAAGTA
AAAaCAGAGAAGCCAAAGACTGAAGAAGGCGAAACTGTTCCTGAAAAaCGAGTTCCAGTG
GaGGAGAAAAGGAGAAGAAATTGAAGCCAATCACAGTAGGAGAAAATATAATTCAACCTA
TGAAAaTAGAAAAGAAGGAAGTGAAACCTACTAAACTATTATTTGACGATTTTtCGAAAC
CAAAaCTTAGAAAACCAAAAaTTCCAGATAAGCGAACATCGAAAGTCAAGCTTCCTAAAT
TATTATTGAAAaGCAGAATAATTAATATCATTTTCCCACCTCTGCAGGAACTTGAACAAA
AaCCATTAGTGTCTCAAAGAAAACCTGATATTCGAGATCATGGAGTGCTTTCTAGAAATA
TAGAAGATGCTGAAAAGGTAATTAAAACGAAGCGGCGGAAATTAAAGGTAAAAGAAGAAC
AGCCAGATCTAGATAAATTAGATTTGGAAAAAGGTGAACCCGGGAAACCGGAGCTGGAAA
AaTCAGATGATGCTCTTAAATATCAAAGGAAaCCTAAGGACGTTAATGAGAAACCTGTTG
TAGAGAAGACGATCAAACTTGGAACAGGTAAACTGCCTATAGAAGACGAACAACCAGAAA
AAaTTGAACTGAAGAAAATCCCTAAAAaGTCTAAAGAAACCGCAGAAGAAACCGAAACGA
TTCCAATAAAAGCTCCAGATGAAACTGAAACAAAACCAAAAGATCAGATTCTAGAGCAAC
AGACACTAGAGCCCCTATCTCTGGTACCCGTTGATGATGAAAAaGAAACGCCCAAAAAaC
GTAAAAAGTCAGTAAAAAaGACAAGCCAGAGACACCAAAACCAGAAAAAGCTAAGAAACC
TGTAAAAGTAGGAAAGGAATTCATACAACCTATGGCGATTGAGAGAAAAgATGTTAAGCC
ACAAAAATTGGTTGTAACACCGCCTGCTCCAGTTGATTTTGCAAAAATACTAAGAAAAGC
TAAAATACCAGCTAAAAAGGAATCTAAACCCAGGAAATTGCCACGAGTATTACTAAAAaG
CAGGATTGATCATCATCCCTTCCCGCCATTATCGGAAGCTGAAAAGAAGCCATTAATAAG
TGAGAGAAAGGCGGACATTAAAGATAATGGCGTTCTGTCAAGAAATATGAGAGACGCAGA
GGAAGTCTTAAAAaTCAAAAGGCGAAAAaTGAAAAAAaTTGATAAAGATACGCTAAATCT
TGACGAATTAAATCTGGAACCAGAGGATATTAGAAAGCCGGAGCTTGAAAAAGTAGATGC
TGAATTTAAGTATCAAAGAAAaCCTAAGAAACCGAAGGAAGAACCACAGGAaGAACCACA
GACTCTTAAAATAGGCAAAGGAAAAaTGCCACCTCCTGATGAATTGCCTGAGCAAGTTAC
TTTGAAGAAAATACCTTCCAAACCAAAGGATGAGTCTGAAACACCTAAGGAGAAACCAAA
GAAGAGTACTGAAAAaGAAATCAAGGAAATTACCCCAACCGATAAAGAAAAaCCATCGTT
AAATCCATTTGAACCCTACGATATAGACAGAGAAGAACCCGGAAAAGAAGAATTTGAACC
GGTGACAAACGAAATTGTTAAGGACCAGCCAAAGGAAGCAAAGGAACCTAAATATAAGAG
ACAAAAGAAACCGAAACCGTCTCCAGAAACAGTCGAAGTACCTATAATACCTGGAAAACC
ACAACCCAAAGTAGAAGAAATGGAGCCAGATGTTAAATTTAGAATTCCTCAAAGAGACAA
ACCGGATGAAATTCCTGAGGATATAAAACTAAAGCCTTTTACAAAACCTGCACCAGAAGA
TACCAGCACAGAAAAaGAACTAGATGTGGGCAAACCTCGGCCGATTCCCGTTAGCGAGGG
AGATATTGATAAAATTAAATTTAAGCCTAAGAAAAAAaCGAAAGGAAAGAAATCTACTCC
GCAAGTACTAGAAGAAATAGAAGGACAACCTGAGGATGAAGTTGGAGCATCATCAGAAAG
TATCTCGGACACTGAAGAACAATCAATTGAAGAAAGTCCTCAACAGGAAACCGAATTAGA
ACACGAGACCGAAATCCCTAAAAAAAGAAAaTAAAAaTGAGAAAACCCGTATCTTCTAAA
ACACCTGATAAAGCTGTTGAGGAATCTGACGAAGGAAAGTCTGTCGTAGAAGAAGTGATT
AGCAAAAAAATTAAGAAAAaGAAGCCAAAACCAACAGATGAAAAGCCTGACAAGGAAGAA
CCAGAAATAAAAGAAGTGAAGGATGATAAACCCAAGAAACCAACTAAGCTAGAAGGAATT
CAACCCCTGAAGTTAGAACGAAAGGAAATCAAACCACAGAAAaTGAAAATTGTTGATAAA
CCAGAGGAGTTAATGAAACCTGAACTAAAAAaGCCCAAGTTACCTCCACGTAAGCAGCCA
AAATCAGTTAAATTGCCGAAATTTTtATTGAAAAGTAGAATAAACTTCATTCCCTTCCCA
CCGTTGTCTGAAGCAGAACAAAAaCCAACTTTAACTATTCGTCAACCTGACTTCAAAGAT
AATGGTGAGCTATCAAGAAACGTTGAAGATGCAGAAAAGGTTTTGAAGACAAAAGCACGA
AAaCTTAAaGATAAACTAAAACCGTTAAAAGATTTAGAGAAGCTAGATCAAGAATTTGAT
GAACTTAAAAaGCCTGAATTAGAAAAaGTGGACGAAGCATTCAAATATGAAAGAAAGCTA
AAACAACCAAAAGAAGACAAACCGGATGATAGCAAACCACTCAAAATAGGTAAAGGTAAA
ATACCAAGTACAGAGGATACCCcAGAAGAAGTAACACTAAAAAAGGTACCTCCTAAACCT
AAAGAAATAATAGAAACAACCAAGGAAAAGCCTAAAGATAAAGTAACAAGTGAAATGAAA
GACAAGGAAAAaCCTGAAACGGAAGAACCATCTaTGCTTCCATTTGAACCGTACAATATA
GACAGAGAAATACCAGATAGGGAAAGCTTGGACTTACCCAAAGATACTTTACGTGAAGAT
GAAAAaCCGCAGAAAAaGGAACCGAAACCTAAAAGACCTAAAAaGGAAAAaGGCGAACCT
GAAACGATTCAAATACCTCTCGAACCTAAACCTGGGAAACCTAGACCTGAAAAGGAGGAA
GAAGAAATTAAATTCAGAATTCCAAAACGTGATAAACCAGAAATTGAACCAGAAACCATT
CAGTTAAAACCATTTTCGAAAGTAAAaCCAGAGGAAGAAGAAACAGCTCCCGATACCACT
GTGGGGAAACCGCTTCCCATTTCTACTGGCGAAGGCGAATTAGAACCGTATGAACCAATA
GCAGCTAAAGACAAAAGGAAaCGAAAAaTACCAAAACAAAAAGATCTAACAAAGCCTCAG
GAAGAAGAAAAAaTTAGGCCAGAAGAAAAACCTGAAGAAGAAAAGCCTGAAGACGAAAAA
CCGGAAGAAAAACCTGAGGAAGAAAAaCCTGAAGAGGAAAAaCCTGAGGAGATACAACGT
GGTGAAAAATCGGTTAAGGAAACTGAAGTGGTTATTGAAGAAAaGAAAATAATTAAACGC
AAGAAACCGAAGCATAAGGAAGAAGAAAAACCAGAGGAACTTGAAATCGAAGAAGAAAAG
CCAGAAACAGTACAACTTGATGATGAAAGGCAAATTAAAGAAATTGAAGTGATAACTGAA
GATAGGAAAATTATTAAACGTAAAAACCAAAGCAAAAGAAAGATCAGCAACCTCAGGAAG
AAGAAGTTGTCCCAGAACAAGAAATTCCGGTTGAAGTGCAACTTGGTGACATTGAAGTAG
TTACTGAAGAGATAAAAATAATTAAACGCAAGAAACCAACGCAGAAGGAAGAACAAAAAC
CTCAGGAAGAGGAAGAACTCGAAGTTAGTCTGGAAGAGGAAAGACCAGAGAAAaTACAAC
CAGATCATGAAAAaCAAaTTAAGGAAATTGAGATGGTAACTGAAGAAAAGAAAATAATTA
AACGCAAGAAACCAAAaCAAAAaGAACAGCATCGGGAAGAACTTAAACCAGAAGAAGAAA
GGACAGAAGAACTGCAGCCCAAAGAAGAAAAACCGGAAGAGGTGCAACCCATGGAACTAG
AAGAGATTCAACCAGAGGAGGAAACACGGATCAAAACTGAGGTAGTTATTGAAGAAAAGA
TAGTCAAACGCAAGAAACCAAAGGCAAAGGATGTTCAAAAACTTCAGGAAGAAGAAATGG
TTAAACCAAAGGAACAAACACCAGAACAACTAGAACCTGTGAAAGAGGCACAGCCGGTAG
AAGAACAAATAGAGGAGGTAGAACTTGACGAACAAAACCAATTAAGGAAACTGAAGTTGT
TATTGAAGAAAAGAAAaTAATTAAACGCAAAAAACCAAAaCGAAAGGATGATCAGAAACC
TCAGGAAGAAGAAAAaGTTACACCAAAAGAAGAAACTCCGGAAGAATTAAAaCCCGAAGA
AGGAAAGCCGGAAGAAATACAACGAGTGGAAGAGAAACCGGAGGAGACACAACCTGACGA
GGGAAAACAAGCCAGAGAAACTGAATTAATTGTTGAAGAAAAGAAAaTAATCAGGCGCAA
AAAACCAAAaCCAAAGGATAGTCAAAAACCTCAAGAAGAAGAAGAAAAAaTTGAACCAAA
GGAAGAAACACCGGAAGAAATTGAAGAAGTTATTGAAGAAAAAGAGTAATTAAACGTAAG
AGACCAAAACAAAAGGAAGAGAAGCCTCAGGAAGAAGAAATAGTCAAGCAGGAAGAAATA
CAACCCGCGGAAGAGAAACCTGAAGACATACAACCGGAAGAAAGACCAATTAAGGAAACT
GAAATAATTATTGAAGAAAAaGAAATAATTAAACGCAAGAAGCCAAAGCAAAAaGATGAT
CAAAAGTCAGAGGAACAGGAGGTTAAACCAAAAGAAGAGGCACCGGAAGAATTAAAGCCT
AAAGAAGAAAAaCCAGAGGAGGTGCACCCGGTCGAAGAAAAaCAGGAAGGCGTGCAACCT
GATGATCTAAAaTACGACAAGGAAACGGAAGTAATTGTTCAAGAAAaGAAAATAATAAAA
CGCAAGAAACCCAAGTCGAAGGATGTTCAGGAGCGATATGAAGAAGAAGCGTTTAAACCA
AGAGAGGAAACATCGGAAGAACTGAAGCCTGAGGAGGAAATTCCAGAAGAAGCGCAGCCA
GTGGAAGAGAATGCAGAAGAGGTACAACCTGTTGACGAAAAAGCCATTAACAAAATCGAA
GCAGTTATTGAAGAGAAGAAAATAATGAAACGTAAGAAACCAAAaCAAAAAGATGATCAA
AAGCCTCAGGAAGAAGACAGGGTTACACCAAAAGAAGAAACACCGAAAGAACTAGGGCCT
GAAGAAAaGAAACCTGAAAAGCCAGTGGAAGAGAAACCGGAGGAGATACTACCTGACGAA
GAAACCGAAGTAATTATTGATGAAAGAAAACAATTAAACGCAAGATACCGAAACCAAAAG
ATGTTCAAAAGCCCCAaGAAGAAGAAATGGTTAAACCAAAAGAAGAAATACCGGAAGAAC
TGAAaCCAGCGGAAGACATACCAGAAGAAGCACAGCCAAAGGAAGAAAGAATTGAAGGGT
TGCAACCTGATGAAGAAAAaCCAATTAAGGAAGCAGAAATAGTTATCGAAGAAAAGAAAa
TAATCAAACGTAAGAAACCAAAGTCAAAGGATGATAAAAAAaCCCAGGAAAAaGAAACAG
TTAAACCAATAGAGGAAACGCCCGAAGAATCGCAACCCGGCGAAGAAAAAaTTGATAAGG
TGCAGCCAATGGAAGAGAAACACGAAAAGTTAGAACCAAAGGAAGCTGAAATAATTACTG
AAGAAACGAAAATAATTAAACGTAAGAAGCCGAAGCCAAAAGAAGACCAGAGACCTCAGT
ATGAAGAAAGTTCTACGCCAGACGAAATACAACCGATAGAGAAAaTAGACGATATGAAAC
CTGATGAAGAAACACCAACTAAGGAAACTGAAGAAATAGTTACTGAAGAAAaGAGAATAA
TCAAACGCAAAAAGCCAAAACAAAAGGATGATCAAAAGTCAAATCAAGAGGAGAAGATTA
AACCTAAAGAAGAAGCACAGGAAGAAGTAAAGCCTGAAGAGGAAAAaCCAAAaGAAATGC
AACCTGTGGAAGAACAACCAGGTGAAATAGTTCTTGAAGAGAAGAAAATAATTAAACGTA
AGAAACCGAAACAACGAGAAGGCGAAGAACCTAAGGTACAAGAAATGCCAGTGGAACAGG
AACTAGAAATGGAAAAACCACAGGAACCGGAACCAGAGGAATTTCAAGGAACCAAGCTTG
AAGAAGTTATACCGATAAAGGAGAAAAAAATGGCAAAAAAGAAGCCGAAACAGAAAGATG
ATACAAAACCAGAAATAGAGGAAGAACCAAAACTTACGCAAGAACTACCGAAATTGAAAC
CCGTCAAAATGGGAGAGGAAATCCTTCAGCCTATTGAACTTGAACGGAAaGAACACAAAC
CTCAAAAGTTAATTGTAACGGCTCCAGATGACATACCTATAAAATTGAAAAaaCCAAAAT
CTGTTCCCAAAAaGCAACCTAAATCTGTAAAACTACCGAAATTtATGCTAAAGAGTAGAA
TAAACTACATGCCGTTCCCTCCTCTAAGCGAAAGTGAACAGAAGCCTATGTTGACTATTC
GTAAACCAGATGTAAAAGATAGAGGTGTTCTCTCTAGAACCATTAAGGACGCAGAGGAAA
TACTGAAAaCTAAACGTAGGAAACCCAAGAAGATTGATACAGATCTACAAGATCTAGAAA
AaTTAGATGAGAAGCTTGACGAATACCAAAAGCCAGAATTGGAGCAGCTTGACGAACAAT
ATAAATACGTCAAACAACCTAAAAACCAAAGAAAGGAAATACCCCAAGAAACAAaCTTAC
ATTAGGGAAaGGTACAGTGCCACAACCTGAAGAAGCTATAGAAGATATCACATTAAAGAA
GGTTCCGGGAAAGCCAAAAGAGGACGAGAGCACGATACAAGATAAGCCAACAAAACCAAA
AGACGATGAAGTTGTGAAAAAaTACAAACCCGAGAAGGAATCCCCTGACcTGTTGCCATT
TGAACCTTATGATATTGAAAGAGAAAAGCCAGATTTAGAAGAGTTTATCCGACCAGAGTT
TGAAAAaCCACAAAGTGATATTACTGAAAAAaTAAAGGATAAACCTGAAAAaCAAAAACA
CCCAAACCAACACCTGAAAAAaTTGAAATACCACTGGAGAAAGGGAAACCAAAGCCGCAT
GAGAAAGACGAAGTACCAGAAGTGAAATTTAGAATACCTAAAAAGGATAAACCTGAGGAG
AAACCAGAAGAAATAACACTAAAACCGATTCCTAAACCAAAaGAAAAAGTGATGACAAAG
AAGAAGAATTAAGCGTAGACAAACCAGAATCTATTCCAACGGATGGTATGATGGTAAAaC
AACCTAAAaTTAAGAAAAaGAAACCAAAACAACCTGATGAGAAAGAAGAAACTACTCCAA
TAACAGaCGAAAaGGAAATTAAaCCTaTCGAAaCAATaTCCGATAAaCAGGAACCgAAGA
AACTCATTAAAaCTGACAAGAAGaTGAAACCACTTAAAaTAGAAaGaCaTGAAATAAAAC
CGCAAAaGGCAATTGAAACTACAGTTAAaTTAGAAGAAGTTAAATTAAAaCCTGCAAAAA
CTCCAGCCAAAAaGAAAGAACCAAAaGGTGTTAAaTtACCTAAATTTTtGTTAAaGAGTC
GAATCGAGCATATTACATTCCCACcAATTTCGGAAaGCGAAAGGCTTCCTAAAaTAGAGC
AGTTAAAaCCTATCCATAAAGATAACGGTATTTtATCGAGAAATATACAAGAAGCAaTAG
AGATTTTAAAAaCAAAaCCTAGAAAaTtAAGAGACAAAGGCAAACCTACAAAAGAATTAG
ACACAATCGATCTAGATATTGACGATTACGACAAACCcGAGTTGGAAAAaGTGGATGACG
AATACAGGTATAAAAAGAACCTAAGAAGCCTAAAGAGAGTAGCACAGATGAAATCAAACC
AGTTAAAAAGGGAAAGGGAACACTACCTGTTGCAAAAGATGTACCAGAAGAAACCATAAA
ATTAAAGAAAACACCCGACAAGTTGGAGGAGCATCCAACAGAAGCAGAGATTCAACCAAA
GAAACAACCAGAGGAAGAACCGGAAGAAAAaGTAAAACCTACCAAAGAATTTCCAGAAAT
GCCATCTTTTGAACCTTACGATATCAAAAGAGAATCTCCCGAAAAAGAGGAGCTTGAGTT
ACCTAGTCGTGATAAGCCAGAGGAACCTAAACTAGTGGAGGATAAACCTAAATATAAGAG
ACCAACCAAACCAAAACCGTCCCCTGAAAAAAaTGAAGTCCCGTTAGaaaaaGGAACACC
AAAACCAAAGGATGAAGAAGATGTTCCAGACGTGAAATTTAGAATTCCAGAAAATCAGAA
ACCTGATGACATATCAGACACGCACAAACTAAAACCGTTTGGGAAATCCGACATTGAAGA
CCAACCACAGAAAGAAGAAAAAaTTCCACAAGATGATGAGAAAACGAAAGAGAGGGAGAT
AGAAGAAGTAGAAGAAACTATTGTTAAGCGAAAGAAGCAAAAGAAACCTAAAGACAAACC
CACATCACCAACTAAGGAAATACCAATAGAGGAAAAaCCAGAAGAGTATGACGGGGCTAA
ACCCAAAACTGTAGAAGAAAGTTCACCAGCGGAAGAAGAACTCAAAGAAGAAGCTCCTAC
TGACGCGGTCGTAACACTAGGCAAACCGAAAGAAGAAAAGAAGACAATATTATCATCAAA
CCAAAACCAGAAGAAGTGCAACAAGAAGTCATTATAAAAAaGAAAAAaCCCAAGAAAaCA
GAAGCAACTGAGACTGCTGAAGTGACAATAAAGAAACCAAAAaGAGTTCCCGAAAGTGAA
AGCGTAGAAGAAATAACGGAGGAGATTACATTAATAGCCAGAAAGCcAGAAAGTGAAGAA
ATAGAAGAACAATTTACTATACGCAAGCCCCTAAAaCAACAAAAaTCACAAGAAATAGTT
GATATAGAAGAACAAATTACTATAAAAaGACCATCAGAAAAGCCGGAGAAAGAGGAAGAG
GTGTCTGAAGAATTAATTTTAAAGAAAGAAATCTCTAAGCTACCTGAGGAGGCAAGTGAT
GAACTTGTAATTAAGAAAATTATACCTGAAGAGCCAGAAAACATGAAGTAACTACAAAGA
AAAAAGCCAAAACACCAAAGAAACCAGAAGAAGAAACCAGTGAATTACCACCTGCAGTAC
CTACGGACATTATAGAGGAACAACCCAAAAAACCTGCTCAAGAAGACACTTCAGAGGAAG
TTACCACCGAAGAAACTAGGGTACCTGAGGAAGTTCCTGAAGAAGCACCACCAGTTATCG
AAGAAAGAATTCCTCAAGAAGAAAAAaTCCCTCAAGAAACAGAAGAAGACACAAaGGTTG
TAATTACTAAAAAGAAaCCTAAAAaaGTTAAAGCACgAAaaGCCAGAAGAAGAATTTATA
CTTAAACAGCCCACCAAGGAGCAAGAAACAACGGAaGAAGTAACTTtAAAGAaGAAGGAA
CCCAAAGATTATGTTTtGGAAGAAGCTATTGACGAaCAGACAaTAAAAAGAaTTACGCCT
GAACAACCGGAAGAAGAAACTCAAGCAGTAATTATAAAGAAAaCATCTAAGAAACAGAAA
CCTGAAGAAACCAAAGAAGTAACTaTTAGAAAGCCTCAACCGGAAATAGAAGATATTAAT
GAAGAAATAACCTTCAAAATTGAAAAGCCAAAAGAAATCCTCAAaGAGGAAGTtGTGGAT
GAAATTACTATTAAAAAATTCAACCGATAAAAGACGAAATATCCGAAGACATTGTGTTAA
CGAAAGAAAAGCCTGAAGCTGTAATCGAAGAAGGCCCTGGCGAACCAACTCTAAAGCAGG
TATTACCAGAAGAAGGAAAaGAAGTAACTGAAGTTACAATAAAAAaGAAATCTAAaaaGC
CTAAAGAACCAGAAGTAGAAAGTACAGTTAAGAAACCTTCAAAACCAGAAGAAGTCTCTG
AGGAAGTCATACTAAGAAAGGAAAaGCCAAAACCACAACTTCAGGAAGATGTTGAAGAAG
AAGTCATCATTCGGAAAaTACAAACTACACAAGAGGAGGAAACAGAACATGAACTTACCT
TGAGAAAaCAAAAaCCTGATAAACCAATAGTCGAAGTTGCCGATGAACTGACAGTTAAAA
AaGTGGTCCCTCAACCAGCTGAAGAAGAAGTGCAAGTAACGATTACAAAGAAGAAAGCTA
AGAAGCCTGTCGAAGAAGAAACAGAAGAACAACTTACAATTAAGAAACCAACTACCACAG
AAGATGTTGTACAGGAAATAACAATTCGGAAACAAAAaCCAAAGCAATCACCAGAGGAAG
ACGTAGAAGAACAATTTACTCTGAAGAAACTACGACCTATGGAAGTGCAAGAGCCTACTT
CACTATCAGAAGAGATAATAATAAAGCAAAGGAGAGAAAAGGTACCAACACATGAAGAAG
CAGCTGATGAGATTACCATAAAGAAGATTGTACCAGCAGATGAAGCAGATGAAGTCATTA
TTACAAAGAAaCCAAAaGACATGAGAGAAATAGAAGAGGAAATTACTATTAAGAAGCCTa
CAGATACTGAAGATGTTGTACATGAATTTACAATTAAAAGAaGCCACCTCCTAGACCACC
AAGAATTGAGGAACATGCACAGGAGGTGACAATAAAGAAACTGAAGAAAGTTCGTAAGAA
GCAAGAAATTCCCGAATATACTGATGTAGAAACTGTTACGTTtAGGCCAAGAACAACAAG
AACAAAAGAaGATGTCGAACAAGAATTTAATaTTCAATTAGATTCGTATGCGGAAGAAGA
AATTTCTATGTCAGGAAAAGTGAAATTGAAAAAGCAACGTCCATTAACATACTCTGAAGA
AGCTGGACAAAAGACCATAAAaTAAGACGGGAAATTGAAGAaGGAGGTCCTGTTATCGAA
GAAATTATTGACGACGGCAGCGATGCTGAAGAACTACCGTATGACGATGAAACCaTTGAa
CAAaGTTTCCATGTACCATTAaGAAAAaGACTTAAACAGGAATATTCTGTCCATGAAGAA
GATGAGGAAGAAGTTtCTATTGGCCTCCGAAaGCCAAAGCCACAAGCAATTGATTACGAG
GAAGAATCCCTGACCATGAAGCCTAAACGAAAACCaTCCcAaCCAaCATTtGAACAAGAA
GCTGCGTCATTAAGTATCACCAAAACAAAAGAAATTTCTGAAGAAGAAGAAATTGTAG
>isotig00052  gene=isogroup00009  length=12229  numContigs=4
AGAAGTCTATGCAGAAGAGACAGAAAGTGAGAAGGTAATTACCGCCGTTGCACAAGATAA
AATAACATCGACTGGAATTGTACCGAAaCAAATAGCGCTCAATGAAGAGAATATACcACT
CTTTACTCATGAAAAaTTAATTTCcAAAaCACCACAGAGTAAAaCTGCGACATCGTTATT
ATCTCCACAACAAaTCGCAACTAACGAAGAAGTACTAACACTTCTTTTATTAGATGAACT
CAAGGATGCAAAAaTAAAGAAAACAGAAGCACGTTCAAGTGAACTTACATTCCAACATGA
GTTGGTTGTTACGGAACAAAAGTCAACGGGTGATTTACAATTTGTGCAACCTCTGGACAC
ACCTTCGGCTAGAGCCAAAACTGTAACTGTTGAAGATAAATCTGAACATGTAGTCATTAA
CGAAGTACAACCCCATGAACTCCAAGATCTTGATAAACTTGACACAAAATTAGGTGAAGT
CAAGCCAGTATTGGAGACTAAGGAATCCGTTTTGGTTGAAGTAGTGGACACACAAAaGGC
AAGTACTGCATTAGATGATAAGCCGGTTGAAGATCAGGCCGACTTGGAAGAATTGCCTAT
ATTGCCAACAGTTGAAGAGAGTACACTTGAAATTTtGAAAGGTCCTGAAGAAATATCAGA
CAAAAaTGTTAAAaTAGTACACGAAAGCAAGAAAACTAAGAAGCAGAAATTGAAACCAGA
GAAAGCTGTCTACCAAGATCAACAACCAGAAAAACTTGAAGTAGAGAAACCTaCAGAAGA
GTTAACAAAGGCTGCAAATATAGAGCAAGATGTTCCTGAAATGAAGGAGGAAGAACTTCC
CACGCTACCCGAGAAAAAGAAAaGGACGAAATTCTAAAGAAGAAGAAAGTAAAAaCAGAG
AAGCCAAAGACTGAAGAAGGCGAAACTGTTCCTGAAAAaCGAGTTCCAGTGGaGGAGAAA
AGGAGAAGAAATTGAAGCCAATCACAGTAGGAGAAAATATAATTCAACCTATGAAAaTAG
AAAAGAAGGAAGTGAAACCTACTAAACTATTATTTGACGATTTTtCGAAACCAAAaCTTA
GAAAACCAAAAaTTCCAGATAAGCGAACATCGAAAGTCAAGCTTCCTAAATTATTATTGA
AAaGCAGAATAATTAATATCATTTTCCCACCTCTGCAGGAACTTGAACAAAAaCCATTAG
TGTCTCAAAGAAAACCTGATATTCGAGATCATGGAGTGCTTTCTAGAAATATAGAAGATG
CTGAAAAGGTAATTAAAACGAAGCGGCGGAAATTAAAGGTAAAAGAAGAACAGCCAGATC
TAGATAAATTAGATTTGGAAAAAGGTGAACCCGGGAAACCGGAGCTGGAAAAaTCAGATG
ATGCTCTTAAATATCAAAGGAAaCCTAAGGACGTTAATGAGAAACCTGTTGTAGAGAAGA
CGATCAAACTTGGAACAGGTAAACTGCCTATAGAAGACGAACAACCAGAAAAAaTTGAAC
TGAAGAAAATCCCTAAAAaGTCTAAAGAAACCGCAGAAGAAACCGAAACGATTCCAATAA
AAGCTCCAGATGAAACTGAAACAAAACCAAAAGATCAGATTCTAGAGCAACAGACACTAG
AGCCCCTATCTCTGGTACCCGTTGATGATGAAAAaGAAACGCCCAAAAAaCGTAAAAAGT
CAGTAAAAAaGACAAGCCAGAGACACCAAAACCAGAAAAAGCTAAGAAACCTGTAAAAGT
AGGAAAGGAATTCATACAACCTATGGCGATTGAGAGAAAAgATGTTAAGCCACAAAAATT
GGTTGTAACACCGCCTGCTCCAGTTGATTTTGCAAAAATACTAAGAAAAGCTAAAATACC
AGCTAAAAAGGAATCTAAACCCAGGAAATTGCCACGAGTATTACTAAAAaGCAGGATTGA
TCATCATCCCTTCCCGCCATTATCGGAAGCTGAAAAGAAGCCATTAATAAGTGAGAGAAA
GGCGGACATTAAAGATAATGGCGTTCTGTCAAGAAATATGAGAGACGCAGAGGAAGTCTT
AAAAaTCAAAAGGCGAAAAaTGAAAAAAaTTGATAAAGATACGCTAAATCTTGACGAATT
AAATCTGGAACCAGAGGATATTAGAAAGCCGGAGCTTGAAAAAGTAGATGCTGAATTTAA
GTATCAAAGAAAaCCTAAGAAACCGAAGGAAGAACCACAGGAaGAACCACAGACTCTTAA
AATAGGCAAAGGAAAAaTGCCACCTCCTGATGAATTGCCTGAGCAAGTTACTTTGAAGAA
AATACCTTCCAAACCAAAGGATGAGTCTGAAACACCTAAGGAGAAACCAAAGAAGAGTAC
TGAAAAaGAAATCAAGGAAATTACCCCAACCGATAAAGAAAAaCCATCGTTAAATCCATT
TGAACCCTACGATATAGACAGAGAAGAACCCGGAAAAGAAGAATTTGAACCGGTGACAAA
CGAAATTGTTAAGGACCAGCCAAAGGAAGCAAAGGAACCTAAATATAAGAGACAAAAGAA
ACCGAAACCGTCTCCAGAAACAGTCGAAGTACCTATAATACCTGGAAAACCACAACCCAA
AGTAGAAGAAATGGAGCCAGATGTTAAATTTAGAATTCCTCAAAGAGACAAACCGGATGA
AATTCCTGAGGATATAAAACTAAAGCCTTTTACAAAACCTGCACCAGAAGATACCAGCAC
AGAAAAaGAACTAGATGTGGGCAAACCTCGGCCGATTCCCGTTAGCGAGGGAGATATTGA
TAAAATTAAATTTAAGCCTAAGAAAAAAaCGAAAGGAAAGAAATCTACTCCGCAAGTACT
AGAAGAAATAGAAGGACAACCTGAGGATGAAGTTGGAGCATCATCAGAAAGTATCTCGGA
CACTGAAGAACAATCAATTGAAGAAAGTCCTCAACAGGAAACCGAATTAGAACACGAGAC
CGAAATCCCTAAAAAAAGAAAaTAAAAaTGAGAAAACCCGTATCTTCTAAAACACCTGAT
AAAGCTGTTGAGGAATCTGACGAAGGAAAGTCTGTCGTAGAAGAAGTGATTAGCAAAAAA
ATTAAGAAAAaGAAGCCAAAACCAACAGATGAAAAGCCTGACAAGGAAGAACCAGAAATA
AAAGAAGTGAAGGATGATAAACCCAAGAAACCAACTAAGCTAGAAGGAATTCAACCCCTG
AAGTTAGAACGAAAGGAAATCAAACCACAGAAAaTGAAAATTGTTGATAAACCAGAGGAG
TTAATGAAACCTGAACTAAAAAaGCCCAAGTTACCTCCACGTAAGCAGCCAAAATCAGTT
AAATTGCCGAAATTTTtATTGAAAAGTAGAATAAACTTCATTCCCTTCCCACCGTTGTCT
GAAGCAGAACAAAAaCCAACTTTAACTATTCGTCAACCTGACTTCAAAGATAATGGTGAG
CTATCAAGAAACGTTGAAGATGCAGAAAAGGTTTTGAAGACAAAAGCACGAAAaCTTAAa
GATAAACTAAAACCGTTAAAAGATTTAGAGAAGCTAGATCAAGAATTTGATGAACTTAAA
AaGCCTGAATTAGAAAAaGTGGACGAAGCATTCAAATATGAAAGAAAGCTAAAACAACCA
AAAGAAGACAAACCGGATGATAGCAAACCACTCAAAATAGGTAAAGGTAAAATACCAAGT
ACAGAGGATACCCcAGAAGAAGTAACACTAAAAAAGGTACCTCCTAAACCTAAAGAAATA
ATAGAAACAACCAAGGAAAAGCCTAAAGATAAAGTAACAAGTGAAATGAAAGACAAGGAA
AAaCCTGAAACGGAAGAACCATCTaTGCTTCCATTTGAACCGTACAATATAGACAGAGAA
ATACCAGATAGGGAAAGCTTGGACTTACCCAAAGATACTTTACGTGAAGATGAAAAaCCG
CAGAAAAaGGAACCGAAACCTAAAAGACCTAAAAaGGAAAAaGGCGAACCTGAAACGATT
CAAATACCTCTCGAACCTAAACCTGGGAAACCTAGACCTGAAAAGGAGGAAGAAGAAATT
AAATTCAGAATTCCAAAACGTGATAAACCAGAAATTGAACCAGAAACCATTCAGTTAAAA
CCATTTTCGAAAGTAAAaCCAGAGGAAGAAGAAACAGCTCCCGATACCACTGTGGGGAAA
CCGCTTCCCATTTCTACTGGCGAAGGCGAATTAGAACCGTATGAACCAATAGCAGCTAAA
GACAAAAGGAAaCGAAAAaTACCAAAACAAAAAGATCTAACAAAGCCTCAGGAAGAAGAA
AAAaTTAGGCCAGAAGAAAAACCTGAAGAAGAAAAGCCTGAAGACGAAAAACCGGAAGAA
AAACCTGAGGAAGAAAAaCCTGAAGAGGAAAAaCCTGAGGAGATACAACGTGGTGAAAAA
TCGGTTAAGGAAACTGAAGTGGTTATTGAAGAAAaGAAAATAATTAAACGCAAGAAACCG
AAGCATAAGGAAGAAGAAAAACCAGAGGAACTTGAAATCGAAGAAGAAAAGCCAGAAACA
GTACAACTTGATGATGAAAGGCAAATTAAAGAAATTGAAGTGATAACTGAAGATAGGAAA
ATTATTAAACGTAAAAACCAAAGCAAAAGAAAGATCAGCAACCTCAGGAAGAAGAAGTTG
TCCCAGAACAAGAAATTCCGGTTGAAGTGCAACTTGGTGACATTGAAGTAGTTACTGAAG
AGATAAAAATAATTAAACGCAAGAAACCAACGCAGAAGGAAGAACAAAAACCTCAGGAAG
AGGAAGAACTCGAAGTTAGTCTGGAAGAGGAAAGACCAGAGAAAaTACAACCAGATCATG
AAAAaCAAaTTAAGGAAATTGAGATGGTAACTGAAGAAAAGAAAATAATTAAACGCAAGA
AACCAAAaCAAAAaGAACAGCATCGGGAAGAACTTAAACCAGAAGAAGAAAGGACAGAAG
AACTGCAGCCCAAAGAAGAAAAACCGGAAGAGGTGCAACCCATGGAACTAGAAGAGATTC
AACCAGAGGAGGAAACACGGATCAAAACTGAGGTAGTTATTGAAGAAAAGATAGTCAAAC
GCAAGAAACCAAAGGCAAAGGATGTTCAAAAACTTCAGGAAGAAGAAATGGTTAAACCAA
AGGAACAAACACCAGAACAACTAGAACCTGTGAAAGAGGCACAGCCGGTAGAAGAACAAA
TAGAGGAGGTAGAACTTGACGAACAAAACCAATTAAGGAAACTGAAGTTGTTATTGAAGA
AAAGAAAaTAATTAAACGCAAAAAACCAAAaCGAAAGGATGATCAGAAACCTCAGGAAGA
AGAAAAaGTTACACCAAAAGAAGAAACTCCGGAAGAATTAAAaCCCGAAGAAGGAAAGCC
GGAAGAAATACAACGAGTGGAAGAGAAACCGGAGGAGACACAACCTGACGAGGGAAAACA
AGCCAGAGAAACTGAATTAATTGTTGAAGAAAAGAAAaTAATCAGGCGCAAAAAACCAAA
aCCAAAGGATAGTCAAAAACCTCAAGAAGAAGAAGAAAAAaTTGAACCAAAGGAAGAAAC
ACCGGAAGAAATTGAAGAAGTTATTGAAGAAAAAGAGTAATTAAACGTAAGAGACCAAAA
CAAAAGGAAGAGAAGCCTCAGGAAGAAGAAATAGTCAAGCAGGAAGAAATACAACCCGCG
GAAGAGAAACCTGAAGACATACAACCGGAAGAAAGACCAATTAAGGAAACTGAAATAATT
ATTGAAGAAAAaGAAATAATTAAACGCAAGAAGCCAAAGCAAAAaGATGATCAAAAGTCA
GAGGAACAGGAGGTTAAACCAAAAGAAGAGGCACCGGAAGAATTAAAGCCTAAAGAAGAA
AAaCCAGAGGAGGTGCACCCGGTCGAAGAAAAaCAGGAAGGCGTGCAACCTGATGATCTA
AAaTACGACAAGGAAACGGAAGTAATTGTTCAAGAAAaGAAAATAATAAAACGCAAGAAA
CCCAAGTCGAAGGATGTTCAGGAGCGATATGAAGAAGAAGCGTTTAAACCAAGAGAGGAA
ACATCGGAAGAACTGAAGCCTGAGGAGGAAATTCCAGAAGAAGCGCAGCCAGTGGAAGAG
AATGCAGAAGAGGTACAACCTGTTGACGAAAAAGCCATTAACAAAATCGAAGCAGTTATT
GAAGAGAAGAAAATAATGAAACGTAAGAAACCAAAaCAAAAAGATGATCAAAAGCCTCAG
GAAGAAGACAGGGTTACACCAAAAGAAGAAACACCGAAAGAACTAGGGCCTGAAGAAAaG
AAACCTGAAAAGCCAGTGGAAGAGAAACCGGAGGAGATACTACCTGACGAAGAAACCGAA
GTAATTATTGATGAAAGAAAACAATTAAACGCAAGATACCGAAACCAAAAGATGTTCAAA
AGCCCCAaGAAGAAGAAATGGTTAAACCAAAAGAAGAAATACCGGAAGAACTGAAaCCAG
CGGAAGACATACCAGAAGAAGCACAGCCAAAGGAAGAAAGAATTGAAGGGTTGCAACCTG
ATGAAGAAAAaCCAATTAAGGAAGCAGAAATAGTTATCGAAGAAAAGAAAaTAATCAAAC
GTAAGAAACCAAAGTCAAAGGATGATAAAAAAaCCCAGGAAAAaGAAACAGTTAAACCAA
TAGAGGAAACGCCCGAAGAATCGCAACCCGGCGAAGAAAAAaTTGATAAGGTGCAGCCAA
TGGAAGAGAAACACGAAAAGTTAGAACCAAAGGAAGCTGAAATAATTACTGAAGAAACGA
AAATAATTAAACGTAAGAAGCCGAAGCCAAAAGAAGACCAGAGACCTCAGTATGAAGAAA
GTTCTACGCCAGACGAAATACAACCGATAGAGAAAaTAGACGATATGAAACCTGATGAAG
AAACACCAACTAAGGAAACTGAAGAAATAGTTACTGAAGAAAaGAGAATAATCAAACGCA
AAAAGCCAAAACAAAAGGATGATCAAAAGTCAAATCAAGAGGAGAAGATTAAACCTAAAG
AAGAAGCACAGGAAGAAGTAAAGCCTGAAGAGGAAAAaCCAAAaGAAATGCAACCTGTGG
AAGAACAACCAGGTGAAATAGTTCTTGAAGAGAAGAAAATAATTAAACGTAAGAAACCGA
AACAACGAGAAGGCGAAGAACCTAAGGTACAAGAAATGCCAGTGGAACAGGAACTAGAAA
TGGAAAAACCACAGGAACCGGAACCAGAGGAATTTCAAGGAACCAAGCTTGAAGAAGTTA
TACCGATAAAGGAGAAAAAAATGGCAAAAAAGAAGCCGAAACAGAAAGATGATACAAAAC
CAGAAATAGAGGAAGAACCAAAACTTACGCAAGAACTACCGAAATTGAAACCCGTCAAAA
TGGGAGAGGAAATCCTTCAGCCTATTGAACTTGAACGGAAaGAACACAAACCTCAAAAGT
TAATTGTAACGGCTCCAGATGACATACCTATAAAATTGAAAAaaCCAAAATCTGTTCCCA
AAAaGCAACCTAAATCTGTAAAACTACCGAAATTtATGCTAAAGAGTAGAATAAACTACA
TGCCGTTCCCTCCTCTAAGCGAAAGTGAACAGAAGCCTATGTTGACTATTCGTAAACCAG
ATGTAAAAGATAGAGGTGTTCTCTCTAGAACCATTAAGGACGCAGAGGAAATACTGAAAa
CTAAACGTAGGAAACCCAAGAAGATTGATACAGATCTACAAGATCTAGAAAAaTTAGATG
AGAAGCTTGACGAATACCAAAAGCCAGAATTGGAGCAGCTTGACGAACAATATAAATACG
TCAAACAACCTAAAAACCAAAGAAAGGAAATACCCCAAGAAACAAaCTTACATTAGGGAA
aGGTACAGTGCCACAACCTGAAGAAGCTATAGAAGATATCACATTAAAGAAGGTTCCGGG
AAAGCCAAAAGAGGACGAGAGCACGATACAAGATAAGCCAACAAAACCAAAAGACGATGA
AGTTGTGAAAAAaTACAAACCCGAGAAGGAATCCCCTGACcTGTTGCCATTTGAACCTTA
TGATATTGAAAGAGAAAAGCCAGATTTAGAAGAGTTTATCCGACCAGAGTTTGAAAAaCC
ACAAAGTGATATTACTGAAAAAaTAAAGGATAAACCTGAAAAaCAAAAACACCCAAACCA
ACACCTGAAAAAaTTGAAATACCACTGGAGAAAGGGAAACCAAAGCCGCATGAGAAAGAC
GAAGTACCAGAAGTGAAATTTAGAATACCTAAAAAGGATAAACCTGAGGAGAAACCAGAA
GAAATAACACTAAAACCGATTCCTAAACCAAAaGAAAAAGTGATGACAAAGAAGAAGAAT
TAAGCGTAGACAAACCAGAATCTATTCCAACGGATGGTATGATGGTAAAaCAACCTAAAa
TTAAGAAAAaGAAACCAAAACAACCTGATGAGAAAGAAGAAACTACTCCAATAACAGaCG
AAAaGGAAATTAAaCCTaTCGAAaCAATaTCCGATAAaCAGGAACCgAAGAAACTCATTA
AAaCTGACAAGAAGaTGAAACCACTTAAAaTAGAAaGaCaTGAAATAAAACCGCAAAaGG
CAATTGAAACTACAGTTAAaTTAGAAGAAGTTAAATTAAAaCCTGCAAAAACTCCAGCCA
AAAaGAAAGAACCAAAaGGTGTTAAaTtACCTAAATTTTtGTTAAaGAGTCGAATCGAGC
ATATTACATTCCCACcAATTTCGGAAaGCGAAAGGCTTCCTAAAaTAGAGCAGTTAAAaC
CTATCCATAAAGATAACGGTATTTtATCGAGAAATATACAAGAAGCAaTAGAGATTTTAA
AAaCAAAaCCTAGAAAaTtAAGAGACAAAGGCAAACCTACAAAAGAATTAGACACAATCG
ATCTAGATATTGACGATTACGACAAACCcGAGTTGGAAAAaGTGGATGACGAATACAGGT
ATAAAAAGAACCTAAGAAGCCTAAAGAGAGTAGCACAGATGAAATCAAACCAGTTAAAAA
GGGAAAGGGAACACTACCTGTTGCAAAAGATGTACCAGAAGAAACCATAAAATTAAAGAA
AACACCCGACAAGTTGGAGGAGCATCCAACAGAAGCAGAGATTCAACCAAAGAAACAACC
AGAGGAAGAACCGGAAGAAAAaGTAAAACCTACCAAAGAATTTCCAGAAATGCCATCTTT
TGAACCTTACGATATCAAAAGAGAATCTCCCGAAAAAGAGGAGCTTGAGTTACCTAGTCG
TGATAAGCCAGAGGAACCTAAACTAGTGGAGGATAAACCTAAATATAAGAGACCAACCAA
ACCAAAACCGTCCCCTGAAAAAAaTGAAGTCCCGTTAGaaaaaGGAACACCAAAACCAAA
GGATGAAGAAGATGTTCCAGACGTGAAATTTAGAATTCCAGAAAATCAGAAACCTGATGA
CATATCAGACACGCACAAACTAAAACCGTTTGGGAAATCCGACATTGAAGACCAACCACA
GAAAGAAGAAAAAaTTCCACAAGATGATGAGAAAACGAAAGAGAGGGAGATAGAAGAAGT
AGAAGAAACTATTGTTAAGCGAAAGAAGCAAAAGAAACCTAAAGACAAACCCACATCACC
AACTAAGGAAATACCAATAGAGGAAAAaCCAGAAGAGTATGACGGGGCTAAACCCAAAAC
TGTAGAAGAAAGTTCACCAGCGGAAGAAGAACTCAAAGAAGAAGCTCCTACTGACGCGGT
CGTAACACTAGGCAAACCGAAAGAAGAAAAGAAGACAATATTATCATCAAACCAAAACCA
GAAGAAGTGCAACAAGAAGTCATTATAAAAAaGAAAAAaCCCAAGAAAaCAGAAGCAACT
GAGACTGCTGAAGTGACAATAAAGAAACCAAAAaGAGTTCCCGAAAGTGAAAGCGTAGAA
GAAATAACGGAGGAGATTACATTAATAGCCAGAAAGCcAGAAAGTGAAGAAATAGAAGAA
CAATTTACTATACGCAAGCCCCTAAAaCAACAAAAaTCACAAGAAATAGTTGATATAGAA
GAACAAATTACTATAAAAaGACCATCAGAAAAGCCGGAGAAAGAGGAAGAGGTGTCTGAA
GAATTAATTTTAAAGAAAGAAATCTCTAAGCTACCTGAGGAGGCAAGTGATGAACTTGTA
ATTAAGAAAATTATACCTGAAGAGCCAGAAAACATGAAGTAACTACAAAGAAAAAAGCCA
AAACACCAAAGAAACCAGAAGAAGAAACCAGTGAATTACCACCTGCAGTACCTACGGACA
TTATAGAGGAACAACCCAAAAAACCTGCTCAAGAAGACACTTCAGAGGAAGTTACCACCG
AAGAAACTAGGGTACCTGAGGAAGTTCCTGAAGAAGCACCACCAGTTATCGAAGAAAGAA
TTCCTCAAGAAGAAAAAaTCCCTCAAGAAACAGAAGAAGACACAAaGGTTGTAATTACTA
AAAAGAAaCCTAAAAaaGTTAAAGCACgAAaaGCCAGAAGAAGAATTTATACTTAAACAG
CCCACCAAGGAGCAAGAAACAACGGAaGAAGTAACTTtAAAGAaGAAGGAACCCAAAGAT
TATGTTTtGGAAGAAGCTATTGACGAaCAGACAaTAAAAAGAaTTACGCCTGAACAACCG
GAAGAAGAAACTCAAGCAGTAATTATAAAGAAAaCATCTAAGAAACAGAAACCTGAAGAA
ACCAAAGAAGTAACTaTTAGAAAGCCTCAACCGGAAATAGAAGATATTAATGAAGAAATA
ACCTTCAAAATTGAAAAGCCAAAAGAAATCCTCAAaGAGGAAGTtGTGGATGAAATTACT
ATTAAAAAATTCAACCGATAAAAGACGAAATATCCGAAGACATTGTGTTAACGAAAGAAA
AGCCTGAAGCTGTAATCGAAGAAGGCCCTGGCGAACCAACTCTAAAGCAGGTATTACCAG
AAGAAGGAAAaGAAGTAACTGAAGTTACAATAAAAAaGAAATCTAAaaaGCCTAAAGAAC
CAGAAGTAGAAAGTACAGTTAAGAAACCTTCAAAACCAGAAGAAGTCTCTGAGGAAGTCA
TACTAAGAAAGGAAAaGCCAAAACCACAACTTCAGGAAGATGTTGAAGAAGAAGTCATCA
TTCGGAAAaTACAAACTACACAAGAGGAGGAAACAGAACATGAACTTACCTTGAGAAAaC
AAAAaCCTGATAAACCAATAGTCGAAGTTGCCGATGAACTGACAGTTAAAAAaGTGGTCC
CTCAACCAGCTGAAGAAGAAGTGCAAGTAACGATTACAAAGAAGAAAGCTAAGAAGCCTG
TCGAAGAAGAAACAGAAGAACAACTTACAATTAAGAAACCAACTACCACAGAAGATGTTG
TACAGGAAATAACAATTCGGAAACAAAAaCCAAAGCAATCACCAGAGGAAGACGTAGAAG
AACAATTTACTCTGAAGAAACTACGACCTATGGAAGTGCAAGAGCCTACTTCACTATCAG
AAGAGATAATAATAAAGCAAAGGAGAGAAAAGGTACCAACACATGAAGAAGCAGCTGATG
AGATTACCATAAAGAAGATTGTACCAGCAGATGAAGCAGATGAAGTCATTATTACAAAGA
AaCCAAAaGACATGAGAGAAATAGAAGAGGAAATTACTATTAAGAAGCCTaCAGATACTG
AAGATGTTGTACATGAATTTACAATTAAAAGAaGCCACCTCCTAGACCACCAAGAATTGA
GGAACATGCACAGGAGGTGACAATAAAGAAACTGAAGAAAGTTCGTAAGAAGCAAGAAAT
TCCCGAATATACTGATGTAGAAACTGTTACGTTtAGGCCAAGAACAACAAGAACAAAAGA
aGATGTCGAACAAGAATTTAATaTTCAATTAGATTCGTATGCGGAAGAAGAAATTTCTAT
GTCAGGAAAAGTGAAATTGAAAAAGCAACGTCCATTAACATACTCTGAAGAAGCTGGACA
AAAGACCATAAAaTAAGACGGGAAATTGAAGAaGGAGGTCCTGTTATCGAAGAAATTATT
GACGACGGCAGCGATGCTGAAGAACTACCGTATGACGATGAAACCaTTGAaCAAaGTTTC
CATGTACCATTAaGAAAAaGACTTAAACAGGAATATTCTGTCCATGAAGAAGATGAGGAA
GAAGTTtCTATTGGCCTCCGAAaGCCAAAGCCACAAGCAATTGATTACGAGGAAGAATCC
CTGACCATGAAGCCTAAACGAAAACCaTCCcAaCCAaCATTtGAACAAGAAGCTGCGTCA
TTAAGTATCACCAAAACAAAAGAAATTTCTGAAGAAGAAGAAATTGTAG
>isotig00053  gene=isogroup00009  length=4113  numContigs=4
TAGAAATCACCGAAATTACGACAGTGGAAGAAGAAGgCAAAGAACCAGAGAGAACAGTCG
CAATTAAGACTAGCAAGACAAaGAAGGTGAAGGACGACGAAGAGAAAGTTGAACCTGTCG
AAGTACTTGAGGAGAAACCCAAGAAAGCGAAGCCTATAATTCAAGAAATGCCAGAGGAAG
TGAAGATTACAGAAGTTATCTCGGAAGAACATAAACCTGTTAAACGAGTAGAAaGAAACG
CGTTATTAAAAAaCGGGATGGTCGTAAACAAGAAGTTACCGAAATAAAAaTCGTAGAAGA
AGGAGATAAAGCACCCGTTACAACTGTGACGGTTAAAGAGGAAGAAATTCCGGAGGAGGA
AGAAGTGGAAAGTATTACTAAACTTCCAGTTCCAGATGAAGAGAGTATAATTTTGGAGGA
AGTACCAGAGGAAATAAAAGTAATTAAAACCGAAGAAGGTAAAAAGAGAGTTATCAGAAA
AAAaGTGTTCAAGAAACCAAAGCATGAGGAAGTTGAGGCAACTGAAATAACTATCATTGA
AGAGGAAGGCAAACCGCCCGAGACTTTTGTTATAACAAAaCGGGAAAAaCGCAGAAAGAA
AAaGCCGAAGGAAATAGAGAAAGTGCTTTTTGTACCAACCCTAGCTCAAAGGGACAGTGA
GGATTCAGAAGAAGAGGCTGTTAATAGAGTTCGTATAGAAATGTTAAAGAAAGCAATATC
GTTACCAAAGTATTGTGCGTTACATGAGGAGGACATAGAGGAGCTGAAAGCGCCAGATCA
TATTCCTCAATACGCAACTTGTGAGGAGTATCCCGAACAATTGCACGTGTACGAAGTTAC
ACTTCCTACTGGTATTGTAGAAAAGAAAGTTGTAAAaGAAggACGAATTAAGAAGAAAAT
GGGAGATAAGGAGGTTGTTACAAGGATTACAACtGTtGAGGAGGATAGTAAAGCGCCAGT
AATTACAGTTGAAGAGCTTACACCAGAGGAAGCAAACATAGAACACGGTGAAAAACCAAT
TCTtATTCACGAAATCCCAGAGGAAATACAGGTACTGGAGGCTATTACTGATAAGGGAGA
AAAGAAGAGAAAAaCTGTAAAAaCCAAGATATACAAGAAGCCCTTAAAAGATGAAATAGA
AACAACTGAAATAGTAATTATAGAAGAGGAAGGTGAAACGCCTCAAACTAGGGTTACTAT
TAAGACATCAAAGCTAAATTCAATCACTGATGAAGAAGCGCAGCTTtGGGAACCTCTCAT
ACCTGAGAAAaCACGAGCTACCATTACACCTTCCACTACAGCGTCTAAAaTAATTACAGA
AACACACACATATGACACAACAGCCGACATTGTAGATCTTGATAAACTTGACACAAAATT
AGGTGAAGTCAAGCCAGTATTGGAGACTAAGGAATCCGTTTTGGTTGAAGTAGTGGACAC
ACAAAaGGCAAGTACTGCATTAGATGATAAGCCGGTTGAAGATCAGGCCGACTTGGAAGA
ATTGCCTATATTGCCAACAGTTGAAGAGAGTACACTTGAAATTTtGAAAGGTCCTGAAGA
AATATCAGACAAAAaTGTTAAAaTAGTACACGAAAGCAAGAAAACTAAGAAGCAGAAATT
GAAACCAGAGAAAGCTGTCTACCAAGATCAACAACCAGAAAAACTTGAAGTAGAGAAACC
TaCAGAAGAGTTAACAAAGGCTGCAAATATAGAGCAAGATGTTCCTGAAATGAAGGAGGA
AGAACTTCCCACGCTACCCGAGAAAAAGAAAaGGACGAAATTCTAAAGAAGAAGAAAGTA
AAAaCAGAGAAGCCAAAGACTGAAGAAGGCGAAACTGTTCCTGAAAAaCGAGTTCCAGTG
GaGGAGAAAAGGAGAAGAAATTGAAGCCAATCACAGTAGGAGAAAATATAATTCAACCTA
TGAAAaTAGAAAAGAAGGAAGTGAAACCTACTAAACTATTATTTGACGATTTTtCGAAAC
CAAAaCTTAGAAAACCAAAAaTTCCAGATAAGCGAACATCGAAAGTCAAGCTTCCTAAAT
TATTATTGAAAaGCAGAATAATTAATATCATTTTCCCACCTCTGCAGGAACTTGAACAAA
AaCCATTAGTGTCTCAAAGAAAACCTGATATTCGAGATCATGGAGTGCTTTCTAGAAATA
TAGAAGATGCTGAAAAGGTAATTAAAACGAAGCGGCGGAAATTAAAGGTAAAAGAAGAAC
AGCCAGATCTAGATAAATTAGATTTGGAAAAAGGTGAACCCGGGAAACCGGAGCTGGAAA
AaTCAGATGATGCTCTTAAATATCAAAGGAAaCCTAAGGACGTTAATGAGAAACCTGTTG
TAGAGAAGACGATCAAACTTGGAACAGGTAAACTGCCTATAGAAGACGAACAACCAGAAA
AAaTTGAACTGAAGAAAATCCCTAAAAaGTCTAAAGAAACCGCAGAAGAAACCGAAACGA
TTCCAATAAAAGCTCCAGATGAAACTGAAACAAAACCAAAAGATCAGATTCTAGAGCAAC
AGACACTAGAGCCCCTATCTCTGGTACCCGTTGATGATGAAAAaGAAACGCCCAAAAAaC
GTAAAAAGTCAGTAAAAAaGACAAGCCAGAGACACCAAAACCAGAAAAAGCTAAGAAACC
TGTAAAAGTAGGAAAGGAATTCATACAACCTATGGCGATTGAGAGAAAAgATGTTAAGCC
ACAAAAATTGGTTGTAACACCGCCTGCTCCAGTTGATTTTGCAAAAATACTAAGAAAAGC
TAAAATACCAGCTAAAAAGGAATCTAAACCCAGGAAATTGCCACGAGTATTACTAAAAaG
CAGGATTGATCATCATCCCTTCCCGCCATTATCGGAAGCTGAAAAGAAGCCATTAATAAG
TGAGAGAAAGGCGGACATTAAAGATAATGGCGTTCTGTCAAGAAATATGAGAGACGCAGA
GGAAGTCTTAAAAaTCAAAAGGCGAAAAaTGAAAAAAaTTGATAAAGATACGCTAAATCT
TGACGAATTAAATCTGGAACCAGAGGATATTAGAAAGCCGGAGCTTGAAAAAGTAGATGC
TGAATTTAAGTATCAAAGAAAaCCTAAGAAACCGAAGGAAGAACCACAGGAaGAACCACA
GACTCTTAAAATAGGCAAAGGAAAAaTGCCACCTCCTGATGAATTGCCTGAGCAAGTTAC
TTTGAAGAAAATACCTTCCAAACCAAAGGATGAGTCTGAAACACCTAAGGAGAAACCAAA
GAAGAGTACTGAAAAaGAAATCAAGGAAATTACCCCAACCGATAAAGAAAAaCCATCGTT
AAATCCATTTGAACCCTACGATATAGACAGAGAAGAACCCGGAAAAGAAGAATTTGAACC
GGTGACAAACGAAATTGTTAAGGACCAGCCAAAGGAAGCAAAGGAACCTAAATATAAGAG
ACAAAAGAAACCGAAACCGTCTCCAGAAACAGTCGAAGTACCTATAATACCTGGAAAACC
ACAACCCAAAGTAGAAGAAATGGAGCCAGATGTTAAATTTAGAATTCCTCAAAGAGACAA
ACCGGATGAAATTCCTGAGGATATAAAACTAAAGCCTTTTACAAAACCTGCACCAGAAGA
TACCAGCACAGAAAAaGAACTAGATGTGGGCAAACCTCGGCCGATTCCCGTTAGCGAGGG
AGATATTGATAAAATTAAATTTAAGCCTAAGAAAAAAaCGAAAGGAAAGAAATCTACTCC
GCAAGTACTAGAAGAAATAGAAGGACAACCTGAGGATGAAGTTGGAGCATCATCAGAAAG
TATCTCGGACACTGAAGAACAATCAATTGAAGAAAGTCCTCAACAGGAAACCGAATTAGA
ACACGAGACCGAAATCCCTAAAAAAAGAAAaTAAAAaTGAGAAAACCCGTATCTTCTAAA
ACACCTGATAAAGCTGTTGAGGAATCTGACGAAGGAAAGTCTGTCGTAGAAGAAGTGATT
AGCAAAAAAATTAAGAAAAAGAAGCCAAAACCAACAGATGAAAAGCCTGACAAGGAAAGA
CCAGAGAAAATACAACCAGATCATGAAAAaCAAATTAaGGAAaTTGAGATGGTAACTGAA
GAAAAGAAaTAaTTaaaCGCAAGAAACCAAAAC
>isotig00054  gene=isogroup00009  length=3204  numContigs=4
AGAAGTCTATGCAGAAGAGACAGAAAGTGAGAAGGTAATTACCGCCGTTGCACAAGATAA
AATAACATCGACTGGAATTGTACCGAAaCAAATAGCGCTCAATGAAGAGAATATACcACT
CTTTACTCATGAAAAaTTAATTTCcAAAaCACCACAGAGTAAAaCTGCGACATCGTTATT
ATCTCCACAACAAaTCGCAACTAACGAAGAAGTACTAACACTTCTTTTATTAGATGAACT
CAAGGATGCAAAAaTAAAGAAAACAGAAGCACGTTCAAGTGAACTTACATTCCAACATGA
GTTGGTTGTTACGGAACAAAAGTCAACGGGTGATTTACAATTTGTGCAACCTCTGGACAC
ACCTTCGGCTAGAGCCAAAACTGTAACTGTTGAAGATAAATCTGAACATGTAGTCATTAA
CGAAGTACAACCCCATGAACTCCAAGATCTTGATAAACTTGACACAAAATTAGGTGAAGT
CAAGCCAGTATTGGAGACTAAGGAATCCGTTTTGGTTGAAGTAGTGGACACACAAAaGGC
AAGTACTGCATTAGATGATAAGCCGGTTGAAGATCAGGCCGACTTGGAAGAATTGCCTAT
ATTGCCAACAGTTGAAGAGAGTACACTTGAAATTTtGAAAGGTCCTGAAGAAATATCAGA
CAAAAaTGTTAAAaTAGTACACGAAAGCAAGAAAACTAAGAAGCAGAAATTGAAACCAGA
GAAAGCTGTCTACCAAGATCAACAACCAGAAAAACTTGAAGTAGAGAAACCTaCAGAAGA
GTTAACAAAGGCTGCAAATATAGAGCAAGATGTTCCTGAAATGAAGGAGGAAGAACTTCC
CACGCTACCCGAGAAAAAGAAAaGGACGAAATTCTAAAGAAGAAGAAAGTAAAAaCAGAG
AAGCCAAAGACTGAAGAAGGCGAAACTGTTCCTGAAAAaCGAGTTCCAGTGGaGGAGAAA
AGGAGAAGAAATTGAAGCCAATCACAGTAGGAGAAAATATAATTCAACCTATGAAAaTAG
AAAAGAAGGAAGTGAAACCTACTAAACTATTATTTGACGATTTTtCGAAACCAAAaCTTA
GAAAACCAAAAaTTCCAGATAAGCGAACATCGAAAGTCAAGCTTCCTAAATTATTATTGA
AAaGCAGAATAATTAATATCATTTTCCCACCTCTGCAGGAACTTGAACAAAAaCCATTAG
TGTCTCAAAGAAAACCTGATATTCGAGATCATGGAGTGCTTTCTAGAAATATAGAAGATG
CTGAAAAGGTAATTAAAACGAAGCGGCGGAAATTAAAGGTAAAAGAAGAACAGCCAGATC
TAGATAAATTAGATTTGGAAAAAGGTGAACCCGGGAAACCGGAGCTGGAAAAaTCAGATG
ATGCTCTTAAATATCAAAGGAAaCCTAAGGACGTTAATGAGAAACCTGTTGTAGAGAAGA
CGATCAAACTTGGAACAGGTAAACTGCCTATAGAAGACGAACAACCAGAAAAAaTTGAAC
TGAAGAAAATCCCTAAAAaGTCTAAAGAAACCGCAGAAGAAACCGAAACGATTCCAATAA
AAGCTCCAGATGAAACTGAAACAAAACCAAAAGATCAGATTCTAGAGCAACAGACACTAG
AGCCCCTATCTCTGGTACCCGTTGATGATGAAAAaGAAACGCCCAAAAAaCGTAAAAAGT
CAGTAAAAAaGACAAGCCAGAGACACCAAAACCAGAAAAAGCTAAGAAACCTGTAAAAGT
AGGAAAGGAATTCATACAACCTATGGCGATTGAGAGAAAAgATGTTAAGCCACAAAAATT
GGTTGTAACACCGCCTGCTCCAGTTGATTTTGCAAAAATACTAAGAAAAGCTAAAATACC
AGCTAAAAAGGAATCTAAACCCAGGAAATTGCCACGAGTATTACTAAAAaGCAGGATTGA
TCATCATCCCTTCCCGCCATTATCGGAAGCTGAAAAGAAGCCATTAATAAGTGAGAGAAA
GGCGGACATTAAAGATAATGGCGTTCTGTCAAGAAATATGAGAGACGCAGAGGAAGTCTT
AAAAaTCAAAAGGCGAAAAaTGAAAAAAaTTGATAAAGATACGCTAAATCTTGACGAATT
AAATCTGGAACCAGAGGATATTAGAAAGCCGGAGCTTGAAAAAGTAGATGCTGAATTTAA
GTATCAAAGAAAaCCTAAGAAACCGAAGGAAGAACCACAGGAaGAACCACAGACTCTTAA
AATAGGCAAAGGAAAAaTGCCACCTCCTGATGAATTGCCTGAGCAAGTTACTTTGAAGAA
AATACCTTCCAAACCAAAGGATGAGTCTGAAACACCTAAGGAGAAACCAAAGAAGAGTAC
TGAAAAaGAAATCAAGGAAATTACCCCAACCGATAAAGAAAAaCCATCGTTAAATCCATT
TGAACCCTACGATATAGACAGAGAAGAACCCGGAAAAGAAGAATTTGAACCGGTGACAAA
CGAAATTGTTAAGGACCAGCCAAAGGAAGCAAAGGAACCTAAATATAAGAGACAAAAGAA
ACCGAAACCGTCTCCAGAAACAGTCGAAGTACCTATAATACCTGGAAAACCACAACCCAA
AGTAGAAGAAATGGAGCCAGATGTTAAATTTAGAATTCCTCAAAGAGACAAACCGGATGA
AATTCCTGAGGATATAAAACTAAAGCCTTTTACAAAACCTGCACCAGAAGATACCAGCAC
AGAAAAaGAACTAGATGTGGGCAAACCTCGGCCGATTCCCGTTAGCGAGGGAGATATTGA
TAAAATTAAATTTAAGCCTAAGAAAAAAaCGAAAGGAAAGAAATCTACTCCGCAAGTACT
AGAAGAAATAGAAGGACAACCTGAGGATGAAGTTGGAGCATCATCAGAAAGTATCTCGGA
CACTGAAGAACAATCAATTGAAGAAAGTCCTCAACAGGAAACCGAATTAGAACACGAGAC
CGAAATCCCTAAAAAAAGAAAaTAAAAaTGAGAAAACCCGTATCTTCTAAAACACCTGAT
AAAGCTGTTGAGGAATCTGACGAAGGAAAGTCTGTCGTAGAAGAAGTGATTAGCAAAAAA
ATTAAGAAAAAGAAGCCAAAACCAACAGATGAAAAGCCTGACAAGGAAAGACCAGAGAAA
ATACAACCAGATCATGAAAAaCAAATTAaGGAAaTTGAGATGGTAACTGAAGAAAAGAAa
TAaTTaaaCGCAAGAAACCAAAAC
>isotig00055  gene=isogroup00009  length=2796  numContigs=2
AAAAATTCGAAAAAACTACCAGAAATCGTATCAACCAAaGATGGAGATGTTACAAGGTTG
GAAGTTAAAGCTGTTGGTAAACCAATGCCCAAAGGAAAaTGGCTAAAGCACGGTGAAGAA
ATtATACCATCCAGCGAATTTATGATAGAAAACTTTGAAGATGGCACATCGATATTAACT
ATTGGTGAAGTTTATCCGGATGACACTGGTGAAAtAGtGtATGAAGCACACAACCCACTC
GGTGTAGCTATAACTACTACACAATTAGTCGTCGAATCGGTCGAAGGAATCATTGGAACA
AAGGAATACAGAAAACCAGAATGGGTGACCCACATGGAAGAACTACAAGCTGCTCTAAAA
GCTGCACATAGTGTACCAACATTCGTTAAAGAAATCACTAATATTCACACAaCAGAAGAA
GAaGATATTGtTTTCGAATGCATATTCtCAGGaACTCCAACTcCAGATaTTATATGGTAC
CACAACGATAAGATAGTTAGAAACACAGATAAAGTCAAGGTAAAGATACAAGACAACAGA
ACATCATGCAGAATTaCTgGAGTAACTAAaGAACATGTTGGTACCTATGTTTGCAAAGCA
ATTAGTGATATAGGCTTAGCAGTAACCAAAGCAAAATTATACGTACAAGAAATTAGCGAA
GAAGAAAAGAAAGAAATACGATTGAAACGAGCAAAGGAAGTAGAAGAAAAGGTGAAGAAA
GAACGAGTTTTGATTGaAAAAaGACGAGAGGAGCGCAAGAAGAAGAGAGGTGTaCCAACT
ACAgAACCTGaAaGCCtTCCAGTTGACATTACAGAGATTCAAGCTATTGAGAAGGTAGAA
GAAGTTCCACAGAAACCAGAAGAAGAAGCGAAAGCTAAACCAATTATACCTGTACAAGAA
CCAGTTTCAACAgAGGCTaTTGcaACtTGCAAGAAGaTAGATGACACAGAAGAAATAATC
GAAaGCAAATCCaCTGCGaAAGAAATaCTCTCACCTCAAGAGCCTCTGGAGGTTGCTGAA
AtTtCAACCGGAAGATGAAATTAAaGAtATCAAAGAGAAGAAACCaAAAaCACGTAAAGT
TAAACCGGAAACTATTCAACCGCTTACGGAAGAAGCCACATTAACAGAAGTTAAATTGGA
AGAAGTAaTCAAGCGTGTTGAGGAGATAATAGTCAGCGAAGAAATACGAATGGCTAAAGA
GGTATCTGAAGTTCTTGAATTCATAAGGGTCAAAGAATTTGGGCCTGGAGAACATCCtCT
ACGTGAATTAGCTGAAATTGGATACTTAGTTCGCAATGGAATAACTGTAAAGGAAGTTAA
CGTTCTATACCATGAAGACAAGTTTCCACaTTTGAAATCaCCCGAaGCCCAaTCTGCGAT
GATCAACGTTGTTGAGAGAAaaGGGCTCAGCCCCTTGATTACCGAAGTGCTAACGGAAGA
AACCGCAGTGGATGAAAAaGTTCTAGCcGAAACTCTTGGCTTTAGAGCCTTTATGAAAAT
GGTGGAATTAAAACATGCCACCGTCGAGGAAGTCATTACGCAGTTCGTACCAGATGATTT
CATTCAAAAGGTTTGGGaAACAACAGAAGTAaCAGAGGAAACACAAAaGGAGGTAACTCA
AGTGGTCCAAGTATCTGAAAaGACTGAAGTATTTACTGACAAAACTAAAAGAACAAAGAC
AGTCAAAATACAGGATGAAACACATGAATTGATCGAAGTCGAAGAGGACATTGAGCGCAA
GGCCACCGATACGGTTGGACCTAAACTACCCCAGAAAACACTACCCTCAATTACTGACGA
GGGTGTACAAATTACTGAATTACCCGTTGACGATGAAACCGTATTGTTAACAGAAAAaCA
ACCTATAATAGCTCAACCAGACAAAATAGACATTAAAGATGTTGTGGAGGAAGAGAGAAA
AGTAATTGTAACAAAGAAAAGACGAAAAaTTAAAAAaCCATTAAAACATGGTGAAGCTGA
AGAAATCGTTGAAGAAGTTGTAGAAGTAATAGAAGAACAAAAGCCCAAAGTAGAAAGTCC
TACAGAATTGCCTGAAGATATTAAAATCATAGAAGAAAAaCCAGTTACGATAAAGGATGA
AAAAaCAGGAGAAACGGTAATTACCAAAAAAaTTAAGAAAGTGAAAaTACCACACagAAA
AATGAGGAGCAGGAAGTCATTGAAGAAAGCGAAATAATAGAAATTCGAAAACCAAAAGAT
ACAAAACGTGACACCACGGACGAGGAAACTATTACGAAAaCAATAAAGAGAATCCGCAAa
CCGCATAAaGTTGGTGATGAAATAACTaTTGAGGAGgTGgAAaTAATTGAGGAAGAGAAA
CCTAAACCAGACGAAaCAGAAAaGCcAAAAAaaTAagaaaaaTCGCTAAAAAGGTACGTG
ATGATAAAGAAGAGGTTAAAGAGGAAATAATAGAAaTTGAAAAAaTTCCGCATAAAGAAC
AGGAAACAAGTACTGAAGAAATAACAGAGCAAGTGATAATCACTGTAAAATCCGAAGTAG
AAGATAAACCTAAAGAAGATAAAAAGCCAAAGCAAATAAAAaGGACACGAAAAGTAGTAa
GTGGCGGTAAAGAAGAAATTaTAGAAGAATTTGTGGAATTCGAAGAAGGTCCGCGTGAGC
TGGAAGGCACTACAATTGAaGAAATAATAGAAGAAGACAAAGAGAAACCAGACGAAAAGA
AAAGCCTAAAACGAGTAAAAaaGACAGTTAAAAaGGTACGTGAATaaaaaaaaaaaaaaa
naAAAAAAAAGTaaCTACTAGACGTTAGaaTAACCA
>isotig00056  gene=isogroup00009  length=1926  numContigs=2
AAAAATTCGAAAAAACTACCAGAAATCGTATCAACCAAaGATGGAGATGTTACAAGGTTG
GAAGTTAAAGCTGTTGGTAAACCAATGCCCAAAGGAAAaTGGCTAAAGCACGGTGAAGAA
ATtATACCATCCAGCGAATTTATGATAGAAAACTTTGAAGATGGCACATCGATATTAACT
ATTGGTGAAGTTTATCCGGATGACACTGGTGAAAtAGtGtATGAAGCACACAACCCACTC
GGTGTAGCTATAACTACTACACAATTAGTCGTCGAATCGGTCGAAGGAATCATTGGAACA
AAGGAATACAGAAAACCAGAATGGGTGACCCACATGGAAGAACTACAAGCTGCTCTAAAA
GCTGCACATAGTGTACCAACATTCGTTAAAGAAATCACTAATATTCACACAaCAGAAGAA
GAaGATATTGtTTTCGAATGCATATTCtCAGGaACTCCAACTcCAGATaTTATATGGTAC
CACAACGATAAGATAGTTAGAAACACAGATAAAGTCAAGGTAAAGATACAAGACAACAGA
ACATCATGCAGAATTaCTgGAGTAACTAAaGAACATGTTGGTACCTATGTTTGCAAAGCA
ATTAGTGATATAGGCTTAGCAGTAACCAAAGCAAAATTATACGTACAAGAAATTAGCGAA
GAAGAAAAGAAAGAAATACGATTGAAACGAGCAAAGGAAGTAGAAGAAAAGGTGAAGAAA
GAACGAGTTTTGATTGaAAAAaGACGAGAGGAGCGCAAGAAGAAGAGAGGTGTaCCAACT
ACAgAACCTGaAaGCCtTCCAGTTGACATTACAGAGATTCAAGCTATTGAGAAGGTAGAA
GAAGTTCCACAGAAACCAGAAGAAGAAGCGAAAGCTAAACCAATTATACCTGTACAAGAA
CCAGTTTCAACAgAGGCTaTTGcaACtTGCAAGAAGaTAGATGACACAGAAGAAATAATC
GAAaGCAAATCCaCTGCGaAAGAAATaCTCTCACCTCAAGAGCCTCTGGAGGTTGCTGAA
AtTtCAACCGGAAGATGAAATTAAaGAtATCAAAGAGAAGAAACCaAAAaCACGTAAAGT
TAAACCGGAAACTATTCAACCGCTTACGGAAGAAGCCACATTAACAGAAGTTAAATTGGA
AGAAGTAaTCAAGCGTGTTGAGGAGATAATAGTCAGCGAAGAAATACGAATGGCTAAAGA
GGTATCTGAAGTTCTTGAATTCATAAGGGTCAAAGAATTTGGGCCTGGAGAACATCCtCT
ACGTGAATTAGCTGAAATTGGATACTTAGTTCGCAATGGAATAACTGTAAAGGAAGTTAA
CGTTCTATACCATGAAGACAAGTTTCCACaTTTGAAATCaCCCGAaGCCCAaTCTGCGAT
GATCAACGTTGTTGAGAGAAaaGGGCTCAGCCCCTTGATTACCGAAGTGCTAACGGAAGA
AACCGCAGTGGATGAAAAaGTTCTAGCcGAAACTCTTGGCTTTAGAGCCTTTATGAAAAT
GGTGGAATTAAAaCATGCCACCGTCGAGGAAGTCATTACGCAGTTCGTACCAGATGATTT
CATTCAAAAGGTTTGGGaAACAACAGAAGTAaCAGAGGAAACACaaaaGGAGGTAACTCA
AGTGGTCCAAGTATCTGAAAaGACTGAAGTATTTACTGACAAAACTAAAAGAACAAAGAC
AGTCAAAATACAGGATGAAACACATGGTGACTTGGATGAACTTGCAATACACACAACACG
AGCCaAAAaTAACACAGACAACAcCTGAGAAAAaCATCACTGTACTCGAACAAACTAAAC
CAGATATCAGAGACGACACCGACACACAAACAACACAACTAGATCAGGAAGAAAGACAAG
AAATAATTACTAAATTCAAATCGaTCCCAGGAAGCAGTGaCACAaCAAAGGTAGTAACAA
ACGCAC
>isotig00057  gene=isogroup00009  length=1871  numContigs=3
TAGAAATCACCGAAATTACGACAGTGGAAGAAGAAGgCAAAGAACCAGAGAGAACAGTCG
CAATTAAGACTAGCAAGACAAaGAAGGTGAAGGACGACGAAGAGAAAGTTGAACCTGTCG
AAGTACTTGAGGAGAAACCCAAGAAAGCGAAGCCTATAATTCAAGAAATGCCAGAGGAAG
TGAAGATTACAGAAGTTATCTCGGAAGAACATAAACCTGTTAAACGAGTAGAAaGAAACG
CGTTATTAAAAAaCGGGATGGTCGTAAACAAGAAGTTACCGAAATAAAAaTCGTAGAAGA
AGGAGATAAAGCACCCGTTACAACTGTGACGGTTAAAGAGGAAGAAATTCCGGAGGAGGA
AGAAGTGGAAAGTATTACTAAACTTCCAGTTCCAGATGAAGAGAGTATAATTTTGGAGGA
AGTACCAGAGGAAATAAAAGTAATTAAAACCGAAGAAGGTAAAAAGAGAGTTATCAGAAA
AAAaGTGTTCAAGAAACCAAAGCATGAGGAAGTTGAGGCAACTGAAATAACTATCATTGA
AGAGGAAGGCAAACCGCCCGAGACTTTTGTTATAACAAAaCGGGAAAAaCGCAGAAAGAA
AAaGCCGAAGGAAATAGAGAAAGTGCTTTTTGTACCAACCCTAGCTCAAAGGGACAGTGA
GGATTCAGAAGAAGAGGCTGTTAATAGAGTTCGTATAGAAATGTTAAAGAAAGCAATATC
GTTACCAAAGTATTGTGCGTTACATGAGGAGGACATAGAGGAGCTGAAAGCGCCAGATCA
TATTCCTCAATACGCAACTTGTGAGGAGTATCCCGAACAATTGCACGTGTACGAAGTTAC
ACTTCCTACTGGTATTGTAGAAAAGAAAGTTGTAAAaGAAggACGAATTAAGAAGAAAAT
GGGAGATAAGGAGGTTGTTACAAGGATTACAACtGTtGAGGAGGATAGTAAAGCGCCAGT
AATTACAGTTGAAGAGCTTACACCAGAGGAAGCAAACATAGAACACGGTGAAAAACCAAT
TCTtATTCACGAAATCCCAGAGGAAATACAGGTACTGGAGGCTATTACTGATAAGGGAGA
AAAGAAGAGAAAAaCTGTAAAAaCCAAGATATACAAGAAGCCCTTAAAAGATGAAATAGA
AACAACTGAAATAGTAATTATAGAAGAGGAAGGTGAAACGCCTCAAACTAGGGTTACTAT
TAAGACATCAAAGCTAAATTCAATCACTGATGAAGAAGCGCAGCTTtGGGAACCTCTCAT
ACCTGAGAAAaCACGAGCTACCATTACACCTTCCACTACAGCGTCTAAAaTAATTACAGA
AACACACACATATGACACAACAGCCGACATTGTAGATCTTGATAAACTTGACACAAAATT
AGGTGAAGTCAAGCCAGTATTGGAGACTAAGGAATCCGTTTTGGTTGAAGTAGTGGACAC
ACAAAaGGCAAGTACTGCATTAGATGATAAGCCGGTTGAAGATCAGGCCGACTTGGAAGA
ATTGCCTATATTGCCAACAGTTGAAGAGAGTACACTTGAAATTTtGAAAGGTCCTGAAGA
AATATCAGACAAAAaTGTTAAAaTAGTACACGAAAGCAAGAAAACTAAGAAGCAGAAATT
GAAACCAGAGAAAGCTGTCTACCAAGATCAACAACCAGAAAAACTTGAAGTAGAGAAACC
TaCAGAAGAGTTAACAAAGGCTGCAAATATAGAGCAAGATGTTCCTGAAATGAAGGAGGA
AGAACTTCCCACGCTACCCGAaagAAAaGCAAAGGAAGAAGCCGACAAAaGCTAaGAaGA
GACAGAAAGAAGCCAAAGAAGAGGAAGAGAAAaGAagCAGAAGAAGAAAaGGAAATAGAa
CTAAAAGAAGG
>isotig00058  gene=isogroup00009  length=962  numContigs=3
AGAAGTCTATGCAGAAGAGACAGAAAGTGAGAAGGTAATTACCGCCGTTGCACAAGATAA
AATAACATCGACTGGAATTGTACCGAAaCAAATAGCGCTCAATGAAGAGAATATACcACT
CTTTACTCATGAAAAaTTAATTTCcAAAaCACCACAGAGTAAAaCTGCGACATCGTTATT
ATCTCCACAACAAaTCGCAACTAACGAAGAAGTACTAACACTTCTTTTATTAGATGAACT
CAAGGATGCAAAAaTAAAGAAAACAGAAGCACGTTCAAGTGAACTTACATTCCAACATGA
GTTGGTTGTTACGGAACAAAAGTCAACGGGTGATTTACAATTTGTGCAACCTCTGGACAC
ACCTTCGGCTAGAGCCAAAACTGTAACTGTTGAAGATAAATCTGAACATGTAGTCATTAA
CGAAGTACAACCCCATGAACTCCAAGATCTTGATAAACTTGACACAAAATTAGGTGAAGT
CAAGCCAGTATTGGAGACTAAGGAATCCGTTTTGGTTGAAGTAGTGGACACACAAAaGGC
AAGTACTGCATTAGATGATAAGCCGGTTGAAGATCAGGCCGACTTGGAAGAATTGCCTAT
ATTGCCAACAGTTGAAGAGAGTACACTTGAAATTTtGAAAGGTCCTGAAGAAATATCAGA
CAAAAaTGTTAAAaTAGTACACGAAAGCAAGAAAACTAAGAAGCAGAAATTGAAACCAGA
GAAAGCTGTCTACCAAGATCAACAACCAGAAAAACTTGAAGTAGAGAAACCTaCAGAAGA
GTTAACAAAGGCTGCAAATATAGAGCAAGATGTTCCTGAAATGAAGGAGGAAGAACTTCC
CACGCTACCCGAaagAAAaGCAAAGGAAGAAGCCGACAAAaGCTAaGAaGAGACAGAAAG
AAGCCAAAGAAGAGGAAGAGAAAaGAagCAGAAGAAGAAAaGGAAATAGAaCTAAAAGAA
GG
>isotig00059  gene=isogroup00009  length=665  numContigs=2
AGAAGTCTATGCAGAAGAGACAGAAAGTGAGAAGGTAATTACCGCCGTTGCACAAGATAA
AATAACATCGACTGGAATTGTACCGAAaCAAATAGCGCTCAATGAAGAGAATATACcACT
CTTTACTCATGAAAAaTTAATTTCcAAAaCACCACAGAGTAAAaCTGCGACATCGTTATT
ATCTCCACAACAAaTCGCAACTAACGAAGAAGTACTAACACTTCTTTTATTAGATGAACT
CAAGGATGCAAAAaTAAAGAAAACAGAAGCACGTTCAAGTGAACTTACATTCCAACATGA
GTTGGTTGTTACGGAACAAAAGTCAACGGGTGATTTACAATTTGTGCAACCTCTGGACAC
ACCTTCGGCTAGAGCCAAAACTGTAACTGTTGAAGATAAATCTGAACATGTAGTCATTAA
CGAAGTACAACCCCATGAACTCCAAGGTGACTTGGATGAACTTGCAATACACACAACACG
AGCCAAAaTAACACAGACAACAcCTGAGAAAAaCATCACTGTACTCGAACAAACTAAACC
AGATATCAGAGACGACACCGACACACAAACAACACAACTAGATCAGGAAGAAAGACAAGA
AATAATTACTAAATTCAAATCGaTCCCAGGAAGCAGTGaCACAaCAAAGGTAGTAACAAA
CGCAC
>isotig00060  gene=isogroup00010  length=6861  numContigs=4
TGGAGGGATCGGTAGTGCGAATGCAATACGTACGTACGTACTCAAAGCATGCATTTACTG
TCcGGTAAAACCTTTACGTTTGCCTATCCCTCACACACGATTCGCCGCGGCCGGACGACT
TTGTCACACGACGACAGTATAATTGTTAGTCTGTGGATTGTTGTCGATGCCGGTCGGTGT
TGGCGAGATCGAAATATATATCGTCGGCGGGCGGAGAAAGATACACACCGATCGTTTATA
CATTATTACCGGTGATGAGCATGTCCCGACGGTTTTAGCGCACGATACTAGACGCGTGAC
TTTCAAACCGTTAGGGTCGCTCGCCATCTACATATAATATAAATGATCGTATCACAACCG
TCGTCGTCGTCGTACACTGCGAATCCGCGGGCCACGAAGACAAGATATACGTCCTAGTGC
TCACTATGCGGGAAAAATGCCAAAATACTTTTTCCTCGGTTAACGAAAGCGTAGTAGTCC
TACGATACCTACTACCGCCGAGATAGTACTGCTACATATGCAACGACTCGCCTCGTACCG
AGCGAGAATTGTTCGGATGCTCGTCTGTTGCTCTCTTGCCCGTTGCGGCGGCCACCTCGG
CCACGTCGGCAAGaCGCTTTCGAAGTATCTATATAGGTGCGAGAGTATGTTCGAAGTTGA
ACGTGCGAAACTAAACCTTCGCTTATGCGTCCGGTTGGAATGTCCAATTCCTCCGGGCTA
AACGGTCGCGCGGCAGAGCCGGTAaGGTAATGCCAaTGCGCGCGCGTGCAATCGGTCGAT
GCGTGCGGTTCTCGACCGCCGAACGACTGTTGCTAACGCTTGTCTGAACGtCCAATAATC
GACGACGCCGGTTATaCGGaTaCGTACGACCGCGTTGCGGACGAACGGACAGCGTTGTTC
GATGATGATATTCGAAGAGAGAGATTGTATGTCCGTTGTCCGATCGGTACGTGATgCGGA
CGGAgtATTACTTTCCGTCCGTTTCGTCGCGTATATAGGTTGAGACGTtACGACGACAtC
TCTTTCGAGAGAAtAACTCTTCGAAGTtCCCTGGTTGATCCTGCCAGTAGTCATATGCTT
GTCTCAAAGATTAAGCCATGCATGTCTCAGTACGAACCGTATTAAGGTGAAACCGCGAAA
GGCTCATTAAATCAGTTATGGTTCCTTAGATCGTACCCACATTTACTTGGATAACTGTGG
TAATTCTAGAGCTAATACATGCAAACAGGGCTCCGACCGGAGACGGAAGGAGCGCTTTTA
CTAGAACAAAACCAATCGGTGGCGAGTCTTACTCGTCATCGTACACCTTGGTGACTCTGA
ATAACTTTTTGCTGATCGCACGGTCTCGCACCGGCGACGCATCTTTCAAATGTCTGCCTT
ATCAACTGTCGATGGTAGGTTCTGCGCCTACCATGGTTGTAACGGGTAACGGGGAATCAG
GGTTCGATTCCGGAGAGGGAGCCTGAGAAACGGCTACCACATCCAAGGAAGGCAGCAGGC
GCGCAAATTACCCACTCCCGGCACGGGGAGGTAGTGACGAAAAaTAACGATACGGGACTC
ATCCGAGGCCCCGTAATCGGAATGAGTACACTCTAAACCCTTTAACGAGGATCAATTGGA
GGGCAAGTCTGGTGCCAGCAGCCGCGGTAATTCCAGCTCCAATAGCGTATATTAAAGTTG
TTGCGGTTAAAAAGCTCGTAGTCGAATTTGTGTCCCGCGCCGCCGGTTCATCGCTCGCGG
TGTTTAACTGGCGTGTCCGCGGGACGTCCTGCCGGTGGACTCAGTTCCTTCGGGGGCGGT
CCAACTTCAAATCCCACCGCGGTGCTCTTTACCGAGTGTCGAGGTGGGCCGGCACGTTTA
CTTTGAACAAATTAGAGTGCTTAAAGCAGGCTAAAACTTTGCCTGAATACTGTGTGCATG
GAATAATGGAATAGGACCTCGGTTCTATTTTGTTGGTTTTCGGAACTCCGAGGTAATGAT
TAATAGGAACGGATGGGGGCATTCGTATTGCGACGTTAGAGGTGAAATTCTTGGATCGTC
GCAAGACGGACAGAAGCGAAAGCATTTGCCAAAAACGCTTTCATTGATCAAGAACGAAAG
TTAGAGGTTCGAAGGCGATCAGATACCGCCCTAGTTCTAACCATAAACGATGCCAGCTAG
CGATACGCCGACGTTCCTCCGATGACTCGGCGGGCAGCTTCCGGGAAACCAAAGCTTTTG
GGTTCCGGGGgAAGTATGGTTGCAAAGCTGAAACTTAAAGGAATTGACGGAAGGGCACCA
CCAGGAGTGGAGCCTGCGGCTTAATTTGACtCAACACGGGAAACCTCACCAGGCCCGGAC
ACCGGAAGGATTGACAGATTGACAGCTCTTTCTTGATTCGGTGGGTGGTGGTGCATGGCC
GTTCTTAGTTGGTGGAGCGATTTGTCTGGTTAATTCCGATAACGAACGAGACTCTAGCCT
GCTAACTAGGCGTATTCTCGACATCTCAAAGGCCCGCCGGTCCGGCGTTCTCGCCGTGGT
CGTGCGCGGTTTTTACTGTCGGCGTACAAATAATTCTTCTTAGAGGGACAGGCGGCGTCT
AGCCGCACGAGATTGAGCAATAACAGGTCTGTGATGCCCTTAGATGTTCTGGGCCGCACG
CGCGCTACACTGAAGGAATCAGCGTGTCTTCCCTGGCCGAGCGGTCCGGGTAACCCGCTG
AACCTCCTTCGTGCTAGGGATTGGGGCTTGCAATTGTTCCCCATGAACGAGGAATTCCCA
GTAAGCGCGAGTCATAAGCTCGCGTTGATTACGTCCCTGCCCTTTGTACACACCGCCCGT
CGCTACTACCGATTGAATGATTTAGTGAGGTCTTCGGACCGGTGCGCGGTTGCGTAAAGT
TACTACGTCGCCGATGTTGCTGGGAAGATGACCAAACTTGATCATTTAGAGGAAGTAAAA
GTCGTAACAAGGTTTCCGTAGGTGAACCTGCGGAAGGATCATTATCGTATCCGCGCTTCT
TAGCAAGCGTAAATACCCGACGTTTAAACGTTGAAATTAGAACTGTGTATATGCGCGTCA
ATCAGTCGTACGTGTGTACGTACGGCGATGTCGATTCGCGACGACGCCGCGTTAAAGTAT
TATACCGAAGGCTGACGCTTTCGAAACTTCTCTCCCTTATCTCcGGGTACCTAGGGCGGT
ACTATACGTCGTTTACTTCGACGAAAACCACCcGGTCAGGATTATCGCGGACGTTCGTCA
TCATTCCGGCGATCGGTCCGCGTTCCCGACGGTACTTAAATGAATTGCGCCCGGGGACGA
CGCCCTGCCGCGATAATGCGACGACGATTACCGCGTCGAACCGTTATTGCGATGTCTGGG
CGTGCGTCGGGAGAGTGTGTTTCGTGTAGTGCTGTTCGTACGGCGCCATCGAAATTCGGA
TATATAATACGTACGCGCGTCGTGCGTATAGACGCTCGTCTATTGTCGGTAAAACGACCA
TAGTACACTTTCCGTCGTACCATAATCGTGTTATGGGACGTATAAAGGAGGAGGAGGAGA
CGACGACGACGTGGAGATACCTACGACGAATACGTACGTATTTGTCGACGAGGTGTCGTC
GTCGACGTCGACGTCCTTCATCTTCCTTTTCTCCCGAACCGATAAATTACAAATAAaaGA
TTACCCTGAACGGTGGATCACTTGGCTCGTGGGTCGATGAAGAACGCAGCTAATTGCGCG
TCAAATTGTGAACTGCAGGACACTTGAACATCGACATTTCGAACGCACATTGCGGTCCTC
GGATACTGTTCCCGGACCACTCCTGGCTGAGGGTCGTTTCAATATCCACGACTACGCGGC
GAGCTCGCGCGCCGCCTCGTCCGACGTACGCGTCGGACGATGGTACGTGCGAATTACGTC
GTCGTAATGTAGTCGGCCGTCGACGTAACCGTCGTAGGTCGGCGCATCTGAGAATCTCGA
GCGAGACGAATGTTGGAAGACGACGACGACGACGACGATCACCGTCGCCGTCGTAGTCGT
CCTCGTTTCCCCCTCATCTCGTTTCTCTAAATTATCGAATACACCGCGAACGTGTATTAT
CGTCGTCGTCTGTTCGACGATAATACGTGTGGGAAGTATCGTCTCGACGGATGATGCGCA
GTTGTCGCGCGGCCGCCGCGTCCCGATGGCGAATATACGCACGGGAACGCCAACGCGGCC
GCCGACGACGATCGCAGCATGAATAGAGGAGACGCGCACAAACGGTCGTCGTGTCATAGA
TGACGTGTGATCGTATTTCCGTAAACGCGGGAAACGGTCTACGGCACGGACGTCTGATCG
TTGTGATACGCACTCCGCCGGCGAAATGACGAACGACTTCTATCGCGCGATAACATCGCG
ACCTCAGAGCAGGTGAGATTACCCGCcGAATTTAAGCATATTACTAAGCGGAGGAAAAGA
AACTAACTAGGATTCCCTTAGTAGCGGCGAGCGAACAGGGAAGAGCCCAGCGCCGAATCC
CGCGGCCGGTTGACGGACGCCGGGAAaTGTGGTGTTAGGGAGGATCCGCCATCCTGAGAT
CGTTCGGCGAGCCCAAGTCCTTCTTGAATGGGGCCACTTACCCATAGAGGGTGCCAGGCC
CGTAGTTGGCCGCCGTCGATCGCGGGAGGATCTCTCCTCAGAGTCGGGTTGCTTGAGAGT
GCAGCCCTAAGTGGgTGGTAAACTCCATCTAAGGCTAAATACGACCACGAGACCGATAGC
GAACAAGTACCGTGAGGGAAAGTTGAAAaGAACTTTGAAGAGAGAGTTCAAGAGTACGTG
AAACCGTTCAGGGGTAAACCTGAGAAACCCGAAAGGTCGAACGGGGAGATTCAGCGCGTC
CCGGATAACCGCGGCGAGTCGGTAGCGAGTGACTGTCGGCGTTCGCGCTAACAGCTCCGT
AACCGTTCCGTCCGCGGCCGAATGCGTGCACTTCTCCCCcTGTAGGACGTCGCGACCCGT
TGGGCGCCGGTCTAAGGCTTGCGTCGAAGTCCGTTCGAGTTTTCGCTCGTACGAAGTCGC
GAATGCCCGACCGGCGACATACCGACGGTATATTCATGGCGAGGGGCCGCGCGTACAGTT
CGCGTCCGGCCGATCGCAAGTGCGGACGGAAAATCCGAAGTGCGGACCTAGCGCCGCACC
CGGAACcGTCCGGCTGCTGGCGATCGCGTTCTCGGACAGACCCcTATTACACGCCGGTCA
GCGGCGCTATAGCTTtGGGtACTTTcAGgACCCGTCTTGtaaCACGGACCAAGGAGTCTA
GCATGTGCGCGAGTCATTGGGACTCTAACGAAACCTAAAGGCGTAATGAAAGTGAAGGTT
CACCTTGCGCGAACCGAGGGAGGATGGACGGTCCTTCGAGATCGTCCCGCACTCCCTGGG
CGTCTCGTTCTCATTGCGAGAAGAGGCGCACCAAGAGCGTACACGCTGGGACCCGAAAGA
TGGTGAACTATGCCTGGTCAGGACGAAGTCAGGGGAAACCCTGATGGAGGTCCGTAGCGA
TTCTGACGTGCAAATCGATCGTCGGAACTGGGTATAGGGGCGAAAGACTAATCGAACCAT
CtAGTAGCTGGTTCCCTCCGAAGTTTCCCTCAGGATAGCTGGCGCTCGTCTCGTACGAGT
CTCATTCGGTAAAGCGAATGATTAGAGGCATTGGGGTCGAAACGGCCTCAACCTATTCTC
AAACTTTAAATGGGTGAGATCTCCGGCTTGCTTGAACTATGAAGCCGCGAGATATCGGaT
CAGAGTGCCAAGTGGGCCACTTTTGGTAAGCAGAACTGGCGCTGTGGGATGAACCAAaCG
CCGAGTTAAAGCGCCTAAATCGACGCTTATGGGATACCATGAAAGGCGTTGGTAACTTAA
GACAGCAGGACGGTGGCCATGGAAGTCGGAATCCGCCAAGGAGTGTGTAACAACTCACCT
GCCGAAGTTACTAGCCCTGAAAaTGGATGGCGCTGAAGCGTCGTGCTTATACTCTGCCGT
CAGTGGCATGTGAGACGGTCCTGTCGGGATCGTCATGAAGCCCTGACGAGTAGGAGGGTC
GCGGCGGTGAGCGCAGAAGGACCAGGCGTGAGCCAGTCTGGAGCCGCCGTCGGTGCAGAT
CTTGGTGGTAGTAGCAAATACTCCAGCGAGGCCCTGGAGgACTGACGTGGAGAAGGGTTT
CGtGTGAACAGCCGTTGCACACGAGTCAGTCGATCCTAAGCCATAGGCGAAAGCCGATGT
CGATGTGGCATATCAAATTTGGCTGATGCAATACGGTTTTTAATTCTAAAGTAATTTCTA
GACATATTTCTCAAGATATTTATTCACAAACAGTTGCAACCAAACTTTCTAACCAGCTTT
TATACTTCTTGATAGTAAATATGACTGAAGAAGATGCGATATTCGATGCTACACTAAAAA
AGAAAAGAAGAAGAAGAAGGGTTATGATGTAGATGCAGTATTAGCtGAAGGTGATAATCa
AGAGCTAGGTTTGCAAGGCGATCTAGATATGGACAAGAAAGATGAGGACGATGATGGTAA
TGTTGATATTGaCCTAGatTTtACGAAGAAGAAGaAAAaGAAGAAGAAACCGTTTAATAT
GGAAGAACtGGAAGGTGCTCTTCCAGAAAGTAAAGATGATGAGACTGTAGaAAATATTAA
TCCTGAAGaAGCAGTTGTTGATGATAATCTTGATCTAGAGTTAGACTTCAGTAAAACAAA
GAAGAAGAAGaAAAAGAAGAAGGATCTCGATGAATTAATGGCTGAAGTAGACGAGAAACA
AGATGATAAAGAGAATGTTGATGATAATTCCATCCAGTGGTTGGGATCGGATCGAGATTA
TACGTACGACGAActtttaaa
>isotig00061  gene=isogroup00010  length=6448  numContigs=4
TGGAGGGATCGGTAGTGCGAATGCAATACGTACGTACGTACTCAAAGCATGCATTTACTG
TCcGGTAAAACCTTTACGTTTGCCTATCCCTCACACACGATTCGCCGCGGCCGGACGACT
TTGTCACACGACGACAGTATAATTGTTAGTCTGTGGATTGTTGTCGATGCCGGTCGGTGT
TGGCGAGATCGAAATATATATCGTCGGCGGGCGGAGAAAGATACACACCGATCGTTTATA
CATTATTACCGGTGATGAGCATGTCCCGACGGTTTTAGCGCACGATACTAGACGCGTGAC
TTTCAAACCGTTAGGGTCGCTCGCCATCTACATATAATATAAATGATCGTATCACAACCG
TCGTCGTCGTCGTACACTGCGAATCCGCGGGCCACGAAGACAAGATATACGTCCTAGTGC
TCACTATGCGGGAAAAATGCCAAAATACTTTTTCCTCGGTTAACGAAAGCGTAGTAGTCC
TACGATACCTACTACCGCCGAGATAGTACTGCTACATATGCAACGACTCGCCTCGTACCG
AGCGAGAATTGTTCGGATGCTCGTCTGTTGCTCTCTTGCCCGTTGCGGCGGCCACCTCGG
CCACGTCGGCAAGaCGCTTTCGAAGTATCTATATAGGTGCGAGAGTATGTTCGAAGTTGA
ACGTGCGAAACTAAACCTTCGCTTATGCGTCCGGTTGGAATGTCCAATTCCTCCGGGCTA
AACGGTCGCGCGGCAGAGCCGGTAaGGTAATGCCAaTGCGCGCGCGTGCAATCGGTCGAT
GCGTGCGGTTCTCGACCGCCGAACGACTGTTGCTAACGCTTGTCTGAACGtCCAATAATC
GACGACGCCGGTTATaCGGaTaCGTACGACCGCGTTGCGGACGAACGGACAGCGTTGTTC
GATGATGATATTCGAAGAGAGAGATTGTATGTCCGTTGTCCGATCGGTACGTGATgCGGA
CGGAgtATTACTTTCCGTCCGTTTCGTCGCGTATATAGGTTGAGACGTtACGACGACAtC
TCTTTCGAGAGAAtAACTCTTCGAAGTtCCCTGGTTGATCCTGCCAGTAGTCATATGCTT
GTCTCAAAGATTAAGCCATGCATGTCTCAGTACGAACCGTATTAAGGTGAAACCGCGAAA
GGCTCATTAAATCAGTTATGGTTCCTTAGATCGTACCCACATTTACTTGGATAACTGTGG
TAATTCTAGAGCTAATACATGCAAACAGGGCTCCGACCGGAGACGGAAGGAGCGCTTTTA
CTAGAACAAAACCAATCGGTGGCGAGTCTTACTCGTCATCGTACACCTTGGTGACTCTGA
ATAACTTTTTGCTGATCGCACGGTCTCGCACCGGCGACGCATCTTTCAAATGTCTGCCTT
ATCAACTGTCGATGGTAGGTTCTGCGCCTACCATGGTTGTAACGGGTAACGGGGAATCAG
GGTTCGATTCCGGAGAGGGAGCCTGAGAAACGGCTACCACATCCAAGGAAGGCAGCAGGC
GCGCAAATTACCCACTCCCGGCACGGGGAGGTAGTGACGAAAAaTAACGATACGGGACTC
ATCCGAGGCCCCGTAATCGGAATGAGTACACTCTAAACCCTTTAACGAGGATCAATTGGA
GGGCAAGTCTGGTGCCAGCAGCCGCGGTAATTCCAGCTCCAATAGCGTATATTAAAGTTG
TTGCGGTTAAAAAGCTCGTAGTCGAATTTGTGTCCCGCGCCGCCGGTTCATCGCTCGCGG
TGTTTAACTGGCGTGTCCGCGGGACGTCCTGCCGGTGGACTCAGTTCCTTCGGGGGCGGT
CCAACTTCAAATCCCACCGCGGTGCTCTTTACCGAGTGTCGAGGTGGGCCGGCACGTTTA
CTTTGAACAAATTAGAGTGCTTAAAGCAGGCTAAAACTTTGCCTGAATACTGTGTGCATG
GAATAATGGAATAGGACCTCGGTTCTATTTTGTTGGTTTTCGGAACTCCGAGGTAATGAT
TAATAGGAACGGATGGGGGCATTCGTATTGCGACGTTAGAGGTGAAATTCTTGGATCGTC
GCAAGACGGACAGAAGCGAAAGCATTTGCCAAAAACGCTTTCATTGATCAAGAACGAAAG
TTAGAGGTTCGAAGGCGATCAGATACCGCCCTAGTTCTAACCATAAACGATGCCAGCTAG
CGATACGCCGACGTTCCTCCGATGACTCGGCGGGCAGCTTCCGGGAAACCAAAGCTTTTG
GGTTCCGGGGgAAGTATGGTTGCAAAGCTGAAACTTAAAGGAATTGACGGAAGGGCACCA
CCAGGAGTGGAGCCTGCGGCTTAATTTGACtCAACACGGGAAACCTCACCAGGCCCGGAC
ACCGGAAGGATTGACAGATTGACAGCTCTTTCTTGATTCGGTGGGTGGTGGTGCATGGCC
GTTCTTAGTTGGTGGAGCGATTTGTCTGGTTAATTCCGATAACGAACGAGACTCTAGCCT
GCTAACTAGGCGTATTCTCGACATCTCAAAGGCCCGCCGGTCCGGCGTTCTCGCCGTGGT
CGTGCGCGGTTTTTACTGTCGGCGTACAAATAATTCTTCTTAGAGGGACAGGCGGCGTCT
AGCCGCACGAGATTGAGCAATAACAGGTCTGTGATGCCCTTAGATGTTCTGGGCCGCACG
CGCGCTACACTGAAGGAATCAGCGTGTCTTCCCTGGCCGAGCGGTCCGGGTAACCCGCTG
AACCTCCTTCGTGCTAGGGATTGGGGCTTGCAATTGTTCCCCATGAACGAGGAATTCCCA
GTAAGCGCGAGTCATAAGCTCGCGTTGATTACGTCCCTGCCCTTTGTACACACCGCCCGT
CGCTACTACCGATTGAATGATTTAGTGAGGTCTTCGGACCGGTGCGCGGTTGCGTAAAGT
TACTACGTCGCCGATGTTGCTGGGAAGATGACCAAACTTGATCATTTAGAGGAAGTAAAA
GTCGTAACAAGGTTTCCGTAGGTGAACCTGCGGAAGGATCATTATCGTATCCGCGCTTCT
TAGCAAGCGTAAATACCCGACGTTTAAACGTTGAAATTAGAACTGTGTATATGCGCGTCA
ATCAGTCGTACGTGTGTACGTACGGCGATGTCGATTCGCGACGACGCCGCGTTAAAGTAT
TATACCGAAGGCTGACGCTTTCGAAACTTCTCTCCCTTATCTCcGGGTACCTAGGGCGGT
ACTATACGTCGTTTACTTCGACGAAAACCACCcGGTCAGGATTATCGCGGACGTTCGTCA
TCATTCCGGCGATCGGTCCGCGTTCCCGACGGTACTTAAATGAATTGCGCCCGGGGACGA
CGCCCTGCCGCGATAATGCGACGACGATTACCGCGTCGAACCGTTATTGCGATGTCTGGG
CGTGCGTCGGGAGAGTGTGTTTCGTGTAGTGCTGTTCGTACGGCGCCATCGAAATTCGGA
TATATAATACGTACGCGCGTCGTGCGTATAGACGCTCGTCTATTGTCGGTAAAACGACCA
TAGTACACTTTCCGTCGTACCATAATCGTGTTATGGGACGTATAAAGGAGGAGGAGGAGA
CGACGACGACGTGGAGATACCTACGACGAATACGTACGTATTTGTCGACGAGGTGTCGTC
GTCGACGTCGACGTCCTTCATCTTCCTTTTCTCCCGAACCGATAAATTACAAATAAaaGA
TTACCCTGAACGGTGGATCACTTGGCTCGTGGGTCGATGAAGAACGCAGCTAATTGCGCG
TCAAATTGTGAACTGCAGGACACTTGAACATCGACATTTCGAACGCACATTGCGGTCCTC
GGATACTGTTCCCGGACCACTCCTGGCTGAGGGTCGTTTCAATATCCACGACTACGCGGC
GAGCTCGCGCGCCGCCTCGTCCGACGTACGCGTCGGACGATGGTACGTGCGAATTACGTC
GTCGTAATGTAGTCGGCCGTCGACGTAACCGTCGTAGGTCGGCGCATCTGAGAATCTCGA
GCGAGACGAATGTTGGAAGACGACGACGACGACGACGATCACCGTCGCCGTCGTAGTCGT
CCTCGTTTCCCCCTCATCTCGTTTCTCTAAATTATCGAATACACCGCGAACGTGTATTAT
CGTCGTCGTCTGTTCGACGATAATACGTGTGGGAAGTATCGTCTCGACGGATGATGCGCA
GTTGTCGCGCGGCCGCCGCGTCCCGATGGCGAATATACGCACGGGAACGCCAACGCGGCC
GCCGACGACGATCGCAGCATGAATAGAGGAGACGCGCACAAACGGTCGTCGTGTCATAGA
TGACGTGTGATCGTATTTCCGTAAACGCGGGAAACGGTCTACGGCACGGACGTCTGATCG
TTGTGATACGCACTCCGCCGGCGAAATGACGAACGACTTCTATCGCGCGATAACATCGCG
ACCTCAGAGCAGGTGAGATTACCCGCcGAATTTAAGCATATTACTAAGCGGAGGAAAAGA
AACTAACTAGGATTCCCTTAGTAGCGGCGAGCGAACAGGGAAGAGCCCAGCGCCGAATCC
CGCGGCCGGTTGACGGACGCCGGGAAaTGTGGTGTTAGGGAGGATCCGCCATCCTGAGAT
CGTTCGGCGAGCCCAAGTCCTTCTTGAATGGGGCCACTTACCCATAGAGGGTGCCAGGCC
CGTAGTTGGCCGCCGTCGATCGCGGGAGGATCTCTCCTCAGAGTCGGGTTGCTTGAGAGT
GCAGCCCTAAGTGGgTGGTAAACTCCATCTAAGGCTAAATACGACCACGAGACCGATAGC
GAACAAGTACCGTGAGGGAAAGTTGAAAaGAACTTTGAAGAGAGAGTTCAAGAGTACGTG
AAACCGTTCAGGGGTAAACCTGAGAAACCCGAAAGGTCGAACGGGGAGATTCAGCGCGTC
CCGGATAACCGCGGCGAGTCGGTAGCGAGTGACTGTCGGCGTTCGCGCTAACAGCTCCGT
AACCGTTCCGTCCGCGGCCGAATGCGTGCACTTCTCCCCcTGTAGGACGTCGCGACCCGT
TGGGCGCCGGTCTAAGGCTTGCGTCGAAGTCCGTTCGAGTTTTCGCTCGTACGAAGTCGC
GAATGCCCGACCGGCGACATACCGACGGTATATTCATGGCGAGGGGCCGCGCGTACAGTT
CGCGTCCGGCCGATCGCAAGTGCGGACGGAAAATCCGAAGTGCGGACCTAGCGCCGCACC
CGGAACcGTCCGGCTGCTGGCGATCGCGTTCTCGGACAGACCCcTATTACACGCCGGTCA
GCGGCGCTATAGCTTtGGGtACTTTcAGgACCCGTCTTGtaaCACGGACCAAGGAGTCTA
GCATGTGCGCGAGTCATTGGGACTCTAACGAAACCTAAAGGCGTAATGAAAGTGAAGGTT
CACCTTGCGCGAACCGAGGGAGGATGGACGGTCCTTCGAGATCGTCCCGCACTCCCTGGG
CGTCTCGTTCTCATTGCGAGAAGAGGCGCACCAAGAGCGTACACGCTGGGACCCGAAAGA
TGGTGAACTATGCCTGGTCAGGACGAAGTCAGGGGAAACCCTGATGGAGGTCCGTAGCGA
TTCTGACGTGCAAATCGATCGTCGGAACTGGGTATAGGGGCGAAAGACTAATCGAACCAT
CtAGTAGCTGGTTCCCTCCGAAGTTTCCCTCAGGATAGCTGGCGCTCGTCTCGTACGAGT
CTCATTCGGTAAAGCGAATGATTAGAGGCATTGGGGTCGAAACGGCCTCAACCTATTCTC
AAACTTTAAATGGGTGAGATCTCCGGCTTGCTTGAACTATGAAGCCGCGAGATATCGGaT
CAGAGTGCCAAGTGGGCCACTTTTGGTAAGCAGAACTGGCGCTGTGGGATGAACCAAaCG
CCGAGTTAAAGCGCCTAAATCGACGCTTATGGGATACCATGAAAGGCGTTGGTAACTTAA
GACAGCAGGACGGTGGCCATGGAAGTCGGAATCCGCCAAGGAGTGTGTAACAACTCACCT
GCCGAAGTTACTAGCCCTGAAAaTGGATGGCGCTGAAGCGTCGTGCTTATACTCTGCCGT
CAGTGGCATGTGAGACGGTCCTGTCGGGATCGTCATGAAGCCCTGACGAGTAGGAGGGTC
GCGGCGGTGAGCGCAGAAGGACCAGGCGTGAGCCAGTCTGGAGCCGCCGTCGGTGCAGAT
CTTGGTGGTAGTAGCAAATACTCCAGCGAGGCCCTGGAGgACTGACGTGGAGAAGGGTGA
AGCTGGAGCATGTGATTGCGTTCCTCCAGAATATATAAtAGAACCAAGGACACTATAAGT
TGGAGTATATATAGTCCAAATtAATTTTTtGtAGCTTTTAAAaCATAGATTAaCAGAAAa
TAAAaTATtATGTtGTTATCTATTACCTGATGCGAcTTCAAaCTTAGATGCGgTTAATtA
AATATATGTACCTGTATACTAATGCAAGATATACCAAGTTTCGGACCTATGTATAAATGT
AATACATCTATTACATACGTCGTACATG
>isotig00062  gene=isogroup00010  length=5879  numContigs=4
TGGAGGGATCGGTAGTGCGAATGCAATACGTACGTACGTACTCAAAGCATGCATTTACTG
TCcGGTAAAACCTTTACGTTTGCCTATCCCTCACACACGATTCGCCGCGGCCGGACGACT
TTGTCACACGACGACAGTATAATTGTTAGTCTGTGGATTGTTGTCGATGCCGGTCGGTGT
TGGCGAGATCGAAATATATATCGTCGGCGGGCGGAGAAAGATACACACCGATCGTTTATA
CATTATTACCGGTGATGAGCATGTCCCGACGGTTTTAGCGCACGATACTAGACGCGTGAC
TTTCAAACCGTTAGGGTCGCTCGCCATCTACATATAATATAAATGATCGTATCACAACCG
TCGTCGTCGTCGTACACTGCGAATCCGCGGGCCACGAAGACAAGATATACGTCCTAGTGC
TCACTATGCGGGAAAAATGCCAAAATACTTTTTCCTCGGTTAACGAAAGCGTAGTAGTCC
TACGATACCTACTACCGCCGAGATAGTACTGCTACATATGCAACGACTCGCCTCGTACCG
AGCGAGAATTGTTCGGATGCTCGTCTGTTGCTCTCTTGCCCGTTGCGGCGGCCACCTCGG
CCACGTCGGCAAGaCGCTTTCGAAGTATCTATATAGGTGCGAGAGTATGTTCGAAGTTGA
ACGTGCGAAACTAAACCTTCGCTTATGCGTCCGGTTGGAATGTCCAATTCCTCCGGGCTA
AACGGTCGCGCGGCAGAGCCGGTAaGGTAATGCCAaTGCGCGCGCGTGCAATCGGTCGAT
GCGTGCGGTTCTCGACCGCCGAACGACTGTTGCTAACGCTTGTCTGAACGtCCAATAATC
GACGACGCCGGTTATaCGGaTaCGTACGACCGCGTTGCGGACGAACGGACAGCGTTGTTC
GATGATGATATTCGAAGAGAGAGATTGTATGTCCGTTGTCCGATCGGTACGTGATgCGGA
CGGAgtATTACTTTCCGTCCGTTTCGTCGCGTATATAGGTTGAGACGTtACGACGACAtC
TCTTTCGAGAGAAtAACTCTTCGAAGTtCCCTGGTTGATCCTGCCAGTAGTCATATGCTT
GTCTCAAAGATTAAGCCATGCATGTCTCAGTACGAACCGTATTAAGGTGAAACCGCGAAA
GGCTCATTAAATCAGTTATGGTTCCTTAGATCGTACCCACATTTACTTGGATAACTGTGG
TAATTCTAGAGCTAATACATGCAAACAGGGCTCCGACCGGAGACGGAAGGAGCGCTTTTA
CTAGAACAAAACCAATCGGTGGCGAGTCTTACTCGTCATCGTACACCTTGGTGACTCTGA
ATAACTTTTTGCTGATCGCACGGTCTCGCACCGGCGACGCATCTTTCAAATGTCTGCCTT
ATCAACTGTCGATGGTAGGTTCTGCGCCTACCATGGTTGTAACGGGTAACGGGGAATCAG
GGTTCGATTCCGGAGAGGGAGCCTGAGAAACGGCTACCACATCCAAGGAAGGCAGCAGGC
GCGCAAATTACCCACTCCCGGCACGGGGAGGTAGTGACGAAAAaTAACGATACGGGACTC
ATCCGAGGCCCCGTAATCGGAATGAGTACACTCTAAACCCTTTAACGAGGATCAATTGGA
GGGCAAGTCTGGTGCCAGCAGCCGCGGTAATTCCAGCTCCAATAGCGTATATTAAAGTTG
TTGCGGTTAAAAAGCTCGTAGTCGAATTTGTGTCCCGCGCCGCCGGTTCATCGCTCGCGG
TGTTTAACTGGCGTGTCCGCGGGACGTCCTGCCGGTGGACTCAGTTCCTTCGGGGGCGGT
CCAACTTCAAATCCCACCGCGGTGCTCTTTACCGAGTGTCGAGGTGGGCCGGCACGTTTA
CTTTGAACAAATTAGAGTGCTTAAAGCAGGCTAAAACTTTGCCTGAATACTGTGTGCATG
GAATAATGGAATAGGACCTCGGTTCTATTTTGTTGGTTTTCGGAACTCCGAGGTAATGAT
TAATAGGAACGGATGGGGGCATTCGTATTGCGACGTTAGAGGTGAAATTCTTGGATCGTC
GCAAGACGGACAGAAGCGAAAGCATTTGCCAAAAACGCTTTCATTGATCAAGAACGAAAG
TTAGAGGTTCGAAGGCGATCAGATACCGCCCTAGTTCTAACCATAAACGATGCCAGCTAG
CGATACGCCGACGTTCCTCCGATGACTCGGCGGGCAGCTTCCGGGAAACCAAAGCTTTTG
GGTTCCGGGGgAAGTATGGTTGCAAAGCTGAAACTTAAAGGAATTGACGGAAGGGCACCA
CCAGGAGTGGAGCCTGCGGCTTAATTTGACtCAACACGGGAAACCTCACCAGGCCCGGAC
ACCGGAAGGATTGACAGATTGACAGCTCTTTCTTGATTCGGTGGGTGGTGGTGCATGGCC
GTTCTTAGTTGGTGGAGCGATTTGTCTGGTTAATTCCGATAACGAACGAGACTCTAGCCT
GCTAACTAGGCGTATTCTCGACATCTCAAAGGCCCGCCGGTCCGGCGTTCTCGCCGTGGT
CGTGCGCGGTTTTTACTGTCGGCGTACAAATAATTCTTCTTAGAGGGACAGGCGGCGTCT
AGCCGCACGAGATTGAGCAATAACAGGTCTGTGATGCCCTTAGATGTTCTGGGCCGCACG
CGCGCTACACTGAAGGAATCAGCGTGTCTTCCCTGGCCGAGCGGTCCGGGTAACCCGCTG
AACCTCCTTCGTGCTAGGGATTGGGGCTTGCAATTGTTCCCCATGAACGAGGAATTCCCA
GTAAGCGCGAGTCATAAGCTCGCGTTGATTACGTCCCTGCCCTTTGTACACACCGCCCGT
CGCTACTACCGATTGAATGATTTAGTGAGGTCTTCGGACCGGTGCGCGGTTGCGTAAAGT
TACTACGTCGCCGATGTTGCTGGGAAGATGACCAAACTTGATCATTTAGAGGAAGTAAAA
GTCGTAACAAGGTTTCCGTAGGTGAACCTGCGGAAGGATCATTATCGTATCCGCGCTTCT
TAGCAAGCGTAAATACCCGACGTTTAAACGTTGAAATTAGAACTGTGTATATGCGCGTCA
ATCAGTCGTACGTGTGTACGTACGGCGATGTCGATTCGCGACGACGCCGCGTTAAAGTAT
TATACCGAAGGCTGACGCTTTCGAAACTTCTCTCCCTTATCTCcGGGTACCTAGGGCGGT
ACTATACGTCGTTTACTTCGACGAAAACCACCcGGTCAGGATTATCGCGGACGTTCGTCA
TCATTCCGGCGATCGGTCCGCGTTCCCGACGGTACTTAAATGAATTGCGCCCGGGGACGA
CGCCCTGCCGCGATAATGCGACGACGATTACCGCGTCGAACCGTTATTGCGATGTCTGGG
CGTGCGTCGGGAGAGTGTGTTTCGTGTAGTGCTGTTCGTACGGCGCCATCGAAATTCGGA
TATATAATACGTACGCGCGTCGTGCGTATAGACGCTCGTCTATTGTCGGTAAAACGACCA
TAGTACACTTTCCGTCGTACCATAATCGTGTTATGGGACGTATAAAGGAGGAGGAGGAGA
CGACGACGACGTGGAGATACCTACGACGAATACGTACGTATTTGTCGACGAGGTGTCGTC
GTCGACGTCGACGTCCTTCATCTTCCTTTTCTCCCGAACCGATAAATTACAAATAAaaGA
TTACCCTGAACGGTGGATCACTTGGCTCGTGGGTCGATGAAGAACGCAGCTAATTGCGCG
TCAAATTGTGAACTGCAGGACACTTGAACATCGACATTTCGAACGCACATTGCGGTCCTC
GGATACTGTTCCCGGACCACTCCTGGCTGAGGGTCGTTTCAATATCCACGACTACGCGGC
GAGCTCGCGCGCCGCCTCGTCCGACGTACGCGTCGGACGATGGTACGTGCGAATTACGTC
GTCGTAATGTAGTCGGCCGTCGACGTAACCGTCGTAGGTCGGCGCATCTGAGAATCTCGA
GCGAGACGAATGTTGGAAGACGACGACGACGACGACGATCACCGTCGCCGTCGTAGTCGT
CCTCGTTTCCCCCTCATCTCGTTTCTCTAAATTATCGAATACACCGCGAACGTGTATTAT
CGTCGTCGTCTGTTCGACGATAATACGTGTGGGAAGTATCGTCTCGACGGATGATGCGCA
GTTGTCGCGCGGCCGCCGCGTCCCGATGGCGAATATACGCACGGGAACGCCAACGCGGCC
GCCGACGACGATCGCAGCATGAATAGAGGAGACGCGCACAAACGGTCGTCGTGTCATAGA
TGACGTGTGATCGTATTTCCGTAAACGCGGGAAACGGTCTACGGCACGGACGTCTGATCG
TTGTGATACGCACTCCGCCGGCGAAATGACGAACGACTTCTATCGCGCGATAACATCGCG
ACCTCAGAGCAGGTGAGATTACCCGCcGAATTTAAGCATATTACTAAGCGGAGGAAAAGA
AACTAACTAGGATTCCCTTAGTAGCGGCGAGCGAACAGGGAAGAGCCCAGCGCCGAATCC
CGCGGCCGGTTGACGGACGCCGGGAAaTGTGGTGTTAGGGAGGATCCGCCATCCTGAGAT
CGTTCGGCGAGCCCAAGTCCTTCTTGAATGGGGCCACTTACCCATAGAGGGTGCCAGGCC
CGTAGTTGGCCGCCGTCGATCGCGGGAGGATCTCTCCTCAGAGTCGGGTTGCTTGAGAGT
GCAGCCCTAAGTGGgTGGTAAACTCCATCTAAGGCTAAATACGACCACGAGACCGATAGC
GAACAAGTACCGTGAGGGAAAGTTGAAAaGAACTTTGAAGAGAGAGTTCAAGAGTACGTG
AAACCGTTCAGGGGTAAACCTGAGAAACCCGAAAGGTCGAACGGGGAGATTCAGCGCGTC
CCGGATAACCGCGGCGAGTCGGTAGCGAGTGACTGTCGGCGTTCGCGCTAACAGCTCCGT
AACCGTTCCGTCCGCGGCCGAATGCGTGCACTTCTCCCCcTGTAGGACGTCGCGACCCGT
TGGGCGCCGGTCTAAGGCTTGCGTCGAAGTCCGTTCGAGTTTTCGCTCGTACGAAGTCGC
GAATGCCCGACCGGCGACATACCGACGGTATATTCATGGCGAGGGGCCGCGCGTACAGTT
CGCGTCCGGCCGATCGCAAGTGCGGACGGAAAATCCGAAGTGCGGACCTAGCGCCGCACC
CGGAACcGTCCGGCTGCTGGCGATCGCGTTCTCGGACAGACCCcTATTACACGCCGGTCA
GCGGCGCTATAGCTTtGGGtACTTTcAGgACCCGTCTTGtaaCACGGACCAAGGAGTCTA
GCATGTGCGCGAGTCATTGGGACTCTAACGtAAACCCAAAATGGCAGACCAAAATGAAaG
ATCATTCCAGCGTCAACCTACAATATTTTTGAATCGTAAGAAAGGTTTAAGTGGCAAGAG
ACGTAAGTCTCTTCGATACCACAGAGAAGTCGGCTTAGGATTTAAGACTCCACGCGAGGC
TATTGAAGGCTCGTACATTGACAAGAAGTGTCCCTTTACTGGAAATGTTTCTATTCGAGG
CCGTATTTTGACAGGTGTTGTTCAAAAGATGAAGATGCAACGTACGATAGTTATTCGTCG
TGATTATTTGCACTACATTAGGAAGTACAACAGATTTGAAAAAaGACATCGTAATATGTC
TGTTCATCTGTCACCTTGCTTTAGGGATGTGGAGATCGGAGATGTTGTCACCATTGGAGA
ATGCCGCCCCTTATCAAAAACTGTCAGATTCAATGTGTTGAAAGTGACAAAAGGCCAAGG
CTCAAAGAAGAGTTTTAAGAAATTCTAATGTACATTATTAAGAAAATAAATTTGTAATAT
TTATGAAAGAAGTTtGTTTTCGTTTAAAGTTGGCATTTtATCCAGTAaTAaGGAATTCA
>isotig00063  gene=isogroup00010  length=5843  numContigs=2
TGGAGGGATCGGTAGTGCGAATGCAATACGTACGTACGTACTCAAAGCATGCATTTACTG
TCcGGTAAAACCTTTACGTTTGCCTATCCCTCACACACGATTCGCCGCGGCCGGACGACT
TTGTCACACGACGACAGTATAATTGTTAGTCTGTGGATTGTTGTCGATGCCGGTCGGTGT
TGGCGAGATCGAAATATATATCGTCGGCGGGCGGAGAAAGATACACACCGATCGTTTATA
CATTATTACCGGTGATGAGCATGTCCCGACGGTTTTAGCGCACGATACTAGACGCGTGAC
TTTCAAACCGTTAGGGTCGCTCGCCATCTACATATAATATAAATGATCGTATCACAACCG
TCGTCGTCGTCGTACACTGCGAATCCGCGGGCCACGAAGACAAGATATACGTCCTAGTGC
TCACTATGCGGGAAAAATGCCAAAATACTTTTTCCTCGGTTAACGAAAGCGTAGTAGTCC
TACGATACCTACTACCGCCGAGATAGTACTGCTACATATGCAACGACTCGCCTCGTACCG
AGCGAGAATTGTTCGGATGCTCGTCTGTTGCTCTCTTGCCCGTTGCGGCGGCCACCTCGG
CCACGTCGGCAAGaCGCTTTCGAAGTATCTATATAGGTGCGAGAGTATGTTCGAAGTTGA
ACGTGCGAAACTAAACCTTCGCTTATGCGTCCGGTTGGAATGTCCAATTCCTCCGGGCTA
AACGGTCGCGCGGCAGAGCCGGTAaGGTAATGCCAaTGCGCGCGCGTGCAATCGGTCGAT
GCGTGCGGTTCTCGACCGCCGAACGACTGTTGCTAACGCTTGTCTGAACGtCCAATAATC
GACGACGCCGGTTATaCGGaTaCGTACGACCGCGTTGCGGACGAACGGACAGCGTTGTTC
GATGATGATATTCGAAGAGAGAGATTGTATGTCCGTTGTCCGATCGGTACGTGATgCGGA
CGGAgtATTACTTTCCGTCCGTTTCGTCGCGTATATAGGTTGAGACGTtACGACGACAtC
TCTTTCGAGAGAAtAACTCTTCGAAGTtCCCTGGTTGATCCTGCCAGTAGTCATATGCTT
GTCTCAAAGATTAAGCCATGCATGTCTCAGTACGAACCGTATTAAGGTGAAACCGCGAAA
GGCTCATTAAATCAGTTATGGTTCCTTAGATCGTACCCACATTTACTTGGATAACTGTGG
TAATTCTAGAGCTAATACATGCAAACAGGGCTCCGACCGGAGACGGAAGGAGCGCTTTTA
CTAGAACAAAACCAATCGGTGGCGAGTCTTACTCGTCATCGTACACCTTGGTGACTCTGA
ATAACTTTTTGCTGATCGCACGGTCTCGCACCGGCGACGCATCTTTCAAATGTCTGCCTT
ATCAACTGTCGATGGTAGGTTCTGCGCCTACCATGGTTGTAACGGGTAACGGGGAATCAG
GGTTCGATTCCGGAGAGGGAGCCTGAGAAACGGCTACCACATCCAAGGAAGGCAGCAGGC
GCGCAAATTACCCACTCCCGGCACGGGGAGGTAGTGACGAAAAaTAACGATACGGGACTC
ATCCGAGGCCCCGTAATCGGAATGAGTACACTCTAAACCCTTTAACGAGGATCAATTGGA
GGGCAAGTCTGGTGCCAGCAGCCGCGGTAATTCCAGCTCCAATAGCGTATATTAAAGTTG
TTGCGGTTAAAAAGCTCGTAGTCGAATTTGTGTCCCGCGCCGCCGGTTCATCGCTCGCGG
TGTTTAACTGGCGTGTCCGCGGGACGTCCTGCCGGTGGACTCAGTTCCTTCGGGGGCGGT
CCAACTTCAAATCCCACCGCGGTGCTCTTTACCGAGTGTCGAGGTGGGCCGGCACGTTTA
CTTTGAACAAATTAGAGTGCTTAAAGCAGGCTAAAACTTTGCCTGAATACTGTGTGCATG
GAATAATGGAATAGGACCTCGGTTCTATTTTGTTGGTTTTCGGAACTCCGAGGTAATGAT
TAATAGGAACGGATGGGGGCATTCGTATTGCGACGTTAGAGGTGAAATTCTTGGATCGTC
GCAAGACGGACAGAAGCGAAAGCATTTGCCAAAAACGCTTTCATTGATCAAGAACGAAAG
TTAGAGGTTCGAAGGCGATCAGATACCGCCCTAGTTCTAACCATAAACGATGCCAGCTAG
CGATACGCCGACGTTCCTCCGATGACTCGGCGGGCAGCTTCCGGGAAACCAAAGCTTTTG
GGTTCCGGGGgAAGTATGGTTGCAAAGCTGAAACTTAAAGGAATTGACGGAAGGGCACCA
CCAGGAGTGGAGCCTGCGGCTTAATTTGACtCAACACGGGAAACCTCACCAGGCCCGGAC
ACCGGAAGGATTGACAGATTGACAGCTCTTTCTTGATTCGGTGGGTGGTGGTGCATGGCC
GTTCTTAGTTGGTGGAGCGATTTGTCTGGTTAATTCCGATAACGAACGAGACTCTAGCCT
GCTAACTAGGCGTATTCTCGACATCTCAAAGGCCCGCCGGTCCGGCGTTCTCGCCGTGGT
CGTGCGCGGTTTTTACTGTCGGCGTACAAATAATTCTTCTTAGAGGGACAGGCGGCGTCT
AGCCGCACGAGATTGAGCAATAACAGGTCTGTGATGCCCTTAGATGTTCTGGGCCGCACG
CGCGCTACACTGAAGGAATCAGCGTGTCTTCCCTGGCCGAGCGGTCCGGGTAACCCGCTG
AACCTCCTTCGTGCTAGGGATTGGGGCTTGCAATTGTTCCCCATGAACGAGGAATTCCCA
GTAAGCGCGAGTCATAAGCTCGCGTTGATTACGTCCCTGCCCTTTGTACACACCGCCCGT
CGCTACTACCGATTGAATGATTTAGTGAGGTCTTCGGACCGGTGCGCGGTTGCGTAAAGT
TACTACGTCGCCGATGTTGCTGGGAAGATGACCAAACTTGATCATTTAGAGGAAGTAAAA
GTCGTAACAAGGTTTCCGTAGGTGAACCTGCGGAAGGATCATTATCGTATCCGCGCTTCT
TAGCAAGCGTAAATACCCGACGTTTAAACGTTGAAATTAGAACTGTGTATATGCGCGTCA
ATCAGTCGTACGTGTGTACGTACGGCGATGTCGATTCGCGACGACGCCGCGTTAAAGTAT
TATACCGAAGGCTGACGCTTTCGAAACTTCTCTCCCTTATCTCcGGGTACCTAGGGCGGT
ACTATACGTCGTTTACTTCGACGAAAACCACCcGGTCAGGATTATCGCGGACGTTCGTCA
TCATTCCGGCGATCGGTCCGCGTTCCCGACGGTACTTAAATGAATTGCGCCCGGGGACGA
CGCCCTGCCGCGATAATGCGACGACGATTACCGCGTCGAACCGTTATTGCGATGTCTGGG
CGTGCGTCGGGAGAGTGTGTTTCGTGTAGTGCTGTTCGTACGGCGCCATCGAAATTCGGA
TATATAATACGTACGCGCGTCGTGCGTATAGACGCTCGTCTATTGTCGGTAAAACGACCA
TAGTACACTTTCCGTCGTACCATAATCGTGTTATGGGACGTATAAAGGAGGAGGAGGAGA
CGACGACGACGTGGAGATACCTACGACGAATACGTACGTATTTGTCGACGAGGTGTCGTC
GTCGACGTCGACGTCCTTCATCTTCCTTTTCTCCCGAACCGATAAATTACAAATAAaaGA
TTACCCTGAACGGTGGATCACTTGGCTCGTGGGTCGATGAAGAACGCAGCTAATTGCGCG
TCAAATTGTGAACTGCAGGACACTTGAACATCGACATTTCGAACGCACATTGCGGTCCTC
GGATACTGTTCCCGGACCACTCCTGGCTGAGGGTCGTTTCAATATCCACGACTACGCGGC
GAGCTCGCGCGCCGCCTCGTCCGACGTACGCGTCGGACGATGGTACGTGCGAATTACGTC
GTCGTAATGTAGTCGGCCGTCGACGTAACCGTCGTAGGTCGGCGCATCTGAGAATCTCGA
GCGAGACGAATGTTGGAAGACGACGACGACGACGACGATCACCGTCGCCGTCGTAGTCGT
CCTCGTTTCCCCCTCATCTCGTTTCTCTAAATTATCGAATACACCGCGAACGTGTATTAT
CGTCGTCGTCTGTTCGACGATAATACGTGTGGGAAGTATCGTCTCGACGGATGATGCGCA
GTTGTCGCGCGGCCGCCGCGTCCCGATGGCGAATATACGCACGGGAACGCCAACGCGGCC
GCCGACGACGATCGCAGCATGAATAGAGGAGACGCGCACAAACGGTCGTCGTGTCATAGA
TGACGTGTGATCGTATTTCCGTAAACGCGGGAAACGGTCTACGGCACGGACGTCTGATCG
TTGTGATACGCACTCCGCCGGCGAAATGACGAACGACTTCTATCGCGCGATAACATCGCG
ACCTCAGAGCAGGTGAGATTACCCGCcGAATTTAAGCATATTACTAAGCGGAGGAAAAGA
AACTAACTAGGATTCCCTTAGTAGCGGCGAGCGAACAGGGAAGAGCCCAGCGCCGAATCC
CGCGGCCGGTTGACGGACGCCGGGAAaTGTGGTGTTAGGGAGGATCCGCCATCCTGAGAT
CGTTCGGCGAGCCCAAGTCCTTCTTGAATGGGGCCACTTACCCATAGAGGGTGCCAGGCC
CGTAGTTGGCCGCCGTCGATCGCGGGAGGATCTCTCCTCAGAGTCGGGTTGCTTGAGAGT
GCGaCGTCGGTGTGACATTGGTGTTGATGTTCGTCGTTCTTTTCTTATCGTTGATTtCCG
TCTGAAATTTTGCGAACTCTAAAAAAaTGTGGaaTCGATTCTCCTACTCACGaTCCTAGC
AATATCAGCCAGAGGACTTCaTAGCGATGATAAATTCCTGAAGAAaTACGCTTtGATTAA
GATaTTTGAAAGCTGCTTTGGTCAGGAAGTCGTTAAAGAAATTCGAAAGGAACTTAAAGC
TGCTTGCATGAAATGTCAAGGTATTGACGGAGCAGCTCCCGTTGCTTCTGCCACCGCGCA
AAAACCTATTGGCCAACATAAACTGGACGTAATAACAGAACCTGAAAACACTCTTTATGC
TAACCAACAAATATTTCCGACGGAGAAATTGCACCAAGCGATTTTAGCATTTAGACCGAA
TTCCTATTCGCAACTCAGACCATACGGAGGAACGCCTGCTTCGTTCTATCAACCCTTTGC
AAGTCCGGTCCCTCTATTCTATAACCCCAACTACTCACCCAATTCATTTGTTTCTTCCCC
ATACGGTTtACCCTaCTTCAACCAACCATTCTACAGCAACTCACGAATGTCGCGTGAAAt
GGAcATGAGAaGCCAATGGGAaTCCCTGATGCCAAGATTAAGTAGTAGAGTGAAGAATAT
CACTTGCGTCaTGCACGAACTAGGgTATATCGACGATAATTtGGAGCCGAACtACCCAAA
AATCAGTCAGAGAATTGCTGCCTTACCTGTACCTGAGGAATTAAGGAAAGATATCCAAGA
TGGCGTGACCTATTGCCAaCAATTTTCACAATGTATACCAGAGCCGAAGAAGGAAGCGTC
ACCGCTTTCGCGAGAATtAACCAaGCCAATGCTATTCTTCAAATGTTACAAATACAAAAa
gCTAGAAGCaTGCATCATGAAAGACGTTAGAGAGAAGATATCCAACATTtCTGAGGATGA
TTTCGACGGAGATACTGAATTtAGAAGGACAGGAAAGAGTATGAAGCATGATGAAGATAG
TGACGATCTGGCATCTACCATGTATGACTTCTTATACGGCACCGACACTAATTTCGAATT
AGATAATATGTTCTGATTCCAAAAGAaTTTCCCGCTGgTGCGATAGCCGAAAaTTGCCTA
AGGAaTATtaTTTTTTGGTAGGG
>isotig00064  gene=isogroup00010  length=873  numContigs=2
TGTGCAAGGGCCGACAGGTTTAATAGGACCTAAAGGGGACAAGGGCGAGCCTGTAAATAA
AGACGATATACTGTTAAATATAGATCTCTTCAGACCAGAATTAAAaGGCGAACTAGGTCC
TTCTGGATTACCAGGGCCACAAGGACcACCAGGTCCGATAGGTTTGATtGGtATTCCAGG
TTTGAAaGGTGATATAGGACCTTCTGGTGCTCCAGGATTGAAAGGTGACATGGGCCACGC
AGGACTTCCAGGTGTCGATGGGGAGTGGGgTGTTCCAGGAACTCCAGGTATTCCGGGtGA
GAAAGGAGAtCcTGGACTgGCAGGTATTCACGGCATACCAGGGAGAGATGGTGTTAAGGG
TGAGAAaGGGGAGGAcGGTCTaCAaGGCTTACCAGGTTTGGATGGTTCTCCGGGCCaAAa
GGAGAACAAGGAAGTAGTGGTCAAAaCGGGGAAAGAGGCGaCAATGGTATACCCGGCCCG
CCAGGTCCCAAGGGAGATCAAGGAGATATTGGTGTTATTGGATATCCAGGGTTACCAGGA
AaGGTGGgTGAACCTGGTGTAGATGGTCCAAaGGGTCCtACAGGAGCAAAaGGCGAGAAG
GGTGAAGCTGGAGCATGTGATTGCGTTCCTCCAGAATATATAAtAGAACCAAGGACACTA
TAAGTTGGAGTATATATAGTCCAAATtAATTTTTtGtAGCTTTTAAAaCATAGATTAaCA
GAAAaTAAAaTATtATGTtGTTATCTATTACCTGATGCGAcTTCAAaCTTAGATGCGgTT
AATtAAATATATGTACCTGTATACTAATGCAAGATATACCAAGTTTCGGACCTATGTATA
AATGTAATACATCTATTACATACGTCGTACATG
>isotig00065  gene=isogroup00010  length=614  numContigs=2
ATTACACATCCGGTGGTGTTCTTGTCCAATTTCACGTCAATAAACGTTCTTTTGTAAACC
CAAAATGGCAGACCAAACTGAGAAAGCTTTCCAAAAGCAGTCGAATGTTTTTACCAATCG
CAAAGCCCATACAAAAAAGAAAAGCCTGAGGCACGCCAGGAATATTGGGTTAGGGTTCAA
AACACCAAGAGAGGCTATTGAAGGCTCGTACATTGACAAGAAGTGTCCCTTTACTGGAAA
TGTTTCTATTCGAGGCCGTATTTTGACAGGTGTTGTTCAAAAGATGAAGATGCAACGTAC
GATAGTTATTCGTCGTGATTATTTGCACTACATTAGGAAGTACAACAGATTTGAAAAAaG
ACATCGTAATATGTCTGTTCATCTGTCACCTTGCTTTAGGGATGTGGAGATCGGAGATGT
TGTCACCATTGGAGAATGCCGCCCCTTATCAAAAACTGTCAGATTCAATGTGTTGAAAGT
GACAAAAGGCCAAGGCTCAAAGAAGAGTTTTAAGAAATTCTAATGTACATTATTAAGAAA
ATAAATTTGTAATATTTATGAAAGAAGTTtGTTTTCGTTTAAAGTTGGCATTTtATCCAG
TAaTAaGGAATTCA
>isotig00066  gene=isogroup00011  length=4031  numContigs=5
TAaaaaCACACTCGTTCTTTTAACGACATACAAGCGCGCATGGCCTGCTTTACTCAGCTA
TAGACTGTCAGGTTCTGATACATAGATATCACTTTTCCCATACGTGCTGTTGTAACCGCC
GCGTGTTTTGTGCATTGTGAACCTTAAATTGCTCCGTACTTTGTAATTACCGCAACTTAC
TTTGTGTGTGTGGTGTTTTAGTGTTATTtATTCAACaaCGGGgAGCGTCTGCTCTCTCTC
TCTCTCTtCtCTTTGTTCcTATTtCCtCCTTTtATTCTTCAGAGTAGGATATTTAAGGCT
ATTTAAATATGGGTGCTCGGCAGTCGAAGAGATCAGTGGATATAACAACAACACCAAAGA
AGGGTGACGGCGATAGCCCCATTATAGAGGGTGAAGGAAAGGTCAAGGAAATAGGTGATG
TTGATCCGAAAGTCACAACCAACGGTACCGTTCATACAGAAGTCGAAAGTAACGAACAGA
CTGGAGAGGAGTCATCGGCAAAGGAGAGCAAAGATGAGGAAATAGTAAAGGAAAACGGTA
TCTCGGAcACGGAGGAAGCTAAAACGCCAGATACCGAAGGCGGaGCTATGGGCGATCAAA
CAAATGAAACGGCAACAACTCCGGAAAAGTCTTCAGACGAGAAAACCGaGGAGCTATCCG
AAAAaGACAAAAaGAAGGAAAaGTCGAAAAAGAaGAAATGGTCATTCAGAAGCATATCCT
TCTCAAAGAAGGATAAATCTAAACCGAGTAAGGAGAATGACAAAAaCGGTGAAGTGAAAG
AAGTTGCTGAAGAGGGAGCAGAAGAAGCTGCaACAACAcCAGCaGtTGAATCTCCAAAgG
GTGAAGTAGAAAAGCCGCTCGCTGAAGAGACAGTTACTACACCTACTACCGTAACTAATG
GAGACGCAACGGCAGAAGAGGTTGCTAAGACTGAACCGGTCTCATCAGCCGAGGAAGCCA
AACCAACGGAGGAAGTTaAaCCAGAAGAACCaCCAaCaCCAaCcGAaTCacCGAAAGAAG
AAACAAAGCCTCCTGCTGAGGAACCGAAAGCAGAGGAGCCaAAAGAAGAAGCACCAAGCa
AACCGGCAGcAGaACCTGTTGCGACAGaGGaaGTCGCTaAAGAGGTGCGTAGCGAGGAAG
TTCCTCCTCCTTTACCCGCTTCCAATCCTCCTTCCCCGGTGATGGCTTTCGCTGAAtCCA
CAAaGGCAGAtGTTCTTTCCgatCCcGttttGCCGCAAAaTACAGAGTCCGTACCGGaAA
aGAATGaAACAACCGCGATCCCAGAAAAaGTAGAAACGAGTACTTCACCCGTCGTAGAAA
CAGTCCCGCCCCCcACCGAATCTAATACTATACaAGaATCGCCTaAATCTGTAGAGGCAG
AACCCCcTAcTAGTGCaGGTGAGGtAAAAGAaCCTGTGCAGGAAGAAGTCGAAAAAATAG
TAGCATCTAAAGTAGAAGCAGCACCTACTGGCGCAGTAGACGCGTCAGGGGCTtCAACGg
AACCTCCGAAaGAACAACCaTCCGAAaCtATTTCGCAACAATCAGAAGAAAAAaCGGAAA
TAAAATCAGAAGAAACGACACAAACCCCAACaAAAacTGaAaGGCGCTtCTAaTGCGACG
ATTACACAGCCTGAAAaCATACCAGCTCCTGTGACTGAGCCtCCTACTGAAATAACAGCG
GAAGCCAAAGTGGTTGTTGATGCTGAAGCATCTAAGACTGAACAACCATCAGAAGCAACT
AAAGAAGTGACTGATGTTGTCGAAAAGGAGGCCGGGGTATTGGCGGACACGGGTTCTCCA
CaAACTGCAACGGaAACGCCGGCGCaGaATCCaGaAGtTCCaGatATCaCaCCTGCGTCA
CAAACTAGTCCGGCAAAGAAAGGCGAAGATTCAACTTCCCCTCCACCAGTATCAGATCCG
CTCGAATCTCCTGAACCGGTAGGCAACGCGGACTCTTTACCCGATATTTCCACAGAATCT
TTGCCGTCCcTTCCCGAGCCCGTatCCGaAAGTCTTCCGCCTATGTCTTTaCCCCcGGta
GATTCAGTCCCTGAACCAATTGCCACTGAAAGCACAGACACATCTCTTCCCGCTCCGCCA
TCTTCACAGTCACtCGaCtCaACTGCTGCGGCGCCACCATCATCCGACCTTCCTAAGGAC
GCAGCCGCTCCACAGGCCGAAGCGGTTGTCCTCAATGGTGACGCCGCTGCCACAAATGGA
TTACCATCGCCTCCGGCAGAACCTATTGCTGAAGCGGCGCAGGCGCCCGCACCAGTTGGC
GATGGACCTTTGAAACAGGTGATTTCGACCTCAGAGGGAGCTGCTGTTGCAGAAAACGGT
TCAGAAGAAAGACGAGCCGATGGAGATAAACCCGCTGAAGAAAAGACTCCGGTGGCAGTC
GAAGAGTAAAGAAATGAAACCGAATACGATTGAAGTTTCTATATATATATATTACATAAA
CGAACTTTTTTtATGTGTTAAAAAaCCAAAAaTACATATATTTGAAAACTTTAGAACAAC
GGATCATTCCTGGGCAGTGACCGTTTGTCTGACCAATAGTAAACGACAAAACTGCCAATA
AAATTAGACCTACATCATTAATATCATCACTGTCGTTGGATTGAACGAAGAAAGATTTCT
AATAAAATTTCAATTCATAATTTTCAGATACTATTTGGCCAGAATTAAAACATTAATAGT
TGAAGTTGAATACTCGTATATGAAAAATTTTATATTGTCTTTAGTGAAAAGAGATGTTTG
GACGGTTTTTTATATATATATGCGTCGTTGACTCGACTTTTTTTtAATAATATACGTATA
CAATTGTAAAATAATTAAAGTTAGTATGTAGTCTTAGCGTTTTtCTTATTTTTTTTTtGT
TTTTtCTTTTTGTTTTTAAGGTGAGCTTCATTGATAATCTCATTCATTTCAACCCACCTT
TCCTTTCTTTCTTACTACCCCTACGATCCTCCTCTCCTAATATTCTACTTCGTTATGGTC
CATCATCAAATCGTCTTATTAATTACACATCATTCTCCTCAATTCAATAACAACACATCT
ACACCAACACACGATATTCACAAAAGAGATTTACACACAACACTCACAGAACACACAAAA
AGTATACAATAACACCAATACCACTAAGAAGACGAAGGAATATTTTCGTACTGAAATAAA
ATAATCTTTTGTAATACTTTTGTAATATTATAAAACGAGAGAGAAAAAACACTTTTGATA
ATGTAAACATAGATTTGCTTCTAGGTTATAGCCCATACTACTACGTATTTATATATAAAT
ATATATACATATATCCTCACCTGTTTTCTTTGTTTGGATTTGACAAAATGTATCATAAGA
TGTCAACTTCAAAATAGAATATATAAACTTTAAAAGTGTGTTCCAAAGATGTTACATTTT
GTCAAAATTATATATCTTAATCGAAAACTGCAAAAAAAAAAAaTAAACAGCATATTGTGA
CAGTTGACAGTGGAATGTATTAAAAATTGTATAAAAGAAACGATTAACTACTTTTTTCTA
GTAAGTTATGTATGTTTGTAGAAATTAGTTTCTCAGCTGTCCAATCATATTTTATATCAT
ATGGTGTGCTTCATGTATTATATCGGTGCACTGCTCACAAGTTATCACCTGCGGTTTAAT
AATGCCTTTGAAATACGTGGTAACTAGTGAACTCAGCTCAGATAAACTTAATGTATAGTC
TATTCTCACTTATGAATTTGTAAATTATTTACAACGAAGAAACTAAAAATGTATACCAGG
AGGATGTTATAAATAATCAATGGTGTATCAAAATTTTAACGTGTTAGTAATTATTGGTAA
AGTGTTGTAAGTAATGGAATTTAGTTTTAAATTTAAAAAAGATCCAAACTCCAAACTATA
TTCTGCACAGCTCTTCTTTTGATATAGTTCCAATTTGGTCAACGTATCGAAAAGGCTGTG
TGTCAAAATACATACAACTTCATGTAAGTGTGAATGTGTTTATAAATATATACACTTAGG
GTGTTTCCTAC
>isotig00067  gene=isogroup00011  length=3893  numContigs=5
ACTGACAGTGTTTTAGttGGAAATAATTTGTTCTGACATTTTTGACATTTGAGTTTACAC
TATCGTCTGTGCTATTGTCAAGTGTTAATGTGAATTACTGATACCcATtCTTTtATGATT
ATtAGTGCAAGTCAtttGAAAaGGgtATGTATATTTAAGGCTATTTAAATATGGGTGCTC
GGCAGTCGAAGAGATCAGTGGATATAACAACAACACCAAAGAAGGGTGACGGCGATAGCC
CCATTATAGAGGGTGAAGGAAAGGTCAAGGAAATAGGTGATGTTGATCCGAAAGTCACAA
CCAACGGTACCGTTCATACAGAAGTCGAAAGTAACGAACAGACTGGAGAGGAGTCATCGG
CAAAGGAGAGCAAAGATGAGGAAATAGTAAAGGAAAACGGTATCTCGGAcACGGAGGAAG
CTAAAACGCCAGATACCGAAGGCGGaGCTATGGGCGATCAAACAAATGAAACGGCAACAA
CTCCGGAAAAGTCTTCAGACGAGAAAACCGaGGAGCTATCCGAAAAaGACAAAAaGAAGG
AAAaGTCGAAAAAGAaGAAATGGTCATTCAGAAGCATATCCTTCTCAAAGAAGGATAAAT
CTAAACCGAGTAAGGAGAATGACAAAAaCGGTGAAGTGAAAGAAGTTGCTGAAGAGGGAG
CAGAAGAAGCTGCaACAACAcCAGCaGtTGAATCTCCAAAgGGTGAAGTAGAAAAGCCGC
TCGCTGAAGAGACAGTTACTACACCTACTACCGTAACTAATGGAGACGCAACGGCAGAAG
AGGTTGCTAAGACTGAACCGGTCTCATCAGCCGAGGAAGCCAAACCAACGGAGGAAGTTa
AaCCAGAAGAACCaCCAaCaCCAaCcGAaTCacCGAAAGAAGAAACAAAGCCTCCTGCTG
AGGAACCGAAAGCAGAGGAGCCaAAAGAAGAAGCACCAAGCaAACCGGCAGcAGaACCTG
TTGCGACAGaGGaaGTCGCTaAAGAGGTGCGTAGCGAGGAAGTTCCTCCTCCTTTACCCG
CTTCCAATCCTCCTTCCCCGGTGATGGCTTTCGCTGAAtCCACAAaGGCAGAtGTTCTTT
CCgatCCcGttttGCCGCAAAaTACAGAGTCCGTACCGGaAAaGAATGaAACAACCGCGA
TCCCAGAAAAaGTAGAAACGAGTACTTCACCCGTCGTAGAAACAGTCCCGCCCCCcACCG
AATCTAATACTATACaAGaATCGCCTaAATCTGTAGAGGCAGAACCCCcTAcTAGTGCaG
GTGAGGtAAAAGAaCCTGTGCAGGAAGAAGTCGAAAAAATAGTAGCATCTAAAGTAGAAG
CAGCACCTACTGGCGCAGTAGACGCGTCAGGGGCTtCAACGgAACCTCCGAAaGAACAAC
CaTCCGAAaCtATTTCGCAACAATCAGAAGAAAAAaCGGAAATAAAATCAGAAGAAACGA
CACAAACCCCAACaAAAacTGaAaGGCGCTtCTAaTGCGACGATTACACAGCCTGAAAaC
ATACCAGCTCCTGTGACTGAGCCtCCTACTGAAATAACAGCGGAAGCCAAAGTGGTTGTT
GATGCTGAAGCATCTAAGACTGAACAACCATCAGAAGCAACTAAAGAAGTGACTGATGTT
GTCGAAAAGGAGGCCGGGGTATTGGCGGACACGGGTTCTCCACaAACTGCAACGGaAACG
CCGGCGCaGaATCCaGaAGtTCCaGatATCaCaCCTGCGTCACAAACTAGTCCGGCAAAG
AAAGGCGAAGATTCAACTTCCCCTCCACCAGTATCAGATCCGCTCGAATCTCCTGAACCG
GTAGGCAACGCGGACTCTTTACCCGATATTTCCACAGAATCTTTGCCGTCCcTTCCCGAG
CCCGTatCCGaAAGTCTTCCGCCTATGTCTTTaCCCCcGGtaGATTCAGTCCCTGAACCA
ATTGCCACTGAAAGCACAGACACATCTCTTCCCGCTCCGCCATCTTCACAGTCACtCGaC
tCaACTGCTGCGGCGCCACCATCATCCGACCTTCCTAAGGACGCAGCCGCTCCACAGGCC
GAAGCGGTTGTCCTCAATGGTGACGCCGCTGCCACAAATGGATTACCATCGCCTCCGGCA
GAACCTATTGCTGAAGCGGCGCAGGCGCCCGCACCAGTTGGCGATGGACCTTTGAAACAG
GTGATTTCGACCTCAGAGGGAGCTGCTGTTGCAGAAAACGGTTCAGAAGAAAGACGAGCC
GATGGAGATAAACCCGCTGAAGAAAAGACTCCGGTGGCAGTCGAAGAGTAAAGAAATGAA
ACCGAATACGATTGAAGTTTCTATATATATATATTACATAAACGAACTTTTTTtATGTGT
TAAAAAaCCAAAAaTACATATATTTGAAAACTTTAGAACAACGGATCATTCCTGGGCAGT
GACCGTTTGTCTGACCAATAGTAAACGACAAAACTGCCAATAAAATTAGACCTACATCAT
TAATATCATCACTGTCGTTGGATTGAACGAAGAAAGATTTCTAATAAAATTTCAATTCAT
AATTTTCAGATACTATTTGGCCAGAATTAAAACATTAATAGTTGAAGTTGAATACTCGTA
TATGAAAAATTTTATATTGTCTTTAGTGAAAAGAGATGTTTGGACGGTTTTTTATATATA
TATGCGTCGTTGACTCGACTTTTTTTtAATAATATACGTATACAATTGTAAAATAATTAA
AGTTAGTATGTAGTCTTAGCGTTTTtCTTATTTTTTTTTtGTTTTTtCTTTTTGTTTTTA
AGGTGAGCTTCATTGATAATCTCATTCATTTCAACCCACCTTTCCTTTCTTTCTTACTAC
CCCTACGATCCTCCTCTCCTAATATTCTACTTCGTTATGGTCCATCATCAAATCGTCTTA
TTAATTACACATCATTCTCCTCAATTCAATAACAACACATCTACACCAACACACGATATT
CACAAAAGAGATTTACACACAACACTCACAGAACACACAAAAAGTATACAATAACACCAA
TACCACTAAGAAGACGAAGGAATATTTTCGTACTGAAATAAAATAATCTTTTGTAATACT
TTTGTAATATTATAAAACGAGAGAGAAAAAACACTTTTGATAATGTAAACATAGATTTGC
TTCTAGGTTATAGCCCATACTACTACGTATTTATATATAAATATATATACATATATCCTC
ACCTGTTTTCTTTGTTTGGATTTGACAAAATGTATCATAAGATGTCAACTTCAAAATAGA
ATATATAAACTTTAAAAGTGTGTTCCAAAGATGTTACATTTTGTCAAAATTATATATCTT
AATCGAAAACTGCAAAAAAAAAAAaTAAACAGCATATTGTGACAGTTGACAGTGGAATGT
ATTAAAAATTGTATAAAAGAAACGATTAACTACTTTTTTCTAGTAAGTTATGTATGTTTG
TAGAAATTAGTTTCTCAGCTGTCCAATCATATTTTATATCATATGGTGTGCTTCATGTAT
TATATCGGTGCACTGCTCACAAGTTATCACCTGCGGTTTAATAATGCCTTTGAAATACGT
GGTAACTAGTGAACTCAGCTCAGATAAACTTAATGTATAGTCTATTCTCACTTATGAATT
TGTAAATTATTTACAACGAAGAAACTAAAAATGTATACCAGGAGGATGTTATAAATAATC
AATGGTGTATCAAAATTTTAACGTGTTAGTAATTATTGGTAAAGTGTTGTAAGTAATGGA
ATTTAGTTTTAAATTTAAAAAAGATCCAAACTCCAAACTATATTCTGCACAGCTCTTCTT
TTGATATAGTTCCAATTTGGTCAACGTATCGAAAAGGCTGTGTGTCAAAATACATACAAC
TTCATGTAAGTGTGAATGTGTTTATAAATATATACACTTAGGGTGTTTCCTAC
>isotig00068  gene=isogroup00011  length=3844  numContigs=5
ATtATGCGCGTTTCAGTCAATCTAAAGTTGAACTGAATATTGCGCCGGCTTTGTGTAGTT
ACGTTTTTGTGTGTAGtTTTTAAGGAATTTTAGCAGATTAGATATTTAAGGCTATTTAAA
TATGGGTGCTCGGCAGTCGAAGAGATCAGTGGATATAACAACAACACCAAAGAAGGGTGA
CGGCGATAGCCCCATTATAGAGGGTGAAGGAAAGGTCAAGGAAATAGGTGATGTTGATCC
GAAAGTCACAACCAACGGTACCGTTCATACAGAAGTCGAAAGTAACGAACAGACTGGAGA
GGAGTCATCGGCAAAGGAGAGCAAAGATGAGGAAATAGTAAAGGAAAACGGTATCTCGGA
cACGGAGGAAGCTAAAACGCCAGATACCGAAGGCGGaGCTATGGGCGATCAAACAAATGA
AACGGCAACAACTCCGGAAAAGTCTTCAGACGAGAAAACCGaGGAGCTATCCGAAAAaGA
CAAAAaGAAGGAAAaGTCGAAAAAGAaGAAATGGTCATTCAGAAGCATATCCTTCTCAAA
GAAGGATAAATCTAAACCGAGTAAGGAGAATGACAAAAaCGGTGAAGTGAAAGAAGTTGC
TGAAGAGGGAGCAGAAGAAGCTGCaACAACAcCAGCaGtTGAATCTCCAAAgGGTGAAGT
AGAAAAGCCGCTCGCTGAAGAGACAGTTACTACACCTACTACCGTAACTAATGGAGACGC
AACGGCAGAAGAGGTTGCTAAGACTGAACCGGTCTCATCAGCCGAGGAAGCCAAACCAAC
GGAGGAAGTTaAaCCAGAAGAACCaCCAaCaCCAaCcGAaTCacCGAAAGAAGAAACAAA
GCCTCCTGCTGAGGAACCGAAAGCAGAGGAGCCaAAAGAAGAAGCACCAAGCaAACCGGC
AGcAGaACCTGTTGCGACAGaGGaaGTCGCTaAAGAGGTGCGTAGCGAGGAAGTTCCTCC
TCCTTTACCCGCTTCCAATCCTCCTTCCCCGGTGATGGCTTTCGCTGAAtCCACAAaGGC
AGAtGTTCTTTCCgatCCcGttttGCCGCAAAaTACAGAGTCCGTACCGGaAAaGAATGa
AACAACCGCGATCCCAGAAAAaGTAGAAACGAGTACTTCACCCGTCGTAGAAACAGTCCC
GCCCCCcACCGAATCTAATACTATACaAGaATCGCCTaAATCTGTAGAGGCAGAACCCCc
TAcTAGTGCaGGTGAGGtAAAAGAaCCTGTGCAGGAAGAAGTCGAAAAAATAGTAGCATC
TAAAGTAGAAGCAGCACCTACTGGCGCAGTAGACGCGTCAGGGGCTtCAACGgAACCTCC
GAAaGAACAACCaTCCGAAaCtATTTCGCAACAATCAGAAGAAAAAaCGGAAATAAAATC
AGAAGAAACGACACAAACCCCAACaAAAacTGaAaGGCGCTtCTAaTGCGACGATTACAC
AGCCTGAAAaCATACCAGCTCCTGTGACTGAGCCtCCTACTGAAATAACAGCGGAAGCCA
AAGTGGTTGTTGATGCTGAAGCATCTAAGACTGAACAACCATCAGAAGCAACTAAAGAAG
TGACTGATGTTGTCGAAAAGGAGGCCGGGGTATTGGCGGACACGGGTTCTCCACaAACTG
CAACGGaAACGCCGGCGCaGaATCCaGaAGtTCCaGatATCaCaCCTGCGTCACAAACTA
GTCCGGCAAAGAAAGGCGAAGATTCAACTTCCCCTCCACCAGTATCAGATCCGCTCGAAT
CTCCTGAACCGGTAGGCAACGCGGACTCTTTACCCGATATTTCCACAGAATCTTTGCCGT
CCcTTCCCGAGCCCGTatCCGaAAGTCTTCCGCCTATGTCTTTaCCCCcGGtaGATTCAG
TCCCTGAACCAATTGCCACTGAAAGCACAGACACATCTCTTCCCGCTCCGCCATCTTCAC
AGTCACtCGaCtCaACTGCTGCGGCGCCACCATCATCCGACCTTCCTAAGGACGCAGCCG
CTCCACAGGCCGAAGCGGTTGTCCTCAATGGTGACGCCGCTGCCACAAATGGATTACCAT
CGCCTCCGGCAGAACCTATTGCTGAAGCGGCGCAGGCGCCCGCACCAGTTGGCGATGGAC
CTTTGAAACAGGTGATTTCGACCTCAGAGGGAGCTGCTGTTGCAGAAAACGGTTCAGAAG
AAAGACGAGCCGATGGAGATAAACCCGCTGAAGAAAAGACTCCGGTGGCAGTCGAAGAGT
AAAGAAATGAAACCGAATACGATTGAAGTTTCTATATATATATATTACATAAACGAACTT
TTTTtATGTGTTAAAAAaCCAAAAaTACATATATTTGAAAACTTTAGAACAACGGATCAT
TCCTGGGCAGTGACCGTTTGTCTGACCAATAGTAAACGACAAAACTGCCAATAAAATTAG
ACCTACATCATTAATATCATCACTGTCGTTGGATTGAACGAAGAAAGATTTCTAATAAAA
TTTCAATTCATAATTTTCAGATACTATTTGGCCAGAATTAAAACATTAATAGTTGAAGTT
GAATACTCGTATATGAAAAATTTTATATTGTCTTTAGTGAAAAGAGATGTTTGGACGGTT
TTTTATATATATATGCGTCGTTGACTCGACTTTTTTTtAATAATATACGTATACAATTGT
AAAATAATTAAAGTTAGTATGTAGTCTTAGCGTTTTtCTTATTTTTTTTTtGTTTTTtCT
TTTTGTTTTTAAGGTGAGCTTCATTGATAATCTCATTCATTTCAACCCACCTTTCCTTTC
TTTCTTACTACCCCTACGATCCTCCTCTCCTAATATTCTACTTCGTTATGGTCCATCATC
AAATCGTCTTATTAATTACACATCATTCTCCTCAATTCAATAACAACACATCTACACCAA
CACACGATATTCACAAAAGAGATTTACACACAACACTCACAGAACACACAAAAAGTATAC
AATAACACCAATACCACTAAGAAGACGAAGGAATATTTTCGTACTGAAATAAAATAATCT
TTTGTAATACTTTTGTAATATTATAAAACGAGAGAGAAAAAACACTTTTGATAATGTAAA
CATAGATTTGCTTCTAGGTTATAGCCCATACTACTACGTATTTATATATAAATATATATA
CATATATCCTCACCTGTTTTCTTTGTTTGGATTTGACAAAATGTATCATAAGATGTCAAC
TTCAAAATAGAATATATAAACTTTAAAAGTGTGTTCCAAAGATGTTACATTTTGTCAAAA
TTATATATCTTAATCGAAAACTGCAAAAAAAAAAAaTAAACAGCATATTGTGACAGTTGA
CAGTGGAATGTATTAAAAATTGTATAAAAGAAACGATTAACTACTTTTTTCTAGTAAGTT
ATGTATGTTTGTAGAAATTAGTTTCTCAGCTGTCCAATCATATTTTATATCATATGGTGT
GCTTCATGTATTATATCGGTGCACTGCTCACAAGTTATCACCTGCGGTTTAATAATGCCT
TTGAAATACGTGGTAACTAGTGAACTCAGCTCAGATAAACTTAATGTATAGTCTATTCTC
ACTTATGAATTTGTAAATTATTTACAACGAAGAAACTAAAAATGTATACCAGGAGGATGT
TATAAATAATCAATGGTGTATCAAAATTTTAACGTGTTAGTAATTATTGGTAAAGTGTTG
TAAGTAATGGAATTTAGTTTTAAATTTAAAAAAGATCCAAACTCCAAACTATATTCTGCA
CAGCTCTTCTTTTGATATAGTTCCAATTTGGTCAACGTATCGAAAAGGCTGTGTGTCAAA
ATACATACAACTTCATGTAAGTGTGAATGTGTTTATAAATATATACACTTAGGGTGTTTC
CTAC
>isotig00069  gene=isogroup00011  length=3422  numContigs=4
TAGTGTTCACAGATATTTTAATTCAGTCGTGTCTCTCCTCTTGCTGTGTATATACATTAT
ATTTACAACACAAATATAAGTATATATACATATCCACCGTTGTTCAAAATATCTTATCAA
ATACTCAAaTATCTTCGCCTATAAATCGAATTTGAGTTTCGTTGTTGAAAAaTATGGAGC
GTCaGGGAGCAGAAGAAGCTGCaACAACAcCAGCaGtTGAATCTCCAAAgGGTGAAGTAG
AAAAGCCGCTCGCTGAAGAGACAGTTACTACACCTACTACCGTAACTAATGGAGACGCAA
CGGCAGAAGAGGTTGCTAAGACTGAACCGGTCTCATCAGCCGAGGAAGCCAAACCAACGG
AGGAAGTTaAaCCAGAAGAACCaCCAaCaCCAaCcGAaTCacCGAAAGAAGAAACAAAGC
CTCCTGCTGAGGAACCGAAAGCAGAGGAGCCaAAAGAAGAAGCACCAAGCaAACCGGCAG
cAGaACCTGTTGCGACAGaGGaaGTCGCTaAAGAGGTGCGTAGCGAGGAAGTTCCTCCTC
CTTTACCCGCTTCCAATCCTCCTTCCCCGGTGATGGCTTTCGCTGAAtCCACAAaGGCAG
AtGTTCTTTCCgatCCcGttttGCCGCAAAaTACAGAGTCCGTACCGGaAAaGAATGaAA
CAACCGCGATCCCAGAAAAaGTAGAAACGAGTACTTCACCCGTCGTAGAAACAGTCCCGC
CCCCcACCGAATCTAATACTATACaAGaATCGCCTaAATCTGTAGAGGCAGAACCCCcTA
cTAGTGCaGGTGAGGtAAAAGAaCCTGTGCAGGAAGAAGTCGAAAAAATAGTAGCATCTA
AAGTAGAAGCAGCACCTACTGGCGCAGTAGACGCGTCAGGGGCTtCAACGgAACCTCCGA
AaGAACAACCaTCCGAAaCtATTTCGCAACAATCAGAAGAAAAAaCGGAAATAAAATCAG
AAGAAACGACACAAACCCCAACaAAAacTGaAaGGCGCTtCTAaTGCGACGATTACACAG
CCTGAAAaCATACCAGCTCCTGTGACTGAGCCtCCTACTGAAATAACAGCGGAAGCCAAA
GTGGTTGTTGATGCTGAAGCATCTAAGACTGAACAACCATCAGAAGCAACTAAAGAAGTG
ACTGATGTTGTCGAAAAGGAGGCCGGGGTATTGGCGGACACGGGTTCTCCACaAACTGCA
ACGGaAACGCCGGCGCaGaATCCaGaAGtTCCaGatATCaCaCCTGCGTCACAAACTAGT
CCGGCAAAGAAAGGCGAAGATTCAACTTCCCCTCCACCAGTATCAGATCCGCTCGAATCT
CCTGAACCGGTAGGCAACGCGGACTCTTTACCCGATATTTCCACAGAATCTTTGCCGTCC
cTTCCCGAGCCCGTatCCGaAAGTCTTCCGCCTATGTCTTTaCCCCcGGtaGATTCAGTC
CCTGAACCAATTGCCACTGAAAGCACAGACACATCTCTTCCCGCTCCGCCATCTTCACAG
TCACtCGaCtCaACTGCTGCGGCGCCACCATCATCCGACCTTCCTAAGGACGCAGCCGCT
CCACAGGCCGAAGCGGTTGTCCTCAATGGTGACGCCGCTGCCACAAATGGATTACCATCG
CCTCCGGCAGAACCTATTGCTGAAGCGGCGCAGGCGCCCGCACCAGTTGGCGATGGACCT
TTGAAACAGGTGATTTCGACCTCAGAGGGAGCTGCTGTTGCAGAAAACGGTTCAGAAGAA
AGACGAGCCGATGGAGATAAACCCGCTGAAGAAAAGACTCCGGTGGCAGTCGAAGAGTAA
AGAAATGAAACCGAATACGATTGAAGTTTCTATATATATATATTACATAAACGAACTTTT
TTtATGTGTTAAAAAaCCAAAAaTACATATATTTGAAAACTTTAGAACAACGGATCATTC
CTGGGCAGTGACCGTTTGTCTGACCAATAGTAAACGACAAAACTGCCAATAAAATTAGAC
CTACATCATTAATATCATCACTGTCGTTGGATTGAACGAAGAAAGATTTCTAATAAAATT
TCAATTCATAATTTTCAGATACTATTTGGCCAGAATTAAAACATTAATAGTTGAAGTTGA
ATACTCGTATATGAAAAATTTTATATTGTCTTTAGTGAAAAGAGATGTTTGGACGGTTTT
TTATATATATATGCGTCGTTGACTCGACTTTTTTTtAATAATATACGTATACAATTGTAA
AATAATTAAAGTTAGTATGTAGTCTTAGCGTTTTtCTTATTTTTTTTTtGTTTTTtCTTT
TTGTTTTTAAGGTGAGCTTCATTGATAATCTCATTCATTTCAACCCACCTTTCCTTTCTT
TCTTACTACCCCTACGATCCTCCTCTCCTAATATTCTACTTCGTTATGGTCCATCATCAA
ATCGTCTTATTAATTACACATCATTCTCCTCAATTCAATAACAACACATCTACACCAACA
CACGATATTCACAAAAGAGATTTACACACAACACTCACAGAACACACAAAAAGTATACAA
TAACACCAATACCACTAAGAAGACGAAGGAATATTTTCGTACTGAAATAAAATAATCTTT
TGTAATACTTTTGTAATATTATAAAACGAGAGAGAAAAAACACTTTTGATAATGTAAACA
TAGATTTGCTTCTAGGTTATAGCCCATACTACTACGTATTTATATATAAATATATATACA
TATATCCTCACCTGTTTTCTTTGTTTGGATTTGACAAAATGTATCATAAGATGTCAACTT
CAAAATAGAATATATAAACTTTAAAAGTGTGTTCCAAAGATGTTACATTTTGTCAAAATT
ATATATCTTAATCGAAAACTGCAAAAAAAAAAAaTAAACAGCATATTGTGACAGTTGACA
GTGGAATGTATTAAAAATTGTATAAAAGAAACGATTAACTACTTTTTTCTAGTAAGTTAT
GTATGTTTGTAGAAATTAGTTTCTCAGCTGTCCAATCATATTTTATATCATATGGTGTGC
TTCATGTATTATATCGGTGCACTGCTCACAAGTTATCACCTGCGGTTTAATAATGCCTTT
GAAATACGTGGTAACTAGTGAACTCAGCTCAGATAAACTTAATGTATAGTCTATTCTCAC
TTATGAATTTGTAAATTATTTACAACGAAGAAACTAAAAATGTATACCAGGAGGATGTTA
TAAATAATCAATGGTGTATCAAAATTTTAACGTGTTAGTAATTATTGGTAAAGTGTTGTA
AGTAATGGAATTTAGTTTTAAATTTAAAAAAGATCCAAACTCCAAACTATATTCTGCACA
GCTCTTCTTTTGATATAGTTCCAATTTGGTCAACGTATCGAAAAGGCTGTGTGTCAAAAT
ACATACAACTTCATGTAAGTGTGAATGTGTTTATAAATATATACACTTAGGGTGTTTCCT
AC
>isotig00070  gene=isogroup00011  length=2858  numContigs=4
TAaaaaCACACTCGTTCTTTTAACGACATACAAGCGCGCATGGCCTGCTTTACTCAGCTA
TAGACTGTCAGGTTCTGATACATAGATATCACTTTTCCCATACGTGCTGTTGTAACCGCC
GCGTGTTTTGTGCATTGTGAACCTTAAATTGCTCCGTACTTTGTAATTACCGCAACTTAC
TTTGTGTGTGTGGTGTTTTAGTGTTATTtATTCAACaaCGGGgAGCGTCTGCTCTCTCTC
TCTCTCTtCtCTTTGTTCcTATTtCCtCCTTTtATTCTTCAGAGTAGGATATTTAAGGCT
ATTTAAATATGGGTGCTCGGCAGTCGAAGAGATCAGTGGATATAACAACAACACCAAAGA
AGGGTGACGGCGATAGCCCCATTATAGAGGGTGAAGGAAAGGTCAAGGAAATAGGTGATG
TTGATCCGAAAGTCACAACCAACGGTACCGTTCATACAGAAGTCGAAAGTAACGAACAGA
CTGGAGAGGAGTCATCGGCAAAGGAGAGCAAAGATGAGGAAATAGTAAAGGAAAACGGTA
TCTCGGAcACGGAGGAAGCTAAAACGCCAGATACCGAAGGCGGaGCTATGGGCGATCAAA
CAAATGAAACGGCAACAACTCCGGAAAAGTCTTCAGACGAGAAAACCGaGGAGCTATCCG
AAAAaGACAAAAaGAAGGAAAaGTCGAAAAAGAaGAAATGGTCATTCAGAAGCATATCCT
TCTCAAAGAAGGATAAATCTAAACCGAGTAAGGAGAATGACAAAAaCGGTGAAGTGAAAG
AAGTTGCTGAAGAGGGAGCAGAAGAAGCTGCaACAACAcCAGCaGtTGAATCTCCAAAgG
GTGAAGTAGAAAAGCCGCTCGCTGAAGAGACAGTTACTACACCTACTACCGTAACTAATG
GAGACGCAACGGCAGAAGAGGTTGCTAAGACTGAACCGGTCTCATCAGCCGAGGAAGCCA
AACCAACGGAGGAAGTTaAaCCAGAAGAACCaCCAaCaCCAaCcGAaTCacCGAAAGAAG
AAACAAAGCCTCCTGCTGAGGAACCGAAAGCAGAGGAGCCaAAAGAAGAAGCACCAAGCa
AACCGGCAGcAGaACCTGTTGCGACAGaaGGaaGTCGCTaAAGAGGTGATTTCGACCTCA
GAGGGAGCTGCTGTTGCAGAAAACGGTTCAGAAGAAAGACGAGCCGATGGAGATAAACCC
GCTGAAGAAAAGACTCCGGTGGCAGTCGAAGAGTAAAGAAATGAAACCGAATACGATTGA
AGTTTCTATATATATATATTACATAAACGAACTTTTTTtATGTGTTAAAAAaCCAAAAaT
ACATATATTTGAAAACTTTAGAACAACGGATCATTCCTGGGCAGTGACCGTTTGTCTGAC
CAATAGTAAACGACAAAACTGCCAATAAAATTAGACCTACATCATTAATATCATCACTGT
CGTTGGATTGAACGAAGAAAGATTTCTAATAAAATTTCAATTCATAATTTTCAGATACTA
TTTGGCCAGAATTAAAACATTAATAGTTGAAGTTGAATACTCGTATATGAAAAATTTTAT
ATTGTCTTTAGTGAAAAGAGATGTTTGGACGGTTTTTTATATATATATGCGTCGTTGACT
CGACTTTTTTTtAATAATATACGTATACAATTGTAAAATAATTAAAGTTAGTATGTAGTC
TTAGCGTTTTtCTTATTTTTTTTTtGTTTTTtCTTTTTGTTTTTAAGGTGAGCTTCATTG
ATAATCTCATTCATTTCAACCCACCTTTCCTTTCTTTCTTACTACCCCTACGATCCTCCT
CTCCTAATATTCTACTTCGTTATGGTCCATCATCAAATCGTCTTATTAATTACACATCAT
TCTCCTCAATTCAATAACAACACATCTACACCAACACACGATATTCACAAAAGAGATTTA
CACACAACACTCACAGAACACACAAAAAGTATACAATAACACCAATACCACTAAGAAGAC
GAAGGAATATTTTCGTACTGAAATAAAATAATCTTTTGTAATACTTTTGTAATATTATAA
AACGAGAGAGAAAAAACACTTTTGATAATGTAAACATAGATTTGCTTCTAGGTTATAGCC
CATACTACTACGTATTTATATATAAATATATATACATATATCCTCACCTGTTTTCTTTGT
TTGGATTTGACAAAATGTATCATAAGATGTCAACTTCAAAATAGAATATATAAACTTTAA
AAGTGTGTTCCAAAGATGTTACATTTTGTCAAAATTATATATCTTAATCGAAAACTGCAA
AAAAAAAAAaTAAACAGCATATTGTGACAGTTGACAGTGGAATGTATTAAAAATTGTATA
AAAGAAACGATTAACTACTTTTTTCTAGTAAGTTATGTATGTTTGTAGAAATTAGTTTCT
CAGCTGTCCAATCATATTTTATATCATATGGTGTGCTTCATGTATTATATCGGTGCACTG
CTCACAAGTTATCACCTGCGGTTTAATAATGCCTTTGAAATACGTGGTAACTAGTGAACT
CAGCTCAGATAAACTTAATGTATAGTCTATTCTCACTTATGAATTTGTAAATTATTTACA
ACGAAGAAACTAAAAATGTATACCAGGAGGATGTTATAAATAATCAATGGTGTATCAAAA
TTTTAACGTGTTAGTAATTATTGGTAAAGTGTTGTAAGTAATGGAATTTAGTTTTAAATT
TAAAAAAGATCCAAACTCCAAACTATATTCTGCACAGCTCTTCTTTTGATATAGTTCCAA
TTTGGTCAACGTATCGAAAAGGCTGTGTGTCAAAATACATACAACTTCATGTAAGTGTGA
ATGTGTTTATAAATATATACACTTAGGGTGTTTCCTAC
>isotig00071  gene=isogroup00011  length=2720  numContigs=4
ACTGACAGTGTTTTAGttGGAAATAATTTGTTCTGACATTTTTGACATTTGAGTTTACAC
TATCGTCTGTGCTATTGTCAAGTGTTAATGTGAATTACTGATACCcATtCTTTtATGATT
ATtAGTGCAAGTCAtttGAAAaGGgtATGTATATTTAAGGCTATTTAAATATGGGTGCTC
GGCAGTCGAAGAGATCAGTGGATATAACAACAACACCAAAGAAGGGTGACGGCGATAGCC
CCATTATAGAGGGTGAAGGAAAGGTCAAGGAAATAGGTGATGTTGATCCGAAAGTCACAA
CCAACGGTACCGTTCATACAGAAGTCGAAAGTAACGAACAGACTGGAGAGGAGTCATCGG
CAAAGGAGAGCAAAGATGAGGAAATAGTAAAGGAAAACGGTATCTCGGAcACGGAGGAAG
CTAAAACGCCAGATACCGAAGGCGGaGCTATGGGCGATCAAACAAATGAAACGGCAACAA
CTCCGGAAAAGTCTTCAGACGAGAAAACCGaGGAGCTATCCGAAAAaGACAAAAaGAAGG
AAAaGTCGAAAAAGAaGAAATGGTCATTCAGAAGCATATCCTTCTCAAAGAAGGATAAAT
CTAAACCGAGTAAGGAGAATGACAAAAaCGGTGAAGTGAAAGAAGTTGCTGAAGAGGGAG
CAGAAGAAGCTGCaACAACAcCAGCaGtTGAATCTCCAAAgGGTGAAGTAGAAAAGCCGC
TCGCTGAAGAGACAGTTACTACACCTACTACCGTAACTAATGGAGACGCAACGGCAGAAG
AGGTTGCTAAGACTGAACCGGTCTCATCAGCCGAGGAAGCCAAACCAACGGAGGAAGTTa
AaCCAGAAGAACCaCCAaCaCCAaCcGAaTCacCGAAAGAAGAAACAAAGCCTCCTGCTG
AGGAACCGAAAGCAGAGGAGCCaAAAGAAGAAGCACCAAGCaAACCGGCAGcAGaACCTG
TTGCGACAGaaGGaaGTCGCTaAAGAGGTGATTTCGACCTCAGAGGGAGCTGCTGTTGCA
GAAAACGGTTCAGAAGAAAGACGAGCCGATGGAGATAAACCCGCTGAAGAAAAGACTCCG
GTGGCAGTCGAAGAGTAAAGAAATGAAACCGAATACGATTGAAGTTTCTATATATATATA
TTACATAAACGAACTTTTTTtATGTGTTAAAAAaCCAAAAaTACATATATTTGAAAACTT
TAGAACAACGGATCATTCCTGGGCAGTGACCGTTTGTCTGACCAATAGTAAACGACAAAA
CTGCCAATAAAATTAGACCTACATCATTAATATCATCACTGTCGTTGGATTGAACGAAGA
AAGATTTCTAATAAAATTTCAATTCATAATTTTCAGATACTATTTGGCCAGAATTAAAAC
ATTAATAGTTGAAGTTGAATACTCGTATATGAAAAATTTTATATTGTCTTTAGTGAAAAG
AGATGTTTGGACGGTTTTTTATATATATATGCGTCGTTGACTCGACTTTTTTTtAATAAT
ATACGTATACAATTGTAAAATAATTAAAGTTAGTATGTAGTCTTAGCGTTTTtCTTATTT
TTTTTTtGTTTTTtCTTTTTGTTTTTAAGGTGAGCTTCATTGATAATCTCATTCATTTCA
ACCCACCTTTCCTTTCTTTCTTACTACCCCTACGATCCTCCTCTCCTAATATTCTACTTC
GTTATGGTCCATCATCAAATCGTCTTATTAATTACACATCATTCTCCTCAATTCAATAAC
AACACATCTACACCAACACACGATATTCACAAAAGAGATTTACACACAACACTCACAGAA
CACACAAAAAGTATACAATAACACCAATACCACTAAGAAGACGAAGGAATATTTTCGTAC
TGAAATAAAATAATCTTTTGTAATACTTTTGTAATATTATAAAACGAGAGAGAAAAAACA
CTTTTGATAATGTAAACATAGATTTGCTTCTAGGTTATAGCCCATACTACTACGTATTTA
TATATAAATATATATACATATATCCTCACCTGTTTTCTTTGTTTGGATTTGACAAAATGT
ATCATAAGATGTCAACTTCAAAATAGAATATATAAACTTTAAAAGTGTGTTCCAAAGATG
TTACATTTTGTCAAAATTATATATCTTAATCGAAAACTGCAAAAAAAAAAAaTAAACAGC
ATATTGTGACAGTTGACAGTGGAATGTATTAAAAATTGTATAAAAGAAACGATTAACTAC
TTTTTTCTAGTAAGTTATGTATGTTTGTAGAAATTAGTTTCTCAGCTGTCCAATCATATT
TTATATCATATGGTGTGCTTCATGTATTATATCGGTGCACTGCTCACAAGTTATCACCTG
CGGTTTAATAATGCCTTTGAAATACGTGGTAACTAGTGAACTCAGCTCAGATAAACTTAA
TGTATAGTCTATTCTCACTTATGAATTTGTAAATTATTTACAACGAAGAAACTAAAAATG
TATACCAGGAGGATGTTATAAATAATCAATGGTGTATCAAAATTTTAACGTGTTAGTAAT
TATTGGTAAAGTGTTGTAAGTAATGGAATTTAGTTTTAAATTTAAAAAAGATCCAAACTC
CAAACTATATTCTGCACAGCTCTTCTTTTGATATAGTTCCAATTTGGTCAACGTATCGAA
AAGGCTGTGTGTCAAAATACATACAACTTCATGTAAGTGTGAATGTGTTTATAAATATAT
ACACTTAGGGTGTTTCCTAC
>isotig00072  gene=isogroup00011  length=2671  numContigs=4
ATtATGCGCGTTTCAGTCAATCTAAAGTTGAACTGAATATTGCGCCGGCTTTGTGTAGTT
ACGTTTTTGTGTGTAGtTTTTAAGGAATTTTAGCAGATTAGATATTTAAGGCTATTTAAA
TATGGGTGCTCGGCAGTCGAAGAGATCAGTGGATATAACAACAACACCAAAGAAGGGTGA
CGGCGATAGCCCCATTATAGAGGGTGAAGGAAAGGTCAAGGAAATAGGTGATGTTGATCC
GAAAGTCACAACCAACGGTACCGTTCATACAGAAGTCGAAAGTAACGAACAGACTGGAGA
GGAGTCATCGGCAAAGGAGAGCAAAGATGAGGAAATAGTAAAGGAAAACGGTATCTCGGA
cACGGAGGAAGCTAAAACGCCAGATACCGAAGGCGGaGCTATGGGCGATCAAACAAATGA
AACGGCAACAACTCCGGAAAAGTCTTCAGACGAGAAAACCGaGGAGCTATCCGAAAAaGA
CAAAAaGAAGGAAAaGTCGAAAAAGAaGAAATGGTCATTCAGAAGCATATCCTTCTCAAA
GAAGGATAAATCTAAACCGAGTAAGGAGAATGACAAAAaCGGTGAAGTGAAAGAAGTTGC
TGAAGAGGGAGCAGAAGAAGCTGCaACAACAcCAGCaGtTGAATCTCCAAAgGGTGAAGT
AGAAAAGCCGCTCGCTGAAGAGACAGTTACTACACCTACTACCGTAACTAATGGAGACGC
AACGGCAGAAGAGGTTGCTAAGACTGAACCGGTCTCATCAGCCGAGGAAGCCAAACCAAC
GGAGGAAGTTaAaCCAGAAGAACCaCCAaCaCCAaCcGAaTCacCGAAAGAAGAAACAAA
GCCTCCTGCTGAGGAACCGAAAGCAGAGGAGCCaAAAGAAGAAGCACCAAGCaAACCGGC
AGcAGaACCTGTTGCGACAGaaGGaaGTCGCTaAAGAGGTGATTTCGACCTCAGAGGGAG
CTGCTGTTGCAGAAAACGGTTCAGAAGAAAGACGAGCCGATGGAGATAAACCCGCTGAAG
AAAAGACTCCGGTGGCAGTCGAAGAGTAAAGAAATGAAACCGAATACGATTGAAGTTTCT
ATATATATATATTACATAAACGAACTTTTTTtATGTGTTAAAAAaCCAAAAaTACATATA
TTTGAAAACTTTAGAACAACGGATCATTCCTGGGCAGTGACCGTTTGTCTGACCAATAGT
AAACGACAAAACTGCCAATAAAATTAGACCTACATCATTAATATCATCACTGTCGTTGGA
TTGAACGAAGAAAGATTTCTAATAAAATTTCAATTCATAATTTTCAGATACTATTTGGCC
AGAATTAAAACATTAATAGTTGAAGTTGAATACTCGTATATGAAAAATTTTATATTGTCT
TTAGTGAAAAGAGATGTTTGGACGGTTTTTTATATATATATGCGTCGTTGACTCGACTTT
TTTTtAATAATATACGTATACAATTGTAAAATAATTAAAGTTAGTATGTAGTCTTAGCGT
TTTtCTTATTTTTTTTTtGTTTTTtCTTTTTGTTTTTAAGGTGAGCTTCATTGATAATCT
CATTCATTTCAACCCACCTTTCCTTTCTTTCTTACTACCCCTACGATCCTCCTCTCCTAA
TATTCTACTTCGTTATGGTCCATCATCAAATCGTCTTATTAATTACACATCATTCTCCTC
AATTCAATAACAACACATCTACACCAACACACGATATTCACAAAAGAGATTTACACACAA
CACTCACAGAACACACAAAAAGTATACAATAACACCAATACCACTAAGAAGACGAAGGAA
TATTTTCGTACTGAAATAAAATAATCTTTTGTAATACTTTTGTAATATTATAAAACGAGA
GAGAAAAAACACTTTTGATAATGTAAACATAGATTTGCTTCTAGGTTATAGCCCATACTA
CTACGTATTTATATATAAATATATATACATATATCCTCACCTGTTTTCTTTGTTTGGATT
TGACAAAATGTATCATAAGATGTCAACTTCAAAATAGAATATATAAACTTTAAAAGTGTG
TTCCAAAGATGTTACATTTTGTCAAAATTATATATCTTAATCGAAAACTGCAAAAAAAAA
AAaTAAACAGCATATTGTGACAGTTGACAGTGGAATGTATTAAAAATTGTATAAAAGAAA
CGATTAACTACTTTTTTCTAGTAAGTTATGTATGTTTGTAGAAATTAGTTTCTCAGCTGT
CCAATCATATTTTATATCATATGGTGTGCTTCATGTATTATATCGGTGCACTGCTCACAA
GTTATCACCTGCGGTTTAATAATGCCTTTGAAATACGTGGTAACTAGTGAACTCAGCTCA
GATAAACTTAATGTATAGTCTATTCTCACTTATGAATTTGTAAATTATTTACAACGAAGA
AACTAAAAATGTATACCAGGAGGATGTTATAAATAATCAATGGTGTATCAAAATTTTAAC
GTGTTAGTAATTATTGGTAAAGTGTTGTAAGTAATGGAATTTAGTTTTAAATTTAAAAAA
GATCCAAACTCCAAACTATATTCTGCACAGCTCTTCTTTTGATATAGTTCCAATTTGGTC
AACGTATCGAAAAGGCTGTGTGTCAAAATACATACAACTTCATGTAAGTGTGAATGTGTT
TATAAATATATACACTTAGGGTGTTTCCTAC
>isotig00073  gene=isogroup00011  length=2249  numContigs=3
TAGTGTTCACAGATATTTTAATTCAGTCGTGTCTCTCCTCTTGCTGTGTATATACATTAT
ATTTACAACACAAATATAAGTATATATACATATCCACCGTTGTTCAAAATATCTTATCAA
ATACTCAAaTATCTTCGCCTATAAATCGAATTTGAGTTTCGTTGTTGAAAAaTATGGAGC
GTCaGGGAGCAGAAGAAGCTGCaACAACAcCAGCaGtTGAATCTCCAAAgGGTGAAGTAG
AAAAGCCGCTCGCTGAAGAGACAGTTACTACACCTACTACCGTAACTAATGGAGACGCAA
CGGCAGAAGAGGTTGCTAAGACTGAACCGGTCTCATCAGCCGAGGAAGCCAAACCAACGG
AGGAAGTTaAaCCAGAAGAACCaCCAaCaCCAaCcGAaTCacCGAAAGAAGAAACAAAGC
CTCCTGCTGAGGAACCGAAAGCAGAGGAGCCaAAAGAAGAAGCACCAAGCaAACCGGCAG
cAGaACCTGTTGCGACAGaaGGaaGTCGCTaAAGAGGTGATTTCGACCTCAGAGGGAGCT
GCTGTTGCAGAAAACGGTTCAGAAGAAAGACGAGCCGATGGAGATAAACCCGCTGAAGAA
AAGACTCCGGTGGCAGTCGAAGAGTAAAGAAATGAAACCGAATACGATTGAAGTTTCTAT
ATATATATATTACATAAACGAACTTTTTTtATGTGTTAAAAAaCCAAAAaTACATATATT
TGAAAACTTTAGAACAACGGATCATTCCTGGGCAGTGACCGTTTGTCTGACCAATAGTAA
ACGACAAAACTGCCAATAAAATTAGACCTACATCATTAATATCATCACTGTCGTTGGATT
GAACGAAGAAAGATTTCTAATAAAATTTCAATTCATAATTTTCAGATACTATTTGGCCAG
AATTAAAACATTAATAGTTGAAGTTGAATACTCGTATATGAAAAATTTTATATTGTCTTT
AGTGAAAAGAGATGTTTGGACGGTTTTTTATATATATATGCGTCGTTGACTCGACTTTTT
TTtAATAATATACGTATACAATTGTAAAATAATTAAAGTTAGTATGTAGTCTTAGCGTTT
TtCTTATTTTTTTTTtGTTTTTtCTTTTTGTTTTTAAGGTGAGCTTCATTGATAATCTCA
TTCATTTCAACCCACCTTTCCTTTCTTTCTTACTACCCCTACGATCCTCCTCTCCTAATA
TTCTACTTCGTTATGGTCCATCATCAAATCGTCTTATTAATTACACATCATTCTCCTCAA
TTCAATAACAACACATCTACACCAACACACGATATTCACAAAAGAGATTTACACACAACA
CTCACAGAACACACAAAAAGTATACAATAACACCAATACCACTAAGAAGACGAAGGAATA
TTTTCGTACTGAAATAAAATAATCTTTTGTAATACTTTTGTAATATTATAAAACGAGAGA
GAAAAAACACTTTTGATAATGTAAACATAGATTTGCTTCTAGGTTATAGCCCATACTACT
ACGTATTTATATATAAATATATATACATATATCCTCACCTGTTTTCTTTGTTTGGATTTG
ACAAAATGTATCATAAGATGTCAACTTCAAAATAGAATATATAAACTTTAAAAGTGTGTT
CCAAAGATGTTACATTTTGTCAAAATTATATATCTTAATCGAAAACTGCAAAAAAAAAAA
aTAAACAGCATATTGTGACAGTTGACAGTGGAATGTATTAAAAATTGTATAAAAGAAACG
ATTAACTACTTTTTTCTAGTAAGTTATGTATGTTTGTAGAAATTAGTTTCTCAGCTGTCC
AATCATATTTTATATCATATGGTGTGCTTCATGTATTATATCGGTGCACTGCTCACAAGT
TATCACCTGCGGTTTAATAATGCCTTTGAAATACGTGGTAACTAGTGAACTCAGCTCAGA
TAAACTTAATGTATAGTCTATTCTCACTTATGAATTTGTAAATTATTTACAACGAAGAAA
CTAAAAATGTATACCAGGAGGATGTTATAAATAATCAATGGTGTATCAAAATTTTAACGT
GTTAGTAATTATTGGTAAAGTGTTGTAAGTAATGGAATTTAGTTTTAAATTTAAAAAAGA
TCCAAACTCCAAACTATATTCTGCACAGCTCTTCTTTTGATATAGTTCCAATTTGGTCAA
CGTATCGAAAAGGCTGTGTGTCAAAATACATACAACTTCATGTAAGTGTGAATGTGTTTA
TAAATATATACACTTAGGGTGTTTCCTAC
>isotig00074  gene=isogroup00012  length=1664  numContigs=5
AACATTGCCGTGTACATGTTGTGACGTTTtAAAAAaCGGGCTTCCAAACTGCACAGGCCG
tCAGTTTGCCTTACAACATCTCGAGACGCCGAACCTAGAACTTCACCGCAAGAAGCCAGA
CGAGCCGAACCATAGCAAAAGCTCAAGATGGTGTACGAAaCTGATTTTTACACGACCCGA
AGACCGTATCGCGTCACGCCATCTATAACCACGTACAGTGTATCGTCGCCAGCCTTATCA
AGACAAGTCAGGATACTACCAGGCCTTGGCAAGGtACACGTaGTGCACACATACGAttAG
GATTGTCCCATATGTCGGCCACAAACGaCTTACAGTGGTTACCTCGAATCCTATGGTATA
CAAAGTTCGCTCGTCCGTACTTAACAGGGAATTTGATAGAATCGAACATAAATATCGTCC
GAttACCTACGtATCTGCCcTAAACGAATATCTTAATtCTCGACCAGCGGTGAccGTATT
ACGTCaGATATCCGTATACTTACTCATATACGCCGTCTTACTACTATACTCTCTATcGTC
CATACTATCCTACTTACTATGCGAACaACATAGTCTATACACGTAATCCTGATACAGGTG
TTAATTaTTTtACTATtGCACGACCACCAATACCATATGTAGCACCtACAACACCGCGAT
TTGCTAGAACCTTCGATGATGAAACAAGATTGATTAAGGCGGAAACGGCGTCTCTTTTAA
GAAGGATCCATGCACCCATTCCTCGTACACCAAGAGCCCTACCACTGCCATACATTAGCA
GATACGATGAATATCCGTCAAAAGTAGTATCCGACAATTAcATTTATAGAATGTTAGTAT
CCTCTCCAAAGGATCCTAGAGTTATTTCATACACAACTTACTATACGGAGCCAGTGAAGA
AGTACTTTGGCCAACACGGACAATTAGCTTGTATATCGTTCGCCGGTGACAAGTCTTATC
CACGTCGCAGGAACGTATACGTCTATGAGGATCCCGTAAGGAATGACATTCAACTTTTGA
GTTATTACATATCCAAATTTAGGCAGGAAAGACCTGCTGTTTCTATTAAGGAGCTGCCAT
CAGCTCAAATATTGTCACCTGTCCGTCCTACACGTATCTTCGCgTCTACGAAGGAAGAGC
GgGCACAGAAGAGACAAGCGGCTGCAATTGCTTCGGCTGagaTTTCTCGTCATATCAGAT
CACCGGCTGATGAAGAGGCGATTAAGAAAGCTCAGCAGaAAAAAGAAGAAGAGGAGAGAT
TAgCGGCGGAAAGAGCAGCGGCGGAAGAGGCAGCAAGGCAAGATGCTGAAGCTAAGAGGC
AGGAAGCcGCTAGACTGGCAGAAaTAGCACGTCAAGAAGAACTTGCCGCAAAaGCAGCTG
CAGAGAAGGCGGCGGAACTAGAGAGACaAGCTGAACTTGCTAGGCAAGAGGAATTAGCTA
AGCAGGCTGAGATCGAaAGAGCCCGTAAAGCTGAAGAAGAAAGAGCTCGTCTGGAAGAAG
AAAAACGTCTAGCCGAATTGGCTAAAGCTGAAGaAGAACGCCAACAGTtGCtTCGTTTAG
AAGaAATTGCGCGTCAGGCTGAAGCGGAAAGGGAAGCTGAGCTCGCTCGACAAGCCGAGG
AACTTGCCGAACTCGCGAGACAAGAAGCTGAATTAGCTGAACTG
>isotig00075  gene=isogroup00012  length=1468  numContigs=4
AACATTGCCGTGTACATGTTGTGACGTTTtAAAAAaCGGGCTTCCAAACTGCACAGGCCG
tCAGTTTGCCTTACAACATCTCGAGACGCCGAACCTAGAACTTCACCGCAAGAAGCCAGA
CGAGCCGAACCATAGCAAAAGCTCAAGATGGTGTACGAAaCTGATTTTTACACGACCCGA
AGACCGTATCGCGTCACGCCATCTATAACCACGTACAGTGTATCGTCGCCAGCCTTATCA
AGACAAGTCAGGATACTACCAGGCCTTGGCAAGGtACACGTaGTGCACACATACGAttAG
GATTGTCCCATATGTCGGCCACAAACGaCTTACAGTGGTTACCTCGAATCCTATGGTATA
CAAAGTTCGCTCGTCCGTACTTAACAGGGAATTTGATAGAATCGAACATAAATATCGTCC
GAttACCTACGtATCTGCCcTAAACGAATATCTTAATtCTCGACCAGCGGTGAcCTTCGA
TGATGAAACAAGATTGATTAAGGCGGAAACGGCGTCTCTTTTAAGAAGGATCCATGCACC
CATTCCTCGTACACCAAGAGCCCTACCACTGCCATACATTAGCAGATACGATGAATATCC
GTCAAAAGTAGTATCCGACAATTAcATTTATAGAATGTTAGTATCCTCTCCAAAGGATCC
TAGAGTTATTTCATACACAACTTACTATACGGAGCCAGTGAAGAAGTACTTTGGCCAACA
CGGACAATTAGCTTGTATATCGTTCGCCGGTGACAAGTCTTATCCACGTCGCAGGAACGT
ATACGTCTATGAGGATCCCGTAAGGAATGACATTCAACTTTTGAGTTATTACATATCCAA
ATTTAGGCAGGAAAGACCTGCTGTTTCTATTAAGGAGCTGCCATCAGCTCAAATATTGTC
ACCTGTCCGTCCTACACGTATCTTCGCgTCTACGAAGGAAGAGCGgGCACAGAAGAGACA
AGCGGCTGCAATTGCTTCGGCTGagaTTTCTCGTCATATCAGATCACCGGCTGATGAAGA
GGCGATTAAGAAAGCTCAGCAGaAAAAAGAAGAAGAGGAGAGATTAgCGGCGGAAAGAGC
AGCGGCGGAAGAGGCAGCAAGGCAAGATGCTGAAGCTAAGAGGCAGGAAGCcGCTAGACT
GGCAGAAaTAGCACGTCAAGAAGAACTTGCCGCAAAaGCAGCTGCAGAGAAGGCGGCGGA
ACTAGAGAGACaAGCTGAACTTGCTAGGCAAGAGGAATTAGCTAAGCAGGCTGAGATCGA
aAGAGCCCGTAAAGCTGAAGAAGAAAGAGCTCGTCTGGAAGAAGAAAAACGTCTAGCCGA
ATTGGCTAAAGCTGAAGaAGAACGCCAACAGTtGCtTCGTTTAGAAGaAATTGCGCGTCA
GGCTGAAGCGGAAAGGGAAGCTGAGCTCGCTCGACAAGCCGAGGAACTTGCCGAACTCGC
GAGACAAGAAGCTGAATTAGCTGAACTG
>isotig00076  gene=isogroup00012  length=1307  numContigs=5
AACATTGCCGTGTACATGTTGTGACGTTTtAAAAAaCGGGCTTCCAAACTGCACAGGCCG
tCAGTTTGCCTTACAACATCTCGAGACGCCGAACCTAGAACTTCACCGCAAGAAGCCAGA
CGAGCCGAACCATAGCAAAAGCTCAAGATGGTGTACGAAaCTGATTTTTACACGACCCGA
AGACCGTATCGCGTCACGCCATCTATAACCACGTACAGTGTATCGTCGCCAGCCTTATCA
AGACAAGTCAGGATACTACCAGGCCTTGGCAAGGtACACGTaGTGCACACATACGAttAG
GATTGTCCCATATGTCGGCCACAAACGaCTTACAGTGGTTACCTCGAATCCTATGGTATA
CAAAGTTCGCTCGTCCGTACTTAACAGGGAATTTGATAGAATCGAACATAAATATCGTCC
GAttACCTACGtATCTGCCcTAAACGAATATCTTAATtCTCGACCAGCGGTGAccGTATT
ACGTCaGATATCCGTATACTTACTCATATACGCCGTCTTACTACTATACTCTCTATcGTC
CATACTATCCTACTTACTATGCGAACaACATAGTCTATACACGTAATCCTGATACAGGTG
TTAATTaTTTtACTATtGCACGACCACCAATACCATATGTAGCACCtACAACACCGCGAT
TTGCTAGAACCTTCGATGATGAAACAAGATTGATTAAGGCGGAAACGGCGTCTCTTTTAA
GAAGGATCCATGCACCCATTCCTCGTACACCAAGAGCCCTACCACTGCCATACATTAGCA
GATACGATGAATATCCGTCAAAAGTAGTATCCGACAATTAcATTTATAGAATGTTAGTAT
CCTCTCCAAAGGATCCTAGAGTTATTTCATACACAACTTACTATACGGAGCCAGTGAAGA
AGTACTTTGGCCAACACGGACAATTAGCTTGTATATCGTTCGCCGGTGACAAGTCTTATC
CACGTCGCAGGAACGTATACGTCTATGAGGATCCCGTAAGGAATGACATTCAACTTTTGA
GTTATTACATATCCAAATTTAGGCAGGAAAGACCTGCTGTTTCTATTAAGGAGCTGCCAT
CAGACGAGAAAGTTGAAAAAGTTGAAGAGCAACAACAAGCAGCaAAAaTCTGAGTAAAAT
GTTGCGGTCCACTTATTTATCAAAAaGCTATCTaTAAACATGTTTTCAaTTCACATGCAA
AATACGACTTCACATATTACTCACTACGTAACTTATtAATTAACTTATTTtATtATATGC
ACATTCACATACAATTCTTTttttCAAGCGCATttGTAAATTATAAT
>isotig00077  gene=isogroup00012  length=1111  numContigs=4
AACATTGCCGTGTACATGTTGTGACGTTTtAAAAAaCGGGCTTCCAAACTGCACAGGCCG
tCAGTTTGCCTTACAACATCTCGAGACGCCGAACCTAGAACTTCACCGCAAGAAGCCAGA
CGAGCCGAACCATAGCAAAAGCTCAAGATGGTGTACGAAaCTGATTTTTACACGACCCGA
AGACCGTATCGCGTCACGCCATCTATAACCACGTACAGTGTATCGTCGCCAGCCTTATCA
AGACAAGTCAGGATACTACCAGGCCTTGGCAAGGtACACGTaGTGCACACATACGAttAG
GATTGTCCCATATGTCGGCCACAAACGaCTTACAGTGGTTACCTCGAATCCTATGGTATA
CAAAGTTCGCTCGTCCGTACTTAACAGGGAATTTGATAGAATCGAACATAAATATCGTCC
GAttACCTACGtATCTGCCcTAAACGAATATCTTAATtCTCGACCAGCGGTGAcCTTCGA
TGATGAAACAAGATTGATTAAGGCGGAAACGGCGTCTCTTTTAAGAAGGATCCATGCACC
CATTCCTCGTACACCAAGAGCCCTACCACTGCCATACATTAGCAGATACGATGAATATCC
GTCAAAAGTAGTATCCGACAATTAcATTTATAGAATGTTAGTATCCTCTCCAAAGGATCC
TAGAGTTATTTCATACACAACTTACTATACGGAGCCAGTGAAGAAGTACTTTGGCCAACA
CGGACAATTAGCTTGTATATCGTTCGCCGGTGACAAGTCTTATCCACGTCGCAGGAACGT
ATACGTCTATGAGGATCCCGTAAGGAATGACATTCAACTTTTGAGTTATTACATATCCAA
ATTTAGGCAGGAAAGACCTGCTGTTTCTATTAAGGAGCTGCCATCAGACGAGAAAGTTGA
AAAAGTTGAAGAGCAACAACAAGCAGCaAAAaTCTGAGTAAAATGTTGCGGTCCACTTAT
TTATCAAAAaGCTATCTaTAAACATGTTTTCAaTTCACATGCAAAATACGACTTCACATA
TTACTCACTACGTAACTTATtAATTAACTTATTTtATtATATGCACATTCACATACAATT
CTTTttttCAAGCGCATttGTAAATTATAAT
>isotig00078  gene=isogroup00012  length=1015  numContigs=2
AACATTGCCGTGTACATGTTGTGACGTTTtAAAAAaCGGGCTTCCAAACTGCACAGGCCG
tCAGTTTGCCTTACAACATCTCGAGACGCCGAACCTAGAACTTCACCGCAAGAAGCCAGA
CGAGCCGAACCATAGCAAAAGCTCAAGATGGTGTACGAAaCTGATTTTTACACGACCCGA
AGACCGTATCGCGTCACGCCATCTATAACCACGTACAGTGTATCGAGCCCAAGATACTAT
ACGGTGCGCGATGCTCCCGATACCGCACGTCGTGCTGCCGAAGAGCAATATACTTATTCT
TATCAAACTTCCACCGAGTCTAGAAGCGGTGATCCTATTCCGACCGACGTCACGCTCtTA
TACAAGTTCTGAAcGCGtAAGCCGttCtTCtGACGCtGGCCCTGGTTCGTACTCGTACAG
CACAGAGCGTTCATCGCGCAGCTATGGAGACGGCCCCgGTGGCtACCAGtCAaGTtACAG
CtCGACCACCtCtGGtAGACtACCAGgTGGAACTACTTACCGCCATTATTCATACCGCGT
GTAATTTCGAATTTCTGTAAAGTTCGTTCCATCGGCTATATCCATATACTTACTGTTTAT
GCGATGAGGAAGAATTAGATTAGGGTTTAAGAATACCGCGTGTTGAATATAAGCCTGAGG
TTTGAATGTTTCTGTTATAATCTGATCGTATTTTATCCTTGTATCCATGGATTATCCGAT
GGAATTAACCTCTAGTACGTTATGTCTTACAGATTTtACTGAACTAATGaTTTTGTAAAT
ATCCGAGCTtAGAATGGTCACAATAGGCTTAATATTTATGTCCAGATTAGATACTAAAAT
ATGTTtAGTTATTTGTGGATGAGTATTAACCAGAATAACCACGTTAAGATTTAATGCACA
GTATAAATAAAATTCATATTTATATAATATTTAAGTAATTCGAAACCTgaaaGATTGTGT
ATATTTTGTATTTTTGGAATTGGATTTATATATTTTAGTAATACAATATATGTAT
>isotig00079  gene=isogroup00012  length=509  numContigs=2
AACATTGCCGTGTACATGTTGTGACGTTTtAAAAAaCGGGCTTCCAAACTGCACAGGCCG
tCAGTTTGCCTTACAACATCTCGAGACGCCGAACCTAGAACTTCACCGCAAGAAGCCAGA
CGAGCCGAACCATAGCAAAAGCTCAAGATGGTGTACGAAaCTGATTTTTACACGACCCGA
AGACCGTATCGCGTCACGCCATCTATAACCACGTACAGTGTATCGAGACGTGAAATTCCA
TGGGAGAAGGTACCGTTCGTtCCcAGGCCCAGTTTAGTtCCGgATCCCATTACTGCCCAC
GGAAAaCGAAAGGTGGAAAAGAAAGAGACCGTAGTTGAGAGAATCGTTCTCAGCCCTTTA
GAAAAaGAGAAAaTCAGGCCAAAAACTTTAATTCAACCACTGAAaCCTTACGTTtCTGCA
AGAGATCAGACTAGAGAAAaGTATTtCGCTAATTCGAAGAGATaacgctaaagcctggtt
cgctaccgagcaacgacgcaatggacgta
>isotig00080  gene=isogroup00013  length=1456  numContigs=5
TAGATACAGACGTTAAAGTTGATCACAATAGACTCTATATAAAACCAGCTTATCTACAGA
ACCGGTACCATATATGGTTGTTCTTAGATATCCATTGTTAATAAATTAAGTTGATTTtGT
GTTCTTCCcTTCATTATAACGTAGTGGTTCATAGGCTTAATTAGCATCCTAGATTCGCAA
GTGTAAATTCACTGACATGAAGTGCATTATCTTCATAGCATTCATTTTCCTATCGCTGGA
GATTAATGGACAGGATTCCGTCGACGATAAAATAAAGGACATATTTAATATTACTAATGG
AAAaGATAAGATCATTGACAAAAaTCCTGTTACTGATTCTCCAATTACACcTCCCCcGGC
TACTGGAGAGTGTGTGTGCGTAGCCTATTACCTCTGCAGTGAAAACAACACCATAAATAC
TAATGGAATGGGAATAATAGATATTAGGGAAAACAGTGATTGTCCGAGTTATTTAGATGT
ATGTTGTAATCCTCGAAAaCAGACCGAAACTCCAATTCATCCGCCACCGGTTGtGAGAGA
AGGTTGTGGTTATAGAAATGCCGATGGGGTAGGTTTCCGAATTACGGGCGACAACGACAA
CGAGGCCCAATTTGGCGAATTTCCCTGGATGGTTGCCATACTCGCAGAAGAATTTAGTGC
CGGCACAGACTCCATATTAAACGTTTACAAATGCGGCGGTGCGTTGATCCATCCGCAAGC
CGTCTTAACCGCTGCCCACTGTGTATCAGCGCGTGATAAGAAATTTAAAGTTCGCGCCGG
AGAATGGGACACGCAAACTACTAAAGAACTATATCCTCATCAAGATAGCGTGGTGGATAG
TATCGTAATACACAACAAGTACTACGCCGGAGCTCTGTTTAACGACGTAGCCATTCTCTT
CCTTAAGACTCCTCTCAATATAACGGAGACGGTAAATACGCTATGTCTtCCGCAGCAAGA
TCTcATTGTACCCAGCGGTACCAAATGTTATGCGAGCGGTTGGGGCAAGGACGTTTTCGG
TAAGGAAGGCAAATATCAGGTTATATTGAAGAAAATCGATTTACCAATCGTCGAAAGAGA
TACATGCCAAAACCAGCTAAGGACTACGCGTTTAGGTAAACATTTCGAATTGGATAGGAG
TTTTGTTTGCGCAGGAGGCGAAGAAGGAAAGGATACGTGCAAGGGTGATGGCGGCAGTCC
ATTGGCGTGTCCGATTCCAGGACAGCCGGATAGGTATCAACATGTAGGCATGGTGGCGTG
GGGAATCGGCTGTGGAGAAGATAACATACCCGGTGTTTATGTGAATGTAGGAATGTTTAG
AAATTGGCTAGATCAGCAAATGTCAGCCCATGGCCTAAGTTCTTCCTATTATCAGTATTA
AATTTATTACTTTGCACGATTTGATGTtCTCATACGCCGCaTTTTTTTAAAaTAAATTAt
tGCAaGTCTGCTACGT
>isotig00081  gene=isogroup00013  length=1455  numContigs=5
TAGATACAGACGTTAAAGTTGATCACAATAGACTCTATATAAAACCAGCTTATCTACAGA
ACCGGTACCATATATGGTTGTTCTTAGATATCCATTGTTAATAAATTAAGTTGATTTtGT
GTTCTTCCcTTCATTATAACGTAGTGGTTCATAGGCTTAATTAGCATCCTAGATTCGCAA
GTGTAAATTCACTGACATGAAGTGCATTATCTTCATAGCATTCATTTTCCTATCGCTGGA
GATTAATGGACAGGATTCCGTCGACGATAAAATAAAGGACATATTTAATATTACTAATGG
AAAaGATAAGATCATTGACAAAAaTCCTGTTACTGATTCTCCAATTACACcTCCCCcGGC
TACTGGAGAGTGTGTGTGCGTAGCCTATTACCTCTGCAGTGAAAACAACACCATAAATAC
TAATGGAATGGGAATAATAGATATTAGGGAAAACAGTGATTGTCCGAGTTATTTAGATGT
ATGTTGTAATCCTCGAAAaCAGACCGAAACTCCAATTCATCCGCCACCGGTTGtGAGAGA
AGGTTGTGGTTATAGAAATGCCGATGGGGTAGGTTTCCGAATTACGGGCGACAACGACAA
CGAGGCCCAATTTGGCGAATTTCCCTGGATGGTTGCCATACTCGCAGAAGAATTTAGTGC
CGGCACAGACTCCATATTAAACGTTTACAAATGCGGCGGTGCGTTGATCCATCCGCAAGC
CGTCTTAACCGCTGCCCACTGTGTATCAGCGCGTGATAAGAAATTTAAAGTTCGCGCCGG
AGAATGGGACACGCAAACTACTAAAGAACTATATCCTCATCAAGATAGCGTGGTGGATAG
TATCGTAATACACAACAAGTACTACGCCGGAGCTCTGTTTAACGACGTAGCCATTCTCTT
CCTTAAGACTCCTCTCAATATAACGGAGACGGTAAATACGCTATGTCTtCCGCAGCAAGA
TCTcATTGTACCCAGCGGTACCAAATGTTATGCGAGCGGTTGGGGCAAGGACGTTTTCGG
TAAGGAAGGCAAATATCAGGTTATATTGAAGAAAATCGATTTACCAATCGTCGAAAGAGA
AACATGCCAAAACAAGCTAAGGAGTACGCGATTAGGTAAACATTTCGAATTGGATAGGAG
TTTtATTtGCGCAGGTGgTGAaGAAGGAAAGGATACGTGCAAGGGTGATGGCGGCAGTCC
ATTGGCGTGTCCGATTCCAGGACAGAAGGATAGGTATCAACATATAGGAATGGTGGCGTG
GGgAATCGGCTGTGGGGaGATAACATACCCGGTGTTtATGTGAaTGTAGGAaTGTTtAGA
AaTTGGATAGATCAGCAAATGTCAGCCCATGGCCTAAGTTCTTCCTATTATCAGTATTAA
ATTTATTACTTTGCACGATTTGATGTtCTCATACGCCGCaTTTTTTTAAAaTAAATTAtt
GCAaGTCTGCTACGT
>isotig00082  gene=isogroup00013  length=1358  numContigs=5
ATTCTCAGTGTTGCAGATGTATTAGAGAGAAGTATATTAGTTAAAATTAATGGTATAGAA
AATATTGAAACAAAAGTGATATTTtAATAAATATAaACATGAAGTGCATTATCTTCATAG
CATTCATTTTCCTATCGCTGGAGATTAATGGACAGGATTCCGTCGACGATAAAATAAAGG
ACATATTTAATATTACTAATGGAAAaGATAAGATCATTGACAAAAaTCCTGTTACTGATT
CTCCAATTACACcTCCCCcGGCTACTGGAGAGTGTGTGTGCGTAGCCTATTACCTCTGCA
GTGAAAACAACACCATAAATACTAATGGAATGGGAATAATAGATATTAGGGAAAACAGTG
ATTGTCCGAGTTATTTAGATGTATGTTGTAATCCTCGAAAaCAGACCGAAACTCCAATTC
ATCCGCCACCGGTTGtGAGAGAAGGTTGTGGTTATAGAAATGCCGATGGGGTAGGTTTCC
GAATTACGGGCGACAACGACAACGAGGCCCAATTTGGCGAATTTCCCTGGATGGTTGCCA
TACTCGCAGAAGAATTTAGTGCCGGCACAGACTCCATATTAAACGTTTACAAATGCGGCG
GTGCGTTGATCCATCCGCAAGCCGTCTTAACCGCTGCCCACTGTGTATCAGCGCGTGATA
AGAAATTTAAAGTTCGCGCCGGAGAATGGGACACGCAAACTACTAAAGAACTATATCCTC
ATCAAGATAGCGTGGTGGATAGTATCGTAATACACAACAAGTACTACGCCGGAGCTCTGT
TTAACGACGTAGCCATTCTCTTCCTTAAGACTCCTCTCAATATAACGGAGACGGTAAATA
CGCTATGTCTtCCGCAGCAAGATCTcATTGTACCCAGCGGTACCAAATGTTATGCGAGCG
GTTGGGGCAAGGACGTTTTCGGTAAGGAAGGCAAATATCAGGTTATATTGAAGAAAATCG
ATTTACCAATCGTCGAAAGAGATACATGCCAAAACCAGCTAAGGACTACGCGTTTAGGTA
AACATTTCGAATTGGATAGGAGTTTTGTTTGCGCAGGAGGCGAAGAAGGAAAGGATACGT
GCAAGGGTGATGGCGGCAGTCCATTGGCGTGTCCGATTCCAGGACAGCCGGATAGGTATC
AACATGTAGGCATGGTGGCGTGGGGAATCGGCTGTGGAGAAGATAACATACCCGGTGTTT
ATGTGAATGTAGGAATGTTTAGAAATTGGCTAGATCAGCAAATGTCAGCCCATGGCCTAA
GTTCTTCCTATTATCAGTATTAAATTTATTACTTTGCACGATTTGATGTtCTCATACGCC
GCaTTTTTTTAAAaTAAATTAttGCAaGTCTGCTACGT
>isotig00083  gene=isogroup00013  length=1357  numContigs=5
ATTCTCAGTGTTGCAGATGTATTAGAGAGAAGTATATTAGTTAAAATTAATGGTATAGAA
AATATTGAAACAAAAGTGATATTTtAATAAATATAaACATGAAGTGCATTATCTTCATAG
CATTCATTTTCCTATCGCTGGAGATTAATGGACAGGATTCCGTCGACGATAAAATAAAGG
ACATATTTAATATTACTAATGGAAAaGATAAGATCATTGACAAAAaTCCTGTTACTGATT
CTCCAATTACACcTCCCCcGGCTACTGGAGAGTGTGTGTGCGTAGCCTATTACCTCTGCA
GTGAAAACAACACCATAAATACTAATGGAATGGGAATAATAGATATTAGGGAAAACAGTG
ATTGTCCGAGTTATTTAGATGTATGTTGTAATCCTCGAAAaCAGACCGAAACTCCAATTC
ATCCGCCACCGGTTGtGAGAGAAGGTTGTGGTTATAGAAATGCCGATGGGGTAGGTTTCC
GAATTACGGGCGACAACGACAACGAGGCCCAATTTGGCGAATTTCCCTGGATGGTTGCCA
TACTCGCAGAAGAATTTAGTGCCGGCACAGACTCCATATTAAACGTTTACAAATGCGGCG
GTGCGTTGATCCATCCGCAAGCCGTCTTAACCGCTGCCCACTGTGTATCAGCGCGTGATA
AGAAATTTAAAGTTCGCGCCGGAGAATGGGACACGCAAACTACTAAAGAACTATATCCTC
ATCAAGATAGCGTGGTGGATAGTATCGTAATACACAACAAGTACTACGCCGGAGCTCTGT
TTAACGACGTAGCCATTCTCTTCCTTAAGACTCCTCTCAATATAACGGAGACGGTAAATA
CGCTATGTCTtCCGCAGCAAGATCTcATTGTACCCAGCGGTACCAAATGTTATGCGAGCG
GTTGGGGCAAGGACGTTTTCGGTAAGGAAGGCAAATATCAGGTTATATTGAAGAAAATCG
ATTTACCAATCGTCGAAAGAGAAACATGCCAAAACAAGCTAAGGAGTACGCGATTAGGTA
AACATTTCGAATTGGATAGGAGTTTtATTtGCGCAGGTGgTGAaGAAGGAAAGGATACGT
GCAAGGGTGATGGCGGCAGTCCATTGGCGTGTCCGATTCCAGGACAGAAGGATAGGTATC
AACATATAGGAATGGTGGCGTGGGgAATCGGCTGTGGGGaGATAACATACCCGGTGTTtA
TGTGAaTGTAGGAaTGTTtAGAAaTTGGATAGATCAGCAAATGTCAGCCCATGGCCTAAG
TTCTTCCTATTATCAGTATTAAATTTATTACTTTGCACGATTTGATGTtCTCATACGCCG
CaTTTTTTTAAAaTAAATTAttGCAaGTCTGCTACGT
>isotig00084  gene=isogroup00013  length=617  numContigs=3
TAGATACAGACGTTAAAGTTGATCACAATAGACTCTATATAAAACCAGCTTATCTACAGA
ACCGGTACCATATATGGTTGTTCTTAGATATCCATTGTTAATAAATTAAGTTGATTTtGT
GTTCTTCCcTTCATTATAACGTAGTGGTTCATAGGCTTAATTAGCATCCTAGATTCGCAA
GTGTAAATTCACTGACATGAAGTGCATTATCCTCGTAGCATTGATTTTCCTATGGCTGGA
GATTAATGGAAAGCCTGCTACCGTTGAGGACGAAATAAAGAACATTTTTAATCTTACTGA
TGACGAATATAAGAACATTCCAAAGAAACCCGTTGCTCCAGATGCATCAGCTGCAAATGC
CCGAACTAATGCAGATTGTACGTGCGTAGCCTACTACCTCTGCAATGACTCCAACATTAT
GGAAAACAATGCTTGTCCGAGTTATTTAGATGTATGTTGTAAATCTCCCAAGCAGGCCGC
TTAGAAATTGGTTAGATCAGCAAATgTCAcTCCACGGCTTAGATCCTTCTTCTTATGAAT
ATTAAATTTGTATTTTGCCCGATTTGATGTACTCATAAGGCGCATTTTTTTTtAAtATAT
TACTCAAGCATGCTCGT
>isotig00085  gene=isogroup00013  length=519  numContigs=3
ATTCTCAGTGTTGCAGATGTATTAGAGAGAAGTATATTAGTTAAAATTAATGGTATAGAA
AATATTGAAACAAAAGTGATATTTtAATAAATATAaACATGAAGTGCATTATCCTCGTAG
CATTGATTTTCCTATGGCTGGAGATTAATGGAAAGCCTGCTACCGTTGAGGACGAAATAA
AGAACATTTTTAATCTTACTGATGACGAATATAAGAACATTCCAAAGAAACCCGTTGCTC
CAGATGCATCAGCTGCAAATGCCCGAACTAATGCAGATTGTACGTGCGTAGCCTACTACC
TCTGCAATGACTCCAACATTATGGAAAACAATGCTTGTCCGAGTTATTTAGATGTATGTT
GTAAATCTCCCAAGCAGGCCGCTTAGAAATTGGTTAGATCAGCAAATgTCAcTCCACGGC
TTAGATCCTTCTTCTTATGAATATTAAATTTGTATTTTGCCCGATTTGATGTACTCATAA
GGCGCATTTTTTTTtAAtATATTACTCAAGCATGCTCGT
>isotig00086  gene=isogroup00014  length=1349  numContigs=2
ATTCTTGTCATTCTTGTCAAaTGTTAGGTTGATATATCATAATAATGGCGAATTTTGGTG
ATAATTTtGATCAATTtGATGTCGACCCaGCAGCCGAATTTTTAGCAAAaGAaCAATCGG
ACTTAGCGGGCCTAGAaGACGAATTGAAGCCTGCAGCGATCTCGATACCTCAGCTGAACG
GAGATGGTGCTACAACCAACACCATCAGGgAAAaTTCGGGTTCAAGTTTTGAGATGATTG
ACGGACTGGAACATGAAAACCTGGAATTTTCCAAACCGAGTAACGGTGATGGTTTtCTTT
tGAGCATGACTTTGGATATGGAGTTTCAACCTCTCCACCTCTACTTAAGTCTGAAATTAA
AGAGGAACCGGAGAAAATTAGGAAATGGCGGGAGGAACAAGTACAACGTTTAGaaGAAAA
AGATAGAGAAGaGAAATTAAGAAGGAAGAATGGAGGGAAACAGCTAAAGAAGAACTTGAA
GAATGGTATAGAAATCATGCCGAGCAAaTCGAGAAGACGAAaGCAGCTAATAGAAACGCA
GAGAAACAATTTGTAGCGGACGATAACGAAATAGAACCCGGCACGGAATGGGAGAGgATC
GCTAAACTGTGTGATTtCAaCCCGAAGGCgAAGACGGGAAaCAAGGACGTTtCCAGAcTG
CGTTCGATAATACTCCAATTAAAACAATCTCCTATACCTGCCAAGAACGCTTAAAATTAT
CTttAAAAAGTTTAAATGAAATTCAATttGATTGATTTTTGGCGTAGAAATtATATTTAA
TTACATaCGTAGTGCTATAGTtCTAGCAATAGATGACGGATCGATATTATTAAaTAGGTT
AAaCTACTACTGCGCATGTACcTAATTCATtGTCGCCAAcTTtACGAGaTGAAaTATTCT
ATACGTCATTGACTGCTGGTACGATaTCACTATCCAAAAATACTATTAATATATAAGTTT
CTTATACgTTACTTTACATCCCTACATTTTTTGAAATTCCATATTCTTATTATATAATAA
TATAGTATAAGGCTCTAATTTCTCCAATCTAAAGTAATGGAAaTATGTCGCCTCGATTtA
TTtAATCGGCAAAGGAAGAGACAAAAGAAAACTATCTATAATTCACCGTTTGTTTGGTAT
GCATTGTATGTTTTTTTTattATATTTAtACGTATTGTGTGTATTGTATTAATTTtGTTT
ttCtAGGTAGATTTtAAAAGtaTATATTACACCAATTTTTttAGtACCaaGGAAAAACGT
TCTTAGTATTTCGtCAAACGGTATACATAATTATAATAATAGGGTATTACTGTTACAAAT
TGTACTGTGTTAATGAaaGAATATAATAA
>isotig00087  gene=isogroup00014  length=951  numContigs=4
ATTCTTGTCATTCTTGTCAAaTGTTAGGTTGATATATCATAATAATGGCGAATTTTGGTG
ATAATTTtGATCAATTtGATGTCGACCCaGCAGCCGAATTTTTAGCAAAaGAaCAATCGG
ACTTAGCGGGCCTAGAaGACGAATTGAAGCCTGCAGCGATCTCGATACCTCAGCTGAACG
GAGATGGTGCTACAACCAACACCATCAGGgAAAaTTCGGGTTCAAGTTTTGAGATGATTG
ACGGACTGGAACATGAAAACCTGGAATTTTCCAAACCGAGTAACGGTGTTTCAACCTCTC
CACCTCTACTTAAGTCTGAAATTAAAGAGGAACCGgAGAAAATTAGGAAATGGCGGgAGg
AACAAGTACAACGTTTAGAAGAAAAAGATAGAGAAGAAGAAAATGAAGGAGGAGACAGAA
AGGAAATCGAAAGAGGAAGCTGAAAAGAAAGCAAAAGAAGAAACCGATAAGCCTAAGAAA
GAACCTAAGAAGAAAGGTAAGGCAGATGCAGAGAAGAAAGCTAAAGAAGAAGAGGAGAAG
AAaGCTAAaGGGgAAGAAGAAaGAAGATTTAaGgaGGAGGCCGAAAaGAAAGCGAAAGAA
GAaGAaGAAATAAAGCtAAAaGAAGAGACTGAAAGGAAAGCGAAAGAAGAAGCCGATAac
GCTAaGAAGGAAGCTAGAAaGAAAGCTAAGGCGGAaGCAGAGAAGAAAGCTAAAGAAGAG
GAAGAGAAAAaGGCAAGAGAGGAAGAAGAAGAGAAAaGATTGAAGGAGGCGGCTGAAAaG
AAaGCGAAaGAaGAGGCTGAAAaGaaGCAAaaGAaGAAGCCGaTAAAaCTAAAaGaGAGG
CTAAaaGAAAAGCTACGGCTGAAGCAGAGAAGAAAGCTAAGGAAGAGGAGGAGAAGAAaG
CAAAGgAGGAAGAAGAAAgGAAAGaCTAAAGaGAAGGAAGAGAAGAAAGTG
>isotig00088  gene=isogroup00014  length=742  numContigs=2
AGTGTTGTGCGTCtGCCTACTCCACAAGCAGGGATAAACAACCcTGCTCGAAACAGCCTC
TATCATAAAAAAGACATACACACATAAaCACAACGAAAGCACACAACACACTGTAACATC
GATATAGGGGCGTTTATTCCACATTCGGTGAAAaaTTTAAGTGAAAAAGCCGGaCAAAaa
TTCGCGCACGTtCTaCTCaGTTtCCCGGGGAAAAAGCAAaGGACGCAGCTGGACATCcAT
TCGAAGAaGTGATGAATTAATTAATTACAAACCAGGACACGTGCAAAAAACTTTnTAGTC
ATGGTTCAaGGCgTTTTGAGAATTtATGGAAACGCcTCCAGGAACAATATCCGCTTAGTT
CTGTTAGAAAAaTCCGGAACGACCACCTGTTCCAGATGTAAGGTTACAATTTCCAACGGA
TCCACAAGATGGCTCTCCACCCATATttCACGAAGGCTGTTACAAAaGGAGGCCgCCAAG
GAAAaGGAGATTCAGGGTATCCCGTATAaaCAGTTAACTATTGGCGTTCCGAAGGAAaTA
TGGAAAAACGaAAGAAGAGTTGCTTTAACACCAGCAGTTGCAGCTACCTTAATCAAAAAG
GGTTTCGCGGTCAAcGTAGAAGATACTGCTGGCGTTCAAGCGATGTTTAGAAACGAAGAT
TATGAGAAGGCAGGCGCAAAAATAGTCAACACTAAAGATGCtTTTTAATACAGAATATCA
TACTCAAAGTTAGGCAACCTGT
>isotig00089  gene=isogroup00014  length=724  numContigs=3
AAAAACAGCTAAAttGAAAGAGGAAGCTGAAAaGAAAGCGAGAGAAGAAGAAACGGCGCT
AACGGAAGAAGCTGAAAAGAAAGCAAAGGAAGAAgTCGATAAGGCTAaGAAAGTGGCTAA
AaGGAAAGcAAaGGCTGAAGCAGAGGAAAAaGcgAAGGAAGAAGAGGAGAAGAAAATGAA
GGAGGAGACAGAAAGGAAATCGAAAGAGGAAGCTGAAAAGAAAGCAAAAGAAGAAACCGA
TAAGCCTAAGAAAGAACCTAAGAAGAAAGGTAAGGCAGATGCAGAGAAGAAAGCTAAAGA
AGAAGAGGAGAAGAAaGCTAAaGGGgAAGAAGAAaGAAGATTTAaGgaGGAGGCCGAAAa
GAAAGCGAAAGAAGAaGAaGAAATAAAGCtAAAaGAAGAGACTGAAAGGAAAGCGAAAGA
AGAAGCCGATAacGCTAaGAAGGAAGCTAGAAaGAAAGCTAAGGCGGAaGCAGAGAAGAA
AGCTAAAGAAGAGGAAGAGAAAAaGGCAAGAGAGGAAGAAGAAGAGAAAaGATTGAAGGA
GGCGGCTGAAAaGAAaGCGAAaGAaGAGGCTGAAAaGaaGCAAaaGAaGAAGCCGaTAAA
aCTAAAaGaGAGGCTAAaaGAAAAGCTACGGCTGAAGCAGAGAAGAAAGCTAAGGAAGAG
GAGGAGAAGAAaGCAAAGgAGGAAGAAGAAAgGAAAGaCTAAAGaGAAGGAAGAGAAGAA
AGTG
>isotig00090  gene=isogroup00014  length=714  numContigs=2
AGTGTTGTGCGTCtGCCTACTCCACAAGCAGGGATAAACAACCcTGCTCGAAACAGCCTC
TATCATAAAAAAGACATACACACATAAaCACAACGAAAGCACACAACACACTGTAACATC
GATATAGGGGCGTTTATTCCACATTCGGTGAAAaaTTTAAGTGAAAAAGCCGGaCAAAaa
TTCGCGCACGTtCTaCTCaGTTtCCCGGGGAAAAAGCAAaGGACGCAGCTGGACATCcAT
TCGAAGAaGTGATGAATTAATTAATTACAAACCAGGACACGTGCAAAAAACTTTnTAGTC
ATGGTTCAaGGCgTTTTGAGAATTtATGGAAACGCcTCCAGGAACAATATCCGCTTAGTT
CTGTTAGAAAAaTCCGGAACGACCACCTGTTCCAGATGTAAGGTTACAATTTCCAACGGA
TCCACAAGATGGCTCTCCACCCATATttCACGAAGGCTGTTACAAAaGGAGGCCgCCAAG
GAAAaGGAGATTCAGGGTATCCCGTATAaaCAGTTAACTATTGGCGTTCCGAAGGAAaTA
TGGAAAACGAAaGAaGAGGCTGAAAaGaaGCAAaaGAaGAAGCCGaTAAAaCTAAAaGaG
AGGCTAAaaGAAAAGCTACGGCTGAAGCAGAGAAGAAAGCTAAGGAAGAGGAGGAGAAGA
AaGCAAAGgAGGAAGAAGAAAgGAAAGaCTAAAGaGAAGGAAGAGAAGAAAGTG
>isotig00091  gene=isogroup00015  length=877  numContigs=5
TtAtaCAAAaTAATCTTTAATAATTTCAGCATATATACAATAAAAACATAAAaTTGTTCG
TTGCTTAATAGTGTGATAAGAATTGTTGGTAACCATCGTGATGATGACCTATTACAGGTA
CAACAACTTTCCTAACTTGAACTTCTTTGTGTACGACTTGAGGATGAGCgGCATGTCCTT
GTCTGACAACAACAGCATTGAAACCGTTCTTCTTATCAGCGGTATATTTGACAATCCTAA
CAGTACCATCGGCTTCCTTgAGaCTGTATtCaCCTTcGACTtGATCACCGTGTCTGACTT
CTTTCTGTGATTTGATGTCTCCGGTGTGTTTGTCTTCGACAGCGTATTGGAATTGGTATT
CAGCAGGTCCCTGTAATGAGGCGATTTACGAAGAATATTCTAGTTACCTTAGGTAACTGA
AAATCATCGCACTTACATGTTCTTCTTCCACGTGTTGTCCGACGTGATTCACATAGAcTG
GAACTTTTTGAATGACAGGTGTAACGACTTTGTGgACTAGAGGTACTGCGTGATGAGTGA
CaACTGGtGCAGCTACAACaTGTCCACCaaaaCCTCCTTGATCGTCaCCTATCAGACTTC
CTAGATTTCCATATCCTTCGTTACTTCCTAGACTACCTACGTTACCATATCCtCCGAAGC
TaGTGGaAAtGtAtGAgCTGGCATAGCTTTCGATTGGAGATCCTAAAGTGAGGGTTGCTA
AAGTTGCTACAGCAATAATTTGGAAGAACATCTTAGTTGTTTTGGAATTGAATATGTAAG
AATATGTATTTACAATGTGGTAGCTTTCTTTAAGCAGCTAAAaGATAACTGATACCCCAa
aTaGTAACTACTAGACGTTAGAATAACCAACTAGACT
>isotig00092  gene=isogroup00015  length=811  numContigs=4
TtAtaCAAAaTAATCTTTAATAATTTCAGCATATATACAATAAAAACATAAAaTTGTTCG
TTGCTTAATAGTGTGATAAGAATTGTTGGTAACCATCGTGATGATGACCTATTACAGGTA
CAACAACTTTCCTAACTTGAACTTCTTTGTGTACGACTTGAGGATGAGCgGCATGTCCTT
GTCTGACAACAACAGCATTGAAACCGTTCTTCTTATCAGCGGTATATTTGACAATCCTAA
CAGTACCATCGGCTTCCTTgAGaCTGTATtCaCCTTcGACTtGATCACCGTGTCTGACTT
CTTTCTGTGATTTGATGTCTCCGGTGTGTTTGTCTTCGACAGCGTATTGGAATTGGTATT
CAGCAGGTCCATGTTCTTCTTCCACGTGTTGTCCGACGTGATTCACATAGAcTGGAACTT
TTTGAATGACAGGTGTAACGACTTTGTGgACTAGAGGTACTGCGTGATGAGTGACaACTG
GtGCAGCTACAACaTGTCCACCaaaaCCTCCTTGATCGTCaCCTATCAGACTTCCTAGAT
TTCCATATCCTTCGTTACTTCCTAGACTACCTACGTTACCATATCCtCCGAAGCTaGTGG
aAAtGtAtGAgCTGGCATAGCTTTCGATTGGAGATCCTAAAGTGAGGGTTGCTAAAGTTG
CTACAGCAATAATTTGGAAGAACATCTTAGTTGTTTTGGAATTGAATATGTAAGAATATG
TATTTACAATGTGGTAGCTTTCTTTAAGCAGCTAAAaGATAACTGATACCCCAaaTaGTA
ACTACTAGACGTTAGAATAACCAACTAGACT
>isotig00093  gene=isogroup00015  length=767  numContigs=4
ATTAGTAAAAATAATCTTTAATAATTTCAGCATATATACAATaAAACATAAAACTaTtCa
TtGTTTAaTAGTGaGaAAAAAaTTGTTGGtaACCatTGTGATGATCTCCTATTACAGGTA
CTACGACTTTCTTAACTTGAACTTCTTTATGTACGACTTGAGGATGAGCAGCGTGTCCTT
GTCTGACAACAACAGCATTGAAACCGTTCTtcTTATCAGCgGTGTActTCACtAtcCTAA
CgGtACCAtCGGCTTCCTTCaaGGCTgTACTCgCCTtggaCCTgaTCGCCGTGTCTGACT
TCTTTCTGCGATTTGATGTctccGGTGTGTTTGTCTTCGACAGCGTAGTGGAATTGGTAT
TCAGCAGGTCCATGTTCTTCTTCGACGTGATTCACATAGACTGGAACTTTTtGAATGACA
GGTGTAACGACtttGTGGACCAAAGGAACAgCATGGTGGGtGATGACTggCGCGGCTATA
ACGTGTCCACCGAGACCTCTTTGATCGTCACCTCCTAGACTACCTAGATTTCCATAACCT
CCGAAGCTAGTGGaAATGTAtGAACTGGCATGGCTTTCGATTGGAGAtCCtAAAGTGAgG
GtTGCTAAAGtTTGCTTACAGCAATTAATTTGGAAGAACATCTTAGTTGTTTTGGAATTG
AATATGAAAGAATATGTATTTACAATGCGGTAGCTTTCTTTAAGCAGCTAAAaGATAACT
GATACCCCAaaTaGTAACTACTAGACGTTAGAATAACCAACTAGACT
>isotig00094  gene=isogroup00015  length=768  numContigs=3
ATTAGTAAAAATAATCTTTAATAATTTCAGCATATATACAATaAAACATAAAACTaTtCa
TtGTTTAaTAGTGaGaAAAAAaTTGTTGGtaACCatTGTGATGATCTCCTATTACAGGTA
CTACGACTTTCTTAACTTGAACTTCTTTATGTACGACTTGAGGATGAGCAGCGTGTCCTT
GTCTGACAACAACAGCATTGAAACCGTTCTtcTTtATCAGCgGTGTActTCACtAtcCTA
ACgGtACCAtCGGCTTCCTTCaaGGCTaTACTCgCCTtgaACCTGgTCGCCGTGTCTGAC
TTCTTTCTGCGATTTGATGTctccGGTGTGTTTGTCTTCGACAGCGTAATGGAATTGGTA
TTCAGCAGGTCCATGTTCTTCTTCGACGTGATTCACATAGACTGGAACTTTTTGAATGAC
AGGTGTAACGACTTTGTGGACcAAAGGAACAGCATGGTGGGTGATGACTGGCGCGGCTAT
AACGTGTCCACCGAGACCTCCTTGATCGTCACCTCCTAGATTACCTAGATTTCCATATCC
TCCGAAGCTAGTGGAAATGTATGAACTGGCATGGCTTTCGAtTGGAGATCCTAAAGTGAg
GGTTGCTaAAGtTGCTACAGCAAtAATTTGGAAGAACATCTTAGTTGtTTTtGGaAaTTG
AATATGTAAGAATATGTATTtACAATGTGGtAACtTTTCTTTAAGCAGCTAaCAGATAAC
TGATACCCCAaaTaGTAACTACTAGACGTTAGAATAACCAACTAGACT
>isotig00095  gene=isogroup00016  length=2414  numContigs=5
ATATCGCACGATCCTTGTCCGTCGCGACGGACGTTTtAGAATATGGAAACTAGAAATTCT
TCAACGCTAATCGATCTTGTAAAATGGATGAAGAGATGATTTTCTGATTAGATTTTTTtt
CCGGTACTCGATTTTGAAACGTCCGAACCGCGCATTGCACGCTGATTGTCTCCTTTGAAC
TTTCGTCTaTAAAAAAAAAttGTTTCGttACATCGACGCGCCAACCCCCATCACGATGGA
AAGTTCACGGGCAATGtGTTTTttGGGTtttGTGATCCTAAACGGCCAGTTTCTCACAGC
GATTAAGCGAAAAGCGGCGTCcAAAACAATCGAGTTTTTGGTCAAGGTAGCGTAGGACGA
CTGTAATCTATCCTCTGACATCGAACAAAGCGACCATCGTAATATTAAAATGGCAGAACA
ATATCAGAAGTTAGTAAATAAGCAGTACAATTCACCGATCAATTTGTATTCTGATAAGAA
CGTCAGAGAAATCCTGGAGAGGGAGACTAGGGTATTGGCTAACGGAGCGATCGGGATCGA
TTTTAATAATCCCATGACGAACAAGCCGGCGAACCTTCagaaCTCCGCCGTGTTGAGGAT
GCTAGAGGAGGAGGAGAATAGGAAAAGGAGTGGACAACCAGGAAGTTTAAAACGCGTTGC
TTGGCCACCACCAAGTGGTGAATTGGAGGAATTCATCGAGCAGGAACCTGTACATTCACA
AGGTGGGCCACTGTATTCTTCCCCACAAAGCGTACAGAATAACCAAGCTCAACCAACACA
ACCAAAACCACAAACACAACAATCCCCATCCAGTCCCGTtATTTTACAACaaCCTCAACA
ATACCAaCCGTCGTACCAACAGCAACAaCCAAAATcGCCCcAAAATTACGCGAATgCCGC
TAACTCTTTTCAGCCAATAaTCTCCCCGGCCGCTTCGACTGCGTCCCTGAAAAGCGCAGG
CCAATCGTCTtCCGTTGGTCAATCCGGCCCGCTGTCGCcGAACGTCAGCCGCAGtCCAGt
AaGTTTTaCGAaCGTaGCGAAACCTTGGTCTCCCCAGAACCGATCGTCGTTCGAATTTAA
ACCGGTACAGCCGCCGTCTCTGCGCACCATTCAATCGTACCAACAGCAACAATCGTCCGA
ACAATATCGCTACGcCGAACAGCAACGCTACCGACAAGAACAAACcGGAGAAACtCAAAC
GGTTTatCGAACGGAGGAAACTACTATTCAACAATaTCAAACGTCGCCGGTCGAAGTGAG
CCAGAgTCTTCAGCAAAGCGAAAGGCAGATCTTCGAACCGAATCAGAGCGAGGTCGAAGT
AACTCGCAGCGTCGACAGATCCCCCaGTTTCaCGTCAACGaCCTCTATCGAGATCCAACA
GGAGATCTCtAAAGCACCCAAaTCGCCTGTTCCAGTTGCAACGGTTtCGCAGTCACCTAA
ACCGATAGTTTCCGATTCTCCCTtGTTAAAAaCcGTGACCCCAATGCCAAAACCGTCCCC
TCCTAACAAACACAGCCAACCCCGATCGCCGCTAAGGGGTTGCGCAGAATCAAGCTCCGG
CACCGCAGAGGTATCAAGTACCAGCCAAGCCAGTTGAACCGCCACCgAGCACCATAACTT
TGAGGCCACAGGCTCCgGTCAGCCAAGCACCTCCGCCACTTGTTACGTCACAACCAGCCA
CGGCTACCTTACGAGGAGGCAAAAATCTTCGCGGGGACCTGAAATGGCCTCCCGAAGTCG
TGAAGGAGAAGATGGCCGCCGAACAGCAGCACCTTGTCGAACTAGCTAAGGGGCCGGCAT
GCAGACCGAGGAAGAACTGCAAAGACTACTCaTCATTCTTCGCGAAGCACGCGCTTACCC
ACGCGTACCCCGGTTATAAAATACCACCCGGTACCCAATTTTACGACCATAACCCTGTAA
TGTAATGAgAAAgAACGTAATTTGCAACAATTCCTAACATGTCGGCGTACTATCGTTAAT
TTGCGCTATTCAAATAACAGCTGTACACAAACCCGTCGCAAATTGACGTTAACGCgCCGA
CTGTTAAGCATTGTACtAATcTAATATTACTATTAaTAATGTAAGGTTAGGTTTAACGTG
CTATCTTTGTGATAATGCTGATATTATGCTGTCTTTTAATATTAAGTGCGAATATAATAT
TAATTAGATGAAAAaGAACTAAAAAAAaTCTACAAAACATGCAAAAAaTTTTAAAAAaaa
TtCGTTGAATCTAACTGAAAATAAGCAATACCTTTCAATTAGATTTAATAataTCGAAAa
GGAAATTCGTAAAaTCTgaaCTTTGCAAaaaCGCTGTATGTTaTATTCATACATATCACT
ATCTATGTTCAAGAAATAAAaTACAAGGTGCACTAATTCTTaCAAATCAATTATATCATT
ACCTTGGTACTATT
>isotig00096  gene=isogroup00016  length=2149  numContigs=5
CACGCACGCTTAAGCGCATATTTGAGGCGTTTAGTgTCGCGATAGGCTTCAGGGCGCCAA
GATCATCCGGTACGGTGGAAACGAAATCGTTTAGGGCGGTGAAACAAAAAAAAAaCGATT
AATAATCGCGTAGGTATCGATCGAAGATACCTCTAACGAGCGAGTCGAACGCGTTTTTCG
ATTTTTTtACGATAATTTTCGAGTTTTTCGTCGCGAGTCGTAGTTCGAGAGCGCAAAGGG
AAAaTGAGTGTCGCCACGATGACGCGCAGGATCGATTTTAATAATCCCATGACGAACAAG
CCGGCGAACCTTCagaaCTCCGCCGTGTTGAGGATGCTAGAGGAGGAGGAGAATAGGAAA
AGGAGTGGACAACCAGGAAGTTTAAAACGCGTTGCTTGGCCACCACCAAGTGGTGAATTG
GAGGAATTCATCGAGCAGGAACCTGTACATTCACAAGGTGGGCCACTGTATTCTTCCCCA
CAAAGCGTACAGAATAACCAAGCTCAACCAACACAACCAAAACCACAAACACAACAATCC
CCATCCAGTCCCGTtATTTTACAACaaCCTCAACAATACCAaCCGTCGTACCAACAGCAA
CAaCCAAAATcGCCCcAAAATTACGCGAATgCCGCTAACTCTTTTCAGCCAATAaTCTCC
CCGGCCGCTTCGACTGCGTCCCTGAAAAGCGCAGGCCAATCGTCTtCCGTTGGTCAATCC
GGCCCGCTGTCGCcGAACGTCAGCCGCAGtCCAGtAaGTTTTaCGAaCGTaGCGAAACCT
TGGTCTCCCCAGAACCGATCGTCGTTCGAATTTAAACCGGTACAGCCGCCGTCTCTGCGC
ACCATTCAATCGTACCAACAGCAACAATCGTCCGAACAATATCGCTACGcCGAACAGCAA
CGCTACCGACAAGAACAAACcGGAGAAACtCAAACGGTTTatCGAACGGAGGAAACTACT
ATTCAACAATaTCAAACGTCGCCGGTCGAAGTGAGCCAGAgTCTTCAGCAAAGCGAAAGG
CAGATCTTCGAACCGAATCAGAGCGAGGTCGAAGTAACTCGCAGCGTCGACAGATCCCCC
aGTTTCaCGTCAACGaCCTCTATCGAGATCCAACAGGAGATCTCtAAAGCACCCAAaTCG
CCTGTTCCAGTTGCAACGGTTtCGCAGTCACCTAAACCGATAGTTTCCGATTCTCCCTtG
TTAAAAaCcGTGACCCCAATGCCAAAACCGTCCCCTCCTAACAAACACAGCCAACCCCGA
TCGCCGCTAAGGGGTTGCGCAGAATCAAGCTCCGGCACCGCAGAGGTATCAAGTACCAGC
CAAGCCAGTTGAACCGCCACCgAGCACCATAACTTTGAGGCCACAGGCTCCgGTCAGCCA
AGCACCTCCGCCACTTGTTACGTCACAACCAGCCACGGCTACCTTACGAGGAGGCAAAAA
TCTTCGCGGGGACCTGAAATGGCCTCCCGAAGTCGTGAAGGAGAAGATGGCCGCCGAACA
GCAGCACCTTGTCGAACTAGCTAAGGGGCCGGCATGCAGACCGAGGAAGAACTGCAAAGA
CTACTCaTCATTCTTCGCGAAGCACGCGCTTACCCACGCGTACCCCGGTTATAAAATACC
ACCCGGTACCCAATTTTACGACCATAACCCTGTAATGTAATGAgAAAgAACGTAATTTGC
AACAATTCCTAACATGTCGGCGTACTATCGTTAATTTGCGCTATTCAAATAACAGCTGTA
CACAAACCCGTCGCAAATTGACGTTAACGCgCCGACTGTTAAGCATTGTACtAATcTAAT
ATTACTATTAaTAATGTAAGGTTAGGTTTAACGTGCTATCTTTGTGATAATGCTGATATT
ATGCTGTCTTTTAATATTAAGTGCGAATATAATATTAATTAGATGAAAAaGAACTAAAAA
AAaTCTACAAAACATGCAAAAAaTTTTAAAAAaaaTtCGTTGAATCTAACTGAAAATAAG
CAATACCTTTCAATTAGATTTAATAataTCGAAAaGGAAATTCGTAAAaTCTgaaCTTTG
CAAaaaCGCTGTATGTTaTATTCATACATATCACTATCTATGTTCAAGAAATAAAaTACA
AGGTGCACTAATTCTTaCAAATCAATTATATCATTACCTTGGTACTATT
>isotig00097  gene=isogroup00016  length=1960  numContigs=4
AGTTTCGAGCGCGATCGTTTTATTATAGAGTGTCGCTATCCTCTCCGAAAGTTTTGAAGa
AAAAATCGCACGTGTTGCTGTTTtCTTtCATCTTCCTCTTTTCGTTTCTTTTTTGTTTTT
TTTTTttGGAGTAGTTTTTGTGTTTAATTTTttGAGTGTACGCTGTAAGTTTTTCGCTAC
TCAATCTAAGGTTTAAAACGCGTTGCTTGGCCACCACCAAGTGGTGAATTGGAGGAATTC
ATCGAGCAGGAACCTGTACATTCACAAGGTGGGCCACTGTATTCTTCCCCACAAAGCGTA
CAGAATAACCAAGCTCAACCAACACAACCAAAACCACAAACACAACAATCCCCATCCAGT
CCCGTtATTTTACAACaaCCTCAACAATACCAaCCGTCGTACCAACAGCAACAaCCAAAA
TcGCCCcAAAATTACGCGAATgCCGCTAACTCTTTTCAGCCAATAaTCTCCCCGGCCGCT
TCGACTGCGTCCCTGAAAAGCGCAGGCCAATCGTCTtCCGTTGGTCAATCCGGCCCGCTG
TCGCcGAACGTCAGCCGCAGtCCAGtAaGTTTTaCGAaCGTaGCGAAACCTTGGTCTCCC
CAGAACCGATCGTCGTTCGAATTTAAACCGGTACAGCCGCCGTCTCTGCGCACCATTCAA
TCGTACCAACAGCAACAATCGTCCGAACAATATCGCTACGcCGAACAGCAACGCTACCGA
CAAGAACAAACcGGAGAAACtCAAACGGTTTatCGAACGGAGGAAACTACTATTCAACAA
TaTCAAACGTCGCCGGTCGAAGTGAGCCAGAgTCTTCAGCAAAGCGAAAGGCAGATCTTC
GAACCGAATCAGAGCGAGGTCGAAGTAACTCGCAGCGTCGACAGATCCCCCaGTTTCaCG
TCAACGaCCTCTATCGAGATCCAACAGGAGATCTCtAAAGCACCCAAaTCGCCTGTTCCA
GTTGCAACGGTTtCGCAGTCACCTAAACCGATAGTTTCCGATTCTCCCTtGTTAAAAaCc
GTGACCCCAATGCCAAAACCGTCCCCTCCTAACAAACACAGCCAACCCCGATCGCCGCTA
AGGGGTTGCGCAGAATCAAGCTCCGGCACCGCAGAGGTATCAAGTACCAGCCAAGCCAGT
TGAACCGCCACCgAGCACCATAACTTTGAGGCCACAGGCTCCgGTCAGCCAAGCACCTCC
GCCACTTGTTACGTCACAACCAGCCACGGCTACCTTACGAGGAGGCAAAAATCTTCGCGG
GGACCTGAAATGGCCTCCCGAAGTCGTGAAGGAGAAGATGGCCGCCGAACAGCAGCACCT
TGTCGAACTAGCTAAGGGGCCGGCATGCAGACCGAGGAAGAACTGCAAAGACTACTCaTC
ATTCTTCGCGAAGCACGCGCTTACCCACGCGTACCCCGGTTATAAAATACCACCCGGTAC
CCAATTTTACGACCATAACCCTGTAATGTAATGAgAAAgAACGTAATTTGCAACAATTCC
TAACATGTCGGCGTACTATCGTTAATTTGCGCTATTCAAATAACAGCTGTACACAAACCC
GTCGCAAATTGACGTTAACGCgCCGACTGTTAAGCATTGTACtAATcTAATATTACTATT
AaTAATGTAAGGTTAGGTTTAACGTGCTATCTTTGTGATAATGCTGATATTATGCTGTCT
TTTAATATTAAGTGCGAATATAATATTAATTAGATGAAAAaGAACTAAAAAAAaTCTACA
AAACATGCAAAAAaTTTTAAAAAaaaTtCGTTGAATCTAACTGAAAATAAGCAATACCTT
TCAATTAGATTTAATAataTCGAAAaGGAAATTCGTAAAaTCTgaaCTTTGCAAaaaCGC
TGTATGTTaTATTCATACATATCACTATCTATGTTCAAGAAATAAAaTACAAGGTGCACT
AATTCTTaCAAATCAATTATATCATTACCTTGGTACTATT
>isotig00098  gene=isogroup00016  length=1600  numContigs=4
ATATCGCACGATCCTTGTCCGTCGCGACGGACGTTTtAGAATATGGAAACTAGAAATTCT
TCAACGCTAATCGATCTTGTAAAATGGATGAAGAGATGATTTTCTGATTAGATTTTTTtt
CCGGTACTCGATTTTGAAACGTCCGAACCGCGCATTGCACGCTGATTGTCTCCTTTGAAC
TTTCGTCTaTAAAAAAAAAttGTTTCGttACATCGACGCGCCAACCCCCATCACGATGGA
AAGTTCACGGGCAATGtGTTTTttGGGTtttGTGATCCTAAACGGCCAGTTTCTCACAGC
GATTAAGCGAAAAGCGGCGTCcAAAACAATCGAGTTTTTGGTCAAGGTAGCGTAGGACGA
CTGTAATCTATCCTCTGACATCGAACAAAGCGACCATCGTAATATTAAAATGGCAGAACA
ATATCAGAAGTTAGTAAATAAGCAGTACAATTCACCGATCAATTTGTATTCTGATAAGAA
CGTCAGAGAAATCCTGGAGAGGGAGACTAGGGTATTGGCTAACGGAGCGATCGGGATCGA
TTTTAATAATCCCATGACGAACAAGCCGGCGAACCTTCagaaCTCCGCCGTGTTGAGGAT
GCTAGAGGAGGAGGAGAATAGGAAAAGGAGTGGACAACCAGGAAGTTTAAAACGCGTTGC
TTGGCCACCACCAAGTGGTGAATTGGAGGAATTCATCGAGCAGGAACCTGTACATTCACA
AGGGGTTGCGCAGAATCAAGCTCCGGCACCGCAGAGGTATCAAGTACCAGCCAAGCCAGT
TGAACCGCCACCgAGCACCATAACTTTGAGGCCACAGGCTCCgGTCAGCCAAGCACCTCC
GCCACTTGTTACGTCACAACCAGCCACGGCTACCTTACGAGGAGGCAAAAATCTTCGCGG
GGACCTGAAATGGCCTCCCGAAGTCGTGAAGGAGAAGATGGCCGCCGAACAGCAGCACCT
TGTCGAACTAGCTAAGGGGCCGGCATGCAGACCGAGGAAGAACTGCAAAGACTACTCaTC
ATTCTTCGCGAAGCACGCGCTTACCCACGCGTACCCCGGTTATAAAATACCACCCGGTAC
CCAATTTTACGACCATAACCCTGTAATGTAATGAgAAAgAACGTAATTTGCAACAATTCC
TAACATGTCGGCGTACTATCGTTAATTTGCGCTATTCAAATAACAGCTGTACACAAACCC
GTCGCAAATTGACGTTAACGCgCCGACTGTTAAGCATTGTACtAATcTAATATTACTATT
AaTAATGTAAGGTTAGGTTTAACGTGCTATCTTTGTGATAATGCTGATATTATGCTGTCT
TTTAATATTAAGTGCGAATATAATATTAATTAGATGAAAAaGAACTAAAAAAAaTCTACA
AAACATGCAAAAAaTTTTAAAAAaaaTtCGTTGAATCTAACTGAAAATAAGCAATACCTT
TCAATTAGATTTAATAataTCGAAAaGGAAATTCGTAAAaTCTgaaCTTTGCAAaaaCGC
TGTATGTTaTATTCATACATATCACTATCTATGTTCAAGAAATAAAaTACAAGGTGCACT
AATTCTTaCAAATCAATTATATCATTACCTTGGTACTATT
>isotig00099  gene=isogroup00016  length=1335  numContigs=4
CACGCACGCTTAAGCGCATATTTGAGGCGTTTAGTgTCGCGATAGGCTTCAGGGCGCCAA
GATCATCCGGTACGGTGGAAACGAAATCGTTTAGGGCGGTGAAACAAAAAAAAAaCGATT
AATAATCGCGTAGGTATCGATCGAAGATACCTCTAACGAGCGAGTCGAACGCGTTTTTCG
ATTTTTTtACGATAATTTTCGAGTTTTTCGTCGCGAGTCGTAGTTCGAGAGCGCAAAGGG
AAAaTGAGTGTCGCCACGATGACGCGCAGGATCGATTTTAATAATCCCATGACGAACAAG
CCGGCGAACCTTCagaaCTCCGCCGTGTTGAGGATGCTAGAGGAGGAGGAGAATAGGAAA
AGGAGTGGACAACCAGGAAGTTTAAAACGCGTTGCTTGGCCACCACCAAGTGGTGAATTG
GAGGAATTCATCGAGCAGGAACCTGTACATTCACAAGGGGTTGCGCAGAATCAAGCTCCG
GCACCGCAGAGGTATCAAGTACCAGCCAAGCCAGTTGAACCGCCACCgAGCACCATAACT
TTGAGGCCACAGGCTCCgGTCAGCCAAGCACCTCCGCCACTTGTTACGTCACAACCAGCC
ACGGCTACCTTACGAGGAGGCAAAAATCTTCGCGGGGACCTGAAATGGCCTCCCGAAGTC
GTGAAGGAGAAGATGGCCGCCGAACAGCAGCACCTTGTCGAACTAGCTAAGGGGCCGGCA
TGCAGACCGAGGAAGAACTGCAAAGACTACTCaTCATTCTTCGCGAAGCACGCGCTTACC
CACGCGTACCCCGGTTATAAAATACCACCCGGTACCCAATTTTACGACCATAACCCTGTA
ATGTAATGAgAAAgAACGTAATTTGCAACAATTCCTAACATGTCGGCGTACTATCGTTAA
TTTGCGCTATTCAAATAACAGCTGTACACAAACCCGTCGCAAATTGACGTTAACGCgCCG
ACTGTTAAGCATTGTACtAATcTAATATTACTATTAaTAATGTAAGGTTAGGTTTAACGT
GCTATCTTTGTGATAATGCTGATATTATGCTGTCTTTTAATATTAAGTGCGAATATAATA
TTAATTAGATGAAAAaGAACTAAAAAAAaTCTACAAAACATGCAAAAAaTTTTAAAAAaa
aTtCGTTGAATCTAACTGAAAATAAGCAATACCTTTCAATTAGATTTAATAataTCGAAA
aGGAAATTCGTAAAaTCTgaaCTTTGCAAaaaCGCTGTATGTTaTATTCATACATATCAC
TATCTATGTTCAAGAAATAAAaTACAAGGTGCACTAATTCTTaCAAATCAATTATATCAT
TACCTTGGTACTATT
>isotig00100  gene=isogroup00016  length=1146  numContigs=3
AGTTTCGAGCGCGATCGTTTTATTATAGAGTGTCGCTATCCTCTCCGAAAGTTTTGAAGa
AAAAATCGCACGTGTTGCTGTTTtCTTtCATCTTCCTCTTTTCGTTTCTTTTTTGTTTTT
TTTTTttGGAGTAGTTTTTGTGTTTAATTTTttGAGTGTACGCTGTAAGTTTTTCGCTAC
TCAATCTAAGGTTTAAAACGCGTTGCTTGGCCACCACCAAGTGGTGAATTGGAGGAATTC
ATCGAGCAGGAACCTGTACATTCACAAGGGGTTGCGCAGAATCAAGCTCCGGCACCGCAG
AGGTATCAAGTACCAGCCAAGCCAGTTGAACCGCCACCgAGCACCATAACTTTGAGGCCA
CAGGCTCCgGTCAGCCAAGCACCTCCGCCACTTGTTACGTCACAACCAGCCACGGCTACC
TTACGAGGAGGCAAAAATCTTCGCGGGGACCTGAAATGGCCTCCCGAAGTCGTGAAGGAG
AAGATGGCCGCCGAACAGCAGCACCTTGTCGAACTAGCTAAGGGGCCGGCATGCAGACCG
AGGAAGAACTGCAAAGACTACTCaTCATTCTTCGCGAAGCACGCGCTTACCCACGCGTAC
CCCGGTTATAAAATACCACCCGGTACCCAATTTTACGACCATAACCCTGTAATGTAATGA
gAAAgAACGTAATTTGCAACAATTCCTAACATGTCGGCGTACTATCGTTAATTTGCGCTA
TTCAAATAACAGCTGTACACAAACCCGTCGCAAATTGACGTTAACGCgCCGACTGTTAAG
CATTGTACtAATcTAATATTACTATTAaTAATGTAAGGTTAGGTTTAACGTGCTATCTTT
GTGATAATGCTGATATTATGCTGTCTTTTAATATTAAGTGCGAATATAATATTAATTAGA
TGAAAAaGAACTAAAAAAAaTCTACAAAACATGCAAAAAaTTTTAAAAAaaaTtCGTTGA
ATCTAACTGAAAATAAGCAATACCTTTCAATTAGATTTAATAataTCGAAAaGGAAATTC
GTAAAaTCTgaaCTTTGCAAaaaCGCTGTATGTTaTATTCATACATATCACTATCTATGT
TCAAGAAATAAAaTACAAGGTGCACTAATTCTTaCAAATCAATTATATCATTACCTTGGT
ACTATT
>isotig00101  gene=isogroup00017  length=1597  numContigs=5
AAaCGACTCGATTAGAGAACACTTAGGTCAGTACTAAATTGCACACATAAAATAATAGTA
ACATAAGTTACGTTATCACCTTACACCTGCTGTATCTGTATATAATCGCATAAaCTCGAA
TGATTGTTGGAAAGTGAaCGCGTTAaCAAAAAAAaCAAAAaCCAAAAAAAaTCAACTCCG
TTTTAAAGTTtCTATCAGTCAGGACCGATCGAATACCTAGAGGACGCCAAAATGTTTAAA
AATCACTTGGAGATGATAGGCCGAAATGAGACGGCTTCGAAAAAAGCAAAATTCTGGCAG
TCTTTCGTCAGATCCTTGAAAGGATCCGACGACATCCGTGCAACAGACAGTGTCAGACCA
CGTAGCCTCTTCAGACCACTCAGCGACTATCCAGAGTTCCTCTCCACATGGCCCTACGGC
AAATCGATCTACGACAATCCGATCGCGGCAGCCGATCGCATCACCGTACCCGGTTACCGG
TACGACCCGCTCCACCGCGACACCTACGGTTACTCGCCGAGGCCGATCTTCCCTCACAAT
TACTCGTCCTCTCTCGACAGGTACCGACCGGTATACCATGTAACCAAATTGACGCCCTTC
GATGCCGATAAGGCCTGGAGGGATCATTTGGATCGCGTCGCCAAGAGAGAACCAAGCGTG
TTCCACACGACCTATCCATTCAGTCGTTATCCTCTATACCTGGTGTACAGCAAAAGGCCA
GCACCCCCAGTCCCAATTGATCCACACCGCGACTGGTTAGACCATTTGGATCGTATGGGA
TTGCTCGACCGGCTGTCCAATCTCTGGCCTAGATACTCGTCACCTACACCGATCAAACCT
GGCGAATGGGCGCCACGTCCATCAGAAGTAGCTTACAACTACGCTGGGCAGCCAATTTAC
TCCCGTGGCGGGCTGTTGCCAAGTAAGAGACTATTTCGAGATCTCTTAAATCCTTCTCCC
TATGCCCCAATATCCTCTTTCATCCGTGACCCATGGTGGTGGGACTGGCCTTTTCTTCGT
CCATACAGTATCCTCCCGAGATGGACTTCTCCGTTCTATCTTAGGGACTCTTACCTCTCT
CCCGTGAAGAGGACCTATCTATGGGATAAACACCCCATAAGACCTTTCGCTGCCGTCTAC
TAAGTGCCCCCAGTAAAAAATATAATATCCAACTAAAGCGACTACTGTTGCGGCAAGACT
GCTAAAAAACTACAGCATTGAAGAACCACTTCAGAAATATCAACTATTATTTTACATAAC
TAATATTTGAAGTAATTTAAAATATATTCTTAAAAGATTTGCGCTAAAAGAACTTTTAAA
AAaTCTACACTATAATGAAATATACAAAATATCTAAAAAAATATATTCATAAAaGAAATC
ATGTAAaCTTGTTGAGATTATTGTTGGTTAATAAAaTTATATTTTATAAATCTGCcAaTT
TtATACGACTACACTTTGAATTGTTTtACTTCATAAAtGAAGAAaTCTACGTGTCTCGCA
TtCCATCTCAAGAGTAAAaCACGTCGAAaGTGTAGAAGTAAAAGATCAACACTGTCAATT
GTTCATAGGCCTGTTAAAAaTAAaTTATTCTaTTAAA
>isotig00102  gene=isogroup00017  length=1537  numContigs=5
AGTGACGTGTGTGTTCGACGAGATCTAAaGACGTTGGTAGGGGAGCGACGTTGTATGGTA
TCGACGTTGAGCGTCCAGACGCGCTACCAGTTAGTATCGAACACCAGTCGCCGCAAACGA
CTCGATTAGAGAACACTTAGAGGACCGATCGAATACCTAGAGGACGCCAAAATGTTTAAA
AATCACTTGGAGATGATAGGCCGAAATGAGACGGCTTCGAAAAAAGCAAAATTCTGGCAG
TCTTTCGTCAGATCCTTGAAAGGATCCGACGACATCCGTGCAACAGACAGTGTCAGACCA
CGTAGCCTCTTCAGACCACTCAGCGACTATCCAGAGTTCCTCTCCACATGGCCCTACGGC
AAATCGATCTACGACAATCCGATCGCGGCAGCCGATCGCATCACCGTACCCGGTTACCGG
TACGACCCGCTCCACCGCGACACCTACGGTTACTCGCCGAGGCCGATCTTCCCTCACAAT
TACTCGTCCTCTCTCGACAGGTACCGACCGGTATACCATGTAACCAAATTGACGCCCTTC
GATGCCGATAAGGCCTGGAGGGATCATTTGGATCGCGTCGCCAAGAGAGAACCAAGCGTG
TTCCACACGACCTATCCATTCAGTCGTTATCCTCTATACCTGGTGTACAGCAAAAGGCCA
GCACCCCCAGTCCCAATTGATCCACACCGCGACTGGTTAGACCATTTGGATCGTATGGGA
TTGCTCGACCGGCTGTCCAATCTCTGGCCTAGATACTCGTCACCTACACCGATCAAACCT
GGCGAATGGGCGCCACGTCCATCAGAAGTAGCTTACAACTACGCTGGGCAGCCAATTTAC
TCCCGTGGCGGGCTGTTGCCAAGTAAGAGACTATTTCGAGATCTCTTAAATCCTTCTCCC
TATGCCCCAATATCCTCTTTCATCCGTGACCCATGGTGGTGGGACTGGCCTTTTCTTCGT
CCATACAGTATCCTCCCGAGATGGACTTCTCCGTTCTATCTTAGGGACTCTTACCTCTCT
CCCGTGAAGAGGACCTATCTATGGGATAAACACCCCATAAGACCTTTCGCTGCCGTCTAC
TAAGTGCCCCCAGTAAAAAATATAATATCCAACTAAAGCGACTACTGTTGCGGCAAGACT
GCTAAAAAACTACAGCATTGAAGAACCACTTCAGAAATATCAACTATTATTTTACATAAC
TAATATTTGAAGTAATTTAAAATATATTCTTAAAAGATTTGCGCTAAAAGAACTTTTAAA
AAaTCTACACTATAATGAAATATACAAAATATCTAAAAAAATATATTCATAAAaGAAATC
ATGTAAaCTTGTTGAGATTATTGTTGGTTAATAAAaTTATATTTTATAAATCTGCcAaTT
TtATACGACTACACTTTGAATTGTTTtACTTCATAAAtGAAGAAaTCTACGTGTCTCGCA
TtCCATCTCAAGAGTAAAaCACGTCGAAaGTGTAGAAGTAAAAGATCAACACTGTCAATT
GTTCATAGGCCTGTTAAAAaTAAaTTATTCTaTTAAA
>isotig00103  gene=isogroup00017  length=1390  numContigs=4
AAaCGACTCGATTAGAGAACACTTAGGTCAGTACTAAATTGCACACATAAAATAATAGTA
ACATAAGTTACGTTATCACCTTACACCTGCTGTATCTGTATATAATCGCATAAaCTCGAA
TGATTGTTGGAAAGTGAaCGCGTTAaCAAAAAAAaCAAAAaCCAAAAAAAaTCAACTCCG
TTTTAAAGTTtCTATCAGTCAGGACCGATCGAATACCTAGAGGACGCCAAAATGTTTAAA
AATCACTTGGAGATGATAGGCCGAAATGAGACGGCTTCGAAAAAAGCAAAATTCTGGCAG
TCTTTCGTCAGATCCTTGAAAGGATCCGACGACATCCGTGCAACAGACAGTGTCAGACCA
CGTAGCCTCTTCAGACCACTCAGCGACTATCCAGAGTTCCTCTCCACATGGCCCTACGGC
AAATCGATCTACGACAATCCGATCGCGGCAGCCGATCGCATCACCGTACCCGGTTACCGG
TACGACCCGCTCCACCGCGACACCTACGGTTACTCGCCGAGGCCGATCTTCCCTCACAAT
TACTCGTCCTCTCTCGACAGGTACCGACCGGTATACCATGTAACCAAATTGACGCCCTTC
GATGCCGATAAGGCCTGGAGGGATCATTTGGATCGCGTCGCCAAGAGAGAACCAAGCGTG
TTCCACACGACCTATCCATTCAGTCGTTATCCTCTATACCTGGTGTACAGCAAAAGGCCA
GCACCCCCAGTCCCAATTGATCCACACCGCGACTGGTTAGACCATTTGGATCGTATGGGA
TTGCTCGACCGGCTGTCCAATCTCTGGCCTAGATACTCGTCACCTACACCGATCAAACCT
GGCGAATGGGCGCCACGTCCATCAGAAGTAGCTTACAACTACGCTGGGCAGCCAATTTAC
TCCCGTGGCGGGCTGTTGCCAACTGCCGTCTACTAAGTGCCCCCAGTAAAAAATATAATA
TCCAACTAAAGCGACTACTGTTGCGGCAAGACTGCTAAAAAACTACAGCATTGAAGAACC
ACTTCAGAAATATCAACTATTATTTTACATAACTAATATTTGAAGTAATTTAAAATATAT
TCTTAAAAGATTTGCGCTAAAAGAACTTTTAAAAAaTCTACACTATAATGAAATATACAA
AATATCTAAAAAAATATATTCATAAAaGAAATCATGTAAaCTTGTTGAGATTATTGTTGG
TTAATAAAaTTATATTTTATAAATCTGCcAaTTTtATACGACTACACTTTGAATTGTTTt
ACTTCATAAAtGAAGAAaTCTACGTGTCTCGCATtCCATCTCAAGAGTAAAaCACGTCGA
AaGTGTAGAAGTAAAAGATCAACACTGTCAATTGTTCATAGGCCTGTTAAAAaTAAaTTA
TTCTaTTAAA
>isotig00104  gene=isogroup00017  length=1330  numContigs=4
AGTGACGTGTGTGTTCGACGAGATCTAAaGACGTTGGTAGGGGAGCGACGTTGTATGGTA
TCGACGTTGAGCGTCCAGACGCGCTACCAGTTAGTATCGAACACCAGTCGCCGCAAACGA
CTCGATTAGAGAACACTTAGAGGACCGATCGAATACCTAGAGGACGCCAAAATGTTTAAA
AATCACTTGGAGATGATAGGCCGAAATGAGACGGCTTCGAAAAAAGCAAAATTCTGGCAG
TCTTTCGTCAGATCCTTGAAAGGATCCGACGACATCCGTGCAACAGACAGTGTCAGACCA
CGTAGCCTCTTCAGACCACTCAGCGACTATCCAGAGTTCCTCTCCACATGGCCCTACGGC
AAATCGATCTACGACAATCCGATCGCGGCAGCCGATCGCATCACCGTACCCGGTTACCGG
TACGACCCGCTCCACCGCGACACCTACGGTTACTCGCCGAGGCCGATCTTCCCTCACAAT
TACTCGTCCTCTCTCGACAGGTACCGACCGGTATACCATGTAACCAAATTGACGCCCTTC
GATGCCGATAAGGCCTGGAGGGATCATTTGGATCGCGTCGCCAAGAGAGAACCAAGCGTG
TTCCACACGACCTATCCATTCAGTCGTTATCCTCTATACCTGGTGTACAGCAAAAGGCCA
GCACCCCCAGTCCCAATTGATCCACACCGCGACTGGTTAGACCATTTGGATCGTATGGGA
TTGCTCGACCGGCTGTCCAATCTCTGGCCTAGATACTCGTCACCTACACCGATCAAACCT
GGCGAATGGGCGCCACGTCCATCAGAAGTAGCTTACAACTACGCTGGGCAGCCAATTTAC
TCCCGTGGCGGGCTGTTGCCAACTGCCGTCTACTAAGTGCCCCCAGTAAAAAATATAATA
TCCAACTAAAGCGACTACTGTTGCGGCAAGACTGCTAAAAAACTACAGCATTGAAGAACC
ACTTCAGAAATATCAACTATTATTTTACATAACTAATATTTGAAGTAATTTAAAATATAT
TCTTAAAAGATTTGCGCTAAAAGAACTTTTAAAAAaTCTACACTATAATGAAATATACAA
AATATCTAAAAAAATATATTCATAAAaGAAATCATGTAAaCTTGTTGAGATTATTGTTGG
TTAATAAAaTTATATTTTATAAATCTGCcAaTTTtATACGACTACACTTTGAATTGTTTt
ACTTCATAAAtGAAGAAaTCTACGTGTCTCGCATtCCATCTCAAGAGTAAAaCACGTCGA
AaGTGTAGAAGTAAAAGATCAACACTGTCAATTGTTCATAGGCCTGTTAAAAaTAAaTTA
TTCTaTTAAA
>isotig00105  gene=isogroup00017  length=724  numContigs=3
AAaCGACTCGATTAGAGAACACTTAGGTCAGTACTAAATTGCACACATAAAATAATAGTA
ACATAAGTTACGTTATCACCTTACACCTGCTGTATCTGTATATAATCGCATAAaCTCGAA
TGATTGTTGGAAAGTGAaCGCGTTAaCAAAAAAAaCAAAAaCCAAAAAAAaTCAACTCCG
TTTTAAAGTTtCTATCAGTCAGGACCGATCGAATACCTAGAGGACGCCAAAATGTTTAAA
AATCACTTGGAGATGATAGGCCGAAATGAGACGGCTTCGAAAAAAGCAAAATTCTGGCAG
TCTTTCGTCAGATCCTTGAAAGGATCCGACGACATCCGTGCAACAGACAGTGTCAGACCA
CGTAGCCTCTTCAGACCACTCAGCGACTATCCAGAGTTCCTCTCCACATGGCCCTACGGC
AAATCGATCTACGACAATCCGATCGCGGCAGCCGATCGCATCACCGTACCCGGTTACCGG
TACGACCCGCTCCACCGCGACACCTACGGTTACTCGCCGAGGCCGATCTTCCCTCACAAT
TACTCGTCCTCTCTCGACAGGTACCGACCGGGTAAGTCAGGACGTTACTAAAAaGaaaaa
aaCaAAAAaCaaGATCGACATCTAGACAACAACTatGaTGTGGaGTGCCAAAAAAaaGAa
TtAaTTTTtAGtATTATAGAAAaaGTAAAAGAAAACGGTCGGACGTCTGGTGAAAACGAT
TTTC
>isotig00106  gene=isogroup00017  length=664  numContigs=3
AGTGACGTGTGTGTTCGACGAGATCTAAaGACGTTGGTAGGGGAGCGACGTTGTATGGTA
TCGACGTTGAGCGTCCAGACGCGCTACCAGTTAGTATCGAACACCAGTCGCCGCAAACGA
CTCGATTAGAGAACACTTAGAGGACCGATCGAATACCTAGAGGACGCCAAAATGTTTAAA
AATCACTTGGAGATGATAGGCCGAAATGAGACGGCTTCGAAAAAAGCAAAATTCTGGCAG
TCTTTCGTCAGATCCTTGAAAGGATCCGACGACATCCGTGCAACAGACAGTGTCAGACCA
CGTAGCCTCTTCAGACCACTCAGCGACTATCCAGAGTTCCTCTCCACATGGCCCTACGGC
AAATCGATCTACGACAATCCGATCGCGGCAGCCGATCGCATCACCGTACCCGGTTACCGG
TACGACCCGCTCCACCGCGACACCTACGGTTACTCGCCGAGGCCGATCTTCCCTCACAAT
TACTCGTCCTCTCTCGACAGGTACCGACCGGGTAAGTCAGGACGTTACTAAAAaGaaaaa
aaCaAAAAaCaaGATCGACATCTAGACAACAACTatGaTGTGGaGTGCCAAAAAAaaGAa
TtAaTTTTtAGtATTATAGAAAaaGTAAAAGAAAACGGTCGGACGTCTGGTGAAAACGAT
TTTC
>isotig00107  gene=isogroup00018  length=467  numContigs=3
ACATTTACCAACATCAGCTCCTCTAGTGTCATTTTtGATCATTACTAACTGCCAACAGCG
TTCCTAGCGTTGAAAATGCGAACcTTTTCGTTTTGACAGCCATTAGCAATTGCAACcGCG
TGTTCGTATCTGAGAATTGTAAGCAATTTATTAACGTACGCAAAAATGGAAAACGACGCT
GGAGAATTCGTTGATCTCTATTGCCCACGCAAATGTTCTGCCAGTAACAGAATTATTCAC
GCTAAGGACCATGCTTCAATACAGCTATCGATTGCTGATGTTGATCCGGTCACAGGTATT
ATGACAGACAATGCGAAAATTTATGCTCTTTGTGGGGCTATTCGACGAATGGGTGAATCT
GATGATTGTATCGTAAGGTTAGCAAAGAAGGATGAATTGCTTGCGTCGAACTTTTAGATA
TAATTGTAAACTTATGCCTGTTTAAATAAATAACTTAaGAAGataCT
>isotig00108  gene=isogroup00018  length=463  numContigs=3
ACATTTACCAACATCAGCTCCTCTAGTGTCATTTTtGATCATTACTAACTGCCAACAGCG
TTCCTAGCGTTGAAAATGCGAACcTTTTCGTTTTGACAGCCATTAGCAATTGCAACcGCG
TGTTCGTATCTGAGAATTGTTTGTGTTTCAGGTACGCAAAAATGGAAAACGACGCTGGAG
AATTCGTTGATCTCTATTGCCCACGCAAATGTTCTGCCAGTAACAGAATTATTCACGCTA
AGGACCATGCTTCAATACAGCTATCGATTGCTGATGTTGATCCGGTCACAGGTATTATGA
CAGACAATGCGAAAATTTATGCTCTTTGTGGGGCTATTCGACGAATGGGTGAATCTGATG
ATTGTATCGTAAGGTTAGCAAAGAAGGATGAATTGCTTGCGTCGAACTTTTAGATATAAT
TGTAAACTTATGCCTGTTTAAATAAATAACTTAaGAAGataCT
>isotig00109  gene=isogroup00018  length=463  numContigs=3
ACATTTACCAACATCAGCTCCTCTAGTGTCATTTTtGATCATTACTAACTGCCAACAGCG
TTCCTAGCGTTGAAAATGCGAACcTTTTCGTTTTGACAGCCATTAGCAATTGCAACcGCG
TGTTCGTATCTGAGAATTGTTTGTGTTTCAGgtACGCAAAAATGGAAAACGACGCTGGAG
AATTCGTTGATCTCTATTGCCCACGCAAATGTTCTGCCAGTAACAGAATTATTCACGCTA
AGGACCATGCTTCAATACAGCTATCGATTGCTGATGTTGATCCGGTCACAGGTATTATGA
CAGACAATGCGAAAATTTATGCTCTTTGTGGGGCTATTCGACGAATGGGTGAATCTGATG
ATTGTATCGTAAGGTTAGCAAAGAAGGATGAATTGCTTGCGTCGAACTTTTAGATATAAT
TGTAAACTTATGCCTGTTTAAATAAATAACTTAaGAAGataCT
>isotig00110  gene=isogroup00018  length=450  numContigs=3
ACATTTACCAACATCAGCTCCTCTAGTGTCATTTTtGATCATTACTAACTGCCAACAGCG
TTCCTAGCGTTGAAAATGCGAACcTTTTCGTTTTGACAGCCATTAGCAATTGCAACcGCG
TGTTCGTATCTGAGAATTGTACGCAAAAATGGAAAACGACGCTGGAGAATTCGTTGATCT
CTATTGCCCACGCAAATGTTCTGCCAGTAACAGAATTATTCACGCTAAGGACCATGCTTC
AATACAGCTATCGATTGCTGATGTTGATCCGGTCACAGGTATTATGACAGACAATGCGAA
AATTTATGCTCTTTGTGGGGCTATTCGACGAATGGGTGAATCTGATGATTGTATCGTAAG
GTTAGCAAAGAAGGATGAATTGCTTGCGTCGAACTTTTAGATATAATTGTAAACTTATGC
CTGTTTAAATAAATAACTTAaGAAGataCT
>isotig00111  gene=isogroup00018  length=425  numContigs=2
CCATTAGCAATTGCAACCGCGTGTTCGTATCTGAGAATTGTAAGCAaTTTATTAACGTAA
TTATCCTtATTtATATATATAAAaTAACATAaTGCGTTaGGTTTGTGTTtCAGGTACGCA
AAAATGGAAAACGACGCTGGAGAATTCGTTGATCTCTATTGCCCACGCAAATGTTCTGCC
AGTAACAGAATTATTCACGCTAAGGACCATGCTTCAATACAGCTATCGATTGCTGATGTT
GATCCGGTCACAGGTATTATGACAGACAATGCGAAAATTTATGCTCTTTGTGGGGCTATT
CGACGAATGGGTGAATCTGATGATTGTATCGTAAGGTTAGCAAAGAAGGATGAATTGCTT
GCGTCGAACTTTTAGATATAATTGTAAACTTATGCCTGTTTAAATAAATAACTTAaGAAG
ataCT
>isotig00112  gene=isogroup00019  length=1962  numContigs=4
AGGtAGtAAACTTTTATTTTAaTAAAAAaTAaTAGTGATAATCGTCATGGTTCATGTATG
TAAGAGATATTACTTTTTGTACCGTATTGTAATATTCCTCCTCTTGCATCGTTTTtATTA
AAAAGAAaTGTTTATCGTTTAATAATTACAGTAGGTATATAATATTATAAAACAATATTA
CTATACAGTTTTTTACGAAGAGAAAGGGGCAACAAGGGGGGTTCATCAGGTGATAAATAA
TTCGCAGAAAAATATCTGATGTCGATATTGGGCTAAATTAAACCTAAAAAaTAATAATTA
AATATTtCTAAGGTAATAATTAATAATAATAATAGGTACAAAGGTCGATATCAGAATATT
GGATTATTTGACCACCCGCCCCTGTTTTATTTTACATCTTTTTTTTTTtACTTAGTGACT
GTCTATTTCTCTTGTGGATCAATTTTTTTCGTATTTGCGACACTTCATGtATTTTTTTTT
tGAAAATCTACAATTTTTtAATTTAATTAAAAAAATACTTAAAAaCGTTTTTAAGGTCTA
ATTTTTTTATTTTATTTCTCAGAAGGCTCATTACGCGATGAAGGGGCTGGTCTAGGTTtC
CCCTTCGGTGGTGGATTGGAGGCGGCTCGCGACGAACTGCTCTGAAGACCGGCCAATAAC
TCACTCTTCCTAATGCTCTTCAGATCCAAGTCGCCATAGTAATCTTCGCAtCcAGGTACA
tCTtCTGGAtCTTCGCAGttGcCGGtACCtTCAGCAtCACCGATCTTGAAtACCGTTCCA
ATTGGACAACCATATTCCCTGGCTACTCCTTCCAAGCAAATATAGTATTTGCGGCAATCG
TCTGGGTGGGCGTGTCTGGAGaAGGAtCCAGAAtTGCtAACtTCACCTGGCGcTgGGCAG
GAGAAGCCtCCGGCtACcTtCATTTTtacaTTCtgGtActTGaTCGGCCCaCAtGCACaC
TCTAGCTTCACGATCGTAAGCCAATCCAGGCGAACATTGgTACCTTgAAGCTTCTCCGTT
CCAGCAGTTCCAGAAGACGtCGCatTTGGtGTCgTCgGGGaAGAtGcCGTATaAAaCGCT
CgCAAtGCGGcGtCGAAAttGCtGGTTCTAAttGCGttCtttCACCGCaatCGACGttAT
GGAtAtAGTCGcAGTTCTCCGTCAGATACTTGGGGTCGCTAGCATCGAACGCCAAACCGT
TTCCGCAGGTCTTCAGTTCAGCGGCGTTATTATCGCACTTCCAATATTTGTCGCAGCTCA
CCGGATGTGGATAGAAACCGAAATCGTCTGGGCATTTGAAGTTATCTTGGGCGAAAGCAG
AAAGGCAAAGTGCACTTAGCACAACCACACaACACGCAACGGTCtTCATCGtTATTTTtG
GtTCACtTGAAAaCGTCTAACTGCGCCAACCCGAACGTAGCTGTCGAACCTAACGCACCG
ACACAACAATACAACTCCAATCCTTATTACAATCAACCCGCACAACCACAATACAATCCA
GCGCCTCAATATAATCCCGCACCACAATACAATGCCATCCCCcAGTATAAcCCTGCGCCA
CAAtAtAAtCCTGCTCCGCAATACAACCCTGCACCGCAGAATAATCAAGCTCAGGACGCC
TTAAACAGAGGCGaATaCATTGGAgATGGTGATTACCGTGGAGAAGGTCTTGCGGAATCC
GGTGCCTATGGATCAGCAGATAATTCTCAAGCCTACAACACTAATCCAGCTCCGGCTTAC
AATCCGGCAGGACAATATCAAGCGCCTGCACCTTCAGTTCCTAACTACAATCAACCTGCT
AACGTTCCAGCTGGCGTAGATCCACACTCATGTCCAAATTATCCATTCTGTAGTTAAATA
AATCATTTTCATATAGTGAAATTATAATTACTGTTATTTTTGTGATATTGATACACCTTT
ATAAGTTTTCATGAATAAAATAAGGATTATACCAcAaaaaaa
>isotig00113  gene=isogroup00019  length=1456  numContigs=4
acCaaAAAtCGATGTAGATAACTCCTTGGTACAGCTTACTTTACATTCTTAAGAGTACTC
ACGAGATgACTAAGAGATGAACGACGATGATGACAAACAAGATGATGTAGAGCCCTTTtC
TtGAAGGAATAAACAGGTAACGTTGCTACTAATAaCCTAACttCTTGAGAGCTTtGAGGT
CAACATCTTTGTAATAATCTTCACAtCcAGGTACAtCTtCTGGAtCTTCGCAGtTGcCGG
tACCtTCAGCAtCACCGATCTTGAAtACCGTTCCAATTGGACAACCATATTCCCTGGCTA
CTCCTTCCAAGCAAATATAGTATTTGCGGCAATCGTCTGGGTGGGCGTGTCTGGAGaAGG
AtCCAGAAtTGCtAACtTCACCTGGCGcTgGGCAGGAGAAGCCtCCGGCtACcTtCATTT
TtacaTTCtgGtActTGaTCGGCCCaCAtGCACaCTCTAGCTTCACGATCGTAAGCCAAT
CCAGGCGAACATTGgTACCTTgAAGCTTCTCCGTTCCAGCAGTTCCAGAAGACGtCGCat
TTGGtGTCgTCgGGGaAGAtGcCGTATaAACGCTCgCAAtGCGGcGtCGAAAttGCtGGT
TCTAAttGCGttCtttCACCGCaatCGACGttATGGAtAtAGTCGcAGTTCTCCGTCAGA
TACTTGGGGTCGCTAGCATCGAACGCCAAACCGTTTCCGCAGGTCTTCAGTTCAGCGGCG
TTATTATCGCACTTCCAATATTTGTCGCAGCTCACCGGATGTGGATAGAAACCGAAATCG
TCTGGGCATTTGAAGTTATCTTGGGCGAAAGCAGAAAGGCAAAGTGCACTTAGCACAACC
ACACaACACGCAACGGTCtTCATCGtTATTTTtGGtTCACtTGAAAaCGTCTAACTGCGC
CAACCCGAACGTAGCTGTCGAACCTAACGCACCGACACAACAATACAACTCCAATCCTTA
TTACAATCAACCCGCACAACCACAATACAATCCAGCGCCTCAATATAATCCCGCACCACA
ATACAATGCCATCCCCcAGTATAAcCCTGCGCCACAAtAtAAtCCTGCTCCGCAATACAA
CCCTGCACCGCAGAATAATCAAGCTCAGGACGCCTTAAACAGAGGCGaATaCATTGGAgA
TGGTGATTACCGTGGAGAAGGTCTTGCGGAATCCGGTGCCTATGGATCAGCAGATAATTC
TCAAGCCTACAACACTAATCCAGCTCCGGCTTACAATCCGGCAGGACAATATCAAGCGCC
TGCACCTTCAGTTCCTAACTACAATCAACCTGCTAACGTTCCAGCTGGCGTAGATCCACA
CTCATGTCCAAATTATCCATTCTGTAGTTAAATAAATCATTTTCATATAGTGAAATTATA
ATTACTGTTATTTTTGTGATATTGATACACCTTTATAAGTTTTCATGAATAAAATAAGGA
TTATACCAcAaaaaaa
>isotig00114  gene=isogroup00019  length=735  numContigs=3
ATTGtAGATACTAGCAACAAACaGTGAACAaTATGTTCGTAAAaTTGGCCACATTAGCTT
GCGCTTTGGCTTACGCCTCTGCCGCATGGAATGGCCCATtgTTGtGtcGgCGGCGTTCCT
GCTTCTCAAGTTCCGGCGGGGATCAGCCTACAAGCTTGTCCAAATTATCCTAACTGCGCC
AACCCGAACGTAGCTGTCGAACCTAACGCACCGACACAACAATACAACTCCAATCCTTAT
TACAATCAACCCGCACAACCACAATACAATCCAGCGCCTCAATATAATCCCGCACCACAA
TACAATGCCATCCCCcAGTATAAcCCTGCGCCACAAtAtAAtCCTGCTCCGCAATACAAC
CCTGCACCGCAGAATAATCAAGCTCAGGACGCCTTAAACAGAGGCGaATaCATTGGAgAT
GGTGATTACCGTGGAGAAGGTCTTGCGGAATCCGGTGCCTATGGATCAGCAGATAATTCT
CAAGCCTACAACACTAATCCAGCTCCGGCTTACAATCCGGCAGGACAATATCAAGCGCCT
GCACCTTCAGTTCCTAACTACAATCAACCTGCTAACGTTCCAGCTGGCGTAGATCCACAC
TCATGTCCAAATTATCCATTCTGTAGTTAAATAAATCATTTTCATATAGTGAAATTATAA
TTACTGTTATTTTTGTGATATTGATACACCTTTATAAGTTTTCATGAATAAAATAAGGAT
TATACCAcAaaaaaa
>isotig00115  gene=isogroup00019  length=258  numContigs=2
ATTATATTGAGGCGCTGGATTGTATTGTGGTTGTGCGGGTTGATTGTAATAAGGATTGGA
GTTGTATTGTTGTGTCGGTGCGTTAGGTTCGACAGCTaCGTTCGGGTTGGCGTAGATCCA
CACTCATGTCCAAATTATCCATTCTGTAGTTAAATAAATCATTTTCATATAGTGAAATTA
TAATTACTGTTATTTTTGTGATATTGATACACCTTTATAAGTTTTCATGAATAAAATAAG
GATTATACCAcAaaaaaa
>isotig00116  gene=isogroup00020  length=1403  numContigs=4
TTACTTCATGTACAGATGATGCTGCATTTGGTGCGGTTGAAAGGAGTTTCTCTGTTGTTA
CTGAAGGCCCATTAGACGTGTTACTACAGCTAATTGGCTTTGTTGACAAATTATTAATAG
CTTCtATTtGAATTCTCAATTCATTGTTTATtCTTTGCTCCTCTGTAaGCCTCTCCGAAA
GGCGATCCATTTCCTCACTTATTCTCTCACACTGAAGTGCTGTGTTATTTAGGGCAGCTT
GATTTAaCTTCAGCGCATTATTACTTATCAGTCTTTGATTTTCTTCTTTTTcTgCTGCTA
GTTGCGTTTCCAATTGTGACAATTGCACCCGCAACTGATTTATTTGTTCTTGTAACAATT
CCACTTGTTCTTTCAACAAACTTATTCTCGTATCCTTTTCACTAATCGCTTTTTCTCTTG
ttaTCGCCAGCGAGTTGTTGTATAGTGTTTTGTTCGTTCTTCTTCTTCTTTTTTTcTTtA
GCACCATTAGGAATAATACCAGAAATAaTTCCGTTAGTTTGAGGCACTATAGTCACCTGT
TCCACAACtGGTtCTACGGCTGGAGGTTCTTTTtCAATCGCATTTtGCGGAACAGATTCA
TGTGTTTGGTGTTtAGAAGTTTTTTtATTCGTTTtGACTTCACCTGGTtCAATTTCATTC
TTATTGGTTTCGGTTTTATTGGTATTCTGtTTTTGTTTGGGAGATTTTTCCTTTGGAGCA
CTTTCTAATTTGACTGCTTCATCtTTTTGTATAATAAAGGAATGCATTAGTtCAAAATCA
TCTTTAGGATGAAGCTGTTCAAaGTTGTTGGCAGGTGGCACTtCGTCAACCTGCACAATT
TtCTCCAATGACATGTCTCTACTTAGAAGGaTAGGACGAACCTTATCCTTTTTtGAACGC
CTCTTCGTAATCTCTTTAACAGGTTCTTCCAAAaCTTGTGGTTCTTTAAATTCAACATGA
TGCTTGGTTTGTACATTAGTTTCTGAAGAAGTAGATTCTGTTGCTTCTGCCATAGCGTCA
GCATTTTCTGAATCTTCAGCTGTTTCTGCATCATTTATTATGGATTGtAATTTTTCTTTt
ACCTTTTtACCAGCCTTCTTCTGTTTCTTATCCTTTACTTTTGACTTATTTtGTGTTCCA
AGTAATATACCAGTTTGCTGTCTTTGTTCAGCTATTGCTTCTTCGTAGCTTTTCTCTTTC
ATAACCACCGATGATATAAGTAaTAAAATAACAGCTGAAACTACAACGAATCCCAACCAA
ACTAAACCAGTTTGCCAGTCCATCATCATCTTGTTCTTAAAAAGAAAACTAATCGAGTAG
AAGAATTTATTAAAAAAAaCAAGTAACTAACGTTAATATCCAAAGTATACACACTGAACC
ACTTCACTGCCAAAATGCACAAT
>isotig00117  gene=isogroup00020  length=1181  numContigs=4
TAACAGTTTTTCCTTTTCGGCAAGCtTGCTTCTTAAGTTttttGTAAAGGATCGGCTTTG
CCcTCGCTCCATTCATCGATAACCGCAGGTGCCTCAtGCTGCTTGTTTAGTAACATATCA
ATAAGAGATTGTAccTCAGAACGAGACAATTCAGCTTTACGCACCAAGGTTGTTAGTATT
TGAAGATCAACTCCTtGTTTATCGCCAGCGAGTTGTTGTATAGTGTTTTGTTCGTTCTTC
TTCTTCTTTTTTTcTTtAGCACCATTAGGAATAATACCAGAAATAaTTCCGTTAGTTTGA
GGCACTATAGTCACCTGTTCCACAACtGGTtCTACGGCTGGAGGTTCTTTTtCAATCGCA
TTTtGCGGAACAGATTCATGTGTTTGGTGTTtAGAAGTTTTTTtATTCGTTTtGACTTCA
CCTGGTtCAATTTCATTCTTATTGGTTTCGGTTTTATTGGTATTCTGtTTTTGTTTGGGA
GATTTTTCCTTTGGAGCACTTTCTAATTTGACTGCTTCATCtTTTTGTATAATAAAGGAA
TGCATTAGTtCAAAATCATCTTTAGGATGAAGCTGTTCAAaGTTGTTGGCAGGTGGCACT
tCGTCAACCTGCACAATTTtCTCCAATGACATGTCTCTACTTAGAAGGaTAGGACGAACC
TTATCCTTTTTtGAACGCCTCTTCGTAATCTCTTTAACAGGTTCTTCCAAAaCTTGTGGT
TCTTTAAATTCAACATGATGCTTGGTTTGTACATTAGTTTCTGAAGAAGTAGATTCTGTT
GCTTCTGCCATAGCGTCAGCATTTTCTGAATCTTCAGCTGTTTCTGCATCATTTATTATG
GATTGtAATTTTTCTTTtACCTTTTtACCAGCCTTCTTCTGTTTCTTATCCTTTACTTTT
GACTTATTTtGTGTTCCAAGTAATATACCAGTTTGCTGTCTTTGTTCAGCTATTGCTTCT
TCGTAGCTTTTCTCTTTCATAACCACCGATGATATAAGTAaTAAAATAACAGCTGAAACT
ACAACGAATCCCAACCAAACTAAACCAGTTTGCCAGTCCATCATCATCTTGTTCTTAAAA
AGAAAACTAATCGAGTAGAAGAATTTATTAAAAAAAaCAAGTAACTAACGTTAATATCCA
AAGTATACACACTGAACCACTTCACTGCCAAAATGCACAAT
>isotig00118  gene=isogroup00020  length=868  numContigs=2
TTACTTCATGTACAGATGATGCTGCATTTGGTGCGGTTGAAAGGAGTTTCTCTGTTGTTA
CTGAAGGCCCATTAGACGTGTTACTACAGCTAATTGGCTTTGTTGACAAATTATTAATAG
CTTCtATTtGAATTCTCAATTCATTGTTTATtCTTTGCTCCTCTGTAaGCCTCTCCGAAA
GGCGATCCATTTCCTCACTTATTCTCTCACACTGAAGTGCTGTGTTATTTAGGGCAGCTT
GATTTAaCTTCAGCGCATTATTACTTATCAGTCTTTGATTTTCTTCTTTTTcTgCTGCTA
GTTGCGTTTCCAATTGTGACAATTGCACCCGCAACTGATTTATTTGTTCTTGTAACAATT
CCACTTGTTCTTTCAACAAACTTATTCTCGTATCCTTTTCACTAATCGCTTTTTCTCTTG
TTGCTATTTCTTCGTTCTTCTTTTCAATTTTCTTCGACCATTCCAATTCCGCTTCGGCCG
tTTTCTTCTGTAATTCCTGTAACAAGtTTGTCAtTATTCActTTAAATTTCGCTTGTaTT
TTTCaATTTGTGTTTGTAAtTTtGCtATTTCAGTATCATCAACAGGTTCTACTGTTTtAG
GCTTTTCCAGGTCTTTAATATAAATTCCGATAGTAGATTCCATTtGCGAAATCCACTGGT
CATATAAAaGACTATCATCAACCTTTAGGTTAGGAAACAAtCTTTGCAACACtTTTTtCt
GCTGtAACTGCTCATGTTGTTTTATCGCAGCGATTTCACTATTcaagattaattgtagtc
tttttattacgattttcggctgcatttaaggcttccatcactttccagttctttttacgt
aattcattatttttttctttctgttggt
>isotig00119  gene=isogroup00021  length=777  numContigs=4
CAATCTTATTTCTTTtAACCGAATTTTACAAAATATAATAATTGGATTAACAAACCTTTT
ACTGTGTATATTATTTTCCATTATTATTACGCTTTGTTTTTTTtGTTTGCAATGGTTTAT
ACATATTTTAAAATTTCAAAATCGTCGGTTTGATATGCTTCGCCACTGATAGGATACCAT
CCTCGATATCCCTTATATTGACTACTTGCTGGGAAAACTTTGCTAACTTGCCACTCTCCT
TGGAGAAATACTTTGCCGATATAAAGGGTAGAATCTAATTCATATCCGCCAACAACTAAA
TTCTTCAGGCCATCTCCGGTTAGTGAGTCTGAAGTTACGCGCTCCCAAGAAAAACGGCTG
TCGTCCTTGTCACATAGAAACTTTATTGCGTTTTTGAAGCTGAGTTTTTTACCGCCTTTC
TCAGTGACTACTGCTTTTTTGGAGGAATCGAAACTGCCCGGTAGTATACCATAGTAATTT
GCCCGAACTTCTCTTTTCGCGGACGAATACAAAGGCATCGGTAGCGAAAAATCGTAAGGT
GCCTGAGCTATTACTATACCATTGGTGCTGATTGCACAAGGTGGTATATCTTCGTTGTAG
TCTACCCAGCAATAGAAaGCTGTAGCCAACTTCAcAATGCAGAATAGTAAACAAtAGAaG
atCTTTaAaTTTGCCATcTTTtACCATCAACTTCAAAtgTAAGAAGACAGCACTACTCTt
CAACTAGCGCAAGGATGATCGTACAGCAAGTATATATACATACATCCACGGTGAAAG
>isotig00120  gene=isogroup00021  length=727  numContigs=4
CAATCTTATTTTATTTTAACCAAATTTTACAAAATACAATAATTGGATTAACAAACTTTT
TACTGTGTATATTATTTTCCATTATTATTATTACATTCTGTTTTTTTtGTTTTtGTTTCC
AATGCTTTATTTATATTTTAAAACTTGAAAATCGTCGGTTTGATATAGTGTGTCATTGCT
AAGATACCATCCTCGATATCCCTTAAATTGACTACTTGCTGGGAAAACTTTGCCAACTTG
CCACTCTCCTTCGAGAAATACTTTGCCGATATAAATGTTAGAATTTGATTCGTATCCGCC
AAGAACTAAATTCTTCAGGCCATCCCCGGCTAGTGAGTCTGAATTTACGCGCTCCCAAGA
AAAACGGCTGTCGTCCTTGTCACATAGAAACTTTATTGCTTCATCCAAAACGACTTTTTt
GCCACCCcTTTCAGTGACTACTGTTTTCGTGGAGAAATCGAAACTGCCCGGTAGTAAACC
ATAGTAAGGTGCCTGAGCTATTATTATACGgTTGGTGGTGATTACACAACGTGGTATATC
TTCTATGAAGTCTCTCCAGCAATAGAAaGCTGTAGCCAACTTCAcAATGCAGAATAGTAA
ACAAtAGAaGatCTTTaAaTTTGCCATcTTTtACCATCAACTTCAAAtgTAAGAAGACAG
CACTACTCTtCAACTAGCGCAAGGATGATCGTACAGCAAGTATATATACATACATCCACG
GTGAAAG
>isotig00121  gene=isogroup00021  length=729  numContigs=2
TTTGCAATCttAtTTTtATTTTAACAGAAtTTtACAACATACAAtAATCAGAtTAACAAA
CTTTTtACTGTGTATATTATGTTCCATTGTTATTACATTTTGTTTTtCTTTGTTGACAAT
GCTTTATTTGTATTTTAAAATTTCAAAATCGTTGGTCATATATATTTTGTTACTGTCAGT
ATACCATCCTCGAAATCCCCTATAAGCACTACTTGCTGGGAAAACTTTCCCAACTTTCCA
CACTCCTTGGTGAAATACTTTGCCGATATAAAGGGTAGTACCAACTTCATATCCGCCAAT
AACTAAATCCTTtAGGCCGTCTCCGATCAGTGAGTCTGaAGtTGCGTGCTCCCAATAAAA
TTTACTGCTGTCGTCGGAACACAGAAACCTTATTCCTTTGGACACAACAACTTTTTtcCC
GGCAtCTTCAGTAATTGCTGTTTCGTGGACGGATAGAAACTCGCCGGTAGTAAATCACCG
TAAACTACCTGAGCTATTACTATACCATTGGTGGTGACTGCACTAGCTGGTATATCGTTT
GTGTAGTCTTTCCAGCAATAGTCCATAGCTCCTGTAGCCAACTTCAcAATGCAGAATAGT
AAACAAtAGAaGatCTTTaAaTTTGCCATcTTTtACCATCAACTTCAAAtgTAAGAAGAC
AGCACTACTCTtCAACTAGCGCAAGGATGATCGTACAGCAAGTATATATACATACATCCA
CGGTGAAAG
>isotig00122  gene=isogroup00021  length=683  numContigs=2
GGTATTAACAAACTTTTTATTGTGTGTATTATGTTCCATTGTTATTACATTTTGTTTTTC
TTTGTTGAAAATGCTTTATTTGTATTTTAAAATTTCAAAATCGTTGGTCACATATACTTT
GTTACTGTCAGTATACCATCCTCGAAATCCCCTATAAGCACTACTTGCTGGGAAAACTTT
CCCAACTTTCCACACTCCTTGGTGAAATACTTTGCCGATATAAAGGGTAGTACCAACTTC
AAATCCGCCAATAACTAAATCCTTCAGGCCGTCTCCGGTTAGTGAGTTTGTAGTTACGTG
CTCCCAATaAAATTGACtGCTAtTGTCGGAACACAGAATCCAtTATTCCTTTGGACACAA
CAACtTTTTtCCCGGCATCTTCAGTAATTGCGGTTTTCGTGGACGGATAGAAACTGGCCG
GTAGTAAATCACCaTAAACTACCTGAGCTATTACTATACCATTGGTGCTGACTGCACAAG
CTGGTATATCTTTTGTGTAGTGTTTCCAGCAATAGTCCACAGCTCCTGTAGCCAACTTCA
cAATGCAGAATAGTAAACAAtAGAaGatCTTTaAaTTTGCCATcTTTtACCATCAACTTC
AAAtgTAAGAAGACAGCACTACTCTtCAACTAGCGCAAGGATGATCGTACAGCAAGTATA
TATACATACATCCACGGTGAAAG
>isotig00123  gene=isogroup00022  length=520  numContigs=4
AGTTAACCTTTTTGAGGAACAGTGATAAAGATGTTCTGAATAGTATAAAATGCAACATAA
ATATATTGCATGTGTAAACAGTGTAACAACAGTGCTGCTACAATGAAAACTTCAATAGTA
TTTGGCCTACTCTTATTAATCACTATAACATCATCACTACCTTATGGtGAGCACCATGGT
GGCTATGGCGGTCAAGGCCATGGTGGAGGGCCAGGCGGTGGACAAGGgCAGGGACATAGT
GGAGGTTATGGGCCTGGAGGTGGTCATGGACAAGGAGGTGGTTTTGGAGGCGGCCACGGA
CCAGGAGGTGGTTTTGGAGGTGGTCAAGGTCAAGGTCAAGGATATGGTCAGGGTGGTCAT
GGTGGATACAAAACCCATGGTTACTAATCTATTATTATTAGGAAAaGCAAATTTtATTtA
AATAAGATTTCATTTGTAAGAAAaTATAACTATGTAGATACGTATTTAATATAGCATGaC
ATATTTCcTAAATAAAAaTTTAATGAAGCGaCgccaaaac
>isotig00124  gene=isogroup00022  length=520  numContigs=4
AGTTAACCTTTTTGAGGAACAGTGATAAAGATGTTCTGAATAGTATAAAATGCAACATAA
ATATATTGCATGTGTAAACAGTGTAACAACAGTGCTGCTACAATGAAAACTTCAATAGTA
TTTGGCCTACTCTTATTAATCACTATAACATCATCACTACCTTATGGtGAGCACCATGGT
GGCTATGGCGGTCAAGGCCATGGTGGAGGGCCAGGCGGTGGACAAGGgCAGGGACATAGT
GGAGGTTATGGGCCTGGAGGTGGTCATGGACAAGGAGGTGGTTTTGGAGGCGGCCACGGA
CCAGGAGGTGGTTTtGGAGGTGGTCAagaTCAAGGTCAAGGATATGGTCAGGGTGGTCAT
GGTGGATACAAAACCCATGGTTACTAATCTATTATTATTAGGAAAaGCAAATTTtATTtA
AATAAGATTTCATTTGTAAGAAAaTATAACTATGTAGATACGTATTTAATATAGCATGaC
ATATTTCcTAAATAAAAaTTTAATGAAGCGaCgccaaaac
>isotig00125  gene=isogroup00022  length=514  numContigs=4
AGTTAACCTTTTTGAGGAACAGTGATAAAGATGTTCTGAATAGTATAAAATGCAACATAA
ATATATTGCATGTGTAAACAGTGTAACAACAGTGCTGCTACAATGAAAACTTCAATAGTA
TTTGGCCTACTCTTATTAATCACTATAACATCATCACTACCTTATGGtGAGCACCATGGT
GGCTATGGCGGTCAAGGCCATGGTGGAGGGCCAGGCGGTGGACAAGGgCAGGGACATAGT
GGAGGTTATGGGCCTGGAGGTGGTCATGGACAAGGAGGTGGTTTTGGAGGCGGCCACGGA
CCAGGAGGTGGTTTTGGAGGTGGTCAAGGTCAAGGATATGGTCAGGGTGGTCATGGTGGA
TACAAAACCCATGGTTACTAATCTATTATTATTAGGAAAaGCAAATTTtATTtAAATAAG
ATTTCATTTGTAAGAAAaTATAACTATGTAGATACGTATTTAATATAGCATGaCATATTT
CcTAAATAAAAaTTTAATGAAGCGaCgccaaaac
>isotig00126  gene=isogroup00022  length=460  numContigs=3
AGTTAACCTTTTTGAGGAACAGTGATAAAGATGTTCTGAATAGTATAAAATGCAACATAA
ATATATTGCATGTGTAAACAGTGTAACAACAGTGCTGCTACAATGAAAACTTCAATAGTA
TTTGGCCTACTCTTATTAATCACTATAACATCATCACTACCTTATGGtGAGCACCATGGT
GGCTATGGCGGTCAAGGCCATGGTGGAGGGCCAGGCGGTGGACAAGGgCAGGGACATAGT
GGAGGTTATGGGCCTggAGGTGGTCAAGGTCAAGGTCAAGGATATGGTCAGGGTGGTCAT
GGTGGATACAAAACCCATGGTTACTAATCTATTATTATTAGGAAAaGCAAATTTtATTtA
AATAAGATTTCATTTGTAAGAAAaTATAACTATGTAGATACGTATTTAATATAGCATGaC
ATATTTCcTAAATAAAAaTTTAATGAAGCGaCgccaaaac
>isotig00127  gene=isogroup00022  length=454  numContigs=3
AGTTAACCTTTTTGAGGAACAGTGATAAAGATGTTCTGAATAGTATAAAATGCAACATAA
ATATATTGCATGTGTAAACAGTGTAACAACAGTGCTGCTACAATGAAAACTTCAATAGTA
TTTGGCCTACTCTTATTAATCACTATAACATCATCACTACCTTATGGtGAGCACCATGGT
GGCTATGGCGGTCAAGGCCATGGTGGAGGGCCAGGCGGTGGACAAGGgCAGGGACATAGT
GGAGGTTATGGGCCTggAGGTGGTCAAGGTCAAGGATATGGTCAGGGTGGTCATGGTGGA
TACAAAACCCATGGTTACTAATCTATTATTATTAGGAAAaGCAAATTTtATTtAAATAAG
ATTTCATTTGTAAGAAAaTATAACTATGTAGATACGTATTTAATATAGCATGaCATATTT
CcTAAATAAAAaTTTAATGAAGCGaCgccaaaac
>isotig00128  gene=isogroup00023  length=549  numContigs=3
CTTtCCGATCCcATGTTTACTGGTTAGTGTATAGAATGTGTTGTTTTTATAAATTTATTC
GATAACATCAGCATTTTGGTGATGTATAATTATTTTAAATAGTTTGATTCAAAATCTACT
TTCAACTAGCGATACGCTGATGGTAATATTTATCATTTTTTTtAGGCCACAATGGTGCAG
CGGTTAGTTTTTAGGCGACGTTTGTCCTATAACACAAATTCAAATAAAAGACGCATAGTC
CGTACCCCTGGTGGTAAACTAGTTTACCAATACCTGAAGAAACCTAGGAAGGTTCCGAGA
TGCGGCCAATGTAAAGATAAGCTAAGGGGTATTGTgCCAGCGAGACCACAAGAAAGATCc
CGTATGTGCAGACGTAAGAAGACTGTCAAAAGGGCGTACGGTGGTGTTCTTTGTCACAAG
TGcGTTAAAGAGAAGATTGTAAGAGCCTTCCTACTAGAAGAACAAAAAaTTGTTATTAAA
GTGTTACGAGCTCAAAAAGCTTCAGCGAAAGCTAAGAAATGAGAACATGTTAATAAAGAT
ATAATTTAT
>isotig00129  gene=isogroup00023  length=469  numContigs=2
ACATTTGATAGAGGGCGGTAGAGGTCTAAAACGCTTTCGGTCGGTAACGCCTGTCACTTT
TCccTTTCcGATCCCATGTTTACTGGCCACAATGGTGCAGCGGTTAGTTTTTAGGCGACG
TTTGTCCTATAACACAAATTCAAATAAAAGACGCATAGTCCGTACCCCTGGTGGTAAACT
AGTTTACCAATACCTGAAGAAACCTAGGAAGGTTCCGAGATGCGGCCAATGTAAAGATAA
GCTAAGGGGTATTGTgCCAGCGAGACCACAAGAAAGATCcCGTATGTGCAGACGTAAGAA
GACTGTCAAAAGGGCGTACGGTGGTGTTCTTTGTCACAAGTGcGTTAAAGAGAAGATTGT
AAGAGCCTTCCTACTAGAAGAACAAAAAaTTGTTATTAAAGTGTTACGAGCTCAAAAAGC
TTCAGCGAAAGCTAAGAAATGAGAACATGTTAATAAAGATATAATTTAT
>isotig00130  gene=isogroup00023  length=467  numContigs=3
CTTtCCGATCCcATGTTTACTGGTTAGTGTATAGAATGTGTTGTTTTTATAAATTTATTC
GATAACATCAGCATTTtGGTGATGCCACAATGGTGCAGCGGTTAGTTTTTAGGCGACGTT
TGTCCTATAACACAAATTCAAATAAAAGACGCATAGTCCGTACCCCTGGTGGTAAACTAG
TTTACCAATACCTGAAGAAACCTAGGAAGGTTCCGAGATGCGGCCAATGTAAAGATAAGC
TAAGGGGTATTGTgCCAGCGAGACCACAAGAAAGATCcCGTATGTGCAGACGTAAGAAGA
CTGTCAAAAGGGCGTACGGTGGTGTTCTTTGTCACAAGTGcGTTAAAGAGAAGATTGTAA
GAGCCTTCCTACTAGAAGAACAAAAAaTTGTTATTAAAGTGTTACGAGCTCAAAAAGCTT
CAGCGAAAGCTAAGAAATGAGAACATGTTAATAAAGATATAATTTAT
>isotig00131  gene=isogroup00023  length=462  numContigs=2
CTTtCCGATCCcATGTTTACTGGTTAGTGTATAGAATGTGTTGTTTTTATAAATTTATTC
GATAACATCAGCATTTTGGCCACAATGGTGCAGCGGTTAGTTTTTAGGCGACGTTTGTCC
TATAACACAAATTCAAATAAAAGACGCATAGTCCGTACCCCTGGTGGTAAACTAGTTTAC
CAATACCTGAAGAAACCTAGGAAGGTTCCGAGATGCGGCCAATGTAAAGATAAGCTAAGG
GGTATTGTgCCAGCGAGACCACAAGAAAGATCcCGTATGTGCAGACGTAAGAAGACTGTC
AAAAGGGCGTACGGTGGTGTTCTTTGTCACAAGTGcGTTAAAGAGAAGATTGTAAGAGCC
TTCCTACTAGAAGAACAAAAAaTTGTTATTAAAGTGTTACGAGCTCAAAAAGCTTCAGCG
AAAGCTAAGAAATGAGAACATGTTAATAAAGATATAATTTAT
>isotig00132  gene=isogroup00024  length=1453  numContigs=4
ACAGTTGGTCGTTGAGAGGTCCTTAGACACCGAACATCGAACCAGACGAAATTTTGATTA
TTCTGTAAaTTCTCCTTATTATAaGAAAAAaCCCTAaGCAAAATGCGTGAATGTATCTCA
GTTCATGTTGGGCAAGCTGGCGTCCAAATTGGTAACGCTTGCTGGGAATTGTACTGTCTt
GAGCATGGTATCCAACCCGATGGTCAAATGCCCAGTGATAAAaCTGTCGGAGGAGgTGAT
GACAGTTTCAATACTTTCTTCAGCGAGACTGGTGCtGGGAAACACGTTCCACGAGCAGTT
TTtGtTGATTTGGAACCCACCGTCGTTGATGAAGTAAGAACCGGAACATACAGACAATtG
TTCCATCCAGAACAACTTATCACtGGCAAAGAAGATGCTGCTAATAACtATGCTAGAGGT
CATTATACCATTGGAAAaGAAATTGTCGATTTGGTTTTGGACAGGATTCGTAAATTAGCT
GATCAATGTACTGGACTTCAAGGATTCTTGATTTTCCACTCAtTTGGAGGTGGAACTGGT
TCCGGATTCaaCAttCtcTACTCAttGGAaCGTttGTCTGTTGATTaTGGAAAGAAATCC
AAGTTGGAATTTGCAATCTACCCAGCTccCCAgGTTTCCACAGCAGTTGTcGAGCCaTAC
AATTCCATTTTGACCACCCACACtACtTTAGAACATTCcGATTGtGCTTtCATGGTtGaT
aacGaaGCCatCTacGACAtttGcAGACGTAATTTGGAtATTGAACGTCCAaCATACACC
AACTTGAATCGTTTGATCGGCCAAATCGTATCCTCAATCACCGCCTCTTTACGtttcGAT
GGTGCCCTCAATGTCGATCTTaCtGAaTTCCAAACAAaTTTGGTTCCATAtCCtCGTATC
CATTTCCCACTCGTCACTTACGCCCCAGTAATTTCCGCCGAAAAAGCTTATCACGAACAA
CTATCCGTCGCTGAAATCACCAATGCCTGTTTCGAACCTGCAAATCAAATGGTAAAATGC
GATCCTCgTCATGGCAAATACATGGCTTGTTGCAtGtTtggttAttCGtGGAGAtGtCGt
CCCTaAaGATGTaAACGCTGCTaTCGCCACCATCAAAACTAAACGTACGATTCAATTCGT
CGATTGGTGTCCAACCGGTTTCAAAGTTGgTATTAACTATCAACCACCAACAGTTGTCCc
TGgTGGAGATTTGGCTAAGGTTCAACGGGccGTTTGCATGTTATCCAACACaACaGCTAT
TGCTGAAGCTTGGGCCCGTTTGGATCATAAATTCGATTTGATGTACGCTAAGCGTGCATT
CGTTCATTGGTATGTAGGTGAAGGTATGGAAGAAGGTGAATTTTCTGAAGCTCGCGAAGA
TTTGGCCGCCCTTGAGAAAGATTATGAAGAAGTTGGAATGgATTCTGGAGAAGGCGAAGG
AGAAGGAGCTGAA
>isotig00133  gene=isogroup00024  length=1449  numContigs=4
ACAGTTGGTCGTTGAGAGGTCCTTAGACACCGAACATCGAACCAGACGAAATTTTGATTA
TTCTGTAAaTTCTCCTTATTATAaGAAAAAaCCCTAaGCAAAATGCGTGAATGTATCTCA
GTTCATGTTGGGCAAGCTGGCGTCCAAATTGGTAACGCTTGCTGGGAATTGTACTGTCTt
GAGCATGGTATCCAACCCGATGGTCAAATGCCCAGTGATAAAaCTGTCGGAGGAGgTGAT
GACAGTTTCAATACTTTCTTCAGCGAGACTGGTGCtGGGAAACACGTTCCACGAGCAGTT
TTtGtTGATTTGGAACCCACCGTCGTTGATGAAGTAAGAACCGGAACATACAGACAATtG
TTCCATCCAGAACAACTTATCACtGGCAAAGAAGATGCTGCTAATAACtATGCTAGAGGT
CATTATACCATTGGAAAaGAAATTGTCGATTTGGTTTTGGACAGGATTCGTAAATTAGCT
GATCAATGTACTGGACTTCAAGGATTCTTGATTTTCCACTCAtTTGGAGGTGGAACTGGT
TCCGGATTCaaCAttCtcTACTCAttGGAaCGTttGTCTGTTGATTaTGGAAAGAAATCC
AAGTTGGAATTTGCAATCTACCCAGCTccCCAgGTTTCCACAGCAGTTGTcGAGCCaTAC
AATTCCATTTTGACCACCCACACtACtTTAGAACATTCcGATTGtGCTTtCATGGTtGaT
aacGaaGCCatCTacGACAtttGcAGACGTAATTTGGAtATTGAACGTCCAaCATACACC
AACTTGAATCGTTTGATCGGCCAAATCGTATCCTCAATCACCGCCTCTTTACGtttcGAT
GGTGCCCTCAATGTCGATCTTaCtGAaTTCCAAACAAaTTTGGTTCCATAtCCtCGTATC
CATTTCCCACTCGTCACTTACGCCCCGTAATTTCCGCCGAAAAAGCCTATCACGAACAAC
TGTCCGTAGCTGAAAttACCAAttGCCTGTTTCGAACCTGCAAATCAAATGGTAAAATGC
GATCCTCGtCATGGCAAATAcATGGCTTGTTGCAtGTTGTATCGTGGAGATGTCGTCCCT
AAGGATGTAAACGCTGCGATCGCtACCATCAAAaCTAAACGTACCATTCAATTCGTCGAT
TGGTGTCCAACCGGTTTCAAAGTTGGTATTAATTATCAACCACCAACAGTTGTCCCAGGT
GGAGATTTAGCTAAGGTTCAACgGgCCGtTTGCATGTTATCCAACACGACTGCTaTTGCT
GAAGCTTGGGCCCGTTTGGATCATaAATTCGATTTGATGTACGCTAAGCGTGCATTCGTC
CATTGGTATGTaGGTGAAGGTATGGAAGAAGGTGAATTTTCTGAAGCTCGTGAAGATTTG
GCCGCCCTTGAGAAAGATTATGAAGAAGTTGGAATGgATTCTGGAGAAGGCGAAGGAGAA
GGAGCTGAA
>isotig00134  gene=isogroup00024  length=1453  numContigs=4
ACACACTCGATCGTTGGAAGGTCTTTAGATACCGAACCACGATTTTAACTGAATTTTTTA
CAAATTCTCAATTTTCTAAGAAAAAACTACTAAATCAGCAAAaTGCGTGAATGTATCTCT
GTTCATGTTGGTCAAGCTGGCGTTCAAaTTGGTAACGCTTGTTGGGAGTTGTACTGCCTT
GAGCATGGTATTCAACCTGATGGTCAAATGCCCAGCGATAAAaCTGTTGGAGGAGGTGAT
GACAGTTTcAACACATTTTTCAGCGAGACTGGTGCCGGGAAACACGTTCccCGAGCAGTT
TTtGtTGATTTGGAACCCACCGTCGTTGATGAAGTAAGAACCGGAACATACAGACAATtG
TTCCATCCAGAACAACTTATCACtGGCAAAGAAGATGCTGCTAATAACtATGCTAGAGGT
CATTATACCATTGGAAAaGAAATTGTCGATTTGGTTTTGGACAGGATTCGTAAATTAGCT
GATCAATGTACTGGACTTCAAGGATTCTTGATTTTCCACTCAtTTGGAGGTGGAACTGGT
TCCGGATTCaaCAttCtcTACTCAttGGAaCGTttGTCTGTTGATTaTGGAAAGAAATCC
AAGTTGGAATTTGCAATCTACCCAGCTccCCAgGTTTCCACAGCAGTTGTcGAGCCaTAC
AATTCCATTTTGACCACCCACACtACtTTAGAACATTCcGATTGtGCTTtCATGGTtGaT
aacGaaGCCatCTacGACAtttGcAGACGTAATTTGGAtATTGAACGTCCAaCATACACC
AACTTGAATCGTTTGATCGGCCAAATCGTATCCTCAATCACCGCCTCTTTACGtttcGAT
GGTGCCCTCAATGTCGATCTTaCtGAaTTCCAAACAAaTTTGGTTCCATAtCCtCGTATC
CATTTCCCACTCGTCACTTACGCCCCAGTAATTTCCGCCGAAAAAGCTTATCACGAACAA
CTATCCGTCGCTGAAATCACCAATGCCTGTTTCGAACCTGCAAATCAAATGGTAAAATGC
GATCCTCgTCATGGCAAATACATGGCTTGTTGCAtGtTtggttAttCGtGGAGAtGtCGt
CCCTaAaGATGTaAACGCTGCTaTCGCCACCATCAAAACTAAACGTACGATTCAATTCGT
CGATTGGTGTCCAACCGGTTTCAAAGTTGgTATTAACTATCAACCACCAACAGTTGTCCc
TGgTGGAGATTTGGCTAAGGTTCAACGGGccGTTTGCATGTTATCCAACACaACaGCTAT
TGCTGAAGCTTGGGCCCGTTTGGATCATAAATTCGATTTGATGTACGCTAAGCGTGCATT
CGTTCATTGGTATGTAGGTGAAGGTATGGAAGAAGGTGAATTTTCTGAAGCTCGCGAAGA
TTTGGCCGCCCTTGAGAAAGATTATGAAGAAGTTGGAATGgATTCTGGAGAAGGCGAAGG
AGAAGGAGCTGAA
>isotig00135  gene=isogroup00024  length=1449  numContigs=4
ACACACTCGATCGTTGGAAGGTCTTTAGATACCGAACCACGATTTTAACTGAATTTTTTA
CAAATTCTCAATTTTCTAAGAAAAAACTACTAAATCAGCAAAaTGCGTGAATGTATCTCT
GTTCATGTTGGTCAAGCTGGCGTTCAAaTTGGTAACGCTTGTTGGGAGTTGTACTGCCTT
GAGCATGGTATTCAACCTGATGGTCAAATGCCCAGCGATAAAaCTGTTGGAGGAGGTGAT
GACAGTTTcAACACATTTTTCAGCGAGACTGGTGCCGGGAAACACGTTCccCGAGCAGTT
TTtGtTGATTTGGAACCCACCGTCGTTGATGAAGTAAGAACCGGAACATACAGACAATtG
TTCCATCCAGAACAACTTATCACtGGCAAAGAAGATGCTGCTAATAACtATGCTAGAGGT
CATTATACCATTGGAAAaGAAATTGTCGATTTGGTTTTGGACAGGATTCGTAAATTAGCT
GATCAATGTACTGGACTTCAAGGATTCTTGATTTTCCACTCAtTTGGAGGTGGAACTGGT
TCCGGATTCaaCAttCtcTACTCAttGGAaCGTttGTCTGTTGATTaTGGAAAGAAATCC
AAGTTGGAATTTGCAATCTACCCAGCTccCCAgGTTTCCACAGCAGTTGTcGAGCCaTAC
AATTCCATTTTGACCACCCACACtACtTTAGAACATTCcGATTGtGCTTtCATGGTtGaT
aacGaaGCCatCTacGACAtttGcAGACGTAATTTGGAtATTGAACGTCCAaCATACACC
AACTTGAATCGTTTGATCGGCCAAATCGTATCCTCAATCACCGCCTCTTTACGtttcGAT
GGTGCCCTCAATGTCGATCTTaCtGAaTTCCAAACAAaTTTGGTTCCATAtCCtCGTATC
CATTTCCCACTCGTCACTTACGCCCCGTAATTTCCGCCGAAAAAGCCTATCACGAACAAC
TGTCCGTAGCTGAAAttACCAAttGCCTGTTTCGAACCTGCAAATCAAATGGTAAAATGC
GATCCTCGtCATGGCAAATAcATGGCTTGTTGCAtGTTGTATCGTGGAGATGTCGTCCCT
AAGGATGTAAACGCTGCGATCGCtACCATCAAAaCTAAACGTACCATTCAATTCGTCGAT
TGGTGTCCAACCGGTTTCAAAGTTGGTATTAATTATCAACCACCAACAGTTGTCCCAGGT
GGAGATTTAGCTAAGGTTCAACgGgCCGtTTGCATGTTATCCAACACGACTGCTaTTGCT
GAAGCTTGGGCCCGTTTGGATCATaAATTCGATTTGATGTACGCTAAGCGTGCATTCGTC
CATTGGTATGTaGGTGAAGGTATGGAAGAAGGTGAATTTTCTGAAGCTCGTGAAGATTTG
GCCGCCCTTGAGAAAGATTATGAAGAAGTTGGAATGgATTCTGGAGAAGGCGAAGGAGAA
GGAGCTGAA
>isotig00136  gene=isogroup00025  length=749  numContigs=4
ACATTAAGACATTCAATTCAACCAGCAAAAaTGTTCTTTCAtGTAAaTGCATTTACTTAC
GTATAAaTCGATTTATATtAATGTTATTAATTtCTTTACCACGTAGATTATTGCTGTAGC
AACTTTAACCACCCTCACTTTAGGATCTCCAATCGAGAGCCATGCCAACTCGTACATTTC
CACTAGCTTCGGAGGATATGGAAATCTAGGTAGTCTAGGAGGTGACGATCAAGGAGGTCT
CGGTGGACACGTTATAGCTGCACCAGTCtTCACCCACCATGCAGTTCCTCTGGTCCACAA
AGTCGTAACACCTGTCATTCAAAAAGTTCCAGTCTATGTGAACCACGTCGAACAACACGT
GGATGAAGAGCATGGACCTGCTGAATACCAATTCCACTACGCAGTCGAAGACAAACACAC
CGGGGACATCAAATCACAGAAAGAAGTCAGACACGGTGATCAGGTCCAGGGCGAGTACAG
TCTGAAGGAAGCCGATGGTACTGTCAGGATTGTCAAATATACCGCTGATAAAGAGAACGG
TTTCAACGCTGTTGTTGTTAGACAAGGACATGCTGTCCATCCTCAAGTCGTACATAAAGA
AGTTCAAGTTAAGAATGTCGTAGTACCTGTAATAGGAGATCATCACGATGGTTACCAACA
ATTTTTTTCTCACTATTAAACAATGAATAGTTTTATGTTTTTATTGTAGATATGCTGAAA
TTATTAAAAATtATTTTtCTaaTaaaaaa
>isotig00137  gene=isogroup00025  length=737  numContigs=4
ACATTAAGACATTCAATTCAACCAGCAAAAaTGTTCTTTCAtGTAAaTGCATTTACTTAC
GTATAAaTCGATTTATATtAATGTTATTAATTtCTTTACCACGTAGATTATTGCTGTAGC
AACTTTAACCACCCTCACTTTAGGATCTCCAATCGAGAGCCATGCCAACTCGTACATTTC
CACTAGCTTCGGAGGATATGGAAATCTAGGTAGTCTAGGAGGTGACGATCAAGGAGGTCT
CGGTGGACACGTTATAGCTGCACCAGTCtTCACCCACCATGCAGTTCCTCTGGTCCACAA
AGTCGTAACACCTGTCATTCAAAAACTTCCAGTCTATGTGAACCACGTCGAAGAAGAACA
TGGACCTGCTGAATACCAATTCCACTACGCTGTCGAAGACAAACACACCGGGGACATCAA
ATCACAGAAAGAAGTCAGACACGGTGATCAGGTCCAAGGCGAGTACAGCCTGAAGGAAGC
CGATGGTACCGTTAGGATAGTGAAGTACACCGCTGATAAAAAGAACGGTTTCAATGCTGT
TGTTGTTAGACAAGGACATGCTGTCCATCCTCAAGTCGTACATAAAGAAGTTCAAGTTAA
GAATGTCGTAGTACCTGTAATAGGAGATCATCACGATGGTTACCAACAATTTTTTtCTCA
CTATTAAACAATGAATAGTTTTATGTTTTtATTGTATATATGCTGAAATTATTAAAAATt
ATTTTtCTaaTaaaaaa
>isotig00138  gene=isogroup00025  length=689  numContigs=4
GGTACATTAAGACATTCAATTCAACCAGCAAAAAaTGTTCTTTCAtATTATTGCTGTAGC
AACTTTAACCACCCTCACTTTAGGATCTCCAATCGAGAGCCATGCCAACTCGTACATTTC
CACTAGCTTCGGAGGATATGGAAATCTAGGTAGTCTAGGAGGTGACGATCAAGGAGGTCT
CGGTGGACACGTTATAGCTGCACCAGTCtTCACCCACCATGCAGTTCCTCTGGTCCACAA
AGTCGTAACACCTGTCATTCAAAAAGTTCCAGTCTATGTGAACCACGTCGAACAACACGT
GGATGAAGAGCATGGACCTGCTGAATACCAATTCCACTACGCAGTCGAAGACAAACACAC
CGGGGACATCAAATCACAGAAAGAAGTCAGACACGGTGATCAGGTCCAGGGCGAGTACAG
TCTGAAGGAAGCCGATGGTACTGTCAGGATTGTCAAATATACCGCTGATAAAGAGAACGG
TTTCAACGCTGTTGTTGTTAGACAAGGACATGCTGTCCATCCTCAAGTCGTACATAAAGA
AGTTCAAGTTAAGAATGTCGTAGTACCTGTAATAGGAGATCATCACGATGGTTACCAACA
ATTTTTTTCTCACTATTAAACAATGAATAGTTTTATGTTTTTATTGTAGATATGCTGAAA
TTATTAAAAATtATTTTtCTaaTaaaaaa
>isotig00139  gene=isogroup00025  length=677  numContigs=4
GGTACATTAAGACATTCAATTCAACCAGCAAAAAaTGTTCTTTCAtATTATTGCTGTAGC
AACTTTAACCACCCTCACTTTAGGATCTCCAATCGAGAGCCATGCCAACTCGTACATTTC
CACTAGCTTCGGAGGATATGGAAATCTAGGTAGTCTAGGAGGTGACGATCAAGGAGGTCT
CGGTGGACACGTTATAGCTGCACCAGTCtTCACCCACCATGCAGTTCCTCTGGTCCACAA
AGTCGTAACACCTGTCATTCAAAAACTTCCAGTCTATGTGAACCACGTCGAAGAAGAACA
TGGACCTGCTGAATACCAATTCCACTACGCTGTCGAAGACAAACACACCGGGGACATCAA
ATCACAGAAAGAAGTCAGACACGGTGATCAGGTCCAAGGCGAGTACAGCCTGAAGGAAGC
CGATGGTACCGTTAGGATAGTGAAGTACACCGCTGATAAAAAGAACGGTTTCAATGCTGT
TGTTGTTAGACAAGGACATGCTGTCCATCCTCAAGTCGTACATAAAGAAGTTCAAGTTAA
GAATGTCGTAGTACCTGTAATAGGAGATCATCACGATGGTTACCAACAATTTTTTtCTCA
CTATTAAACAATGAATAGTTTTATGTTTTtATTGTATATATGCTGAAATTATTAAAAATt
ATTTTtCTaaTaaaaaa
>isotig00140  gene=isogroup00026  length=1614  numContigs=3
AGTttttGCTGACAAAAATCATTTTTtATATGACACCCTTTATTTAGACAAATTGTAAAA
AAAaTCGAAATACAAAAGTAAATTTGAACAGCACGTAAAAATAAAACTCAATGACAAAAC
AGAATTTTTAAATAACGGAAATGTAATTTTCGTTTAATATTCTTCTGCTCCTTCTCCTTC
GCCTTCGCCAGAGTCCATGCCGACTTCTTCGTAATCCTTTTCGAGGGCGGCCAAATCTTC
ACGGGCTTCTGAGAATTCACCTTCTTCCATACCTTCACCTACGTACCAGTGAACGAATGC
ACGCTTGGCGTACATGAGATCGAATTTATGATCGAGACGTGCCCATGCTTCAGCAATAGC
GGTGGTGTTGGACAACATGCAAACAGCACGCTGTACTTTAGCCAGATCACCTCCTGGTAC
TACAGTTGGTGGTTGGTAGTTGATGCCAACCTTGAAACCTGTTGGACACCAATCTACGAA
TTGGATTGTCCTCTTGGTCTTGATGGTAGCAATGGCGGCGTTTACGTCTTTTGGTACAAC
ATCTCCTCTGTATAACATGCAGCAAGCCATATACTTTCCATGACGTGGATCGCATTTTAC
CATCTGATTAGCTGGTTCAAAGCAAGCATTGGTGATTTCGGCTACGGAAAGTTGTTCGTG
GTAAGCTTTTTCTGCAGAGATAACTGGAGCATAGGTAACCAGAGGGAAGTGAATACGTGG
GTATGGGACCAAGTTAGTTTGGAATTCGGTCAGGTCAACGTTCAGGGCACCATCGAATCT
CAAAGAGGCCGTAATCGATGAGACGATTTGACCGATTAAtCtGTtCAAGTTtGtatAtGT
tGGtCtttCAatGTCCaaAttacGtCtGCaAAtatCGtaAAtaGCtTCGTTGTCAACCAT
GAATGCGCAGTCGGAGTGTTCCAGGGTAGTGTGGGTGGTTAGGATGGAATTGTATGGTTC
tACtACtGCCGtGGaGaCtTGCgGTGCTGGatataTGGCAAattCtAaTTttGactTTTT
taCCAtAatCtACAGACAAGCGTTCCATCAATAGGGATGTGAAACCTGAtCCGGTGcCCC
CTCCAAACGAATGGAAAATCAGAAAACCTTGCAAGCCTGTACATTGGTCTGCCAATTTGC
GAATACGGTCCAATACCAAATCGACAATTTCTTTGCCAATTGTGTAATGTCCACGAGCGT
AGTTATTTGCGGCATCTTCTTTCCCAGTGATAAGTTGTTCGGGATGGAACAATTGCCGAT
ATGTTCCTGTTCTGACTTCATCCACTACTGTTGGTTCCAGGTCGACAAAAACGGCTCGTG
GTACGTGTTTGCCGGCACCAGTTTCACTGAAGAATGTATTAAAACTGTCATCTCCACCAC
CGACAGTCTTGTCTGACGGCATTTGTCCATCAGGTTGGATGCCATGTTCAAGGCAGTACA
ATTCCCAACAGGCATTACCTATTTGCACACCGGCTTGACCAACATGTACTGAGATACACT
CACGCATTTTGTTTCTAGAGTTTtAAAATGTACTACAAATACAATAGAATAGCACAGAAG
TGTAGAGATCCCTCGGAAGCGCTAGCAATGTGGCGATCCAAACGAACTTacccA
>isotig00141  gene=isogroup00027  length=720  numContigs=3
AGGGCAAAGAACCAGAGAGAACAGTCACAGTCAAGACTAGCAaGCCAAAGacAGTCAAGG
TCGACGAAGAGAAAGTTGAGCCCCTCGAaGTACCTGAGGAGAAAtCCAGGAAAGCGAAGC
CTATAATTCAAGAAATGCCagAGGAGGTGacGGTCACAGAAATTATTTCGGAGGAACATc
aaCCTGTTAAACGAGTTGAAAAGAAACGCGTTATTaGGAAACGAGATGGCCGTAAACAAG
AAGTCACCGAAATAAAgACCGTAGAAGAAGGAGATAAAGCACCTGTTACGACGGTAACGG
TTAAAGAGGAAGAAATTCCAGAGGAACAAGTTGAAGAAACAtCGGAAAGACCGGATGAAA
TTGAGGAGCTGCCCGAGGAAGTTAAAGTTGTGGAAACgGTTACACCGGAtAAAGTCACAA
GGAAGGTTGTCAAAAaGAAGATATTCAAAAaGCCCAAAGAAGGTGGAAAaGTTGAAACCA
CCGaGaTTACGACAGTGGAAGAACAGGGCAAAGAACCAGAGCAAACAGTCACAGTCAAGA
CAAGCAAACCAAAGAAAGTCAAGGTCGACGAAGAGAAAGTTGAGtCCCTCAAAGTACCTG
AGGAGAAACCcAGGAAAGCGAAGCCTATAATTCAAGAAATGCCGGAGGAGGTGAAGGTCA
CAGAAATTATTTCGGAGGAACATGAACCTGTCAAACGTGTTGAAAAGAAACGCGTTATTC
>isotig00142  gene=isogroup00028  length=1412  numContigs=4
GAATTACTGCACCGTTAGTGTTACCTTTTGcCTTAATTATTTTTATTTAAACTATATTTT
TTTTATCAACTACTATTTAACTaaGGTTCaccgAACATGTCTCCCCGATCCCACACGACC
ACAACCGCAACTATtACTGCCGCCAAAGATAACCATAAAGGTGAAAAAaaTGGAACAATT
CCaGCGGAACAACCTCTAGATTATCTTAATATATTCTTCATTTGCCTCGGACACGTAGCC
TTCGTCTACGTGATGCTAACATTCCAATGGATAGAAAAaTTTtaCATCGTAATATACACC
ATCGTTACGATGCACCTGGCAGGATTCGGAGTGACCGCAGGAGCTCATAGGTACTTTACG
CATAGAAGTTACAAGGtGAAGACGCCTCTAAAAATTCTACTTCTGAtGGCTTACGCGTCC
TGTGGCCACAaTAAACTCTTCGATTGGGTGAGGGACCATCGGACACATCATAAaTACGTC
GAAACGGACGCTGaTCCTCACAATTCGAATaGGGGTTtCTTTTTCTCTCACGTTGGCTGG
TtATTCATGAAAAAGCAtCCGGAAGtAAtCGCTAAaGGAAGGACTATCGaTATGAGTGAT
aTATCTAACGATCGTTTGTTAATGTGGTATGACAGAcATTaCATTATTATGAAATCAATa
TTTtGCTTCaTCGTACCAACTATTATCCCTCGGTATTTGTTCAACGAAGATTGGTACACC
TGCGTCACCACCCAATGCATCGCGCGGTATATCCTTTTGCTCAATATCACGTGGAGCGTC
AATAGTGTTGCGCATTTCTTCGGGAACAAACCcTATGACAAGGAGGGGAATTCTAAaGAA
AACTTAGCCGTGAGTGTAATGACGATAGGAGAAGGCTGGCATAACTACCATCACGCTTTC
CCGTGGGATTATAAGGCTTCAGAATATGGAAGAATCAATCTGACCACCAATTGGTTGAaT
TTCTTCGGTAAAaTTGGTTGGGCTTACGATTTTAGGTCGGCATCCGAAGATTTAGTAAGG
AAAGTTGTTGAGAaTCaGGCGAACAGACAGTTCAGATTTGAAGAACGTGACGAGAATGGA
TATGTGAAAGGTCAGTACGGTTATTATGACAAGTCCGGAAAGCTTCACATGTTCCATTAC
GATGCCGATCCACACGGCGGTTTCAACTCTAAGAGCAGCACTGACAATAaGTAGCAAACA
CTAAAAAaTCGACATCTAATTAGAATCACATTTATCTATTGtAAGATAAGaTTGATTTCA
TAATTAGGTATCAATACTTACCACATTATCAGTGATATAAAcTTAGCAtATTtAATaTTG
TTGCtCTTTtATTATTGTTATTATTtATATTTtATGTATTATATTAATATATTATGTTGT
ATTTaTATATAatAAAAaCGTTTtAGTCATGC
>isotig00143  gene=isogroup00028  length=1196  numContigs=4
GAATTACTGCACCGTTAGTGTTACCTTTTGcCTTAATTATTTTTATTTAAACTATATTTT
TTTTATCAACTACTATTTAACTaaGGTTCaccgAACATGTCTCCCCGATCCCACACGACC
ACAACCGCAACTATtACTGCCGCCAAAGATAACCATAAAGGTGAAAAAaaTGGAACAATT
CCaGCGGAACAACCTCTAGATTATCTTAATATATTCTTCATTTGCCTCGGACACGTAGCC
TTCGTCTACGTGATGCTAACATTCCAATGGATAGAAAAaTTTtaCATCGTAATATACACC
ATCGTTACGATGCACCTGGCTGGTTATTCAtGAAAAAAGCACCCGGAAGTAATCGCTAAa
GgAaGGACTATCGaTATGAGTGATaTATCTAACGATCGTTTGTTAATGTGGTATGACAGA
cATTaCATTATTATGAAATCAATaTTTtGCTTCaTCGTACCAACTATTATCCCTCGGTAT
TTGTTCAACGAAGATTGGTACACCTGCGTCACCACCCAATGCATCGCGCGGTATATCCTT
TTGCTCAATATCACGTGGAGCGTCAATAGTGTTGCGCATTTCTTCGGGAACAAACCcTAT
GACAAGGAGGGGAATTCTAAaGAAAACTTAGCCGTGAGTGTAATGACGATAGGAGAAGGC
TGGCATAACTACCATCACGCTTTCCCGTGGGATTATAAGGCTTCAGAATATGGAAGAATC
AATCTGACCACCAATTGGTTGAaTTTCTTCGGTAAAaTTGGTTGGGCTTACGATTTTAGG
TCGGCATCCGAAGATTTAGTAAGGAAAGTTGTTGAGAaTCaGGCGAACAGACAGTTCAGA
TTTGAAGAACGTGACGAGAATGGATATGTGAAAGGTCAGTACGGTTATTATGACAAGTCC
GGAAAGCTTCACATGTTCCATTACGATGCCGATCCACACGGCGGTTTCAACTCTAAGAGC
AGCACTGACAATAaGTAGCAAACACTAAAAAaTCGACATCTAATTAGAATCACATTTATC
TATTGtAAGATAAGaTTGATTTCATAATTAGGTATCAATACTTACCACATTATCAGTGAT
ATAAAcTTAGCAtATTtAATaTTGTTGCtCTTTtATTATTGTTATTATTtATATTTtATG
TATTATATTAATATATTATGTTGTATTTaTATATAatAAAAaCGTTTtAGTCATGC
>isotig00144  gene=isogroup00028  length=984  numContigs=2
ATTATAGtGCTAGAGCAGGATAGTAGTGAAGAtTTATCTGTGATTTCtAATATCTGAGAG
AAATGAGTTTTCTACGTTATATAATAACGCTTTCGGTATTGGTGGTaTCACTAGCTCAAG
ATATAaCAATCTTACCTATCAAcTtACAACCtCCATCAAGACCACTACAATtACCAGAAT
ATGTACAACACAGACAGAGCCCATCACTAGCATATACACTTCAATTGCCAAGAGCAGAAC
CATCTGATATACCATTTtATAATCCAGAAACAATTAGACAACCACcACTAATTTCAAATC
aGCAATTACCTCcGTATTACGAATATCCCGAGCCGTCGGTGGATTTACAGGCACCCaCtG
AAGGAAGTtGgAATCcAAACAAcGACCCCAACTTGTACTACGATAGCGTTCCTGTTCTCA
TAGACATtGAAACTCCTACAGATCTACATCCTAAGAAATTTAGTAAaGAAGAGGAGAAGA
AaTATTCTAGTGATGTTAAAAAaGGAGTAATTTtGAAaCCTATCACCGGTGaTGAATTTt
CGCAGTTACAGAAAACGGTCGACAAGATaGCCaaGTTGAaGAACCaAAAaCAAATTAAGA
GAGAAAAgGCGGAACAGACAGTTCAGATTTGAAGAACGTGACGAGAATGGATATGTGAAA
GGTCAGTACGGTTATTATGACAAGTCCGGAAAGCTTCACATGTTCCATTACGATGCCGAT
CCACACGGCGGTTTCAACTCTAAGAGCAGCACTGACAATAAGTAGCAAACACTAAAAAaa
TCGACATCTAATTAGAATCACATTTATCTATTGTAAGATAAGATTGATTTCATAATTAGG
TATCAATACTTACCACATTATCAGTGATATAAAcTTAGCAtATTtAATaTTGTTGCtCTT
TtATTATTGTTATTATTtATATTTtATGTATTATATTAATATATTATGTTGTATTTaTAT
ATAatAAAAaCGTTTtAGTCATGC
>isotig00145  gene=isogroup00029  length=688  numContigs=4
AAGTATGACTTTTGTAGAaTTGCTTTCCCGGCTTTTCTTATAAGAGACGCTGGTTTTTTG
TACGGCGTTATTTAGATTTATGTACATTCCTAaCTGTTAATTAAAATTAAGTATTtCTTA
AAAAaTATTCCTTCCCTTCATATATAATTATTTTTAATGGCGTCAATTTTTCGCTTGTGA
ATTGTCTGTtATTGTATCTGCAGCAATGGGTAATAAAAAGGCGGAATCTGaCAGTGAAAC
AGATGAGGAATATTCAGTAGATAAGATAATAGACAGAAGAGTTGTGAATGGTAGGGTAGA
ATATTTATTAAAGTGGAAGAATTACACTGATGAGGATAATACCTGGGAACCCGAGGATAA
TTTGGACTGTCCTGAATTAATAGAACAGTTCGAAAAAaCAAGAAAAaGTAAATTAAGACT
GGTAAAGATAAGAAGAGACGCAGATCCCcTTCTCCAACTAATTCAGAtGCATCTGAAGCA
AGTAGTAAAGATAAAAGGAAGACACAAGGGCGTCAAAATTCTACCGAGTCTGTTCATTCA
GAAACTTCAAGTAAAACAGACAGAAAAAaGAAAAaGGaGGAAAAaCGGCGaCACTCATCT
TCATCTGAGTCGGATTCAGAAAGAAAAaTGATGACGAAAAAaGAAaCGATTAACTAAGAG
AAACACaTCTGATTCGTCAGaTGaaGAA
>isotig00146  gene=isogroup00029  length=689  numContigs=4
AAGTATGACTTTTGTAGAaTTGCTTTCCCGGCTTTTCTTATAAGAGACGCTGGTTTTTTG
TACGGCGTTATTTAGATTTATGTACATTCCTAaCTGTTAATTAAAATTAAGTATTtCTTA
AAAAaTATTCCTTCCCTTCATATATAATTATTTTTAATGGCGTCAATTTTTCGCTTGTGA
ATTGTCTGTtATTGTATCTGCAGCAATGGGTAATAAAAAaGGCGGAATCTGACAGTGAAA
CAGATGAGGAATATTCAGTAGAAAAGATAATAGACAGAAGAGTTGTGAATGGTAGGGTAG
AATATTTATTAAAGTGGAAGAATTACACTGATGAGGATAATACCTGGGAACCCGAGGATA
ATTTGGACTGTCCTGAATTAATAGAACAGTTCGAAAAAaCAAGAAAAaGTAAATTAAGAC
TGGTAAAGATAAGAAGAGACGCAGATCCCcTTCTCCAACTAATTCAGAtGCATCTGAAGC
AAGTAGTAAAGATAAAAGGAAGACACAAGGGCGTCAAAATTCTACCGAGTCTGTTCATTC
AGAAACTTCAAGTAAAACAGACAGAAAAAaGAAAAaGGaGGAAAAaCGGCGaCACTCATC
TTCATCTGAGTCGGATTCAGAAAGAAAAaTGATGACGAAAAAaGAAaCGATTAACTAAGA
GAAACACaTCTGATTCGTCAGaTGaaGAA
>isotig00147  gene=isogroup00029  length=609  numContigs=4
AAGTATGACTTTTGTAGAaTTGCTTTCCCGGCTTTTCTTATAAGAGACGCTGGTTTTTTG
TACGGCGTTATTTAGATTTATGTGCATTCCTAACTGTTAATTAAAaTTAAGTATTTCTTA
AAaCAATGGGTAATAAAAAaGGCGGAATCTGACAGTGAAACAGATGAGGAATATTCAGTA
GAAAAGATAATAGACAGAAGAGTTGTGAATGGTAGGGTAGAATATTTATTAAAGTGGAAG
AATTACACTGATGAGGATAATACCTGGGAACCCGAGGATAATTTGGACTGTCCTGAATTA
ATAGAACAGTTCGAAAAAaCAAGAAAAaGTAAATTAAGACTGGTAAAGATAAGAAGAGAC
GCAGATCCCcTTCTCCAACTAATTCAGAtGCATCTGAAGCAAGTAGTAAAGATAAAAGGA
AGACACAAGGGCGTCAAAATTCTACCGAGTCTGTTCATTCAGAAACTTCAAGTAAAACAG
ACAGAAAAAaGAAAAaGGaGGAAAAaCGGCGaCACTCATCTTCATCTGAGTCGGATTCAG
AAAGAAAAaTGATGACGAAAAAaGAAaCGATTAACTAAGAGAAACACaTCTGATTCGTCA
GaTGaaGAA
>isotig00148  gene=isogroup00030  length=861  numContigs=5
aaTACTCTCAAAaTttAaTTtAGTTACgTGTTTTTATTAAACcAATAAgTAATAGACAAT
ATGTACACATATGATCACATTATTATGTCGTCAGTACTTaGTTTCTAATCTAGTGGTGGT
ATcCAGAATATCCCAAACCGGAATATCCCAAACCAGAGTAACCTAAACCGGAATATCCTA
AACCGGAGTATCCAGATCCGTAACCGTAACCCAAACCGGAATATCCCAAGTTAGAGTATC
CATATGACACTGGAGCGGCAGCGATAGCTGGAGCAACGTAGCTCTTGGCAACTACTGGAG
CAGCGGCGATGGTTTTAGTGACAATTGGTGCCGAGACGATTGGtGCGGCAATGCTCTTGG
TTACAACTGGAGCAACGCTGCTGTATCCTAaTCCGCTGTATCCCAAACCGCTGGAAACTA
gTCCACCATGGGCGAGGGAACCGTATCCGGAaTATCCAATGTTCGAAACGAGAGGTGCTG
AGACTACCGGAGCTGAtACAACTTTAGAGACAACCGGGGAGGATACTACAGCTGGAGCAG
CAACCGCTGAATAACTTAATCCATGTCCCAAACCAGCgtCCAAGACCGTAGCTACCGTAG
CCTCCGTAGCTTCCATAACCTCCATAACTGCCGATTCCGTAACCAACTTCTCCTAAGACA
CCACGTTTATCCTTCTTGGTCTCTTCGGCGTGGGCGATGGCAACGcAAGCAAGAACTACA
ACCTGTTGAAGCAACAGAATAAGTTAAACTATCTTTAATAAAATTCTTAACGAActGTcA
TCTTACCAAGAATTTCATTTTGAATATATGTTGTACTGTTTAGTAGATGTGATCAACTGT
GTTGTCGGATGCTGTATGAAT
>isotig00149  gene=isogroup00030  length=846  numContigs=4
aaTACTCTCAAAaTttAaTTtAGTTACgTGTTTTTATTAAACcAATAAgTAATAGACAAT
ATGTACACATATGATCACATTATTATGTCGTCAGTACTTaGTTTCTAATCTAGTGGTGGT
ATcCAGAATATCCCAAACCGGAATATCCCAAACCAGAGTAACCTAAACCGGAGTATCCAG
ATCCGTAACCGTAACCCAAACCGGAATATCCCAAGTTAGAGTATCCATATGACACTGGAG
CGGCAGCGATAGCTGGAGCAACGTAGCTCTTGGCAACTACTGGAGCAGCGGCGATGGTTT
TAGTGACAATTGGTGCCGAGACGATTGGtGCGGCAATGCTCTTGGTTACAACTGGAGCAA
CGCTGCTGTATCCTAaTCCGCTGTATCCCAAACCGCTGGAAACTAgTCCACCATGGGCGA
GGGAACCGTATCCGGAaTATCCAATGTTCGAAACGAGAGGTGCTGAGACTACCGGAGCTG
AtACAACTTTAGAGACAACCGGGGAGGATACTACAGCTGGAGCAGCAACCGCTGAATAAC
TTAATCCATGTCCCAAACCAGCgtCCAAGACCGTAGCTACCGTAGCCTCCGTAGCTTCCA
TAACCTCCATAACTGCCGATTCCGTAACCAACTTCTCCTAAGACACCACGTTTATCCTTC
TTGGTCTCTTCGGCGTGGGCGATGGCAACGcAAGCAAGAACTACAACCTGTTGAAGCAAC
AGAATAAGTTAAACTATCTTTAATAAAATTCTTAACGAActGTcATCTTACCAAGAATTT
CATTTTGAATATATGTTGTACTGTTTAGTAGATGTGATCAACTGTGTTGTCGGATGCTGT
ATGAAT
>isotig00150  gene=isogroup00031  length=2897  numContigs=4
GTTGCAAACGtAACTACCTATGTAGATtATCATCAAAAaTAAAaTTGCAAATCTCCTAaT
CTACTTCGCCGTTTTTTtGAATAATCGGCTGGGAAGATCATTAAaTCTTTCTtGTTTcTT
TTTTTtATCGCCACTTCTCTGACGCACATACATTTCAATAGACATAGAAAAGTACCTAAC
CAATCACACAAAAaTCGACGCGCTTTtACTTTACTCTACCTCCTAAATATATATAAAAAG
AAACACGACGaCTTCTAGCAAGTCGACAAGCtAAAAATaTCTTTCTTTAAtGTTCTtAAT
TTTtttttACTTATCTCCTACATTTATTATGTATACGCTaCTAAATTCAGTCATTGTCGG
TATATATCTTATCCCATGTTCTAGTGAAACGTTTGGTCGACAGCTAAGGTGGTACATATC
TAAAGtATTTTtCTTTTTtAATTTGTGTATATAAATTAGTTTAATTAAACGGCTGGGACA
CTACCATTTCTCACCGTGgCGGGGggAAGGGggATAACTGCGTCTCTGGTTTGTCTAAAT
TTTAAATAAATTACTCTTAAGTTCTAACTAAAtGTTTTTCGTGCACCGAACAGACAACAA
CCTTCCGAAGAAATCCTAATTCCACACCAACAaCAaCAATATTAaCAAAAAAAaaTTGGG
GAACAAAaGAACAGTCTCTTCgTCCGGGGACAACAACGTGCTAGTGCTACGCTAaCCCAA
AACaGAAATCGAAAATTTGAAACTCTCGATTCCATGCGCTCATCCAATACTGCTCGCTTC
CGTCTCCCTCGTGCTACGCCATTTCCTGGAATGTTCGACACCTGCAGCCAGCTTCCTTTT
CGGCGCACATTTTTTtGGCTTTTTttGAATTTTTTttGTTGCTTAAGatttttGTTTTTt
GCTTTTTtCCGATCGGGACAAAATGGTACTGTCTAGAAGGCCGAACGTGCTCGTATGTGC
CGCCCTCTACCTAAGTCGCCGCCAATCTACTTGGACTGCTGCGGTTGGTAAGCCTGATAC
GGATCATCTGGGCTGGCCGCGTTTGAAGTGTGATCCGAATCCTGCATCGGCATGTGGACG
TACTGCGGGTAGTACTGGTAGGGTTGCGAAATGTACGATCCGGATCCCAACGAAACGGCA
TTCATCTGGGGTATCATGGTGTTATAAGTTTCCGGTGAGTGCATCATCACAGAAATGCCT
CTTGGCGGCGGCTGACCATCGCTTTTGTAAGGGCCCATGTGGCCCGTAGCCGCCGCCAAG
TTGTAACCTTCATCAACAGATTGCAATGGTGTAGCGGGCATCACATATTGAGGAACCCAC
TGTGCCCCGGCCGACATAGAATAACTGGGCACCTGCGAGTAATGAGGCCTAAAATTAAGT
GCGGGCATCATGTGAGGCGTCGCAaCACCATTTtGGGCCAAAGCATTAGGATCGAATGGC
ACTGTGGATAAGCACTCGgCCTGATCCCTCCATCCCTTGTTGTTTTCGTTATTTTTGTAT
ATATTTTTTTTCTTGTTACCACCATCGGCAAACTTGACTAGCAGAGCCTCTTtACAACCA
GCTATTTtcACACCGTtAAACAACTGAaTTATCTGCTCGCATTTCTCCTTCGATTCCAAT
CGCGCGAAGCCGACTCccTTCGAAACTCCGGACGCGTCCcTCAGAATCCTCGTCgATATC
ACAGGACCATGCTTttGCAGCAAATTGTCCACGTCGCTTTCTTTAAAGGTTGTAGGCAAG
TTGGCTATGTACAAGTTCGTGGGATCTTGTTCTTGTTGAGTGGGCAGTCTAGTACGGGgC
TGTTACCCACTTTCGCCATTTGAGCCTGGATATTTAGAGCAGTCAGCGCCTTAACTGCTC
CCTCTGCCGCTCCTGGGTGTTCGAaGTCTACGAATCCATAGCcTTTACATTTATTTGTAT
TCTTATCTAAAATGGCTTTGGTTGAAaTTATTGTACCATATTTCGAACACATGTtCTCCA
AGTCTTTGTCGGTGGTGGATGCcGACAGTCCCCTGATGTAGAGATTCGTCTTAGATAACG
TTTCCGATCCGCTaCTATTGTTGACCGGCATGGTGCCGCTGACTGAAgTGGACACaGTCC
CGCTTTGACTTCCTGTGTGGCTGCTAGAGCTGCTCGTGTTGCTTGGCGAATTTGCCGTTG
GCACTCTTTGATtATTACCGtACGAATtAGATGTAGACGTGTAGGTGGCGTTGGCCGACG
AGGCGGGtGCAAAGGAGTTGACTTGCGAAGGATATCGCGGCTGATAGTAAGGTGGAGGAC
CCcACTGGCGGAAGCCGCCGGTTTGGTGCTGCGTGGCCATGGGAGGCTTTACGCCGCcGC
CCGGAAACGGCGACCTGGCGACGTCTCCGTTACTACTCGTATTCATTTTCCCATAGAGCT
TCCTATGATTATTGTTATTGTTGTTATTATTCGTCGTTGCTGCTACTCCTGCTGATGCTG
CTATTtCCATtCGAACGGCCATTGTAATATCACAGACaGTtGACAAAAaCTACGTGTaAa
TATGCGTGTGTTGaAAAaTATTTCAAATCtTTTTtATACGATAATTACtACAGTTTAATT
ATAATGTATGTCAGTATGCTTGTATAATaTAAATTTTGGATGTGtGTTGTTTACAGTATG
TTATAATGTGCGGgCGGGGTGTGTCCCTTCCTAaGAATCTATCGCCATGACACTGTGTAC
GGGCTGCCGAAaTGTCATCGTCGTTTCAGGGCTGTGTGTaTTGTAGGCGCGGGCCCCCCG
ACGACCCCCTAGGTGTCTGTGCCGGCACGCACAGACGCGACACATGCACACCGAAAaCAG
AGTCACGAAACTATTTGGATCGCCCGCGAGTGATAAGTCACTACCCGCACTGACCGGACA
CCATCTTGGTTGCcGGT
>isotig00151  gene=isogroup00031  length=2865  numContigs=3
GTTGCAAACGtAACTACCTATGTAGATtATCATCAAAAaTAAAaTTGCAAATCTCCTAaT
CTACTTCGCCGTTTTTTtGAATAATCGGCTGGGAAGATCATTAAaTCTTTCTtGTTTcTT
TTTTTtATCGCCACTTCTCTGACGCACATACATTTCAATAGACATAGAAAAGTACCTAAC
CAATCACACAAAAaTCGACGCGCTTTtACTTTACTCTACCTCCTAAATATATATAAAAAG
AAACACGACGaCTTCTAGCAAGTCGACAAGCtAAAAATaTCTTTCTTTAAtGTTCTtAAT
TTTtttttACTTATCTCCTACATTTATTATGTATACGCTaCTAAATTCAGTCATTGTCGG
TATATATCTTATCCCATGTTCTAGTGAAACGTTTGGTCGACAGCTAAGGTGGTACATATC
TAAAGtATTTTtCTTTTTtAATTTGTGTATATAAATTAGTTTAATTAAACGGCTGGGACA
CTACCATTTCTCACCGTGgCGGGGggAAGGGggATAACTGCGTCTCTGGTTTGTCTAAAT
TTTAAATAAATTACTCTTAAGTTCTAACTAAAtGTTTTTCGTGCACCGAACAGACAACAA
CCTTCCGAAGAAATCCTAATTCCACACCAACAaCAaCAATATTAaCAAAAAAAaaTTGGG
GAACAAAaGAACAGTCTCTTCgTCCGGGGACAACAACGTGCTAGTGCTACGCTAaCCCAA
AACaGAAATCGAAAATTTGAAACTCTCGATTCCATGCGCTCATCCAATACTGCTCGCTTC
CGTCTCCCTCGTGCTACGCCATTTCCTGGAATGTTCGACACCTGCAGCCAGCTTCCTTTT
CGGCGCACATTTTTTtGGCTTTTTttGAATTTTTTttGTTGCTTAAGatttttGTTTTTt
GCTTTTTtCCGATCGGGACAAAATGGTACTGTCTAGAAGGCCGAACGTGCTCGTATGTGC
CGCCCTCTACCTAAGTCGCCGCCAATCTACTTGGACTGCTGCGGTTGGTAAGCCTGATAC
GGATCATCTGGGCTGGCCGCGTTTGAAGTGTGATCCGAATCCTGCATCGGCATGTGGACG
TACTGCGGGTAGTACTGGTAGGGTTGCGAAATGTACGATCCGGATCCCAACGAAACGGCA
TTCATCTGGGGTATCATGGTGTTATAAGTTTCCGGTGAGTGCATCATCACAGAAATGCCT
CTTGGCGGCGGCTGACCATCGCTTTTGTAAGGGCCCATGTGGCCCGTAGCCGCCGCCAAG
TTGTAACCTTCATCAACAGATTGCAATGGTGTAGCGGGCATCACATATTGAGGAACCCAC
TGTGCCCCGGCCGACATAGAATAACTGGGCACCTGCGAGTAATGAGGCCTAAAATTAAGT
GCGGGCATCATGTGAGGCGTCGCAaCACCATTTtGGGCCAAAGCATTAGGATCGAATGGC
ACTGTGGATAAGCACTCGgCCTGATCCCTCCATCCCTTGTTGTTTTCGTTATTTTTGTAT
ATATTTTTTTTCTTGTTACCACCATCGGCAAACTTGACTAGCAGAGCCTCTTtACAACCA
GCTATTTtcACACCGTtAAACAACTGAaTTATCTGCTCGCATTTCTCCTTCGATTCCAAT
CGCGCGAAGCCGACTCccTTCGAAACTCCGGACGCGTCCcTCAGAATCCTCGTCgATATC
ACAGGACCATGCTTttGCAGCAAATTGTCCACGTCGCTTTCTTTAAAGGTTGTAGGCAAG
TTGGCTATGTACAAGTTCGTGGGATCTTGTTCTTGTTGTTTCGCCATTTGAGCCTGGATA
TTTAGAGCAGTCAGCGCCTTAACTGCTCCCTCTGCCGCTCCTGGGTGTTCGAaGTCTACG
AATCCATAGCcTTTACATTTATTTGTATTCTTATCTAAAATGGCTTTGGTTGAAaTTATT
GTACCATATTTCGAACACATGTtCTCCAAGTCTTTGTCGGTGGTGGATGCcGACAGTCCC
CTGATGTAGAGATTCGTCTTAGATAACGTTTCCGATCCGCTaCTATTGTTGACCGGCATG
GTGCCGCTGACTGAAgTGGACACaGTCCCGCTTTGACTTCCTGTGTGGCTGCTAGAGCTG
CTCGTGTTGCTTGGCGAATTTGCCGTTGGCACTCTTTGATtATTACCGtACGAATtAGAT
GTAGACGTGTAGGTGGCGTTGGCCGACGAGGCGGGtGCAAAGGAGTTGACTTGCGAAGGA
TATCGCGGCTGATAGTAAGGTGGAGGACCCcACTGGCGGAAGCCGCCGGTTTGGTGCTGC
GTGGCCATGGGAGGCTTTACGCCGCcGCCCGGAAACGGCGACCTGGCGACGTCTCCGTTA
CTACTCGTATTCATTTTCCCATAGAGCTTCCTATGATTATTGTTATTGTTGTTATTATTC
GTCGTTGCTGCTACTCCTGCTGATGCTGCTATTtCCATtCGAACGGCCATTGTAATATCA
CAGACaGTtGACAAAAaCTACGTGTaAaTATGCGTGTGTTGaAAAaTATTTCAAATCtTT
TTtATACGATAATTACtACAGTTTAATTATAATGTATGTCAGTATGCTTGTATAATaTAA
ATTTTGGATGTGtGTTGTTTACAGTATGTTATAATGTGCGGgCGGGGTGTGTCCCTTCCT
AaGAATCTATCGCCATGACACTGTGTACGGGCTGCCGAAaTGTCATCGTCGTTTCAGGGC
TGTGTGTaTTGTAGGCGCGGGCCCCCCGACGACCCCCTAGGTGTCTGTGCCGGCACGCAC
AGACGCGACACATGCACACCGAAAaCAGAGTCACGAAACTATTTGGATCGCCCGCGAGTG
ATAAGTCACTACCCGCACTGACCGGACACCATCTTGGTTGCcGGT
>isotig00152  gene=isogroup00031  length=2746  numContigs=4
GTTGCAAACGtAACTACCTATGTAGATtATCATCAAAAaTAAAaTTGCAAATCTCCTAaT
CTACTTCGCCGTTTTTTtGAATAATCGGCTGGGAAGATCATTAAaTCTTTCTtGTTTcTT
TTTTTtATCGCCACTTCTCTGACGCACATACATTTCAATAGACATAGAAAAGTACCTAAC
CAATCACACAAAAaTCGACGCGCTTTtACTTTACTCTACCTCCTAAATATATATAAAAAG
AAACACGACGaCTTCTAGCAAGTCGACAAGCtAAAAATaTCTTTCTTTAAtGTTCTtAAT
TTTtttttACTTATCTCCTACATTTATTATGTATACGCTaCTAAATTCAGTCATTGTCGG
TATATATCTTATCCCATGTTCTAGTGAAACGTTTGGTCGACAGCTAAGGTGGTACATATC
TAAAGtATTTTtCTTTTTtAATTTGTGTATATAAATTAGTTTAATTAAACGGCTGGGACA
CTACCATTTCTCACCGTGgCGGGGggAAGGGggATAACTGCGTCTCTGGTTTGTCTAAAT
TTTAAATAAATTACTCTTAAGTTCTAACTAAAtGTTTTTCGTGCACCGAACAGACAACAA
CCTTCCGAAGAAATCCTAATTCCACACCAACAaCAaCAATATTAaCAAAAAAAaaTTGGG
GAACAAAaGAACAGTCTCTTCgTCCGGGGACAACAACGTGCTAGTGCTACGCTAaCCCAA
AACaGAAATCGAAAATTTGAAACTCTCGATTCCATGCGCTCATCCAATACTGCTCGCTTC
CGTCTCCCTCGTGCTACGCCATTTCCTGGAATGTTCGACACCTGCAGCCAGCTTCCTTTT
CGGCGCACATTTTTTtGGCTTTTTttGAATTTTTTttGTTGCTTAAGatttttGTTTTTt
GCTTTTTtCCGATCGGGACAAAATGGTACTGTCTAGAAGGCCGAACGTGCTCGTATGTGC
CGCCCTCTACCTAAGTCGCCGCCAATCTACTTGGACTGCTGCGGTTGGTAAGCCTGATAC
GGATCATCTGGGCTGGCCGCGTTTGAAGTGTGATCCGAATCCTGCATCGGCATGTGGACG
TACTGCGGGTAGTACTGGTAGGGTTGCGAAATGTACGATCCGGATCCCAACGAAACGGCA
TTCATCTGGGGTATCATGGTGTTATAAGTTTCCGGTGAGTGCATCATCACAGAAATGCCT
CTTGGCGGCGGCTGACCATCGCTTTTGTAAGGGCCCATGTGGCCCGTAGCCGCCGCCAAG
TTGTAACCTTCATCAACAGATTGCAATGGTGTAGCGGGCATCACATATTGAGGAACCCAC
TGTGCCCCGGCCGACATAGAATAACTGGGCACCTGCGAGTAATGAGGCCTAAAATTAAGT
GCGGGCATCATGTGAGGCGTCGCAaCACCATTTtGGGCCAAAGCATTAGGATCGAATGGC
ACTGTGGATAAGCACTCGgCCTGATCCCTCCATCCCTTGTTGTTTTCGTTATTTTTGTAT
ATATTTTTTTTCTTGTTACCACCATCGGCAAACTTGACTAGCAGAGCCTCTTtACAACCA
GCTATTTtcACACCGTtAAACAACTGAaTTATCTGCTCGCATTTCTCCTTCGATTCCAAT
CGCGCGAAGCCGACTCccTTCGAAACTCCGGACGCGTCCcTCAGAATCCTCGTCgATATC
ACAGGACCATGCTTttGCAGCAAATTGTCCACGTCGCTTTCTTTAAAGGTTGTAGGCAAG
TTGGCTATGTACAAGTTCGTGGGATCTTGTTCTTGTTGAGTGGGCAGTCTAGTACGGGgC
TGTTACCCACTTTCGCCATTTGAGCCTGGATATTTAGAGCAGTCAGCGCCTTAACTGCTC
CCTCTGCCGCTCCTGGGTGTTCGAaGTCTACGAATCCATAGCcTTTACATTTATTTGTAT
TCTTATCTAAAATGGCTTTGGTTGAAaTTATTGTACCATATTTCGAACACATGTtCTCCA
AGTCTTTGTCGGTGGTGGATGCcGACAGTCCCCTGATGTAGAGATTCGTCTTAGATAACG
TTTCCGATCCGCTaCTATTGTTGACCGGCATGGTGCCGCTGACTGAAgTGGACACaGTCC
CGCTTTGACTTCCTGTGTGGCTGCTAGAGCTGCTCGTGTTGCTTGGCGAATTTGCCGTTG
GCACTCTTTGATtATTACCGtACGAATtAGATGTAGACGTGTAGGTGGCGTTGGCCGACG
AGGCGGGtGCAAAGGAGTTGACTTGCGAAGGATATCGCGGCTGATAGTAAGGTGGAGGAC
CCcACTGGCGGAAGCCGCCGGTTTGGTGCTGCGTGGCCATGGGAGGCTTTACGCCGCcGC
CCGGAAACGGCGACCTGGCGACGTCTCCGTTACTACTCtAgAATTTGTAAAAaTCTGCAA
TAATCAGCGCACCATGAACATTTGTTGGCGAAGGCACTTAACTGCAAAGGGGCCACACCG
TAGAAATTATGGGAAAAAGGTCGAACGAGCgTTCTGATTTCGGGAATTCCTCACGGCTCA
GTCAGTAGTAGTCACcGCCcTCcGACTTGACAGATGTCAAAAaTTGGTCTAAaCCCCGTA
AAaGTGCACAAATCGGTTCGTCAGTCTTTAATTCGTGTTTGTACTGTATGACACTGTATA
AATTCGTATAAAAaCCTAAATTTATACAAAAAATCTTtATAAACTCGGAAATTTttGATG
TTGCGgCAACTACCGCAAATAAATCGCATGTACTGTAGAGATATTT
>isotig00153  gene=isogroup00031  length=2714  numContigs=3
GTTGCAAACGtAACTACCTATGTAGATtATCATCAAAAaTAAAaTTGCAAATCTCCTAaT
CTACTTCGCCGTTTTTTtGAATAATCGGCTGGGAAGATCATTAAaTCTTTCTtGTTTcTT
TTTTTtATCGCCACTTCTCTGACGCACATACATTTCAATAGACATAGAAAAGTACCTAAC
CAATCACACAAAAaTCGACGCGCTTTtACTTTACTCTACCTCCTAAATATATATAAAAAG
AAACACGACGaCTTCTAGCAAGTCGACAAGCtAAAAATaTCTTTCTTTAAtGTTCTtAAT
TTTtttttACTTATCTCCTACATTTATTATGTATACGCTaCTAAATTCAGTCATTGTCGG
TATATATCTTATCCCATGTTCTAGTGAAACGTTTGGTCGACAGCTAAGGTGGTACATATC
TAAAGtATTTTtCTTTTTtAATTTGTGTATATAAATTAGTTTAATTAAACGGCTGGGACA
CTACCATTTCTCACCGTGgCGGGGggAAGGGggATAACTGCGTCTCTGGTTTGTCTAAAT
TTTAAATAAATTACTCTTAAGTTCTAACTAAAtGTTTTTCGTGCACCGAACAGACAACAA
CCTTCCGAAGAAATCCTAATTCCACACCAACAaCAaCAATATTAaCAAAAAAAaaTTGGG
GAACAAAaGAACAGTCTCTTCgTCCGGGGACAACAACGTGCTAGTGCTACGCTAaCCCAA
AACaGAAATCGAAAATTTGAAACTCTCGATTCCATGCGCTCATCCAATACTGCTCGCTTC
CGTCTCCCTCGTGCTACGCCATTTCCTGGAATGTTCGACACCTGCAGCCAGCTTCCTTTT
CGGCGCACATTTTTTtGGCTTTTTttGAATTTTTTttGTTGCTTAAGatttttGTTTTTt
GCTTTTTtCCGATCGGGACAAAATGGTACTGTCTAGAAGGCCGAACGTGCTCGTATGTGC
CGCCCTCTACCTAAGTCGCCGCCAATCTACTTGGACTGCTGCGGTTGGTAAGCCTGATAC
GGATCATCTGGGCTGGCCGCGTTTGAAGTGTGATCCGAATCCTGCATCGGCATGTGGACG
TACTGCGGGTAGTACTGGTAGGGTTGCGAAATGTACGATCCGGATCCCAACGAAACGGCA
TTCATCTGGGGTATCATGGTGTTATAAGTTTCCGGTGAGTGCATCATCACAGAAATGCCT
CTTGGCGGCGGCTGACCATCGCTTTTGTAAGGGCCCATGTGGCCCGTAGCCGCCGCCAAG
TTGTAACCTTCATCAACAGATTGCAATGGTGTAGCGGGCATCACATATTGAGGAACCCAC
TGTGCCCCGGCCGACATAGAATAACTGGGCACCTGCGAGTAATGAGGCCTAAAATTAAGT
GCGGGCATCATGTGAGGCGTCGCAaCACCATTTtGGGCCAAAGCATTAGGATCGAATGGC
ACTGTGGATAAGCACTCGgCCTGATCCCTCCATCCCTTGTTGTTTTCGTTATTTTTGTAT
ATATTTTTTTTCTTGTTACCACCATCGGCAAACTTGACTAGCAGAGCCTCTTtACAACCA
GCTATTTtcACACCGTtAAACAACTGAaTTATCTGCTCGCATTTCTCCTTCGATTCCAAT
CGCGCGAAGCCGACTCccTTCGAAACTCCGGACGCGTCCcTCAGAATCCTCGTCgATATC
ACAGGACCATGCTTttGCAGCAAATTGTCCACGTCGCTTTCTTTAAAGGTTGTAGGCAAG
TTGGCTATGTACAAGTTCGTGGGATCTTGTTCTTGTTGTTTCGCCATTTGAGCCTGGATA
TTTAGAGCAGTCAGCGCCTTAACTGCTCCCTCTGCCGCTCCTGGGTGTTCGAaGTCTACG
AATCCATAGCcTTTACATTTATTTGTATTCTTATCTAAAATGGCTTTGGTTGAAaTTATT
GTACCATATTTCGAACACATGTtCTCCAAGTCTTTGTCGGTGGTGGATGCcGACAGTCCC
CTGATGTAGAGATTCGTCTTAGATAACGTTTCCGATCCGCTaCTATTGTTGACCGGCATG
GTGCCGCTGACTGAAgTGGACACaGTCCCGCTTTGACTTCCTGTGTGGCTGCTAGAGCTG
CTCGTGTTGCTTGGCGAATTTGCCGTTGGCACTCTTTGATtATTACCGtACGAATtAGAT
GTAGACGTGTAGGTGGCGTTGGCCGACGAGGCGGGtGCAAAGGAGTTGACTTGCGAAGGA
TATCGCGGCTGATAGTAAGGTGGAGGACCCcACTGGCGGAAGCCGCCGGTTTGGTGCTGC
GTGGCCATGGGAGGCTTTACGCCGCcGCCCGGAAACGGCGACCTGGCGACGTCTCCGTTA
CTACTCtAgAATTTGTAAAAaTCTGCAATAATCAGCGCACCATGAACATTTGTTGGCGAA
GGCACTTAACTGCAAAGGGGCCACACCGTAGAAATTATGGGAAAAAGGTCGAACGAGCgT
TCTGATTTCGGGAATTCCTCACGGCTCAGTCAGTAGTAGTCACcGCCcTCcGACTTGACA
GATGTCAAAAaTTGGTCTAAaCCCCGTAAAaGTGCACAAATCGGTTCGTCAGTCTTTAAT
TCGTGTTTGTACTGTATGACACTGTATAAATTCGTATAAAAaCCTAAATTTATACAAAAA
ATCTTtATAAACTCGGAAATTTttGATGTTGCGgCAACTACCGCAAATAAATCGCATGTA
CTGTAGAGATATTT
>isotig00154  gene=isogroup00032  length=2760  numContigs=3
AGTGCTTTGGGAGGCtACCAAGCAACCtCtAGGAtAGGACGAACACGAAAAaGTCGACAA
CGCGAAAGTACGAATATTTTGAAGAATTTTTGAGAAaGGAATTCCGTCTTTtAAGtGGAC
TTTAGATAAGTGCCGAGGGGAACGAGTGAAAACAAGTGCAGTGTAGCGAAACACCTTTAG
AAAAGAaGGTATTTTTtATtCGAGAAGTGCATGTCCATGTTAGCCGGATAACAGGAGATA
AACAAAaGCATGGGGgCCGAGGACTTCGCTCCCAGCTTCACGCAAAaGCCGCAGCTACGG
CAGGAAGATGACGGCAATCGACTGATCTTCGAATGTCAGCTTTTGGCATCGCCcAAACCc
GaTATCCAATGGTATCGAAGTGATACGCTACTTACCGAGGATGGAAGGACCAATTTtAAG
ATACAATCGTTAGGCGCTAATAAATTTTtGGTtGTACTCGAATTAGACGATGTTATCGAA
ACGGATGCTGGCCTTTACAAGGTCAAaGCGAAAAaTAAAaTGGgAGAAGTTGCCGCATCT
ATAAATTtAAATTTTAGTCCTATGGACGAGCCCAGAGAGAAACAAaTCGACGGTATAGCT
CCGACTTTCGCTAAGAAACCGGCAATAAGGCAaGAGGAAGATGGCAAAaGATTGTTGTTC
GAATGTCGTATACAAGCTGACCCcATGCCAaTCGTTAGCTGGTTTCATAATACcAACCCT
GTTGCTGAGGGTGCACGTCACAaGTTGAGGGTGGATAAAGATGGACATTCGtACTTtGCA
ACCCTTGAAaTTAAAAaTGTCACAGTTGAGgATGCTGGCAAATACAAGGTGACTGCAAAG
AACGAATTGGGCGAAAGCAATGCTACAATCAGCCTGAATTTCGACAGTGGAGATGACGCG
GCCGGTTTTCCACCGTCATTCATCGAGAAACCAAAGATTATACCCAACGAAAGCGGTACC
CTTATCACTATGAAATGCAAATGCAAGGCAAAaCCAAaGCCGGAAGTCACGTGGTACAAA
GGAaCTACGGTCGTTAAGCAATCGGCCAAGATATCTATGAAAGTTGTCGACGTTGAGGAA
GATATCTACGAACTGACGATGGAAATCAAAGACCCGACTGGACCAGACGGAGGCACTTAC
AGATGCCACGTGAAGAACGAATTTGGCGAAaGCAaCGCCAaTCTTAaCTTGAACATTGAG
GCTGAACCGGAACCAGAAGGAGACGGACCTACATTTGTTGAGAAGCCCAGAATCACCTCG
CACCAAAGCGGAAAaTTGGTAGTTATGGATTGCAAGGTCAGAGCAAATCCAAAACCAACA
ATCGTGTGGTACCGCGAAGGCAAGGAGGTTAAAGAATCGAGCAAAATTAAAaTAaCCaTt
GAGAAAATCGAGGAGGAGATCTACTACATAAAACTGGAACTTAAAGATCCCGATACAGAC
GATTCTGGATTATACAAATGTAACATAAAGAATACACTAGGTGAATTGAACGCCAATTTA
ACGCTTAATATCGAGATCATACCGGTTATCAAGGAGAAGCCTAAAGTCATCAAAATCGTC
AAGAAAaGAACTGTTATCGTTGAGTGCAAAGTTCTCAGCAAATTCGCACCGGATTGCACA
TGGTTTAAGGAGAGCTCAGCCGTTAAAGAGGATACAAGACATAAAGTTCACGTTGAACAA
GTTAAAGATGGTGAATTCGTTGCTAAACTTGAAATTAGTGAAATTGAAAAGAGTGATAAG
GGTATGTACAAATTAGTAGCGCGTAACGAAAAGGGCGAAGCCACGTCCCAAACTGTCGAG
GTTACTGATTTGCCTCCtGAAGAAAAaCCCAAAGGTGAAAAaCCGAAATTATCACAACTT
ACCAACGTCACAATCGAAGAAGGCAAGACGGTTGATTTCATTTCAACCCTAAAAGTAACT
GATAAGACTGTTACAATTGTTTGGTACAAACAAAATACTGTGATAAGAGAAAGTTCAGAT
ACGACTATATCATTTGATGGTACAACTGCTAGATTGACCATAACGAAATGTAAAATATCC
CACTCCGCTGTCTACAAAGTCCTGGCAAAGAATGAATTCGGTGAAGACGAATCCTCTGCC
ACTTTGACAGTGACAGAAAAGAAGGAGAAGAGAAAAGAGGAGGAGGAAGAAGAAATAATC
GAAAAGAAAGAAGAAAaGAAAGTAGaAAAGAAGGTTGaAAAGAAAGAAGAGAAAAAGAGG
aAAAGaaaaTTaGAAAGAAAGTCGaAAAGAAGGAAGaAAAGAAAGTAGaAAAGAAGGAAG
AGAAGAAGGAAATAATCGAAAAGAAAGAAGAAAAGAAGGAAATCATCGaaaaGAAGAAGG
TAGAAAAGAAGGAAGAAGaaaaGaAAAAGGAAGAACTGGTTAATGATATTGACaAAAaGa
AaCCaGTTGATaAAAaGGTGCCTGCTAAGCCTGGAGAAAAGAAAGAAGCCACTAAGATAG
AAGAAGTAAAACGGAAACTaGACGAGCATCTCTTATTAAGACTGAAGAAAGGATTGTACA
GGATGGTGATTCTAGGACATCAAGTAGGCGATCCTCTGTCcAACAGATCGAAGAAGAAAC
AAGAACAGAGACTAAGACTACTGAAGATAAGAAGAAGAAgGTCCCAGCTAAAGATAAATT
GGCACCCACTAAAGAGAAGACACCGACACCCACAAACGATATAGACGCCaAAAAACCTTC
CGAACCAGAGCCTaACCAAAAAGGCTGCCGAACCTGAACCTAAAAGGTTgGCGTACCAGA
>isotig00155  gene=isogroup00032  length=2394  numContigs=3
AGTGCTTTGGGAGGCtACCAAGCAACCtCtAGGAtAGGACGAACACGAAAAaGTCGACAA
CGCGAAAGTACGAATATTTTGAAGAATTTTTGAGAAaGGAATTCCGTCTTTtAAGtGGAC
TTTAGATAAGTGCCGAGGGGAACGAGTGAAAACAAGTGCAGTGTAGCGAAACACCTTTAG
AAAAGAaGGTATTTTTtATtCGAGAAGTGCATGTCCATGTTAGCCGGATAACAGGAGATA
AACAAAaGCATGGGGgCCGAGGACTTCGCTCCCAGCTTCACGCAAAaGCCGCAGCTACGG
CAGGAAGATGACGGCAATCGACTGATCTTCGAATGTCAGCTTTTGGCATCGCCcAAACCc
GaTATCCAATGGTATCGAAGTGATACGCTACTTACCGAGGATGGAAGGACCAATTTtAAG
ATACAATCGTTAGGCGCTAATAAATTTTtGGTtGTACTCGAATTAGACGATGTTATCGAA
ACGGATGCTGGCCTTTACAAGGTCAAaGCGAAAAaTAAAaTGGgAGAAGTTGCCGCATCT
ATAAATTtAAATTTTAGTCCTATGGACGAGCCCAGAGAGAAACAAaTCGACGGTATAGCT
CCGACTTTCGCTAAGAAACCGGCAATAAGGCAaGAGGAAGATGGCAAAaGATTGTTGTTC
GAATGTCGTATACAAGCTGACCCcATGCCAaTCGTTAGCTGGTTTCATAATACcAACCCT
GTTGCTGAGGGTGCACGTCACAaGTTGAGGGTGGATAAAGATGGACATTCGtACTTtGCA
ACCCTTGAAaTTAAAAaTGTCACAGTTGAGgATGCTGGCAAATACAAGGTGACTGCAAAG
AACGAATTGGGCGAAAGCAATGCTACAATCAGCCTGAATTTCGACAGTGGAGATGACGCG
GCCGGTTTTCCACCGTCATTCATCGAGAAACCAAAGATTATACCCAACGAAAGCGGTACC
CTTATCACTATGAAATGCAAATGCAAGGCAAAaCCAAaGCCGGAAGTCACGTGGTACAAA
GGAaCTACGGTCGTTAAGCAATCGGCCAAGATATCTATGAAAGTTGTCGACGTTGAGGAA
GATATCTACGAACTGACGATGGAAATCAAAGACCCGACTGGACCAGACGGAGGCACTTAC
AGATGCCACGTGAAGAACGAATTTGGCGAAaGCAaCGCCAaTCTTAaCTTGAACATTGAG
GCTGAACCGGAACCAGAAGGAGACGGACCTACATTTGTTGAGAAGCCCAGAATCACCTCG
CACCAAAGCGGAAAaTTGGTAGTTATGGATTGCAAGGTCAGAGCAAATCCAAAACCAACA
ATCGTGTGGTACCGCGAAGGCAAGGAGGTTAAAGAATCGAGCAAAATTAAAaTAaCCaTt
GAGAAAATCGAGGAGGAGATCTACTACATAAAACTGGAACTTAAAGATCCCGATACAGAC
GATTCTGGATTATACAAATGTAACATAAAGAATACACTAGGTGAATTGAACGCCAATTTA
ACGCTTAATATCGAGATCATACCGGTTATCAAGGAGAAGCCTAAAGTCATCAAAATCGTC
AAGAAAaGAACTGTTATCGTTGAGTGCAAAGTTCTCAGCAAATTCGCACCGGATTGCACA
TGGTTTAAGGAGAGCTCAGCCGTTAAAGAGGATACAAGACATAAAGTTCACGTTGAACAA
GTTAAAGATGGTGAATTCGTTGCTAAACTTGAAATTAGTGAAATTGAAAAGAGTGATAAG
GGTATGTACAAATTAGTAGCGCGTAACGAAAAGGGCGAAGCCACGTCCCAAACTGTCGAG
GTTACTGATTTGCCTCCtGAAGAAAAaCCCAAAGGTGAAAAaCCGAAATTATCACAACTT
ACCAACGTCACAATCGAAGAAGGCAAGACGGTTGATTTCATTTCAACCCTAAAAGTAACT
GATAAGACTGTTACAATTGTTTGGTACAAACAAAATACTGTGATAAGAGAAAGTTCAGAT
ACGACTATATCATTTGATGGTACAACTGCTAGATTGACCATAACGAAATGTAAAATATCC
CACTCCGCTGTCTACAAAGTCCTGGCAAAGAATGAATTCGGTGAAGACGAATCCTCTGCC
ACTTTGACAGTGACAGAAAAGAAGGAGAAGAGAAAAGAGGAGGAGGAAGAAGAAATAATC
GAAAAGAAAGAAGAAAaGGATGAGGAAGTTGAAAaTGAAACGGAATCGCCTATTGAAaGC
GAGGAaTCGGAGCAGGAGATAATTGAGGATAAGCTCGAAAAGAAaGTCGAGAAAaGAAAC
TAGAGGAAAAaGTTGAGGAAAaGAAAGAaGTCGAAAaGAAGGCAGACGAAAaGAAaCCGG
AGAAAaGTAGAAAaGAAGGTTGAAAAAGagaGAaaGAgaaaaaaaagaggaaaa
>isotig00156  gene=isogroup00032  length=2168  numContigs=3
TGATGGTAAAGCTCCACGGTTTcGAAAAACCAACGATAAGGCAAGATGGTGACGTCCTTG
TCATGGAGTGTTtGCTAGAGGCCAACCCAGCACCAGACATCACGTGGTTCCACGGGGATA
AAaCGATATCGGACAATACGCGCGTTAGAATGTTTAGGAAaGCcACCAGCAAAGACACCT
ATATGTTAACTTtAGAGATATCGAATCCTACGAGAGAAGATGGTGGAAATTATAGGTGTA
ATGCTTTCAATCAGTTCGGTGAAAGCAATGCAAATATCTCACTtAaTTtCCAaGgTGGAG
ATGACGCGGCCGGTTTTCCACCGTCATTCATCGAGAAACCAAAGATTATACCCAACGAAA
GCGGTACCCTTATCaCTATGAAATGCAAATGCAAGGCAAAaCCAAaGCCGGAAGTCACGT
GGTACAAAGGAaCTACGGTCGTTAAGCAATCGGCCAAGATATCTATGAAAGTTGTCGACG
TTGAGGAAGATATCTACGAACTGACGATGGAAATCAAAGACCCGACTGGACCAGACGGAG
GCACTTACAGATGCCACGTGAAGAACGAATTTGGCGAAaGCAaCGCCAaTCTTAaCTTGA
ACATTGAGGCTGAACCGGAACCAGAAGGAGACGGACCTACATTTGTTGAGAAGCCCAGAA
TCACCTCGCACCAAAGCGGAAAaTTGGTAGTTATGGATTGCAAGGTCAGAGCAAATCCAA
AACCAACAATCGTGTGGTACCGCGAAGGCAAGGAGGTTAAAGAATCGAGCAAAATTAAAa
TAaCCaTtGAGAAAATCGAGGAGGAGATCTACTACATAAAACTGGAACTTAAAGATCCCG
ATACAGACGATTCTGGATTATACAAATGTAACATAAAGAATACACTAGGTGAATTGAACG
CCAATTTAACGCTTAATATCGAGATCATACCGGTTATCAAGGAGAAGCCTAAAGTCATCA
AAATCGTCAAGAAAaGAACTGTTATCGTTGAGTGCAAAGTTCTCAGCAAATTCGCACCGG
ATTGCACATGGTTTAAGGAGAGCTCAGCCGTTAAAGAGGATACAAGACATAAAGTTCACG
TTGAACAAGTTAAAGATGGTGAATTCGTTGCTAAACTTGAAATTAGTGAAATTGAAAAGA
GTGATAAGGGTATGTACAAATTAGTAGCGCGTAACGAAAAGGGCGAAGCCACGTCCCAAA
CTGTCGAGGTTACTGATTTGCCTCCtGAAGAAAAaCCCAAAGGTGAAAAaCCGAAATTAT
CACAACTTACCAACGTCACAATCGAAGAAGGCAAGACGGTTGATTTCATTTCAACCCTAA
AAGTAACTGATAAGACTGTTACAATTGTTTGGTACAAACAAAATACTGTGATAAGAGAAA
GTTCAGATACGACTATATCATTTGATGGTACAACTGCTAGATTGACCATAACGAAATGTA
AAATATCCCACTCCGCTGTCTACAAAGTCCTGGCAAAGAATGAATTCGGTGAAGACGAAT
CCTCTGCCACTTTGACAGTGACAGAAAAGAAGGAGAAGAGAAAAGAGGAGGAGGAAGAAG
AAATAATCGAAAAGAAAGAAGAAAaGAAAGTAGaAAAGAAGGTTGaAAAGAAAGAAGAGA
AAAAGAGGaAAAGaaaaTTaGAAAGAAAGTCGaAAAGAAGGAAGaAAAGAAAGTAGaAAA
GAAGGAAGAGAAGAAGGAAATAATCGAAAAGAAAGAAGAAAAGAAGGAAATCATCGaaaa
GAAGAAGGTAGAAAAGAAGGAAGAAGaaaaGaAAAAGGAAGAACTGGTTAATGATATTGA
CaAAAaGaAaCCaGTTGATaAAAaGGTGCCTGCTAAGCCTGGAGAAAAGAAAGAAGCCAC
TAAGATAGAAGAAGTAAAACGGAAACTaGACGAGCATCTCTTATTAAGACTGAAGAAAGG
ATTGTACAGGATGGTGATTCTAGGACATCAAGTAGGCGATCCTCTGTCcAACAGATCGAA
GAAGAAACAAGAACAGAGACTAAGACTACTGAAGATAAGAAGAAGAAgGTCCCAGCTAAA
GATAAATTGGCACCCACTAAAGAGAAGACACCGACACCCACAAACGATATAGACGCCaAA
AAACCTTCCGAACCAGAGCCTaACCAAAAAGGCTGCCGAACCTGAACCTAAAAGGTTgGC
GTACCAGA
>isotig00157  gene=isogroup00032  length=1802  numContigs=3
TGATGGTAAAGCTCCACGGTTTcGAAAAACCAACGATAAGGCAAGATGGTGACGTCCTTG
TCATGGAGTGTTtGCTAGAGGCCAACCCAGCACCAGACATCACGTGGTTCCACGGGGATA
AAaCGATATCGGACAATACGCGCGTTAGAATGTTTAGGAAaGCcACCAGCAAAGACACCT
ATATGTTAACTTtAGAGATATCGAATCCTACGAGAGAAGATGGTGGAAATTATAGGTGTA
ATGCTTTCAATCAGTTCGGTGAAAGCAATGCAAATATCTCACTtAaTTtCCAaGgTGGAG
ATGACGCGGCCGGTTTTCCACCGTCATTCATCGAGAAACCAAAGATTATACCCAACGAAA
GCGGTACCCTTATCaCTATGAAATGCAAATGCAAGGCAAAaCCAAaGCCGGAAGTCACGT
GGTACAAAGGAaCTACGGTCGTTAAGCAATCGGCCAAGATATCTATGAAAGTTGTCGACG
TTGAGGAAGATATCTACGAACTGACGATGGAAATCAAAGACCCGACTGGACCAGACGGAG
GCACTTACAGATGCCACGTGAAGAACGAATTTGGCGAAaGCAaCGCCAaTCTTAaCTTGA
ACATTGAGGCTGAACCGGAACCAGAAGGAGACGGACCTACATTTGTTGAGAAGCCCAGAA
TCACCTCGCACCAAAGCGGAAAaTTGGTAGTTATGGATTGCAAGGTCAGAGCAAATCCAA
AACCAACAATCGTGTGGTACCGCGAAGGCAAGGAGGTTAAAGAATCGAGCAAAATTAAAa
TAaCCaTtGAGAAAATCGAGGAGGAGATCTACTACATAAAACTGGAACTTAAAGATCCCG
ATACAGACGATTCTGGATTATACAAATGTAACATAAAGAATACACTAGGTGAATTGAACG
CCAATTTAACGCTTAATATCGAGATCATACCGGTTATCAAGGAGAAGCCTAAAGTCATCA
AAATCGTCAAGAAAaGAACTGTTATCGTTGAGTGCAAAGTTCTCAGCAAATTCGCACCGG
ATTGCACATGGTTTAAGGAGAGCTCAGCCGTTAAAGAGGATACAAGACATAAAGTTCACG
TTGAACAAGTTAAAGATGGTGAATTCGTTGCTAAACTTGAAATTAGTGAAATTGAAAAGA
GTGATAAGGGTATGTACAAATTAGTAGCGCGTAACGAAAAGGGCGAAGCCACGTCCCAAA
CTGTCGAGGTTACTGATTTGCCTCCtGAAGAAAAaCCCAAAGGTGAAAAaCCGAAATTAT
CACAACTTACCAACGTCACAATCGAAGAAGGCAAGACGGTTGATTTCATTTCAACCCTAA
AAGTAACTGATAAGACTGTTACAATTGTTTGGTACAAACAAAATACTGTGATAAGAGAAA
GTTCAGATACGACTATATCATTTGATGGTACAACTGCTAGATTGACCATAACGAAATGTA
AAATATCCCACTCCGCTGTCTACAAAGTCCTGGCAAAGAATGAATTCGGTGAAGACGAAT
CCTCTGCCACTTTGACAGTGACAGAAAAGAAGGAGAAGAGAAAAGAGGAGGAGGAAGAAG
AAATAATCGAAAAGAAAGAAGAAAaGGATGAGGAAGTTGAAAaTGAAACGGAATCGCCTA
TTGAAaGCGAGGAaTCGGAGCAGGAGATAATTGAGGATAAGCTCGAAAAGAAaGTCGAGA
AAaGAAACTAGAGGAAAAaGTTGAGGAAAaGAAAGAaGTCGAAAaGAAGGCAGACGAAAa
GAAaCCGGAGAAAaGTAGAAAaGAAGGTTGAAAAAGagaGAaaGAgaaaaaaaagaggaa
aa
>isotig00158  gene=isogroup00033  length=3099  numContigs=3
CTCTATTAATAATTATGATATATTAACTACATAAAAaTaCAAaTTGTATATAATATTAaa
TTaCAAAAAAAAAAagAaAAATAAGGACTTTTTtGGAGAGGGGgTACAcGTATTTTGGCC
GGTACAACCAAATTCATTATTATATTTATATTTACTCTATAAAAAaTATATTTATTCGGC
AGAAATAAATACCAACAACCTGACGTTTTACGATATTATTtATATAAATTATTTATAATT
ATTACATCACAATGTTTTCCCGTGTGAAAGAAAAGGAAATCAAATAATAATAATAAAGAA
AAAaTTAAATTAaCgTACCCTCGTATAAAAAAAaaTaCACGTACCCTGGTtATTGAATGG
AATGGATTTATTAGCGAGAAAATTACCAGACcTGTAGtAATTTtCTTTTtCGTACCCTCT
AAaTTATTTTGTACGAAAaTCTaCATAATTATACaaggggAAAAAAaaCAAaTGAAAaTC
GTAAGGAAAGGTTGTTGTTTTACGTTGGAAAGTGAAATATTTAATTTCCCATCATTTTAC
CCACCCTTTCTCTACAAATAATATTCATATTAAAAAaTAaTAAATTAATTACAGTACAAC
GCGTTTATTTTAGGCATCATGCTTTTATAAAAGAATATTGCATCCTTTAAGGAAAaaGGG
AATAAaaTAATTGGAaTTTTttGTTTCTCTATTACAAGTTTtATGAaCATTAACGAACAC
CGATGTCCtcTTGGCAGTGTACGTATAAATATTTtAATTATTATTTAAaTCGTGCCAAGT
GATATTCGAAAATTAGGGAGGATtCAAAGACAGAGTAATCAAGTAACATATGGAATGTTT
TTTTTtCGAATATCACTTCTTTTTATTtGAATGTTTCGTTAATGTTTCGAAGTACATTGC
AAAATGGTCCGCTCTCACAAATCTACAGGATTATCATCGCAaGAAATTAATTTagAaCTC
AaTTTTtCAACGAAAaTAATGATGATGATAAGGAAAaTATAATAATaaaataTATTTGCT
TTCTTTtAGTGCAAAATATTAATTTATTCACCTCAATTAATTGTGAACGAGTAAGGTTTT
tGTTTGCAAGAATATTCTACTACTTTtCcTTtCTTtCAACTTATGTTTtAGATAAaTaCT
TtCTTtCTTTtCAGTAAAATTAAAAGTGTAAAGTAGTAAAAAaTTTAAATGGTAgAAACA
AGACAGTtAATTGCTAAGCACCTTTTtGATTtcTCTTTtATATAAATAGGTTTTtGTTtA
ACACCGTCAATATATATATATTcATTCCTTATAAAATACAATGCGTCCTTTtCTTTtGTT
TATCAGTAAGTAACCGTATGTATGTGTGTGTACGTTAATGAAGTAAAAAaaGGAAATGCA
TTTTtATGGAATTCACGACAGGAAACGAAAAaCGAATGAATAAAAAAAAaTGAACAAAAa
TGTTTTCtcttttGATATGTGAAAGCAATTTTCACTTATGCGAAACTTTATATTCTATAA
TGAATTTTtCAGGATAAAATGCTTGATTTTCTGCATGTATCTATAGGCCCTACGTATAGT
TAAATGTGTACAAAAAAaGATGAAGACGTAACGGGTAGAGGTTACATGTTCTGAATGTCG
TGCAAAGTCGCCTCCATcTCATCTGCTAATAATTTGTTCCTTTCCTTCTCTAGCAACAGT
TCATCTTCCAGTCTGTCGACTTCTTTTTGCAGTTTCTGTACAGAACGTTCAGCGAACTCA
GCACGGGCTTCAGCTTCGCGTAACTTATCAGAGATGACATGAATTTTATCCTCGCATGAG
TCTCGGGTTGCAGCGGCCTTTTCCTCAGACACTTCTAGGGATTTAAGGTTGTTACCAACg
ACACGcAGTTCTTCCTCAAGTtCTACGATTTTCCTGTCACTTTGAATAGCTCGTTCTTCC
GCTCTTTCTAAGTCAATTTCCATGATTACCAATTTTCGGGCAACCTCCTCATATTTCTTG
TCTGCCTCTTCGGCGATCTGTTTGGCCTGGGCTAGTTGACTTTCCAGTATAGCGACGCGA
TCATCTTCCATATTGGTtCTGTTTTCCAATGCCTTACGTATCcGtTCGCttTCatcAGCG
GCTTGAGATGCTTCGGCCAATTTGGCGGTAGCGGTGGCCAAACGTTCTTCAGAACGTTCT
AGGTCTTCTTCTAACAGTTGGATACGaCGGtTcaATGCtgCGaCtTCGGaTTCgGcGTTT
TCAGTTGCGTaaTTCATAATATTGTGTAaCTCGTTCCGAATGATGGAGAACTTCATGAGG
GTGTCCGAGCTGAAGATCGAACTGCCGAACGCCAaTCCAGGATAATCGGCACATCTTCTA
CCCCTTTtGCGGATCTCCCTTTCGGCGAtAACCTCGGTCCtctCGGAGGTGCAACGTAGA
CGGGACAATTCTTCGATCTCTGGATCTTCGCTTTCCTGGTCGCTCTGACTGGAACCTTCG
GCCGCCGGCCTGAAGACCAACGACATATCTTtACCTTCTTCGACGGACGGTATGTACAAT
GTACaGTCGTTttCTTCGCGTTCGACGGTACATTTCTTTCTTGTTTCGGTACTACTAGGA
CTGCtAAtATCATCGGTATCATCACAATTCGTTAGATCtATgATATCACTGGTTTCTTCT
TTAATAATCGGATCATGATCTTTACTTTtAtATTAATAACAACTGCACTACTTGCTGTAT
TATtGTTAACGTTACTATtCTTATTTTtATtCTtATTATtATTATTGTTAACACTCGAGG
CACTCTGGATCACAGACGACGTTATTATTGGAATCGGTGGAGTGACAGCAGTCGATTTCG
ACGTTTCTAGGTTAGGTGCTGCCGCTGCTGTTGCGATTCGTTGTTGTTGCAATAAACTCG
GCGTAATTTCGTTGTTCGTCGAAATAGTCGGCTCCAGGGCACTACGCCTCCGAGTGCCAT
GGTTACGAGGATGATGTTGATGCCCTCTCTTCCTTGTATTGCCCGAGCCGACCCGTTGGG
ACATATTATTTAcAAGCGATCGTCGCAACGCGATCTCATAACTTCCGCCATCTTTCTTCG
GACTGGCGCTGTTCCCACGTGGACGTCCACTGCACTACT
>isotig00159  gene=isogroup00033  length=2571  numContigs=3
CTCTATTAATAATTATGATATATTAACTACATAAAAaTaCAAaTTGTATATAATATTAaa
TTaCAAAAAAAAAAagAaAAATAAGGACTTTTTtGGAGAGGGGgTACAcGTATTTTGGCC
GGTACAACCAAATTCATTATTATATTTATATTTACTCTATAAAAAaTATATTTATTCGGC
AGAAATAAATACCAACAACCTGACGTTTTACGATATTATTtATATAAATTATTTATAATT
ATTACATCACAATGTTTTCCCGTGTGAAAGAAAAGGAAATCAAATAATAATAATAAAGAA
AAAaTTAAATTAaCgTACCCTCGTATAAAAAAAaaTaCACGTACCCTGGTtATTGAATGG
AATGGATTTATTAGCGAGAAAATTACCAGACcTGTAGtAATTTtCTTTTtCGTACCCTCT
AAaTTATTTTGTACGAAAaTCTaCATAATTATACaaggggAAAAAAaaCAAaTGAAAaTC
GTAAGGAAAGGTTGTTGTTTTACGTTGGAAAGTGAAATATTTAATTTCCCATCATTTTAC
CCACCCTTTCTCTACAAATAATATTCATATTAAAAAaTAaTAAATTAATTACAGTACAAC
GCGTTTATTTTAGGCATCATGCTTTTATAAAAGAATATTGCATCCTTTAAGGAAAaaGGG
AATAAaaTAATTGGAaTTTTttGTTTCTCTATTACAAGTTTtATGAaCATTAACGAACAC
CGATGTCCtcTTGGCAGTGTACGTATAAATATTTtAATTATTATTTAAaTCGTGCCAAGT
GATATTCGAAAATTAGGGAGGATtCAAAGACAGAGTAATCAAGTAACATATGGAATGTTT
TTTTTtCGAATATCACTTCTTTTTATTtGAATGTTTCGTTAATGTTTCGAAGTACATTGC
AAAATGGTCCGCTCTCACAAATCTACAGGATTATCATCGCAaGAAATTAATTTagAaCTC
AaTTTTtCAACGAAAaTAATGATGATGATAAGGAAAaTATAATAATaaaataTATTTGCT
TTCTTTtAGTGCAAAATATTAATTTATTCACCTCAATTAATTGTGAACGAGTAAGGTTTT
tGTTTGCAAGAATATTCTACTACTTTtCcTTtCTTtCAACTTATGTTTtAGATAAaTaCT
TtCTTtCTTTtCAGTAAAATTAAAAGTGTAAAGTAGTAAAAAaTTTAAATGGTAgAAACA
AGACAGTtAATTGCTAAGCACCTTTTtGATTtcTCTTTtATATAAATAGGTTTTtGTTtA
ACACCGTCAATATATATATATTcATTCCTTATAAAATACAATGCGTCCTTTtCTTTtGTT
TATCAGTAAGTAACCGTATGTATGTGTGTGTACGTTAATGAAGTAAAAAaaGGAAATGCA
TTTTtATGGAATTCACGACAGGAAACGAAAAaCGAATGAATAAAAAAAAaTGAACAAAAa
TGTTTTCtcttttGATATGTGAAAGCAATTTTCACTTATGCGAAACTTTATATTCTATAA
TGAATTTTtCAGGATAAAATGCTTGATTTTCTGCATGTATCTATAGGCCCTACGTATAGT
TAAATGTGTACAAAAAAaGATGAAGACGTAACGGGTAGAGGTTACATGTTCTGAATGTCG
TGCAAAGTCGCCTCCATcTCATCTGCTAATAATTTGTTCCTTTCCTTCTCTAGCAACAGT
TCATCTTCCAGTCTGTCGACTTCTTTTTGCAGTTTCTGTACAGAACGTTCAGCGAACTCA
GCACGGGCTTCAGCTTCGCGTAACTTATCAGAGATGACATGAATTTTATCCTCGCATGAG
TCTCGGGTTGCAGCGGCCTTTTCCTCAGACACTTCTAGGGATTTAAGGTTGTTACCAACg
ACACGcAGTTCTTCCTCAAGTtCTACGATTTTCCTGTCACTTTGAATAGCTCGTTCTTCC
GCTCTTTCTAAGTCAATTTCCATGATTACCAATTTTCGGGCAACCTCCTCATATTTCTTG
TCTGCCTCTTCGGCGATCTGTTTGGCCTGGGCTAGTTGACTTTCCAGTATAGCGACGCGA
TCATCTTCCATATTGGTtCTGTTTTCCAATGCCTTACGTATCcGtTCGCttTCatcAGCG
GCTTGAGATGCTTCGGCCAATTTGGCGGTAGCGGTGGCCAAACGTTCTTCAGAACGTTCT
AGGTCTTCTTCTAACAGTTGGATACGaCGGtTcaATGCtgCGaCtTCGGaTTCgGcGTTT
TGGAGAGCCTTTTCTTTCTCCtCCAGCTTGGCAttGACCtGCattaaCTgTTCTTgggTC
TGaTCgAGAtCAttCTcAAtGGTTTGGATCTTCTTCTGGAGCGCACGAGCCTCTTCTTCG
GCCTTTTCTGCGCGAAGATTGGAGTCTTTGGCCAACTGTTCGTTATGTTTGGCGCGGTCC
AACGCGTTGTCTTTCTCAAGCTTCATCGCTTGCATTTTCTTCTTGATCGCGTCCATGGTG
GAGGTTGTTGAGTGTCTGtCtTaCCGGGtGtAAAAGaAAAGAAtCGAGAACGCGAGtGtt
aAACaCgGtCtCaGtGCGaCTGaACaCTAGGCTAGCTATCACCtTACGCTA
>isotig00160  gene=isogroup00033  length=1911  numContigs=3
CAATAATAATTCAATTTATATATTTGTATATAATATATACATATTTAGTTCATGAACATA
TATTAATAGACTTTACCAAGTTAAtAATAATAATAATAAtaaTACCCCcAAAaTGTTGAA
CAAAAAAAaGGAGAAACTaTAATAATaATaataataaaaaTATtaAAATAAATCAGATAA
TATAATTGAAAATGTAAGAACTACAGAATCATATACGAAAACATTTTTTTTAtTTTCGAA
GGCTCTAAGATGATATGAAGAtTAtCGAGtCGCTGAAACCTGTGTAAGATGGTAACTGCA
CGGTCAAGATCCAATATAATAAGGTAGTTCTTCTTGATCGGGTAGATGTTTTATTATTAT
CGTAATAAAAaTAAAAAGACCCAAAACAGTTTTGTCGCGGGAGATGTTTGCACGTTTATA
AGATGAGCTCGACAAAGGCtGtAtcCaGatCGtCTCCaAtctcCTTGtAGCGtTctttCt
tCGGCAacAaGTTCGtCTTCcAGTCTGTCGACTTCTTTTTGCAGTTTCTGTACAGAACGT
TCAGCGAACTCAGCACGGGCTTCAGCCTCCTTTAGACGAGTAGTAAGGTTCTTAATTTGG
TTTTTGTATTCTTCCTCACGTTGGttGGCCTTTtCCtCAGACACttCtAgGGattTaAgG
ttGtTACCaaCgACAcGcAGTTCTTCCTCAAGTTCTACGATTTTCGATTCGCCGGCTTCG
GCACGTTCTTCGGCtCTttCCaagtCAGCttCAaCCAtaGCCaaTTtACGGgCCaCCTCA
TCGTATTTCTTATCGGCCTCCTCAGCCAAAAAGCGGGCCTCTTTCAGCTGATTCTCCAAT
GCGTCCATGCGCTCCTCATCAGCCAGCGAACGGTTTTCAAGAATTTTACGGGCAcGtTCG
CttTCatcAGCGGCTTGAGATGCTTCGGCCAATTTGGCGGTAGCGGTGGCCAAACGTTCT
TCAGAACGTTCTAGGTCTTCTTCTAACAGTTGGATACGaCGGtTcaATGCtgCGaCtTCG
GaTTCgGcGTTTTCAGTTGCGTaaTTCATAATATTGTGTAaCTCGTTCCGAATGATGGAG
AACTTCATGAGGGTGTCCGAGCTGAAGATCGAACTGCCGAACGCCAaTCCAGGATAATCG
GCACATCTTCTACCCCTTTtGCGGATCTCCCTTTCGGCGAtAACCTCGGTCCtctCGGAG
GTGCAACGTAGACGGGACAATTCTTCGATCTCTGGATCTTCGCTTTCCTGGTCGCTCTGA
CTGGAACCTTCGGCCGCCGGCCTGAAGACCAACGACATATCTTtACCTTCTTCGACGGAC
GGTATGTACAATGTACaGTCGTTttCTTCGCGTTCGACGGTACATTTCTTTCTTGTTTCG
GTACTACTAGGACTGCtAAtATCATCGGTATCATCACAATTCGTTAGATCtATgATATCA
CTGGTTTCTTCTTTAATAATCGGATCATGATCTTTACTTTtAtATTAATAACAACTGCAC
TACTTGCTGTATTATtGTTAACGTTACTATtCTTATTTTtATtCTtATTATtATTATTGT
TAACACTCGAGGCACTCTGGATCACAGACGACGTTATTATTGGAATCGGTGGAGTGACAG
CAGTCGATTTCGACGTTTCTAGGTTAGGTGCTGCCGCTGCTGTTGCGATTCGTTGTTGTT
GCAATAAACTCGGCGTAATTTCGTTGTTCGTCGAAATAGTCGGCTCCAGGGCACTACGCC
TCCGAGTGCCATGGTTACGAGGATGATGTTGATGCCCTCTCTTCCTTGTATTGCCCGAGC
CGACCCGTTGGGACATATTATTTAcAAGCGATCGTCGCAACGCGATCTCATAACTTCCGC
CATCTTTCTTCGGACTGGCGCTGTTCCCACGTGGACGTCCACTGCACTACT
>isotig00161  gene=isogroup00033  length=1383  numContigs=3
CAATAATAATTCAATTTATATATTTGTATATAATATATACATATTTAGTTCATGAACATA
TATTAATAGACTTTACCAAGTTAAtAATAATAATAATAAtaaTACCCCcAAAaTGTTGAA
CAAAAAAAaGGAGAAACTaTAATAATaATaataataaaaaTATtaAAATAAATCAGATAA
TATAATTGAAAATGTAAGAACTACAGAATCATATACGAAAACATTTTTTTTAtTTTCGAA
GGCTCTAAGATGATATGAAGAtTAtCGAGtCGCTGAAACCTGTGTAAGATGGTAACTGCA
CGGTCAAGATCCAATATAATAAGGTAGTTCTTCTTGATCGGGTAGATGTTTTATTATTAT
CGTAATAAAAaTAAAAAGACCCAAAACAGTTTTGTCGCGGGAGATGTTTGCACGTTTATA
AGATGAGCTCGACAAAGGCtGtAtcCaGatCGtCTCCaAtctcCTTGtAGCGtTctttCt
tCGGCAacAaGTTCGtCTTCcAGTCTGTCGACTTCTTTTTGCAGTTTCTGTACAGAACGT
TCAGCGAACTCAGCACGGGCTTCAGCCTCCTTTAGACGAGTAGTAAGGTTCTTAATTTGG
TTTTTGTATTCTTCCTCACGTTGGttGGCCTTTtCCtCAGACACttCtAgGGattTaAgG
ttGtTACCaaCgACAcGcAGTTCTTCCTCAAGTTCTACGATTTTCGATTCGCCGGCTTCG
GCACGTTCTTCGGCtCTttCCaagtCAGCttCAaCCAtaGCCaaTTtACGGgCCaCCTCA
TCGTATTTCTTATCGGCCTCCTCAGCCAAAAAGCGGGCCTCTTTCAGCTGATTCTCCAAT
GCGTCCATGCGCTCCTCATCAGCCAGCGAACGGTTTTCAAGAATTTTACGGGCAcGtTCG
CttTCatcAGCGGCTTGAGATGCTTCGGCCAATTTGGCGGTAGCGGTGGCCAAACGTTCT
TCAGAACGTTCTAGGTCTTCTTCTAACAGTTGGATACGaCGGtTcaATGCtgCGaCtTCG
GaTTCgGcGTTTTGGAGAGCCTTTTCTTTCTCCtCCAGCTTGGCAttGACCtGCattaaC
TgTTCTTgggTCTGaTCgAGAtCAttCTcAAtGGTTTGGATCTTCTTCTGGAGCGCACGA
GCCTCTTCTTCGGCCTTTTCTGCGCGAAGATTGGAGTCTTTGGCCAACTGTTCGTTATGT
TTGGCGCGGTCCAACGCGTTGTCTTTCTCAAGCTTCATCGCTTGCATTTTCTTCTTGATC
GCGTCCATGGTGGAGGTTGTTGAGTGTCTGtCtTaCCGGGtGtAAAAGaAAAGAAtCGAG
AACGCGAGtGttaAACaCgGtCtCaGtGCGaCTGaACaCTAGGCTAGCTATCACCtTACG
CTA
>isotig00162  gene=isogroup00034  length=2025  numContigs=3
AGAAAAAGTATACGTTCTAGACATGGATAATttACGGATTGGtTGGTTTGTTtaaaaaGt
CAtCTTACCGAAGAGAAAGGATGGGTTCCTGCGCAATACCTAATGGATGAAACAAACTAT
ACTACATACGTGCAGAAGAAATTACATGAAAAAaTTGACAAATTACCAGTGTTCGAAAAA
CCAAAACCGGAAGAAAAGTCAATGGCGCCAAGATTCATCGAAAAATTaCAACCGCAGCAC
ACTCcTGATGGATATACCGTCCAGTTTGAGTGTCAAGTtGAAGGTATACCGCGACCCcAA
ATAACTtGgTTTAGACAGACGgCTATCATTAAACcATCTCAAGATTTTCAAATGTACTAC
GATGAAGATAACGTAGCCAcCCTCGTCATaAAAGAAGtTTTTCCGGAAGATGCTGGGACA
TTCACTTGTGTCGCTaAAaaTTCTGCTGGtTTttGCTTCAAGTACAACCGAACTCATTGT
CGAACTTCCATTATCTGATCACGGATCCGAACTCACGTGCCTATCGCGACGTAGTTTATC
GAGAGAATCATCTCTTGCCGATATTTTAGAAGGCATTCCACCAATATTTtCACGAAAGCC
AAAGCCACAATGTGTCAACGAAAAAACTGACGTAGTAATCGACTGCAGATTAATAGCTGT
ACCAGAACCAGaaCaATAATATGGCGCTTCAACGGAAAAaCTATTAAATCGCATAAAATG
TtACCATAGTGACGGAATCTGATGTTCACATGTATAGCACTACACTCAAAATAAAAGAAG
TGCAAAaGTCTCAAGAGGGAaTCTaTGAAaTAATtGCCAGAAACAGGGAAGGTGAATCTT
CAATAAAAaTACCTCTTAAAaGTAAAGACTGGCGAAAAaGAGCCACcGCAAaTACTTGAa
CCTTTGAAGAGTACTAaTATTCGTGAaGGTGATAGCGCCATTCTTAACACGATGATTGTT
GgAAATCCCACaCCAAAAATATCGTGGTATAAaGAtGGCAAACCAATTACTAGACCAACA
CCCAAAAAGGATGGTGACcAACATACATTAACAATATTTAATACAACAAAAAATaCATAC
TGGTGAATATACCGTAAAaGCAGTAAATCCGTTAGGAACTGCAGAGACCACCGCTATGTT
AACTGTAGAaGAATGCCCAGAACCAAAGCCTGAGCCTCCGATATTCGTCGAGCGGTtCCA
aGAACAAAGCGTCCCAGAGAAAGGCACTATCCGGTTATCGGCCAAAGTAATTGGCAATCC
AGTGCCAGAAGTATTTtGGCTCAAAAATAaTGAACCACTCAAACCGTCTCCAAGGATAAA
AACTTCTTACGATGGCGAGAACATAGAACTAATTATCAAAGATGCCAATTCTGAAATAGA
TGCTGGCGACTATAAGTGCGTAGCTATAAACCCAATaGGAAAaTCATCACACGGTGCGAA
AATAAGCGTAGATGTCGACCAAGTGAAaTTTACAACACCGCTTAGAAAACATATGAAATT
ACGGAATCTGACACCTtGATAATGGAATGTGAAACATCGCACACGGTTACAACGAAATGG
TGgCATAATGACAAAGAAATCAGCGgCATGGATCACCGCGTCGTAGTGCAAGAAGGACGT
AAACATAaGTTGATCATTAAAAAGATTACTACCAAAGATGTCGGAACATATAAATGTACA
GTGAAAGATCAAAAAaCAGAAaCCACAGTAATTATCAAGGAAAGAAAgCCAGAGTTCGTT
AGAAGACTACACGACCTGGAGATAACTGAAAaGAATGCGCGGTATTGGAAGTAGAAATTA
CGTCCGACTCTGCAGATGTTATATGGCGCAAaGATGGAATTGATCTCGACACTAGAAAaG
AaaaTTACATAGTAGAAAGGGATCATGGCATTAGACGTGTGTTAATTAGAAGTATATCCA
TCCACGACGAAGGTGAATACACGTGCACATTGGAAGAAGAAGAATGTaGAGCCGaggTAA
CTGTAATCgaattaccacctgaaataatatcaacacttaaagatc
>isotig00163  gene=isogroup00034  length=1895  numContigs=3
AGAAAAAGTATACGTTCTAGACATGGATAATttACGGATTGGtTGGTTTGTTtaaaaaGt
CAtCTTACCGAAGAGAAAGGATGGGTTCCTGCGCAATACCTAATGGATGAAACAAACTAT
ACTACATACGTGCAGAAGAAATTACATGAAAAAaTTGACAAATTACCAGTGTTCGAAAAA
CCAAAACCGGAAGAAAAGTCAATGGCGCCAAGATTCATCGAAAAATTaCAACCGCAGCAC
ACTCcTGATGGATATACCGTCCAGTTTGAGTGTCAAGTtGAAGGTATACCGCGACCCcAA
ATAACTtGgTTTAGACAGACGgCTATCATTAAACcATCTCAAGATTTTCAAATGTACTAC
GATGAAGATAACGTAGCCAcCCTCGTCATaAAAGAAGtTTTTCCGGAAGATGCTGGGACA
TTCACTTGTGTCGCTaAAaaTTCTGCTGGtTTttGCTTCAAGTACAACCGAACTCATTGT
CGAACTTCCATTATCTGATCACGGATCCGAACTCACGTGCCTATCGCGACGTAGTTTATC
GAGAGAATCATCTCTTGCCGATATTTTAGAAGGCATTCCACCAATATTTtCACGAAAGCC
AAAGCCACAATGTGTCAACGAAAAAACTGACGTAGTAATCGACTGCAGATTAATAGCTGT
ACCAGAACCAGaaCaATAATATGGCGCTTCAACGGAAAAaCTATTAAATCGCATAAAATG
TtACCATAGTGACGGAATCTGATGTTCACATGTATAGCACTACACTCAAAATAAAAGAAG
TGCAAAaGTCTCAAGAGGGAaTCTaTGAAaTAATtGCCAGAAACAGGGAAGGTGAATCTT
CAATAAAAaTACCTCTTAAAaGTAAAGACTGGCGAAAAaGAGCCACcGCAAaTACTTGAa
CCTTTGAAGAGTACTAaTATTCGTGAaGGTGATAGCGCCATTCTTAACACGATGATTGTT
GgAAATCCCACaCCAAAAATATCGTGGTATAAaGAtGGCAAACCAATTACTAGACCAACA
CCCAAAAAGGATGGTGACcAACATACATTAACAATATTTAATACAACAAAAAATaCATAC
TGGTGAATATACCGTAAAaGCAGTAAATCCGTTAGGAACTGCAGAGACCACCGCTATGTT
AACTGTAGAaGAATGCCCAGAACCAAAGCCTGAGCCTCCGATATTCGTCGAGCGGTtCCA
aGAACAAAGCGTCCCAGAGAAAGGCACTATCCGGTTATCGGCCAAAGTAATTGGCAATCC
AGTGCCAGAAGTATTTtGGCTCAAAAATAaTGAACCACTCAAACCGTCTCCAAGGATAAA
AACTTCTTACGATGGCGAGAACATAGAACTAATTATCAAAGATGCCAATTCTGAAATAGA
TGCTGGCGACTATAAGTGCGTAGCTATAAACCCAATaGGAAAaTCATCACACGGTGCGAA
AATAAGCGTAGATGTCGACCAAGTGAAaTTTACAACACCGCTTAGAAAACATATGAAATT
ACGGAATCTGACACCTtGATAATGGAATGTGAAACATCGCACACGGTTACAACGAAATGG
TGgCATAATGACAAAGAAATCAGCGgCATGGATCACCGCGTCGTAGTGCAAGAAGGACGT
AAACATAaGTTGATCATTAAAAAGATTACTACcAAAGATGTCGGAACATATAAATGTACA
GTGAAAGATCAAAAAACAGAAACCACAGTAATTATCAAGGAAAGAAACCAGAGTTCGTTA
GAAGACTACACGACCTGGAGATAACTGAAAAGAAaGCAAAGGAAGAAATCGATAAGGCTA
AGAAAGTGGCTAAAaGGAAAGCAAaGGCTGAAGCAGAGGAAAAAGCCAAGGAAGAAGAGG
AGAAGAAAATGAAGGAGGAGACAGAAAGGAAATCG
>isotig00164  gene=isogroup00034  length=1400  numContigs=3
CACGAAAAGTTACACGTGGGGACCAATTCGGTGACGtGCGtGGtATGCCAGAAACaaTTT
TCGTaTaCaaGAaaTTTAACGCTTCACCAGACTCGATACCATAGTGACGGAATCTGATGT
TCACATGTATAGCACTACACTCAAAATAAAAGAAGTGCAAAaGTCTCAAGAGGGAaTCTa
TGAAaTAATtGCCAGAAACAGGGAAGGTGAATCTTCAATAAAAaTACCTCTTAAAaGTAA
AGACTGGCGAAAAaGAGCCACcGCAAaTACTTGAaCCTTTGAAGAGTACTAaTATTCGTG
AaGGTGATAGCGCCATTCTTAACACGATGATTGTTGgAAATCCCACaCCAAAAATATCGT
GGTATAAaGAtGGCAAACCAATTACTAGACCAACACCCAAAAAGGATGGTGACcAACATA
CATTAACAATATTTAATACAACAAAAAATaCATACTGGTGAATATACCGTAAAaGCAGTA
AATCCGTTAGGAACTGCAGAGACCACCGCTATGTTAACTGTAGAaGAATGCCCAGAACCA
AAGCCTGAGCCTCCGATATTCGTCGAGCGGTtCCAaGAACAAAGCGTCCCAGAGAAAGGC
ACTATCCGGTTATCGGCCAAAGTAATTGGCAATCCAGTGCCAGAAGTATTTtGGCTCAAA
AATAaTGAACCACTCAAACCGTCTCCAAGGATAAAAACTTCTTACGATGGCGAGAACATA
GAACTAATTATCAAAGATGCCAATTCTGAAATAGATGCTGGCGACTATAAGTGCGTAGCT
ATAAACCCAATaGGAAAaTCATCACACGGTGCGAAAATAAGCGTAGATGTCGACCAAGTG
AAaTTTACAACACCGCTTAGAAAACATATGAAATTACGGAATCTGACACCTtGATAATGG
AATGTGAAACATCGCACACGGTTACAACGAAATGGTGgCATAATGACAAAGAAATCAGCG
gCATGGATCACCGCGTCGTAGTGCAAGAAGGACGTAAACATAaGTTGATCATTAAAAAGA
TTACTACCAAAGATGTCGGAACATATAAATGTACAGTGAAAGATCAAAAAaCAGAAaCCA
CAGTAATTATCAAGGAAAGAAAgCCAGAGTTCGTTAGAAGACTACACGACCTGGAGATAA
CTGAAAaGAATGCGCGGTATTGGAAGTAGAAATTACGTCCGACTCTGCAGATGTTATATG
GCGCAAaGATGGAATTGATCTCGACACTAGAAAaGAaaaTTACATAGTAGAAAGGGATCA
TGGCATTAGACGTGTGTTAATTAGAAGTATATCCATCCACGACGAAGGTGAATACACGTG
CACATTGGAAGAAGAAGAATGTaGAGCCGaggTAACTGTAATCgaattaccacctgaaat
aatatcaacacttaaagatc
>isotig00165  gene=isogroup00034  length=1270  numContigs=3
CACGAAAAGTTACACGTGGGGACCAATTCGGTGACGtGCGtGGtATGCCAGAAACaaTTT
TCGTaTaCaaGAaaTTTAACGCTTCACCAGACTCGATACCATAGTGACGGAATCTGATGT
TCACATGTATAGCACTACACTCAAAATAAAAGAAGTGCAAAaGTCTCAAGAGGGAaTCTa
TGAAaTAATtGCCAGAAACAGGGAAGGTGAATCTTCAATAAAAaTACCTCTTAAAaGTAA
AGACTGGCGAAAAaGAGCCACcGCAAaTACTTGAaCCTTTGAAGAGTACTAaTATTCGTG
AaGGTGATAGCGCCATTCTTAACACGATGATTGTTGgAAATCCCACaCCAAAAATATCGT
GGTATAAaGAtGGCAAACCAATTACTAGACCAACACCCAAAAAGGATGGTGACcAACATA
CATTAACAATATTTAATACAACAAAAAATaCATACTGGTGAATATACCGTAAAaGCAGTA
AATCCGTTAGGAACTGCAGAGACCACCGCTATGTTAACTGTAGAaGAATGCCCAGAACCA
AAGCCTGAGCCTCCGATATTCGTCGAGCGGTtCCAaGAACAAAGCGTCCCAGAGAAAGGC
ACTATCCGGTTATCGGCCAAAGTAATTGGCAATCCAGTGCCAGAAGTATTTtGGCTCAAA
AATAaTGAACCACTCAAACCGTCTCCAAGGATAAAAACTTCTTACGATGGCGAGAACATA
GAACTAATTATCAAAGATGCCAATTCTGAAATAGATGCTGGCGACTATAAGTGCGTAGCT
ATAAACCCAATaGGAAAaTCATCACACGGTGCGAAAATAAGCGTAGATGTCGACCAAGTG
AAaTTTACAACACCGCTTAGAAAACATATGAAATTACGGAATCTGACACCTtGATAATGG
AATGTGAAACATCGCACACGGTTACAACGAAATGGTGgCATAATGACAAAGAAATCAGCG
gCATGGATCACCGCGTCGTAGTGCAAGAAGGACGTAAACATAaGTTGATCATTAAAAAGA
TTACTACCAAAGATGTCGGAACATATAAATGTACAGTGAAAGATCAAAAAaCAGAAaCCA
CAGTAATTATCAAGGAAAGAAACCAGAGTTCGTTAGAAGACTACACGACCTGGAGATAAC
TGAAAAGAAaGCAAAGGAAGAAATCGATAAGGCTAAGAAAGTGGCTAAAaGGAAAGCAAa
GGCTGAAGCAGAGGAAAAAGCCAAGGAAGAAGAGGAGAAGAAAATGAAGGAGGAGACAGA
AAGGAAATCG
>isotig00166  gene=isogroup00035  length=1540  numContigs=4
AATCAGTTCAGTTCTTGaaCTaGTaGGGTaaCATaTGCAGAGCaTGATGAAAaTACTGGT
GaGTTTTTCcTCCCGTCaTAATtGGTGCCACTCTAATTACCTCGGTGTTATAAATAGTGC
ACGAGTGTAACAGTGACCTTAAAATCGCCTGAATTAAGGATACACATAGTGACGCAGTGC
TGCAAtTtAAAGtAGAACGGTTCCTAATAGaGATTCtATTTtGCAGGTATTTGTGGCTAT
CTTAGTCCTTTCTGCAGTAGTGCTAACGCAGGCAGAGAAGGAGAAGAAGGAaGTTGAACC
AAGCGAAAATAAAAAaCAAACAAAACGCGGTCTATTAACGTTAGGGTACGGCTACGGTGG
TGACTTCGATAATGGCTATTTACTTGGACAAGGAGGTCATGGCCTAGAAGGAGGATTAAC
ATTGGGATTAGGTGGAGCAGGTCTTGGTGTCGGTGCCATCCATGGAGGACTGGGTTACGG
TCATATCGATTTGGGACACACCACTAATATAGAGAAAACCATTACATGGaTCaAgGGtAt
TCCAGTACCGGTACCTGTTGAGAAACATATTCCCGTACCAGTTGAGAAACACGTCCCATA
CCCGGTCAAAGTTTTGGTACCGCAACCATATCCAGTAGAAAAGCACaTAcCATAcCCTGT
TagGGTacCgGTCAAGGTACCTGTTCCCGTGCCACAACCTTACCCTGTAGAAAAACATAT
ACCTGTACCCGTTAAAGTTCCAGTTGACAGACCTTATCCAGTTAAAGTTTTAGTACCGCA
ACCATATCCTGTCGAGAAACATGTTCCTGTTCCAGTCAAAGTACCTGTACCACAACCCTA
TCCTGTAGAAAAACCAGTACATGTTCCTGTGCATGTCCCTGTGCATGTTCCACAGCCCTA
CCCGGTATATAAACAAGTTCCAGTAGAAGTTAAAGTTCCAGTTGATCGTCCATACCCAGT
ACCTGTACCACAACCATATCCAGTACATGTAGAAAAACCAGTAGCCGTTCCTGTAGAAAA
ACCTGTACCTTATCCAGTTAAAGTAGCAGTAGACCGCCCTGTTCCAGTACCAGTAGAGAG
ACCGTACGCTGTTCCCGTTAAAGTACCAGTACCAGCCCCATATCCAGTATATAAACAAAT
AGCGATTCCTGTAGAGAGACCAGTACCAGTTCCATACAAAGTTTTAGTAGACAGGCCCGT
GCCAGTTACCGTAGAGAAACCAATCGCAATACCAGTAGAAAAGCATGTGCCTATTCCAAT
CAAAGTAGCAGTACCTTATCCAGTACATGCACATCACGAAAGTTACGATCACTATTAAGG
AAACAAAAGCGAATCGACATGACAAATCATTTGTGTCGAATGGACTTTTCGTGTGTTACA
CGCAGTGTGTGATTTCTAATTTCTGAGTTGTCTTTTGTATTTATATATTTCCGTGTTACT
TTTTTTCTTTtATTTTCTTATCTTATTTTTtATCTTTCCGATCTAGAATGACGATTTTGT
GTAATTTATACGATTTCTTAAATAAATGTTACATAAAACG
>isotig00167  gene=isogroup00035  length=1373  numContigs=4
AAtCtAGTTCAGTTCTTGAACTAGTAGGGTAACATATGCAGAGCATGATGAAAATACTGG
TATTTGTGGCTATCTTAGTCCTTTCTGCAGTAGTGCTAACGCAGGCAGAGAAGGAGAAGA
AGGAaGTTGAACCAAGCGAAAATAAAAAaCAAACAAAACGCGGTCTATTAACGTTAGGGT
ACGGCTACGGTGGTGACTTCGATAATGGCTATTTACTTGGACAAGGAGGTCATGGCCTAG
AAGGAGGATTAACATTGGGATTAGGTGGAGCAGGTCTTGGTGTCGGTGCCATCCATGGAG
GACTGGGTTACGGTCATATCGATTTGGGACACACCACTAATATAGAGAAAACCATTACAT
GGaTCaAgGGtAtTCCAGTACCGGTACCTGTTGAGAAACATATTCCCGTACCAGTTGAGA
AACACGTCCCATACCCGGTCAAAGTTTTGGTACCGCAACCATATCCAGTAGAAAAGCACa
TAcCATAcCCTGTTagGGTacCgGTCAAGGTACCTGTTCCCGTGCCACAACCTTACCCTG
TAGAAAAACATATACCTGTACCCGTTAAAGTTCCAGTTGACAGACCTTATCCAGTTAAAG
TTTTAGTACCGCAACCATATCCTGTCGAGAAACATGTTCCTGTTCCAGTCAAAGTACCTG
TACCACAACCCTATCCTGTAGAAAAACCAGTACATGTTCCTGTGCATGTCCCTGTGCATG
TTCCACAGCCCTACCCGGTATATAAACAAGTTCCAGTAGAAGTTAAAGTTCCAGTTGATC
GTCCATACCCAGTACCTGTACCACAACCATATCCAGTACATGTAGAAAAACCAGTAGCCG
TTCCTGTAGAAAAACCTGTACCTTATCCAGTTAAAGTAGCAGTAGACCGCCCTGTTCCAG
TACCAGTAGAGAGACCGTACGCTGTTCCCGTTAAAGTACCAGTACCAGCCCCATATCCAG
TATATAAACAAATAGCGATTCCTGTAGAGAGACCAGTACCAGTTCCATACAAAGTTTTAG
TAGACAGGCCCGTGCCAGTTACCGTAGAGAAACCAATCGCAATACCAGTAGAAAAGCATG
TGCCTATTCCAATCAAAGTAGCAGTACCTTATCCAGTACATGCACATCACGAAAGTTACG
ATCACTATTAAGGAAACAAAAGCGAATCGACATGACAAATCATTTGTGTCGAATGGACTT
TTCGTGTGTTACACGCAGTGTGTGATTTCTAATTTCTGAGTTGTCTTTTGTATTTATATA
TTTCCGTGTTACTTTTTTTCTTTtATTTTCTTATCTTATTTTTtATCTTTCCGATCTAGA
ATGACGATTTTGTGTAATTTATACGATTTCTTAAATAAATGTTACATAAAACG
>isotig00168  gene=isogroup00035  length=1399  numContigs=3
AATCAGTTCAGTTCTTGaaCTaGTaGGGTaaCATaTGCAGAGCaTGATGAAAaTACTGGT
GaGTTTTTCcTCCCGTCaTAATtGGTGCCACTCTAATTACCTCGGTGTTATAAATAGTGC
ACGAGTGTAACAGTGACCTTAAAATCGCCTGAATTAAGGATACACATAGTGACGCAGTGC
TGCAAtTtAAAGtAGAACGGTTCCTAATAGaGATTCtATTTtGCAGGTATTTGTGGCTAT
CTTAGTCCTTTCTGCAGTAGTGCTAACGCAGGCAGAGAAGGAGAAGAAGGAaGTTGAACC
AAGCGAAAATAAAAAaCAAACAAAACGCGGTCTATTAACGTTAGGGTACGGCTACGGTGG
TGACTTCGATAATGGCTATTTACTTGGACAAGGAGGTCATGGCCTAGAAGGAGGATTAAC
ATTGGGATTAGGTGGAGCAGGTCTTGGTGTCGGTGCCATCCATGGAGGACTGGGTTACGG
TCATATCGATTTGGGACACACCACTAATATAGAGAAAACCATTACATGGaTCAAGGTACC
TGTTCCCGTGCCACAACCTTACCCTGTAGAAAAACATATACCTGTACCCGTTAAAGTTCC
AGTTGACAGACCTTATCCAGTTAAAGTTTTAGTACCGCAACCATATCCTGTCGAGAAACA
TGTTCCTGTTCCAGTCAAAGTACCTGTACCACAACCCTATCCTGTAGAAAAACCAGTACA
TGTTCCTGTGCATGTCCCTGTGCATGTTCCACAGCCCTACCCGGTATATAAACAAGTTCC
AGTAGAAGTTAAAGTTCCAGTTGATCGTCCATACCCAGTACCTGTACCACAACCATATCC
AGTACATGTAGAAAAACCAGTAGCCGTTCCTGTAGAAAAACCTGTACCTTATCCAGTTAA
AGTAGCAGTAGACCGCCCTGTTCCAGTACCAGTAGAGAGACCGTACGCTGTTCCCGTTAA
AGTACCAGTACCAGCCCCATATCCAGTATATAAACAAATAGCGATTCCTGTAGAGAGACC
AGTACCAGTTCCATACAAAGTTTTAGTAGACAGGCCCGTGCCAGTTACCGTAGAGAAACC
AATCGCAATACCAGTAGAAAAGCATGTGCCTATTCCAATCAAAGTAGCAGTACCTTATCC
AGTACATGCACATCACGAAAGTTACGATCACTATTAAGGAAACAAAAGCGAATCGACATG
ACAAATCATTTGTGTCGAATGGACTTTTCGTGTGTTACACGCAGTGTGTGATTTCTAATT
TCTGAGTTGTCTTTTGTATTTATATATTTCCGTGTTACTTTTTTTCTTTtATTTTCTTAT
CTTATTTTTtATCTTTCCGATCTAGAATGACGATTTTGTGTAATTTATACGATTTCTTAA
ATAAATGTTACATAAAACG
>isotig00169  gene=isogroup00035  length=1232  numContigs=3
AAtCtAGTTCAGTTCTTGAACTAGTAGGGTAACATATGCAGAGCATGATGAAAATACTGG
TATTTGTGGCTATCTTAGTCCTTTCTGCAGTAGTGCTAACGCAGGCAGAGAAGGAGAAGA
AGGAaGTTGAACCAAGCGAAAATAAAAAaCAAACAAAACGCGGTCTATTAACGTTAGGGT
ACGGCTACGGTGGTGACTTCGATAATGGCTATTTACTTGGACAAGGAGGTCATGGCCTAG
AAGGAGGATTAACATTGGGATTAGGTGGAGCAGGTCTTGGTGTCGGTGCCATCCATGGAG
GACTGGGTTACGGTCATATCGATTTGGGACACACCACTAATATAGAGAAAACCATTACAT
GGaTCAAGGTACCTGTTCCCGTGCCACAACCTTACCCTGTAGAAAAACATATACCTGTAC
CCGTTAAAGTTCCAGTTGACAGACCTTATCCAGTTAAAGTTTTAGTACCGCAACCATATC
CTGTCGAGAAACATGTTCCTGTTCCAGTCAAAGTACCTGTACCACAACCCTATCCTGTAG
AAAAACCAGTACATGTTCCTGTGCATGTCCCTGTGCATGTTCCACAGCCCTACCCGGTAT
ATAAACAAGTTCCAGTAGAAGTTAAAGTTCCAGTTGATCGTCCATACCCAGTACCTGTAC
CACAACCATATCCAGTACATGTAGAAAAACCAGTAGCCGTTCCTGTAGAAAAACCTGTAC
CTTATCCAGTTAAAGTAGCAGTAGACCGCCCTGTTCCAGTACCAGTAGAGAGACCGTACG
CTGTTCCCGTTAAAGTACCAGTACCAGCCCCATATCCAGTATATAAACAAATAGCGATTC
CTGTAGAGAGACCAGTACCAGTTCCATACAAAGTTTTAGTAGACAGGCCCGTGCCAGTTA
CCGTAGAGAAACCAATCGCAATACCAGTAGAAAAGCATGTGCCTATTCCAATCAAAGTAG
CAGTACCTTATCCAGTACATGCACATCACGAAAGTTACGATCACTATTAAGGAAACAAAA
GCGAATCGACATGACAAATCATTTGTGTCGAATGGACTTTTCGTGTGTTACACGCAGTGT
GTGATTTCTAATTTCTGAGTTGTCTTTTGTATTTATATATTTCCGTGTTACTTTTTTTCT
TTtATTTTCTTATCTTATTTTTtATCTTTCCGATCTAGAATGACGATTTTGTGTAATTTA
TACGATTTCTTAAATAAATGTTACATAAAACG
>isotig00170  gene=isogroup00036  length=1708  numContigs=4
AAATCTATTATTAAATATATTTGTGAAGCTTATATCGAaaGAAGTACATTATATCCTCTA
ATTAATTATTGTTTACATAAAATATTTGATTTTAGATGATTAATATCACAGACCAGAAAT
ACGGAAAGAAACTACTAGATCTTCCTTATGTTCAATTTTGATATCATTTATTGTGGCCGC
ACCCTTCATTATCGATGATTTAACAAAGATTATATCATCTATGCTGATAGGATCCAGAGA
TAAAATTGAATCAGCTGCTGGCACGTCCTGCgGTAAAAGATAATTCCTTTGCTGACATTT
GCTTGGCATACATAGTTGATGAATTCGTATTCTATATAACTTTGATCGTTCAATATATTC
ATGTTGTTGTAAGTTATGTGAATCCAATGTAGCAACATCAATGACATTAGTAGCAGCTTC
TTGCAAAATCTTGTTTAATGCAGACTGTTCATCAGCTTTGCGTGgTGCAATACTAGGTTC
ACGATTCAAAaCATCtCACCATTTATTCTCTGTACACAAGAATtATTTGGTCCATTATCA
aCAAGCAAACGACTTCTTTCATTAGGTTCGCCACTCTGGGAAGATTCATTGtCTTTGCAA
AAAAAaCTGTAGCAACAACCcATTTCaCTGTTATCCAAATTTCCTACTGCATAACTATGG
CTTGtTTtGTCGACTATTTGtTTTTTGTTGCTATATACGCTCCTACGCAAGACAAAACCA
CAGAATAATTTATTCTGTGACAAAACTGGTTGCCTACTGTGCTAATAGCAAATAGTGCAA
ATAAATGTTTGGTTAgGGTAAGGCATTAGGTACTATAGATCGTCCCAACCTCCGTATTCA
GTATGGGATAGAATAGCAACTTTtATCTCTtACTATCCTTGGTTGCTGTCATtAGCGCTA
TCTCTACAACCGGTtGCTATGTTGCAACTTATTtACATATGCTGTCGGCGTCGACAACAG
TTGTATACTATCTGTCTATTAGCATCAACTGTCAATCGTCATCGTCCTTGTTTTGAAATA
TTTCGTTAAATTGTTAATTTGCTTATATAGTTGTACAAATTGTTCTTTTCAGAACACTTC
TATCTTTTTCAAGCGTGCACAGGGTAATATGGGTATTTTTATTATTTttATAAaTGTTAT
AACAGAATATAAATGTAATTACAGTTTtCACTACATTAATGGAGCCTATAGGAAGAAAaC
GGCGCAGAGGAGACAAaTTTAACCGTAaGGAGAAGTGTATGATTGCAAATGTTTtCAATT
ATTTCAATAAaTCAATGAATGTGAGTGCTGCCGTTCGAGAAGCAaGtAAaGCTTTGGGCA
TCTCAGACCGTGCAATATATCATGTAAAACAGGAGCAACAAAaTGGTTtATtATCAAGTC
CAAAAAaCCTAAAAaaGgAAGGgCATACAAGTAAATGATCGACTGCATACATATGGTGAG
AACaCGCAAGCAGCTATTCGACGTAAAGTGCATGGATTTTTttAtACAGAATATGCCACC
TACTTtAAaTACAaTTCTTACTACTGTCAATGCTGACGATGATCTCCCTAACTTCAGTCG
AACAACTTTTCATAGATTGTTACACGATATGGGCTTCGAATTtAAAAAAGTAaGGACGAA
AAAGTATACTCATTGAACGAGATGAGATCATTAGATGGAGGCACAAATACTTGCGAGAGA
TCAAGAAATTtAGAGAAGAAGGTAAAAT
>isotig00171  gene=isogroup00036  length=1646  numContigs=3
AAATCTATTATTAAATATATTTGTGAAGCTTATATCGAaaGAAGTACATTATATCCTCTA
ATTAATTATTGTTTACATAAAATATTTGATTTTAGATGATTAATATCACAGACCAGAAAT
ACGGAAAGAAACTACTAGATCTTCCTTATGTTCAATTTTGATATCATTTATTGTGGCCGC
ACCCTTCATTATCGATGATTTAACAAAGATTATATCATCTATGCTGATAGGATCCAGAGA
TAAAATTGAATCAGCTGCTGGCACGTCCTGCgGTAAAAGATAATTCCTTTGCTGACATTT
GCTTGGCATACATAGTTGATGAATTCGTATTCTATATAACTTTGATCGTTCAATATATTC
ATGTTGTTGTAAGTTATGTGAATCCAATGTAGCAACATCAATGACATTAGTAGCAGCTTC
TTGCAAAATCTTGTTTAATGCAGACTGTTCATCAGCTTTGCGTGgTGCAATACTAGGTTC
ACGATTCAAAaCATCtCACCATTTATTCTCTGTACACAAGAATtATTTGGTCCATTATCA
aCAAGCAAACGACTTCTTTCATTAGGTTCGCCACTCTGGGAAGATTCATTGtCTTTGCAA
AAAAAaCTGTAGCAACAACCcATTTCaCTGTTATCCAAATTTCCTACTGCATAACTATGG
CTTGtTTtGTCGACTATTTGtTTTTTGTTGCTATATACGCTCCTACGCAAGACAAAACCA
CAGAATAATTTATTCTGTGACAAAACTGGTTGCCTACTGTGCTAATAGCAAATAGTGCAA
ATAAATGTTTGGTTAgGGTAAGGCATTAGGTACTATAGATCGTCCCAACCTCCGTATTCA
GTATGGGATAGAATAGCAACTTTtATCTCTtACTATCCTTGGTTGCTGTCATtAGCGCTA
TCTCTACAACCGGTtGCTATGTTGCAACTTATTtACATATGCTGTCGGCGTCGACAACAG
TTGTATACTATCTGTCTATTAGCATCAACTGTCAATCGTCATCGTCCTTGTTTTGAAATA
TTTCGTTAAATTGTTAATTTGCTTATATAGTTGTACAAATTGTTCTTTTCAGAACACTTC
TATCTTTTTCAAGCGTGCACAGTTTtCACTACATTAATGGAGCCTATAGGAAGAAAaCGG
CGCAGAGGAGACAAaTTTAACCGTAaGGAGAAGTGTATGATTGCAAATGTTTtCAATTAT
TTCAATAAaTCAATGAATGTGAGTGCTGCCGTTCGAGAAGCAaGtAAaGCTTTGGGCATC
TCAGACCGTGCAATATATCATGTAAAACAGGAGCAACAAAaTGGTTtATtATCAAGTCCA
AAAAaCCTAAAAaaGgAAGGgCATACAAGTAAATGATCGACTGCATACATATGGTGAGAA
CaCGCAAGCAGCTATTCGACGTAAAGTGCATGGATTTTTttAtACAGAATATGCCACCTA
CTTtAAaTACAaTTCTTACTACTGTCAATGCTGACGATGATCTCCCTAACTTCAGTCGAA
CAACTTTTCATAGATTGTTACACGATATGGGCTTCGAATTtAAAAAAGTAaGGACGAAAA
AGTATACTCATTGAACGAGATGAGATCATTAGATGGAGGCACAAATACTTGCGAGAGATC
AAGAAATTtAGAGAAGAAGGTAAAAT
>isotig00172  gene=isogroup00036  length=1074  numContigs=4
CGTAATTATAGTTATTGAATGATTTTTGAATTTtACTGCAATTACCGTATTTCATAGTTT
CTATATTATTACGTAACTACTGCTAAAGTTAAACTTTAACAAACAAATTTGATCACTgAA
GGTCTCTAAAATTTAGTTACTAACAAATACTGGCAGAAGGATAGAACTATTACACTGACT
ATAGATCGTCCCAACCTCCGTATTCAGTATGGGATAGAATAGCAACTTTtATCTCTtACT
ATCCTTGGTTGCTGTCATtAGCGCTATCTCTACAACCGGTtGCTATGTTGCAACTTATTt
ACATATGCTGTCGGCGTCGACAACAGTTGTATACTATCTGTCTATTAGCATCAACTGTCA
ATCGTCATCGTCCTTGTTTTGAAATATTTCGTTAAATTGTTAATTTGCTTATATAGTTGT
ACAAATTGTTCTTTTCAGAACACTTCTATCTTTTTCAAGCGTGCACAGGGTAATATGGGT
ATTTTTATTATTTttATAAaTGTTATAACAGAATATAAATGTAATTACAGTTTtCACTAC
ATTAATGGAGCCTATAGGAAGAAAaCGGCGCAGAGGAGACAAaTTTAACCGTAaGGAGAA
GTGTATGATTGCAAATGTTTtCAATTATTTCAATAAaTCAATGAATGTGAGTGCTGCCGT
TCGAGAAGCAaGtAAaGCTTTGGGCATCTCAGACCGTGCAATATATCATGTAAAACAGGA
GCAACAAAaTGGTTtATtATCAAGTCCAAAAAaCCTAAAAaaGgAAGGgCATACAAGTAA
ATGATCGACTGCATACATATGGTGAGAACaCGCAAGCAGCTATTCGACGTAAAGTGCATG
GATTTTTttAtACAGAATATGCCACCTACTTtAAaTACAaTTCTTACTACTGTCAATGCT
GACGATGATCTCCCTAACTTCAGTCGAACAACTTTTCATAGATTGTTACACGATATGGGC
TTCGAATTtAAAAAAGTAaGGACGAAAAAGTATACTCATTGAACGAGATGAGATCATTAG
ATGGAGGCACAAATACTTGCGAGAGATCAAGAAATTtAGAGAAGAAGGTAAAAT
>isotig00173  gene=isogroup00036  length=1012  numContigs=3
CGTAATTATAGTTATTGAATGATTTTTGAATTTtACTGCAATTACCGTATTTCATAGTTT
CTATATTATTACGTAACTACTGCTAAAGTTAAACTTTAACAAACAAATTTGATCACTgAA
GGTCTCTAAAATTTAGTTACTAACAAATACTGGCAGAAGGATAGAACTATTACACTGACT
ATAGATCGTCCCAACCTCCGTATTCAGTATGGGATAGAATAGCAACTTTtATCTCTtACT
ATCCTTGGTTGCTGTCATtAGCGCTATCTCTACAACCGGTtGCTATGTTGCAACTTATTt
ACATATGCTGTCGGCGTCGACAACAGTTGTATACTATCTGTCTATTAGCATCAACTGTCA
ATCGTCATCGTCCTTGTTTTGAAATATTTCGTTAAATTGTTAATTTGCTTATATAGTTGT
ACAAATTGTTCTTTTCAGAACACTTCTATCTTTTTCAAGCGTGCACAGTTTtCACTACAT
TAATGGAGCCTATAGGAAGAAAaCGGCGCAGAGGAGACAAaTTTAACCGTAaGGAGAAGT
GTATGATTGCAAATGTTTtCAATTATTTCAATAAaTCAATGAATGTGAGTGCTGCCGTTC
GAGAAGCAaGtAAaGCTTTGGGCATCTCAGACCGTGCAATATATCATGTAAAACAGGAGC
AACAAAaTGGTTtATtATCAAGTCCAAAAAaCCTAAAAaaGgAAGGgCATACAAGTAAAT
GATCGACTGCATACATATGGTGAGAACaCGCAAGCAGCTATTCGACGTAAAGTGCATGGA
TTTTTttAtACAGAATATGCCACCTACTTtAAaTACAaTTCTTACTACTGTCAATGCTGA
CGATGATCTCCCTAACTTCAGTCGAACAACTTTTCATAGATTGTTACACGATATGGGCTT
CGAATTtAAAAAAGTAaGGACGAAAAAGTATACTCATTGAACGAGATGAGATCATTAGAT
GGAGGCACAAATACTTGCGAGAGATCAAGAAATTtAGAGAAGAAGGTAAAAT
>isotig00174  gene=isogroup00037  length=1370  numContigs=2
ATTCCGGTTTGTTCCATCAGTTGTGTACCGGATTTCATAACGCTAAGGTCAACCGGGAAA
TATGGAGTTGGTTCTTCTTTTATCTTTATTTCTGACAcCATACGTCAGTTCGGAGAACGA
CATCAGAAGCGGTAACAATCGATTTGCCATCGACCTTTATAACAACTTAGTgACGGGACA
TAAGAACGAAGCATTcTCCCCGTTTAGTCTTCACACAGCTCTATCATTGACTTACGAAGG
TTCAGTGAATGAGACTGAGGCCCTCTTCAAGGATAAATTGTATTTGCCTTCTAAAACCAA
GACTGCGGACAAGTACAAAGATTTATTAACAAAAGTCACTCGAACACAAAACGTCACCTT
TAACGTCGCgAACAAGGTATtAGCCAAAaCTGGCTATAActTTGTCAGCACtTTCGAAGA
TATTGCAACACGCAACTTCTTAGCGGAGACCGGTAGCATCAATTTCGAAGAcGGAGATGC
GGCTGCGAAtGaAATTAACAGCTGGGTCAATaAGGCAACaAACGGCAAGATACCAGACCT
CGTCAAAGCTTCAGACTtCGAtAGTCTTaCGCGGGCTATCaTTTTAAACGCaCTCTACTT
CAAAGGGAAATGGGACGTGGAGTTCAAAGCGGAAAGGACCCGAACAGAACCGTTTTACGT
TGATGAgACGGAAACCGTTGACGTTCCGATGATGCACCagaCCGGTGACTTTTACTATGG
GACGaGTTcAGAGCTGGATGCCAGTCTGTTGaAGTTGaGGTTCCGtGACCCACGCTTCAG
CTTGATAATAGTACTACCTAATTCCAAGACCGGTATCAATCGTTTGGAGGAGGGattaAA
ACGCGtCGatGttAACGATttAttaaGtAACttCGGGGgAGCCGAAgtAGAAGTATCTCT
tCCttAgAtTTAAGAtAGAAtCGGAaCACaAACTCAAAGATGCCtTAgCCAAGCTTGGCT
TAGGAGACATCTTTGATGGCGACAAAGCCAAATTTCCGGATATaATCaAGGATGTaAAGT
CCtTAGAAGTCaAGGAAGTTATTCACaAAGTGACAATCGaaatCAaCGAAGAGGGCGGGg
AAGCGGCTGCAGCTTCAGCCATTCTTATCGCGTTCCTTTCGGCTAATTATGAACCACCAC
GACCTACTGTGTTTAAAGCTGATCATCCCTTCaTCTTCTTATTGACGGTTGACATGGGAC
AAATTCGTTATGGTAACTTTAAAAaGTCAACTATTTTACTTATGGGTAAAGTTACGAAAC
CGGAAGTCGCTAATTAGGAGAAAGCAGTGGAAGAATAGATATGTAATGATGTGGTAAAAT
ATTCCCCTATTATATAtTAAATGTAATATCACAAATAAATTCTGCAAaCT
>isotig00175  gene=isogroup00037  length=1365  numContigs=2
ATTCCGGTTTGTTCCATCAGTTGTGTACCGGATTTCATAACGCTAAGGTCAACCGGGAAA
TATGGAGTTGGTTCTTCTTTTATCTTTATTTCTGACAcCATACGTCAGTTCGGAGAACGA
CATCAGAAGCGGTAACAATCGATTTGCCATCGACCTTTATAACAACTTAGTgACGGGACA
TAAGAACGAAGCATTcTCCCCGTTTAGTCTTCACACAGCTCTATCATTGACTTACGAAGG
TTCAGTGAATGAGACTGAGGCCCTCTTCAAGGATAAATTGTATTTGCCTTCTAAAACCAA
GACTGCGGACAAGTACAAAGATTTATTAACAAAAGTCACTCGAACACAAAACGTCACCTT
TAACGTCGCgAACAAGGTATtAGCCAAAaCTGGCTATAActTTGTCAGCACtTTCGAAGA
TATTGCAACACGCAACTTCTTAGCGGAGACCGGTAGCATCAATTTCGAAGAcGGAGATGC
GGCTGCGAAtGaAATTAACAGCTGGGTCAATaAGGCAACaAACGGCAAGATACCAGACCT
CGTCAAAGCTTCAGACTtCGAtAGTCTTaCGCGGGCTATCaTTTTAAACGCaCTCTACTT
CAAAGGGAAATGGGACGTGGAGTTCAAAGCGGAAAGGACCCGAACAGAACCGTTTTACGT
TGATGAgACGGAAACCGTTGACGTTCCGATGATGCACCagaCCGGTGACTTTTACTATGG
GACGaGTTcAGAGCTGGATGCCAGTCTGTTGaAGTTGaGGTTCCGtGACCCACGCTTCAG
CTTGATAATAGTACTACCTAATTCCAAGACCGGTATCAATCGTTTGGAGGAGGGattaAA
ACGCGtCGatGttAACGATttAttaaGtAACttCGGGGgAGCCGAAgtAGAAGTATCTCT
tCCttAgAtTTAAGAtAGAAtCGGAaCACaAACTCAAAGATGCCtTAgCCAAGCTTGGCT
TAGGAGACATCTTTGATGGCGACAAAGCCAAATTTCCGGATATaATCaAGGATGTaAAGT
CCtTAGAAGTCaAGGAAGTTATTCACaAAGTGACAATCGaaatCAaCGAAGAGGGCGGGg
AAGCGGCTGCAGCTTCAGCCATACTTATCGCGTACCATTCGGCTAACTATAAACCACCAC
CACCAACTGTATTCAAAGCTGATCATCCCTTCATCTTCTTATTGACAATTGACATGGAAC
CAATTTATTATAGCAGCTTTAAAAaGTCGACTATTTTGCTTATGGGTAAAGTTACGAAGC
CGGAaGTCACTAATtAGGAGAAAGCAGTGAAAGAATAGATATGTAATTATGTGACAAAaT
ATTCCCTTaTTGTATATTAAATGTAATATCACAAATAAATTCTGC
>isotig00176  gene=isogroup00037  length=1369  numContigs=2
ATTCCGGTTTGTTCCATCAGTTGTGTACCGGATTTCATAACGCTAAGGTCAACCGGGAAA
TATGGAGTTGGTTCTTCTTTTATCTTTATTTCTGACAcCATACGTCAGTTCGGAGAACGA
CATCAGAAGCGGTAACAATCGATTTGCCATCGACCTTTATAACAACTTAGTgACGGGACA
TAAGAACGAAGCATTcTCCCCGTTTAGTCTTCACACAGCTCTATCATTGACTTACGAAGG
TTCAGTGAATGAGACTGAGGCCCTCTTCAAGGATAAATTGTATTTGCCTTCTAAAACCAA
GACTGCGGACAAGTACAAAGATTTATTAACAAAAGTCACTCGAACACAAAACGTCACCTT
TAACGTCGCgAACAAGGTATtAGCCAAAaCTGGCTATAActTTGTCAGCACtTTCGAAGA
TATTGCAACACGCAACTTCTTAGCGGAGACCGGTAGCATCAATTTCGAAGAcGGAGATGC
GGCTGCGAAtGaAATTAACAGCTGGGTCAATaAGGCAACaAACGGCAAGATACCAGACCT
CGTCAAAGCTTCAGACTtCGAtAGTCTTaCGCGGGCTATCaTTTTAAACGCaCTCTACTT
CAAAGGGAAATGGGACGTGGAGTTCAAAGCGGAAAGGACCCGAACAGAACCGTTTTACGT
TGATGAgACGGAAACCGTTGACGTTCCGATGATGCACCagaCCGGTGACTTTTACTATGG
GACGaGTTcAGAGCTGGATGCCAGTCTGTTGaAGTTGaGGTTCCGtGACCCACGCTTCAG
CTTGATAATAGTACTACCTAATTCCAAGACCGGTATCAATCGTTTGGAGGAGGGattaAA
ACGCGtCGatGttAACGATttAttaaGtAACttCGGGGgAGCCGAAgtAGAAGTATCTCT
tCCttAgAtTTAAGAtAGAAtCGGAaCACaAACTCAAAGATGCCtTAgCCAAGCTTGGCT
TAGGAGACATCTTTGATGGCGACAAAGCCAAATTTCCGGATATaATCaAGGATGTaAAGT
CCtTAGAAGTCaAGGAAGTTATTCACaAAGTGACAATCGaaatCAaCGAAGAGGGCGGGg
AAGCGGCTGCAGCTTCAGCTGTTCTAATTGCTGTACCTGTGTCGGCTATCTATAAACCAC
CACCGCCAGTCGTCTTTAAAGCTGAtCAtCCCtTTTTATTtAtATTAACGGCTGACATGA
AGGAAACAtATTACGGCACCTTTCAAgATCCAATGATTCTGCTTGTGGGTAAAGTAACGA
AACCGGAAGTTATCAACTAGGAGGCGACAATAAcaGATtAGGTTTCTGCGTGATaAAATA
ATAGTCTACATATATTCCtttAATGTATTCTTAATGTAATATCAATAAA
>isotig00177  gene=isogroup00037  length=1321  numContigs=2
ATTCCGGTTTGTTCCATCAGTTGTGTACCGGATTTCATAACGCTAAGGTCAACCGGGAAA
TATGGAGTTGGTTCTTCTTTTATCTTTATTTCTGACAcCATACGTCAGTTCGGAGAACGA
CATCAGAAGCGGTAACAATCGATTTGCCATCGACCTTTATAACAACTTAGTgACGGGACA
TAAGAACGAAGCATTcTCCCCGTTTAGTCTTCACACAGCTCTATCATTGACTTACGAAGG
TTCAGTGAATGAGACTGAGGCCCTCTTCAAGGATAAATTGTATTTGCCTTCTAAAACCAA
GACTGCGGACAAGTACAAAGATTTATTAACAAAAGTCACTCGAACACAAAACGTCACCTT
TAACGTCGCgAACAAGGTATtAGCCAAAaCTGGCTATAActTTGTCAGCACtTTCGAAGA
TATTGCAACACGCAACTTCTTAGCGGAGACCGGTAGCATCAATTTCGAAGAcGGAGATGC
GGCTGCGAAtGaAATTAACAGCTGGGTCAATaAGGCAACaAACGGCAAGATACCAGACCT
CGTCAAAGCTTCAGACTtCGAtAGTCTTaCGCGGGCTATCaTTTTAAACGCaCTCTACTT
CAAAGGGAAATGGGACGTGGAGTTCAAAGCGGAAAGGACCCGAACAGAACCGTTTTACGT
TGATGAgACGGAAACCGTTGACGTTCCGATGATGCACCagaCCGGTGACTTTTACTATGG
GACGaGTTcAGAGCTGGATGCCAGTCTGTTGaAGTTGaGGTTCCGtGACCCACGCTTCAG
CTTGATAATAGTACTACCTAATTCCAAGACCGGTATCAATCGTTTGGAGGAGGGattaAA
ACGCGtCGatGttAACGATttAttaaGtAACttCGGGGgAGCCGAAgtAGAAGTATCTCT
tCCttAgAtTTAAGAtAGAAtCGGAaCACaAACTCAAAGATGCCtTAgCCAAGCTTGGCT
TAGGAGACATCTTTGATGGCGACAAAGCCAAATTTCCGGATATaATCaAGGATGTaAAGT
CCtTAGAAGTCaAGGAAGTTATTCACaAAGTGACAATCGaaatCAaCGAAGAGGGCGGGg
AAGCGGCTGCAGCTTCAGTTGTACGTATTAGACCGATGTCGTTTAATTACGCAGAACCTC
cACcGACCATCTTTAAAGCAGATCATCCATTCGTTTtCTTACTAACCGTTGGAACCAAAa
GCACTTATTTtAACTGGTATAATGATGTTATTATTCTTATGGGCAAAGTTATAACGCCTG
AGACTGTTAACTAGGCGAATGCACTGGGAGAATAAATTGTTACgTAGCAAAGAAATATTC
T
>isotig00178  gene=isogroup00038  length=895  numContigs=4
CttttttaaaGAAACAATGTAATTAATATATACTTATATAGATACACTTTACACAAAAAA
GCCCCTATAACATTACAAAAATAAGCCTCTACATATAATATTACTGCTTCTGTAGATATT
CATCAAACAGGTATAATCCAAGACTACGTTGCGCTTCATCCATCAAGATCTTATGCAGAT
CTTGGGTATATCCAGTCAATTTGCGAATGTTATCGGCATGTTTATGTACAAATTCTTCTT
CAATGTAGCTGGAAATCTCCGGGTCGTGGTAATCGGTCTTCTTGCGAGAGGCTTCCGCGT
GAATGTTATGGGCATCGACGGCCAAATTCTTCTCGATATCCAGCGCCTTTGCTAAACTTT
CGAGTTCGTAAACTTCGAATTCGTTCTGTAGTGGATCGCGAGGCTCCTGCTTTCTTTCAC
TGAAGTTCATCTGAGCCCCGCGTTTACCGAGGTATTTGATCAGTTCGATTGCGGTATTCC
ATTTATCATCGGAAAAGCTTCTGAATAGCTTTTCGAATCCTTCGCGATTTTTTtCATAGT
TAGCGTAATGAGTGGACATGAGAAGGTACTCGAACGATTTTGTTATATGCGTATTGACGT
AGCGTTGGAGATCGGGTGAAACTACATCGATGGCACCGTACTTGGAATTACAATTTGAAA
TAAGTGCTTGAGCTTTATTCCCTGTTTTTCTACAAACTTGACGAATGTTGCGGGAACATG
TTTCTTCGGCCGCATGGGCAGCGAGGAAAAGGACAACGAAAACTGCGAAAAACTTCATGA
TCCCTGGTATCTCGCCAGCGTAATCATGAATAAAGGGAAAATCCTGCTCCGGTTAAATAA
AGGTCTTCTCGAACAAAAACAGATAAGCGTTACACAtGCGCGTTCtATCGAACTG
>isotig00179  gene=isogroup00038  length=887  numContigs=4
CttttttaaaGAAACAATGTAATTAATATATACTTATATAGATACACTTTACACAAAAAA
GCCCCTATAACATTACAAAAATAAGCCTCTACATATAATATTACTGCTTCTGTAGATATT
CATCAAACAGGTATAATCCAAGACTACGTTGCGCTTCATCCATCAAGATCTTATGCAGAT
CTTGGGTATATCCAGTCAATTTGCGAATGTTATCGGCATGTTTATGTACAAATTCTTCTT
CAATGTAGCTGGAAATCTCCGGGTCGTGGTAATCGGTCTTCTTGCGAGAGGCTTCCGCGT
GAATGTTATGGGCATCGACGGCCAAATTCTTCTCGATATCCAGCGCCTTTGCTAAACTTT
CGAGTTCGTAAACTTCGAATTCGTTCTGTAGTGGATCGCGAGGCTCCTGCTTTCTTTCAC
TGAAGTTCATCTGAGCCCCGCGTTTACCGAGGTATTTGATCAGTTCGATTGCGGTATTCC
ATTTATCATCGGAAAAGCTTCTGAATAGCTTTTCGAATCCTTCGCGATTTTTTtCATAGT
TAGCGTAATGAGTGGACATGAGAAGGTACTCGAACGATTTTGTTATATGCGTATTGACGT
AGCGTTGGAGATCGGGTGAAACTACATCGATGGCACCGTACTTGGAATTACAATTTGAAA
TAAGTGCTTGAGCTTTATTCCCTGTTTTTCTACAAACTTGACGAATGTTGCGGGAACATG
TTTCTTCGGCCGCATGGGCAGCGAGGAAAAGGACAACGAAAACTGCGAAAAACTTCATGA
TCCCTaTAAATTAGGAAATAAAACGCGTTAGATTAATATACCAACAAGTAACTTGCGTTG
AAAATACTTTAACACTAACCTGGTATCTCGCCAGCGTAATCATGAAT
>isotig00180  gene=isogroup00038  length=863  numContigs=3
CttttttaaaGAAACAATGTAATTAATATATACTTATATAGATACACTTTACACAAAAAA
GCCCCTATAACATTACAAAAATAAGCCTCTACATATAATATTACTGCTTCTGTAGATATT
CATCAAACAGGTATAATCCAAGACTACGTTGCGCTTCATCCATCAAGATCTTATGCAGAT
CTTGGGTATATCCAGTCAATTTGCGAATGTTATCGGCATGTTTATGTACAAATTCTTCTT
CAATGTAGCTGGAAATCTCCGGGTCGTGGTAATCGGTCTTCTTGCGAGAGGCTTCCGCGT
GAATGTTATGGGCATCGACGGCCAAATTCTTCTCGATATCCAGCGCCTTTGCTAAACTTT
CGAGTTCGTAAACTTCGAATTCGTTCTGTAGTGGATCGCGAGGCTCCTGCTTTCTTTCAC
TGAAGTTCATCTGAGCCCCGCGTTTACCGAGGTATTTGATCAGTTCGATTGCGGTATTCC
ATTTATCATCGGAAAAGCTTCTGAATAGCTTTTCGAATCCTTCGCGATTTTTTtCATAGT
TAGCGTAATGAGTGGACATGAGAAGGTACTCGAACGATTTTGTTATATGCGTATTGACGT
AGCGTTGGAGATCGGGTGAAACTACATCGATGGCACCGTACTTTATTCCCTGTTTTTCTA
CAAACTTGACGAATGTTGCGGGAACATGTTTCTTCGGCCGCATGGGCAGCGAGGAAAAGG
ACAACGAAAACTGCGAAAAACTTCATGATCCCTGGTATCTCGCCAGCGTAATCATGAATA
AAGGGAAAATCCTGCTCCGGTTAAATAAAGGTCTTCTCGAACAAAAACAGATAAGCGTTA
CACAtGCGCGTTCtATCGAACTG
>isotig00181  gene=isogroup00038  length=855  numContigs=3
CttttttaaaGAAACAATGTAATTAATATATACTTATATAGATACACTTTACACAAAAAA
GCCCCTATAACATTACAAAAATAAGCCTCTACATATAATATTACTGCTTCTGTAGATATT
CATCAAACAGGTATAATCCAAGACTACGTTGCGCTTCATCCATCAAGATCTTATGCAGAT
CTTGGGTATATCCAGTCAATTTGCGAATGTTATCGGCATGTTTATGTACAAATTCTTCTT
CAATGTAGCTGGAAATCTCCGGGTCGTGGTAATCGGTCTTCTTGCGAGAGGCTTCCGCGT
GAATGTTATGGGCATCGACGGCCAAATTCTTCTCGATATCCAGCGCCTTTGCTAAACTTT
CGAGTTCGTAAACTTCGAATTCGTTCTGTAGTGGATCGCGAGGCTCCTGCTTTCTTTCAC
TGAAGTTCATCTGAGCCCCGCGTTTACCGAGGTATTTGATCAGTTCGATTGCGGTATTCC
ATTTATCATCGGAAAAGCTTCTGAATAGCTTTTCGAATCCTTCGCGATTTTTTtCATAGT
TAGCGTAATGAGTGGACATGAGAAGGTACTCGAACGATTTTGTTATATGCGTATTGACGT
AGCGTTGGAGATCGGGTGAAACTACATCGATGGCACCGTACTTTATTCCCTGTTTTTCTA
CAAACTTGACGAATGTTGCGGGAACATGTTTCTTCGGCCGCATGGGCAGCGAGGAAAAGG
ACAACGAAAACTGCGAAAAACTTCATGATCCCTaTAAATTAGGAAATAAAACGCGTTAGA
TTAATATACCAACAAGTAACTTGCGTTGAAAATACTTTAACACTAACCTGGTATCTCGCC
AGCGTAATCATGAAT
>isotig00182  gene=isogroup00039  length=692  numContigs=3
ATAGCAGCTCGGGCTGACTCCGCGTTCGTATGTGTGAAACCGTTTTTCGAAGGCCTAGAC
TTCACTCAACTCGGACGGTTTATGTTTtAGTATGCTTACCGCCGTCGTACGTAGCTAGTG
GCGTGTGTCTGTGACTGGTTCGTGAATGCCGAGAAAAaCGTGACATATTTGTTGAATCCc
TTTAGAGAAATCGGAACGATTCTTTtGAAAAAaaGAACGCCTTACGGAGTTAAGATGCTA
CGCGTGGAAAGTAATACAGACATTAAGGGGtTTACCGAGTTTGAAGAAGAAATTCTCTTC
GACGAGGACGATCCAGACTTCGACCATAAGGTGCCTGCCATAAGGGTGCCTTTGATATTC
AAaGATACCAGCTGTAAaGTGTTCaGTGAGAAGAAGTTCACCATATCGCCGGCAGTATCG
TCAAaCATGTCACTAGCTAGTGTCCATCCTGCAGAACTTCATTCCAGTCACAGTTCGTTG
ACGACTTTGAGCCATAGCCTGGACGACATCACAGGTCTAAGCTGGAACAGCCCGTACcAC
ACCATaCAtTCGGACCATGTCATGACGATTGAGGAGCTGCGAAACCAGATGACCAGCTGC
TTTACCTGCGGAGTCTCTTGGACCGACCATCATGTCTCCCTTGACTGTTGCGAaTGCGGT
GgCTaTGCCATGGAAAGACCGTGCCCTAGCTG
>isotig00183  gene=isogroup00039  length=689  numContigs=3
ATAGCAGCTCGGGCTGACTCCGCGTTCGTATGTGTGAAACCGTTTTTCGAAGGCCTAGAC
TTCACTCAACTCGGACGGTTTATGTTTtAGTATGCTTACCGCCGTCGTACGTAGCTAGTG
GCGTGTGTCTGTGACTGGTTCGTGAATGCCGAGAAAAaCGTGACATATTTGTTGAATCCc
TTTAGAGAAATCGGAACGATTCTTTtGAAAAAaaGAACGCCTTACGGAGTTAAGATGCTA
CGCGTGGAAAGTAATACAGACATTAAGGGGtTTACCGAGTTTGAAGAAGAAATTCTCTTC
GACGAGGACGATCCAGACTTCGACCATAAGGTGCCTGCCATAAGGGTGCCTTTGATATTC
AAaGATACCAGCTGTAAaGTGTTCaGTGAGAAGAAGTTCACCATATCGCCGGCAGTATCG
TCAAaCATGTCACTAGCTAGTGTCCATCCTGCAGAACTTCATTCCAGTCACAGTTCGTTG
ACGACTTTGAGCCATAGCCTGGACGACATCACAGGTCTAAGCTGGAACAGCCCGTACcAC
ACCATaCAtTGTCTCCCTTGACTGTTGCGAATGCGGTGGCTATGCCATGGAAAGACCGTG
CCCTAGCTGCGATGGTGGCTGTGGCGAAATGTGGAAACGAGATCTCACCAAGACTCaCGC
TACCAGTAAGGCTCGTTGGGAAGGCGAAT
>isotig00184  gene=isogroup00039  length=327  numContigs=3
ACTCAATAtCTGAGCGTCAAGTAGTAAaGTCGAATGCATAAATTCATTTATTATCACTTT
TAAACGTTACGAAAATAAGTAAGGAAACATGGTCCTAGTGTATAGAAATTCGTTGACGAC
TTTGAGCCATAGCCTGGACGACATCACAGGTCTAAGCTGGAACAGCCCGTACcACACCAT
aCAtTCGGACCATGTCATGACGATTGAGGAGCTGCGAAACCAGATGACCAGCTGCTTTAC
CTGCGGAGTCTCTTGGACCGACCATCATGTCTCCCTTGACTGTTGCGAaTGCGGTGgCTa
TGCCATGGAAAGACCGTGCCCTAGCTG
>isotig00185  gene=isogroup00039  length=324  numContigs=3
ACTCAATAtCTGAGCGTCAAGTAGTAAaGTCGAATGCATAAATTCATTTATTATCACTTT
TAAACGTTACGAAAATAAGTAAGGAAACATGGTCCTAGTGTATAGAAATTCGTTGACGAC
TTTGAGCCATAGCCTGGACGACATCACAGGTCTAAGCTGGAACAGCCCGTACcACACCAT
aCAtTGTCTCCCTTGACTGTTGCGAATGCGGTGGCTATGCCATGGAAAGACCGTGCCCTA
GCTGCGATGGTGGCTGTGGCGAAATGTGGAAACGAGATCTCACCAAGACTCaCGCTACCA
GTAAGGCTCGTTGGGAAGGCGAAT
>isotig00186  gene=isogroup00040  length=1972  numContigs=3
ATATAATTTATTTATTTTTATAACAAATAATACAACTAAATTCATAACACATTATTTGTT
GTAGACGACAGTATGCTATCCATACATTATaaCaaaaaaaGGTaGGtATTTtATCGAAAA
TaCAATAATTGTCTTCATTtGCACCAGGCAAGTAGaTGAGAGTATTTCTaGAAAAGGATG
TCGTGAAAATTAAATAAGTGCCTTTTTTtGGAAGTACATAAAAAaTAGGAAATTTAATAC
TTATTTAATTGCTATTTACAAGGGAATTAAGTCTTTCAAGTTTATCACTGCACGAACGAG
ACtAtTTTTtCAaCTTTTCCTCGCAaCAAtAAaTTATTTCCTAACTGAAAATCCATCCCC
GGTGGGATCTAAGATCCATGGATAGGTGTTGGGGCATTCCATGCAGGTGAAGAGACGTAG
GGTTTCACCCGGAAGTTCCCTAGTCGTGAGTGGGCAGGAATTTGGAAGCGAGCAGTACGG
TTGCCCCTTGACGTCGCATTTTTCCTTCCATTCTTGGAAGTCGCGCAAGCCGTTCAATTC
TGTCGGATTCTGCATCCATTGGACAACTTGCAACATCGTGACGAAGTACACGTCGTTTCT
GCCCAACATTTCTTCGATAAACttGATCAATTCCTCTCTATaCTCTTTCTTGCTCTTCaA
CCAAGACGCGtGGAAGTGGAGACCTAATGGAGCaCGGTTGCTGTTGAAGTGGCGGTTGAA
ATTGTGTCTGAGTAGACGAGCGAACTGTTCACCGGTTTGGATGTTCGAACAGGAGTCGAC
CAtGTGACAACCTGGCAAGGATTCgTCAAaCGTAGGATCATCACGTCTATCCAAttcGTt
CAtGACCATCTCCCAGATTGGATGGCTTCTACTAGGGCAATTGTGAGCGTTACCGTTACA
TTTGTGCGGCATTCTGAAGTATAGAGTGTAAGGCCAGATTGGTACGCGACCTAGGGAAGC
GGTTATCGAAGCATCGTACACGAAATATTGATCTGTCATCATTTGGAATTGATTATTTCC
ACCAACGCGCAAAtAAGGTGCTCTTACACCAACGATGGACGAGTCTGTGATGTTAGCGAA
CCTTTCGATGATCAATCTATCTCCCGCCATCTCAGCTAaCCAATCGTCATAACTTCCTTT
TGACCAATAATCTGGATCGTCTTTGTGGGTGATGGAGAAGACTCCAATTTCGTGTCCTTT
CCTGTGCAAATCTTGAACAGCGGAATaATTGCTGTaCTTaTGaGaTaCaAaGTAGGTTCC
TCTAATCTGACAACCGTtAGGATTAGCTCTCTGTCCGTTAAAGACTTCCTCGTACAAATC
GATATTATCGACATTCACGGCACCGTTGAAGGTGAGAGTTATCATTTGCGGTACGttCGC
aaGGTTCTaGCttGTcCTGGaAtTCGCGTaCCGTCGGCGGAGCAgaAACAATCTgGGAGC
ACGCATTGCGTTTGATCGCAGTCCAAAGCTCTGTTTGGATCAGTTTCCACAGTGCAGGAG
TTTTCGTCGGATTCATCCTTGCAGtCCGGTTTTCCGTTACAGAAGAGttCtCtTTCGAtA
CAtTCTCCGTTACCGCAGGAGAGCTtGCCAtCAGGACATACCGGTTCGTCGGTCTTGAAT
ATTGGCAAAGCCTTGCGTGGTTTCTCTAGCTTATCGCAATTTTtAACATTTGTTTtCCAG
TCACAaGTCTGCCGATCCACGTCGAAAGCTAAACCTACTGGGCAGCGTACTGAAGCTAAC
CTCGTCGCCCCTGTATCACTGTTACTATCACACCTGACCACATCTCTACAATCTCCCTCG
GTCGTTAGGCGGAAATATTCGTCTGCTGACCTGTTCTCGCAGAGTTCTTCGGTGCTTGGA
TCATCACCCGCGTCTTCATCTTGGGCGAATGCCAACCCAAGAAGTAGAAAACAACACAGC
CAAAGCGTCTTCGTAGCCATGCTGAACCCTCAAGCACTAGCCAAGAAGTGTT
>isotig00187  gene=isogroup00040  length=1954  numContigs=3
ATATAATTTATTTATTTTTATAACAAATAATACAACTAAATTCATAACACATTATTTGTT
GTAGACGACAGTATGCTATCCATACATTATaaCaaaaaaaGGTaGGtATTTtATCGAAAA
TaCAATAATTGTCTTCATTtGCACCAGGCAAGTAGaTGAGAGTATTTCTaGAAAAGGATG
TCGTGAAAATTAAATAAGTGCCTTTTTTtGGAAGTACATAAAAAaTAGGAAATTTAATAC
TTATTTAATTGCTATTTACAAGGGAATTAAGTCTTTCAAGTTTATCACTGCACGAACGAG
ACtAtTTTTtCAaCTTTTCCTCGCAaCAAtAAaTTATTTCCTAACTGAAAATCCATCCCC
GGTGGGATCTAAGATCCATGGATAGGTGTTGGGGCATTCCATGCAGGTGAAGAGACGTAG
GGTTTCACCCGGAAGTTCCCTAGTCGTGAGTGGGCAGGAATTTGGAAGCGAGCAGTACGG
TTGCCCCTTGACGTCGCATTTTTCCTTCCATTCTTGGAAGTCGCGCAAGCCGTTCAATTC
TGTCGGATTCTGCATCCATTGGACAACTTGCAACATCGTGACGAAGTACACGTCGTTTCT
GCCCAACATTTCTTCGATAAACttGATCAATTCCTCTCTATaCTCTTTCTTGCTCTTCaA
CCAAGACGCGtGGAAGTGGAGACCTAATGGAGCaCGGTTGCTGTTGAAGTGGCGGTTGAA
ATTGTGTCTGAGTAGACGAGCGAACTGTTCACCGGTTTGGATGTTCGAACAGGAGTCGAC
CAtGTGACAACCTGGCAAGGATTCgTCAAaCGTAGGATCATCACGTCTATCCAAttcGTt
CAtGACCATCTCCCAGATTGGATGGCTTCTACTAGGGCAATTGTGAGCGTTACCGTTACA
TTTGTGCGGCATTCTGAAGTATAGAGTGTAAGGCCAGATTGGTACGCGACCTAGGGAAGC
GGTTATCGAAGCATCGTACACGAAATATTGATCTGTCATCATTTGGAATTGATTATTTCC
ACCAACGCGCAAAtAAGGTGCTCTTACACCAACGATGGACGAGTCTGTGATGTTAGCGAA
CCTTTCGATGATCAATCTATCTCCCGCCATCTCAGCTAaCCAATCGTCATAACTTCCTTT
TGACCAATAATCTGGATCGTCTTTGTGGGTGATGGAGAAGACTCCAATTTCGTGTCCTTT
CCTGTGCAAATCTTGAACAGCGGAATaATTGCTGTaCTTaTGaGaTaCaAaGTAGGTTCC
TCTAATCTGACAACCGTtAGGATTAGCTCTCTGTCCGTTAAAGACTTCCTCGTACAAATC
GATATTATCGACATTCACGGCACCGTTGAAGGTGAGAGTTATCATTTGCGGTACGttCGC
aaGGTTCTaGCttGTcCTGGaAtTCGCGTaCCGTCGGCGGAGCAgaAACAATCTgGGAGC
ACGCATTGCGTTTGATCGCAGTCCAAAGCTCTGTTTGGATCAGTTTCCACAGTGCAGGAG
TTTTCGTCGGATTCATCCTTGCAGtCCGGTTTTCCGTTACAGAAGAGttCtCtTTCGAtA
CAtTCTCCGTTACCGCAGGAGAGCTtGCCAtCAGGACATACCGGTTCGTCGGTCTTGAAT
ATTGGCAAAGCCTTGCGTGGTTTCTCaAGTTTGTCACAGTTTGTGACTTTACCCTTCCAG
TCGCATGTTTGTTTATCGATGTCAAACGCCAATCCACTGGGGCAAGTGATTtGTTTTAGA
CCAGATCTAGTACACCTGACCACATCTCTACAATCTCCCTCGGTCGTTAGGCGGAAATAT
TCGTCTGCTGACCTGTTCTCGCAGAGTTCTTCGGTGCTTGGATCATCACCCGCGTCTTCA
TCTTGGGCGAATGCCAACCCAAGAAGTAGAAAACAACACAGCCAAAGCGTCTTCGTAGCC
ATGCTGAACCCTCAAGCACTAGCCAAGAAGTGTT
>isotig00188  gene=isogroup00040  length=412  numContigs=2
CATTTTATCGGGCGGAGCCTGTGACGTAAAATGGAAATGGGGaAATTTCAATTATCTATT
ACTCGTTTATATATTCgaaTGAATAGGGACCAATAATGCGTAAGCGCGCGATTCCTGCAA
GGAAGCAAATTAGACTAGAAAGCGTCGCCTTTTCCGGGGGGCGTTTCGCGGCTAGATCTG
CGTGAAGTGAATGCGGGTTTATACGAAACGTACCTGACCACATCTCTACAATCTCCCTCG
GTCGTTAGGCGGAAATATTCGTCTGCTGACCTGTTCTCGCAGAGTTCTTCGGTGCTTGGA
TCATCACCCGCGTCTTCATCTTGGGCGAATGCCAACCCAAGAAGTAGAAAACAACACAGC
CAAAGCGTCTTCGTAGCCATGCTGAACCCTCAAGCACTAGCCAAGAAGTGTT
>isotig00189  gene=isogroup00041  length=1692  numContigs=3
TTTTcTAAAttgtttACTAcTATGTATTTtATCTTCgTTGCATTATTATTTTCATTTAGA
ATATTATTTTATTTTCATTTTtATAtTTATTTATTTTCATTCTTATATTTATTTATTTTG
CTCTCTTATATCCAATTTtATTTTAATATGTATGTACATTACGCATTGTATATGTATGCA
AGTCAGCCATTCGCATTACGCTAGCTAAAACTGCCTAATTAGAAATCATTCACTGCAACG
TCGTCGGATATGTAATGGGAGTTTTCTTGAAATTTAAGGTACACAAGCATAGGCAGTCGT
CTCCCGCGCGACaGTCGAGGTATTAGCGATCGTGCaCTCTCGGTCACCTTTCGTGCCTCG
TCGTAACGTGTACAGTAACGTCGTCGTAAGATTaTTAGAGATTTCTAAGTTTttCTAGTT
TTGGCGGGAATCGTCGAGGACGTTGTCTATACATttATTTCTGgCGgGAGTCATTTGGTA
AcgTcGTCGgatCaCAtGTATAGATTTTTTtAATAAGTAtAAATTCTCGATTTtCtATCA
TCGTaCGTCGAGGCTACTGtGTCCaTTGTCGTCTATACATATTTTtAGTCTTCaGTTAAG
TTTGTGTCGGAAATTATTTTGGTGAGATTGTCGGCGCGCATGTATAGACcTCcTCTACAA
GTACGATCACTCCGCTTCTTGCTGACGGTCGTTGCGGCCGCAGCGCCCGTTGTCTTTTGT
ACGTTTGTTCGGTCCTTGTCGTATCGGGACTTAGAAATTTTtCATTTAGTTGCTCGTCGT
AGCGGACGAGTgTCACGGACCAgTTTTCTTATGTAATGTCGGCATCATCGCTCCGTTTTA
CTTGTCGGTGCGCAGTTCGCACATTTGCTGGcTACTGGcTTTTtCCCTTCTTTGGGGCGC
AGTAGtAgAGAGCTAAAGATTGCACATAGCGTAaTATTTCAAACGAGAACGCCTGGGTAG
CTGTgACATTACTTTTGTaTTGAGATCGGCTATTATCGCTACTGTCGCCCTCGACCAGGC
GTTCAAGCTCTAAGAGATAGGgTGGGTTCCCCTATAAATGTGAAaTAACgaaCGTATTTG
GTtCAAGTACAAATACATGCCAATAATACAGGGCCAAGTCCCTtAGGCAAATTTaAAaCA
AGGAAAGTATATTAGGCTCCCGGAAAGGGACATATAAATAAGCATAGCACCGAGGTGCGC
TTATAAATTtAAGAAAtAAATAGGGTTGGCTCCCcTATAAAAaGGTAGTGGTGCATGCAA
ACAGATAGAGGCATTAGTACATGCCTCTaACAAAGCTTCAGCGGAAGCATATAAGAGTTT
AACCTTTTAAACAGAATTAAGACATaGCgTTGCAACGTACATGCTGAGGCATTACTTTAT
GTtGCTACCAATGAAAATACATATACAAATGCTAATGTACATTACATGTATAAGAGAGCT
CGAATAACTGCAATTATTGCAAATCTATATATCTTACGTACATCGTACATGTACATaGGC
AAGAGTGGAAACCGTGTAACCATTTcATTTTtAAATATATTTTTttGCGCATGCGCATTG
AGTTTCACTGTACAACCTtTCCTcTaGTAAATAAGCGAACATACTCTACAaGTAAGTATT
GGTCAAGTAATTTAGGAAATTACGAGCAGGCTACAGCGGCGTTGTTCTTCAAACCAGGAG
AACGTAaCAAAC
>isotig00190  gene=isogroup00041  length=1467  numContigs=2
TCATTCAGTGCAACGTCGTCGAATAAATAATGGGAGTTTTCTTAAAAgTTAATATAcACA
AGCAcAGGCAGTCGtCTCCcGCGCgACGGTCGAGGTATTAGCGATCGTGCACTCTCGGTC
ACCTTTCGTACCTcGTCGTAaCGTGTACAGTAACGTCGTCGtATGATTATTGGAagTTTC
TAATAgTTTCTAGTTTTGGCGGGAATCGTCGAGGaCGTTGTCTATACATTTATTTCTGGC
GgGAGTCATTTGGTAAcgTcGTCGaAtCgCAtGTATAGATTTTTTtAATAAGTAtAAATT
CTCGATTTtCtATCATCGTaCGTCGAGGCTACTGtGTCCgTTGTCGTCTATACATATTTT
tAGTCTTCaGTTAAGTTTGTGTCGGAAATTATTTTGGTGAGATTGTCGGCGCGCATGTAT
AGACcTCcTCTACAAGTACGATCACTCCGCTTCTTGCTGACGGTCGTTGCGGCCGCAGCG
CCCGTTGTCTTTTGTACGTTTGTTCGGTCCTTGTCGTATCGGGACTTAGAAATTTTtCAT
TTAGTTGCTCGTCGTAGCGGACGAGTgTCACGGACCAgTTTTCTTATGTAATGTCGGCAT
CATCGCTCCGTTTTACTTGTCGGTGCGCAGTTCGCACATTTGCTGGcTACTGGcTTTTtC
CCTTCTTTGGGGCGCAGTAGtAgAGAGCTAAAGATTGCACATAGCGTAaTATTTCAAACG
AGAACGCCTGGGTAGCTGTgACATTACTTTTGTaTTGAGATCGGCTATTATCGCTACTGT
CGCCCTCGACCAGGCGTTCAAGCTCTAAGAGATAGGgTGGGTTCCCCTATAAATGTGAAa
TAACgaaCGTATTTGGTtCAAGTACAAATACATGCCAATAATACAGGGCCAAGTCCCTtA
GGCAAATTTaAAaCAAGGAAAGTATATTAGGCTCCCGGAAAGGGACATATAAATAAGCAT
AGCACCGAGGTGCGCTTATAAATTtAAGAAAtAAATAGGGTTGGCTCCCcTATAAAAaGG
TAGTGGTGCATGCAAACAGATAGAGGCATTAGTACATGCCTCTaACAAAGCTTCAGCGGA
AGCATATAAGAGTTTAACCTTTTAAACAGAATTAAGACATaGCgTTGCAACGTACATGCT
GAGGCATTACTTTATGTtGCTACCAATGAAAATACATATACAAATGCTAATGTACATTAC
ATGTATAAGAGAGCTCGAATAACTGCAATTATTGCAAATCTATATATCTTACGTACATCG
TACATGTACATaGGCAAGAGTGGAAACCGTGTAACCATTTcATTTTtAAATATATTTTTt
tGCGCATGCGCATTGAGTTTCACTGTACAACCTtTCCTcTaGTAAATAAGCGAACATACT
CTACAaGTAAGTATTGGTCAAGTAATTTAGGAAATTACGAGCAGGCTACAGCGGCGTTGT
TCTTCAAACCAGGAGAACGTAaCAAAC
>isotig00191  gene=isogroup00041  length=286  numContigs=2
TTTTcTAAAttgtttACTAcTATGTATTTtATCTTCgTTGCATTATTATTTTCATTTAGA
ATATTATTTTATTTTCATTTTtATAtTTATTTATTTtGCTCTCTTAgaaTAtaTCCAATT
TtATTTTAATATGTATGTACATTACGCATTGTAcATGTATGCAAGCCAGCCATTCACATT
ACGCTAGCTAAAACTGCCTAaTTTAAAAaTCATTCACTGCAACGTCGTCGAATATGTAAT
GGgAGTTTTCTTAAAATTTAAGGTACACAAGCAcAGGCAGTCGTCT
>isotig00192  gene=isogroup00042  length=1591  numContigs=3
ATACTTAGAAAGAATAATTGCACGTTCACaTCCGCAATACCGTccGAAATGCTTTAAATG
CGTTTCGTTTCTATTTGATAGAATTGTTTATCCTAAACCtACATTCTTAAATTACTTTTG
TTTTACTTCTCCGAAATCATTGCTACGCTAATTTATAaTCTGACCGCTGTTTtAATACAA
TTTACCGCAAGAGAATtGTtGAGTtATGTAACTCTCGAAGAATTtACaCCACCATCTtAT
CACGAACAACCTGAGCTAAaTAGTAATGGAATGGATGAAGtAtAGtATGGGGTgAAGTTT
aaTAAGATAAATTAACTTTtGTAACATACGAAATAAACAATCAAATAAaTTAGAGCAATG
TAATCTAGTTGGCGATCAAATCCTATTCTTTTttCTTATTGTTTCCCTTTTGTAAaTCGT
tGTAATAATAAATAAGTGCTTTAttAAATTaTTCCGTGCTATTTAAATAGTAAATTACAa
GTCTTTTATCGTATTAACTTAATACTGTACAAAATTCCAATTCGTTTCGATTACAGtAAT
TGTTGCTTTTTCTAATATGTTCGCTACGTTTTTGCCGTTTCATTATCTTAACGTTTGACT
AATCTAAACTTCATTACATTCTAAGTAGGCCTGGTGACAATTGTCACCTGATCGTCCTCT
CCGTCCTGCATCATATAAGCCATCAAATGTGTTCTGTTTaACTGATTTGTCAATGATAAA
GCTGACGGCGTAAGTCCCCAATTGGCAAAATATTGACGATTGTCCAATATCGGATATACA
TTCCCTACTGGCGTCACACATGTATTTCTGCATGCAGGCGTTTTGAACGGTGCTCAGCGC
TTTCATGTATCCTTTAACCaTGCTGATACCTGCCACGGTGGCGTCACTAATCGAATCTTT
TTtACCGATGTGTCTGGCGGCCATCGAACGGTGCGAGAAAGACGTCTTCAGCGCGTCCAG
CAAGTTCATGACGATGTTGATGAACTGCATGGGAGATCCATTGTCAACTTTATCAATTCC
GTCTCCgCCACCTCCTCCACCTCCTAAGATGGCCGTAAGGATCTTAAGACCTACAGTGAT
GAGATTAGCCCAAGGTGACGATACGATCCCATTATCGTCGAtATTTTCGGATTTGTTCGG
tCCTtgCTGCGGCGCAGGaTTGAaGATCATCTGCATTAGTGAACCTAGTAAACTAGACCA
CGTGAATCCGGATTCTTGGAtttCATTCGTTTCTATATCGTTtAGgtCGTCCAGCGCTAC
ttttttGATCGCATTAGGTTTCTCGGCGAATTTTCGTTCTATCCTTTgGGCTGGTAATTG
CGGCGTTCTTGATGGGATGAAATCGTCACGTTCAATGTGTTGATTTGGATACGCTACGGT
GCTGATGATTGAGCTGCTTGCCAGTAAGAATAACAACGTCCATCCtTTtATTTGTCtGTA
CATTTTGTATTTGTTTCTTCCTCTATATTATAAATCTaAAGAAAACCGAATCGGGAACCG
GaAAaCACACTTCTCCTTGGaaCGTCCGTCCGTCGTAAaGaaTGcccAATACACAAGCAA
AGCACTTGGTGTGGATGGTGTACTGTAAATA
>isotig00193  gene=isogroup00042  length=1202  numContigs=2
ATACTTAGAAAGAATAATTGCACGTTCACaTCCGCAATACCGTccGAAATGCTTTAAATG
CGTTTCGTTTCTATTTGATAGAATTGTTTATCCTAAACCtACATTCTTAAATTACTTTTG
TTTTACTTCTCCGAAATCATTGCTACGCTAATTTATAaTCTGACCGCTGTTTtAATACAA
TTTACCGCAAGAGAATtGTtGAGTtATGTAACTCTCGAAGAATTtACaCCACCATCTtAT
CACGAACAACCTGAGCTAAaTAGTAATGGAATGGATGAAGtAtAGtATGGGGTgAAGTTT
aaTAAGATAAATTAACTTTtGTAACATACGAAATAAACAATCAAATAAaTTAGAGCAATG
TAATCTAGTTGGCGATCAAATCCTATTCTTTTttCTTATTGTTTCCCTTTTGTAAaTCGT
tGTAATAATAAATAAGTGCTTTAttAAATTaTTCCGTGCTATTTAAATAGTAAATTACAa
GTCTTTTATCGTATTAACTTAATACTGTACAAAATTCCAATTCGTTTCGATTACAGtAAT
TGTTGCTTTTTCTAATATGTTCGCTACGTTTTTGCCGTTTCATTATCTTAACGTTTGACT
AATCTAAACTTCATTACATTCTAAGTAGGCCTGGTGACAATTGTCACCTGATCGTCCTCT
CCGTCCTGCATCATATAAGCCATCAAATGTGTTCTGTTTaACTGATTTGTCAATGATAAA
GCTGACGGCGTAAGTCCCCAATTGGCAAAATATTGACGATTGTCCAATATCGGATATACA
TTCCCTACTGGCGTCACACATGTATTTCTGCATGCAGGCGTTTTGAACGGTGCTCAGCGC
TTTCATGTATCCTTTAACCaTGCTGATACCTGCCACGGTGGCGTCACTAATCGAATCTTT
TTtACCGATGTGTCTGGCGGCCATCGAACGGTGCGAGAAAGACGTCTTCAGCGCGTCCAG
CAAGTTCATGACGATGTTGATGAACTCGCCGGCTTGCTTAGCCAACATGTTCACCTGTTC
AGGATCCTGGgTACcAACGAGATGTGATAGTACAGCTCCCAGTATACCCTGCATGGgAGA
TCcATTGTCAACTTTATCAATTCCGTCTCCGCCACCTCCTCCACCTCCTAAGATGGCCGT
AAGGATCTtAAGACCTACAGTGATGAGATTAGCCCAAGgTGACGATACGATCCCATTATC
GT
>isotig00194  gene=isogroup00042  length=507  numContigs=2
CGATCCCATTATCGttCGaTATTTTCGGATttGTTCGGTCCTTGCTGCGGCGCAGGATTG
AAGAtCATCTGCATTAGTGAACCTACAATATTTGCTTtGCCTAGTAAACTAGACCACGTG
AATCCGGATTCTTGGAtttCATTCGTTTCTATATCGTTtAGgtCGTCCAGCGCTACtttt
ttGATCGCATTAGGTTTCTCGGCGAATTTTCGTTCTATCCTTTgGGCTGGTAATTGCGGC
GTTCTTGATGGGATGAAATCGTCACGTTCAATGTGTTGATTTGGATACGCTACGGTGCTG
ATGATTGAGCTGCTTGCCAGTAAGAATAACAACGTCCATCCtTTtATTTGTCtGTACATT
TTGTATTTGTTTCTTCCTCTATATTATAAATCTaAAGAAAACCGAATCGGGAACCGGaAA
ACACACTTCTCCTTGGaaCGTCCGTCCGTCGTAAaGaaTGcccAATACACAAGCAAAGCA
CTTGGTGTGGATGGTGTACTGTAAATA
>isotig00195  gene=isogroup00043  length=1341  numContigs=3
CAACCATTACAATATATATATATATACATATATTTTATTTCGTTATACTTATAGTTTTGT
TTACGATCGATATTCCATACTATATATTTCACGTATTATATTTTCTATACGTTTCCTTTC
GAAACATTATTACGATTAAATATTGATTGATACCTTATTGCTTATTGAAGTAACCATATA
TCCGTAATGTAATCACTGACAGATCTATCGTACTATTTCTTCTTCTTCTTCTTCTTCTTG
CTCTTCCtGATACATTAAATTAaCGAGACGGTAGTCGATTCTTTCGCTTTTAAACGCTaa
aaTGAATCGTTAGTAATATTTTTTATTACGGATATTTAACGGTACACTTTCCTAATAACA
CTTGTTTATTTGCTCCGTTTATTCCTTCGTTCATCAGTTACGTGTCCATATCGTAAACCG
TGTCTCTTAGtGAAACAATTACTtGGAtACGtGtAtAtGACAtGACATGACATCGTACAT
ACGTCAATCGTAATATATTCAAATGATAATTTATAATAACTATATCTATCATATATATGT
TTTAGCCTTTCTTTTTACATTACATtAttATTTtCtATACGTTTCCTttCAAAACatCAA
ACGCACATATATACTCTTCCTCTCTATACTATTACGATGtATTATATAtTTCTTCTAGGA
ttaaaTATTGAttAATAACTTATTGAAGtATTCGATTTGTTGaATGaAAAACCATATATC
CGTAAAGTAATCATTCTTCTTCTCGCTTAATCATTAGTAGtATTTTTTtAtTACtGAAAA
CTTTCGTAAtATCCCtTTCTTAtTTTtCTCCTTCGtTtCATCCGTTACGTTTCCAATTAT
TATTTCCACTATGGTAAACGGTGTCTCTtGGCGAGATATTAACTTCCATTCGTTTATATA
TCGCATATCTACTTTCTTGTTTAATGGTTATACTTTAATTCGTCATTCCGTGACGTCGTA
CATACGTCAACCGTTATATATTTCGTCATTAAGATTATATGTACTATTTATTTTTAATAT
ACCGCATAGAATTATCTTTTTTtAATTATTTACCTTTTAACTtCGGTTATCATAGTGACT
CGTGACAAGTCGATATCGATATAAGATCAATACCGTTCCtCTTTTGATCATTTTGAAACT
TAATAATATATAACTTTTAACCGAAGCGGATCCCGCCCGCGTCCTTCCGGAGCttACCGC
GACCCTGGCCGTTTACACGGTATATCGCGTATTTTCGTCTAGATTTGCTTCTATATAGTT
ATGGATAAAATCGCGTTTGAAATTACCATAGCTCCTATACGAATGAGCACCGGACGGTCG
CGCTGCGACCACGCATTACCT
>isotig00196  gene=isogroup00043  length=1164  numContigs=3
AACGGTACACTTTCCtAAtAACACTTGTTTATTtGCTCCGTTTATTCCTTCGTTCATCAG
TTACGTGTCCATATCGTAAACCGTGTCTCTAAAAaGAAAGACTAATTAATTATATTAACA
GCTCCACTTtCGTGTTACGTAATAATTATATATTCAACTATAGGTTATGTTCGTTTtAAT
TCGCATATACACTATATTGGAAGGATATAATTtCATGATTAATTTTtATTCATTtATATT
ATTtCATACcTTAGtGAAACAATTACTtGGAtACGtGtAtAtGACAtGACATGACATCGT
ACATACGTCAATCGTAATATATTCAAATGATAATTTATAATAACTATATCTATCATATAT
ATGTTTTAGCCTTTCTTTTTACATTACATtAtATTTtCtATACGTTTCCTttCAAAACat
CAAACGCACATATATACTCTTCCTCTCTATACTATTACGATGtATTATATAtTTCTTCTA
GGAttaaaTATTGAttAATAACTTATTGAAGtATTCGATTTGTTGaATGaAAAACCATAT
ATCCGTAAAGTAATCATTCTTCTTCTCGCTTAATCATTAGTAGtATTTTTTtAtTACtGA
AAACTTTCGTAAtATCCCtTTCTTAtTTTtCTCCTTCGtTtCATCCGTTACGTTTCCAAT
TATTATTTCCACTATGGTAAACGGTGTCTCTtGGCGAGATATTAACTTCCATTCGTTTAT
ATATCGCATATCTACTTTCTTGTTTAATGGTTATACTTTAATTCGTCATTCCGTGACGTC
GTACATACGTCAACCGTTATATATTTCGTCATTAAGATTATATGTACTATTTATTTTTAA
TATACCGCATAGAATTATCTTTTTTtAATTATTTACCTTTTAACTtCGGTTATCATAGTG
ACTCGTGACAAGTCGATATCGATATAAGATCAATACCGTTCCtCTTTTGATCATTTTGAA
ACTTAATAATATATAACTTTTAACCGAAGCGGATCCCGCCCGCGTCCTTCCGGAGCttAC
CGCGACCCTGGCCGTTTACACGGTATATCGCGTATTTTCGTCTAGATTTGCTTCTATATA
GTTATGGATAAAATCGCGTTTGAAATTACCATAGCTCCTATACGAATGAGCACCGGACGG
TCGCGCTGCGACCACGCATTACCT
>isotig00197  gene=isogroup00043  length=667  numContigs=2
CTCCTTCGTTCATCCGTTACGTttCCAATTATTATTTCCACTATGGTAAACGGTGTCTCT
AAAAAGAGAAAATAGGTAATTCAAATTAGAATACATACGCGTATAGGTTATGTtCGGTTT
AATTCGCATAAaCGTACAATACTATGATTTAATGATtAATTTTtATtCCTATTCGTTTAT
ATTATTtCATACCTTGGCGAGATATTAACTTCCATTCGTTTATATATCGCATATCTACTT
TCTTGTTTAATGGTTATACTTTAATTCGTCATTCCGTGACGTCGTACATACGTCAACCGT
TATATATTTCGTCATTAAGATTATATGTACTATTTATTTTTAATATACCGCATAGAATTA
TCTTTTTTtAATTATTTACCTTTTAACTtCGGTTATCATAGTGACTCGTGACAAGTCGAT
ATCGATATAAGATCAATACCGTTCCtCTTTTGATCATTTTGAAACTTAATAATATATAAC
TTTTAACCGAAGCGGATCCCGCCCGCGTCCTTCCGGAGCttACCGCGACCCTGGCCGTTT
ACACGGTATATCGCGTATTTTCGTCTAGATTTGCTTCTATATAGTTATGGATAAAATCGC
GTTTGAAATTACCATAGCTCCTATACGAATGAGCACCGGACGGTCGCGCTGCGACCACGC
ATTACCT
>isotig00198  gene=isogroup00044  length=884  numContigs=3
AGTATAACAGGCAGCGTATAGGTAGGAAGTTTTATACGGTGcTAGACGATGTATTCTCAG
TTTTAAGTTAAACCAGTGCcGCAATAATCGTAATATATACAGCTTTtGTTGTATTGAGAT
ACACGTATAAAAaTCGTGTTAaTTTTcAGAAGAAATTTCTCGCAATTAATAGTATAAATT
AAATAGAATTCTACCTTTCGAAAGAAGTGACTTTAAAAaTATGAAGTCGAAAGTGAAATC
TTCAGGACTTCACGGTTACAATGTGGACGCCTTAAAAaGCAGCTCGTTTGATTTCCTAGA
AAACGAAAGGTACCATATCGTTGTAGAAAGGGgCCATGTAGATGAAAATTCCCAAAATGT
TACTAACGGCACACAGTTCCAAgAAGACCGTCAAATTTCGGAGAATTTTCAGCAAGAATC
TTTGGACATGCAAGAGCATGTTCGACCAGAAAAtTTAGAGGAACTAGTTACCAAACAAGA
ACATGTTACTCAAGGAAGGTATGCTCCAAAACGATTCGTTACAACTTGCTACTTTCAACC
AAAACAATTACCTGTCTGGTATTCaGaAaCTATGATCTTAAATATTGGATCAACAAAAAA
AaaGTATTTTGAATCTATCTATTACGAGAATAAATTATCGCCTTTcCACtGGAAGGAATC
GATGACCACGATCATTCCAGGCACGGAAGAACCAATATTGATCAATTCCaGTGTAGACAt
tCCAATTATCAAGCCGGAATTCCATTACATATCGTTGGAACCCCAACAGATAGCGACTGC
GGTCAATTAAATGTATATACATATAAGACTACCTCCAAATATAGTTTTTATTTtATTATT
TATCACAGGATATGAAATATATTTCGATTTTTATATGTgaataa
>isotig00199  gene=isogroup00044  length=863  numContigs=3
CGTTTTATCACTCGGGAAAAGTATGAGGTAATCTTaCGTAGTATAaCAGGCAGCGTATAG
GTAGGAAgTTTTATACGGTGTtAGACGATGTATTCTCAGTTTTAAGTTAAACCAGTGCCG
CAATAATCAAGAAATTTCTCGCAATTAATAGTATAAATTAAATAGAATTCTACCTTTCGA
AAGAAGTGACTTTAAAAaTATGAAGTCGAAAGTGAAATCTTCAGGACTTCACGGTTACAA
TGTGGACGCCTTAAAAaGCAGCTCGTTTGATTTCCTAGAAAACGAAAGGTACCATATCGT
TGTAGAAAGGGgCCATGTAGATGAAAATTCCCAAAATGTTACTAACGGCACACAGTTCCA
AgAAGACCGTCAAATTTCGGAGAATTTTCAGCAAGAATCTTTGGACATGCAAGAGCATGT
TCGACCAGAAAAtTTAGAGGAACTAGTTACCAAACAAGAACATGTTACTCAAGGAAGGTA
TGCTCCAAAACGATTCGTTACAACTTGCTACTTTCAACCAAAACAATTACCTGTCTGGTA
TTCaGaAaCTATGATCTTAAATATTGGATCAACAAAAAAAaaGTATTTTGAATCTATCTA
TTACGAGAATAAATTATCGCCTTTcCACtGGAAGGAATCGATGACCACGATCATTCCAGG
CACGGAAGAACCAATATTGATCAATTCCaGTGTAGACAttCCAATTATCAAGCCGGAATT
CCATTACATATCGTTGGAACCCCAACAGATAGCGACTGCGGTCAATTAAATGTATATACA
TATAAGACTACCTCCAAATATAGTTTTTATTTtATTATTTATCACAGGATATGAAATATA
TTTCGATTTTTATATGTgaataa
>isotig00200  gene=isogroup00044  length=657  numContigs=2
ACTGATAATGATAAGCTTTATCTTCTAAAaGACCACATTGTAGgTAAACGTCATACACcA
TAGAAAAaTGATATACAAATAAAAGATAAAaCCGTACGTTTCtCTGGAATAAATTTCGAT
AACATGTTTCAATATTTTTAGGCACACAGTTCCAAgAAGACCGTCAAATTTCGGAGAATT
TTCAGCAAGAATCTTTGGACATGCAAGAGCATGTTCGACCAGAAAAtTTAGAGGAACTAG
TTACCAAACAAGAACATGTTACTCAAGGAAGGTATGCTCCAAAACGATTCGTTACAACTT
GCTACTTTCAACCAAAACAATTACCTGTCTGGTATTCaGaAaCTATGATCTTAAATATTG
GATCAACAAAAAAAaaGTATTTTGAATCTATCTATTACGAGAATAAATTATCGCCTTTcC
ACtGGAAGGAATCGATGACCACGATCATTCCAGGCACGGAAGAACCAATATTGATCAATT
CCaGTGTAGACAttCCAATTATCAAGCCGGAATTCCATTACATATCGTTGGAACCCCAAC
AGATAGCGACTGCGGTCAATTAAATGTATATACATATAAGACTACCTCCAAATATAGTTT
TTATTTtATTATTTATCACAGGATATGAAATATATTTCGATTTTTATATGTgaataa
>isotig00201  gene=isogroup00045  length=914  numContigs=3
TAACGTaCTAGTAGTTACttttttttttnttttttttttttttttttttaaCTTtAAATT
tATTTTtATTCTCGAATAATTTTAAATAAGCATTTTACATGTAAAATTTCTATAATACGA
CATCATTAATAAAaCGGTAATGTAACATTGTTCCTACTTTCCCAAGATAATTTTCCTAGA
TGCCCCGAAGTTCTGTCCTGCTTGGCTAGCACCTTTaTTAGTTCCAGCCTGCAAACCGAT
GATTGCCTCGCCAGCTCTAAGCTGTTGCTCTGTGAACTCCCTCTTGTGTTCCTCTGACGG
TCTAGGTCCTAGCCAGGGCCCTTTCCATTCGGGGTGTTTGTAAGCGGTCCTGCCGATAGC
GAATATTGTAGTGGTAACGAGGGCTATGTTCTTCTTGTCCCAAAGGTCTGTcGTCTGAAA
AAGATCGACGTCTGGTACTCCATAGCTGACGCAAGCCTTTTGGAACTGGCTAAGATTGTC
CATCAATTTGTAATCCCCACCGGAAGTATTAACTTTACTAATGATTCCCGGACGTAGACG
ATTCATAAGTTGACATAGAAAGATGCCATCCCTAAGGACATCTTCGTAAGGAACTCCGGG
TGGGAACTTACGCCCGGTGACGGCTTCTATCCAAGCTTGAGCCTCGCGTTCTTGTTCTGG
ATCGCGTTTGCCGGCTACCTGCCACAATGGTCTAGAAGGTCCTGGCATTGTTCCGAAGGG
GAAAGTATGGGGAAATGAAGAGGTCGTACTTTGGATGTAAAATGCACTGCTTCGACACTG
AGTTCGGTTTTTGGACTAGAAATATATTTTCTGAACCAGCCACTCTTATATCAGATTGTA
ACCACAGCGTCGGTACCTTTTATAGgTTCACCTACGCATCCTCTACCAATACATATCCGA
CGTGTACACTTACT
>isotig00202  gene=isogroup00045  length=914  numContigs=3
TAACGTaCTAGTAGTTACttttttttttnttttttttttttttttttttaaCTTtAAATT
tATTTTtATTCTCGAATAATTTTAAATAAGCATTTTACATGTAAAATTTCTATAATACGA
CATCATTAATAAAaCGGTAATGTAACATTGTTCCTACTTTCCCAAGATAATTTTCCTAGA
TGCCCCGAAGTTCTGTCCTGCTTGGCTAGCACCTTTaTTAGTTCCAGCCTGCAAACCGAT
GATTGCCTCGCCAGCTCTAAGCTGTTGCTCTGTGAACTCCCTCTTGTGTTCCTCTGACGG
TCTAGGTCCTAGCCAGGGCCCTTTCCATTCGGGGTGTTTGTAAGCGGTCCTGCCGATAGC
GAATATTGTAGTGGTAACGAGGGCTATGTTCTTCTTGTCCCAAAGGTCTGTcGTCTGAAA
AAGATCGACGTCTGGTACTCCATAGCTGACGCAAGCCTTTTGGAACTGGCTAAGATTGTC
CATCAATTTGTAATCCCCACCGGAAGTATTAACTTTACTAATGATTCCCGGACGTAGACG
ATTCATAAGTTGACATAGAAAGATGCCATCCCTAAGGACATCTTCGTAAGGAACTCCGGG
TGGGAACTTGCGCCCGGTGACGGCTTCGATCCAAGCTTGAGCCTCGCGTTCTTGTTCTGG
ATCGCGTTTGCCGGCTACCTGCCACAATGGTCTAGAAGGTCCTGGCATTGTTCCGAAGGG
GAAAGTATGGGGAAATGAAGAGGTCGTACTTTGGATGTAAAATGCACTGCTTCGACACTG
AGTTCGGTTTTTGGACTAGAAATATATTTTCTGAACCAGCCACTCTTATATCAGATTGTA
ACCACAGCGTCGGTACCTTTTATAGgTTCACCTACGCATCCTCTACCAATACATATCCGA
CGTGTACACTTACT
>isotig00203  gene=isogroup00045  length=446  numContigs=2
GAATTCAAACCATCTTTCTCCACCTCCACAGTTTtCGACGGACACCCACTtGCGGTATTG
CATTTTGTTTCATCGGTGTCTTTTGAGCAAtCACTGCCTTCAAGTATTTTACGATTTTGT
TCGGCTTTtATTTTTCTGGCAATTGCGGCATTGCAACAAGAGCGTCCTGTCATGTACATT
TTTTtGACGAATTCAATGTTGTTTTTtGACCTGCCACAATGGTCTAGAAGGTCCTGGCAT
TGTTCCGAAGGGGAAAGTATGGGGAAATGAAGAGGTCGTACTTTGGATGTAAAATGCACT
GCTTCGACACTGAGTTCGGTTTTTGGACTAGAAATATATTTTCTGAACCAGCCACTCTTA
TATCAGATTGTAACCACAGCGTCGGTACCTTTTATAGgTTCACCTACGCATCCTCTACCA
ATACATATCCGACGTGTACACTTACT
>isotig00204  gene=isogroup00046  length=689  numContigs=3
ATTCTTtAGAACAAATAAAATCCAAAAAAaGTAAGATAATATCCATTATATAATCCAACT
CCTTGCTGATATCTGACATTAATTCTAAAACATCTAATTCGTGTTCGCTAGTGTATTAAC
AATGGTCAAGACGTATACGTGGCCcTTACCAGATGGCTTTAATGAGGGCGATATGGTTGC
CATAAAAGGTTCATTGCCTACAGGTGGATCAGCATTTAGCATCAATTTCCTATCAGGGAG
CGATTTTGATGATAGTGATATTATCTTTCATATGGCAAGCCGATACAGTCTTGGTCAAAT
TGTATTTAATACAAAGAATAAGGGCGGAAATTGGATGAATGAAGAAACATATAAGGACGT
ACAGGTTTTAACAGCTGGCAAAAGCTTCAACATCCTTATAGCTCTTCAAGCAAGTAAATT
TATGGTTACAATTAACGGAACATACTTTGCTGCTTTCAATGTTCGTAAaTtGAataGTtC
CatCaaGTatttGaATaTCAGaGGTGaCGtAACTGTCTCCTCCGTAGCATTTGAAAGCTC
TTGATTCGGAATGGAAGGACAGGTACCATGTTTACTGTGTTTGAAATTATACTAACATCA
TGTTTATTTCGATACGTTTACATTTATACCTTataAtaCAtatTTTaCataAAGaTGTaA
AATaaAGtGTaAAGCATtCTaTTGTTaAC
>isotig00205  gene=isogroup00046  length=689  numContigs=3
ATTCTTtAGAACAAATAAAATCCAAAAAAaGTAAGATAATATCCATTATATAATCCAACT
CCTTGCTGATATCTGACATTAATTCTAAAACATCTAATTCGTGTTCGCTAGTGTATTAAT
AATGGATAAGACGTATACGTGGCCcTTACCAGATGGCTTTAATGACGGCGATATGGTTTC
CGTAAAAGGAACATTGCCAATAGGCGGATCAAAATTTAGCATCAACTTCATATCAGACAG
CGATTATTTTAATAGTGATGTTCTCTTTCATATGGACAGCAGATACAGTCTTGGTCAAAT
TGTATTTAATACAAAGAATAAGGGCGGAAATTGGATGAATGAAGAAACATATAAGGACGT
ACAGGTTTTAACAGCTGGCAAAAGCTTCAACATCCTTATAGCTCTTCAAGCAAATAAATT
TATGGTTACAATTAACGGAACACACTTTGCTGCTTTCAATGTTCGTAAaTtGAataGTtC
CatCaaGTatTTGaATaTCAGaGGTGaCGtAACTGTCTCCTCCGTAGCATTTGAAAGCTC
TTGATTCGGAATGGAAGGACAGGTACCATGTTTACTGTGTTTGAAATTATACTAACATCA
TGTTTATTTCGATACGTTTACATTTATACCTTataAtaCAtatTTTaCataAAGaTGTaA
AATaaAGtGTaAAGCATtCTaTTGTTaAC
>isotig00206  gene=isogroup00046  length=646  numContigs=2
ATCCATTATATAATCCAACTCCTTGCTGATATCTGACATTAATTCTAAAACATCTAATTC
GTATTCGCTAGTGTATTAATAATGGATAACAAGTTTGCGTGGCCcTTACCAGATGGCTTT
AATGAGGGCGATATGGTTGCCATAAAAGGTTCATTGCCTATAGGTGGATCAGCATTTAGC
ATCAACTTTCTATCAGACAGCGATTTCTATAATAGTGATATTATCTTTCATATGGCAAGC
CGATACAATCGTGATCAAATTGTATTTAATACAAAGAATAAGGGCGGAAATTGGATGAAT
GAAGAAACATATGAAACACAGGTTTTAAGAGCTGGCAAAAGCTTCAACATCCTTATAGCT
CTTCGTGCAAGTAAATTTATGGTTACAATTAACGGAACACACTTTGCTGCTTTCAATGTT
CGTAAaTtGAataGTtCCatCaaGTatTTGaATaTCAGaGGTGaCGtAACTGTCTCCTCC
GTAGCATTTGAAAGCTCTTGATTCGGAATGGAAGGACAGGTACCATGTTTACTGTGTTTG
AAATTATACTAACATCATGTTTATTTCGATACGTTTACATTTATACCTTataAtaCAtat
TTTaCataAAGaTGTaAAATaaAGtGTaaaGCATtCTaTTGTTaAC
>isotig00207  gene=isogroup00047  length=751  numContigs=2
TGGCCGGCGCttttgtatccgaactcgttcgagctaacacaaagTACcAATTAGCCACAC
CACCATTCGTAAtCCACATTTttCGTCCATTtATAATCCATTCGTTGCCTTTTttCACGG
CCCTTGTTTGCACCCcGTTtACATCAGAACCTGCACCTGGTTCCGTGACGCAATAAGCGG
TGACTAGTGGCTCTTCAaTCAACCGTCCTAAATATTTCTTTTGCTGTTCTTTATTCCCAG
CGACGATGAGtGGCGTTTGTCCTAAAGCTGTaCCTaCaCaCGCTGTCGTAATTCCCGTAC
ATCCGTAAGATAACTCcTCAGTTACAAGACAGCCATCAAAAatGCtAACGtCCATTCCTC
CGCAATGcGCCGGAAtATGTCCGTtCATCAAACCAAGCGACCATGCTTTCTTtATAATTT
CCCACGGATATTTtCcAGTTTtATCgTATTCagCTGCTACaGgtAttATTTCctCCCGTG
CAAATTTtCTAGctagCTCcTGGAATTCTTTCTGAGTCTCGTTCAGTTCAAAATTGtAaC
CaTTTTGATgTTTtCCTTCTGAAAGCCTAAGTTTGcTTGTGCTGAAATTTCTAGCCAGAC
GTAGTTTAgTTATCTGTTGCAAgAGTACCATTTtGCTAGAGcAATGCGGTtCAGATTAAA
TTGAATTAAGTGTGTTGAGTTTGCTGTATTTTtGAACTTTGTACCTCGTATTTTAGACTA
ATATGGATTGTTTACCGTGTAGTTGTGGACT
>isotig00208  gene=isogroup00047  length=615  numContigs=3
TGCATCATCAATTCATATACACgaTAAGAAaaTTTCAATCCAGCTGTTAttCCGTTTCAA
ATCTCGCGAATCCCAAGTTTATTATTCAGCTGGCCATCTGTTTGGCTCTGGCGATCAGCT
CCCTCGAGATGAtcATCCgCTGGAtCTGCGAcGTaCCcTCGTAgATCTGAaAAaTCTTCG
CGTCCCtCATCAGTTTtCCACGGGATACTCGCTGTTAAAGCCGTTTCCACCGAATATCTG
CACCGCATCCGTCGCGTTCTTGTTGGCCAAATCCGCGGCGAAACATTTAGCGATCGAGGA
CTGCAAGGTGTTCTTGATGCCGTTATCGGTTCGCCAATCCCGTGTAAATTTCCTAGCCAA
CTCTTGGAATTCTTTCTGAGTCTCGTTCAGTTCAAAATTGTAACCATTTtGATGTTTtCC
TtCTGAAAGCCTAAGTTTGCTtGTGCTGAAATTTCTAGCCAGACGtAGTTtATTTATCTG
TTGCAGgAGTACCATTTtGCTAGAGcAATGCGGTtCAGATTAAATTGAATTAAGTGTGTT
GAGTTTGCTGTATTTTtGAACTTTGTACCTCGTATTTTAGACTAATATGGATTGTTTACC
GTGTAGTTGTGGACT
>isotig00209  gene=isogroup00047  length=534  numContigs=2
TGCATCATCAATTCATATACACgaTAAGAAaaTTTCAATCCAGCTGTTAttCCGTTTCAA
ATCTCGCGAATCCCAAGTTTATTATTCAGCTGGCCATCTGTTTGGCTCTGGCGATCAGCT
CCCTCGAGATGAtcATCCgCTGGAtCTGCGAcGTaCCcTCGTAgATCTGAaAAaTCTTCG
CGTCCCtCATCAGTTTtCCACGGGATACTCGCTGTTAAAGCCGTTTCCACCGAATATCTG
CACCGCATCCGTCGCGTTCTTGTTGGCCAAATCCGCGGCGAAACATTTAGCGATCGAGGA
CTGCAAGGTGTTCTTGATGCCGTTATCGGTTTGCCAGGCGGCTTTCATCCACGCCATTCT
AGCTGCTTCGACACCGATCGCCATATCGGCCAACATGAAGGCTACGGCTTGATGGCCGaC
GATtGGTATGCCGAACGTTTTcCTTTCCATTGAATACTTCAGCGCCTCGTCGAGGCAACG
CTGAGCCAAttCccGtGGCGCTAGCTGCAACTGGAGGTCgcgttttatcgaatg
>isotig00210  gene=isogroup00048  length=677  numContigs=4
ATGTAATaTAAaaCGCaGCGCaTGCTCTACCTTATTTAGACGAAATCGTATCGTTCAACT
GAAAACATATTGGTGCATATCTCGCCTAATAGCTAAATCTCCAACTACCACTTAAAGTAA
TGTCATTGCCTTtGCTACTTACTTTTTtATTTCATGTTGTTTTTCGCAATTTACTCTTTC
AGATGATGAAACTCTACATTATTTTCGGTCTTATTGCACTTTCTACTGCTTATGCGGTTC
CAGAACGTtACTTCCAGCCTCCATATCCTGATACTGCGGCGgTGCATgCCTACAGAGACG
AGCCTTTCACGGTTACACCTACCGAATTCCGCTCCTATCTAGGTATCACCGATGAAGATG
AAATAGAtaTGCCGGTAGTTTATATTCGCGAAAGGAGGTCCTTACAGCCAGGTGCACCTA
ATTTCCCGcTGCCcGGTTCACAGTTACCTACCAGCATCACCTCTAATGTTGAACGACAGG
GGCCAAATACTGCAGCCACTATCAATGCCCAACATAAAACTGATAGGTACGACGTTGGAG
CCACCTGGAGCAAGGTCATTCGCGGACCAGGAAAAaGCAAACCGAATTGGAGCGTTGGTG
GAACTTATAGGTGGTAaCACCTGTATTTCGTTATTTTTGTAAAATATTTTTTGATATAAA
TTAAATTTTGTTcgAaC
>isotig00211  gene=isogroup00048  length=612  numContigs=3
ATGTAATaTAAaaCGCaGCGCaTGCTCTACCTTATTTAGACGAAATCGTATCGTTCAACT
GAAAACATATTGGTGCATATCTCGCCTAATAGCTAAATCTCCAACTACCACTTAAAGATG
ATGAAACTCTACATTATTTTCGGTCTTATTGCACTTTCTACTGCTTATGCGGTTCCAGAA
CGTtACTTCCAGCCTCCATATCCTGATACTGCGGCGgTGCATgCCTACAGAGACGAGCCT
TTCACGGTTACACCTACCGAATTCCGCTCCTATCTAGGTATCACCGATGAAGATGAAATA
GAtaTGCCGGTAGTTTATATTCGCGAAAGGAGGTCCTTACAGCCAGGTGCACCTAATTTC
CCGcTGCCcGGTTCACAGTTACCTACCAGCATCACCTCTAATGTTGAACGACAGGGGCCA
AATACTGCAGCCACTATCAATGCCCAACATAAAACTGATAGGTACGACGTTGGAGCCACC
TGGAGCAAGGTCATTCGCGGACCAGGAAAAaGCAAACCGAATTGGAGCGTTGGTGGAACT
TATAGGTGGTAaCACCTGTATTTCGTTATTTTTGTAAAATATTTTTTGATATAAATTAAA
TTTTGTTcgAaC
>isotig00212  gene=isogroup00048  length=585  numContigs=2
CTCGCTTATTTAGACGAAATTGTATCGTTCAACTGAAAACATATTGGTGTATATCTCGCC
TAATAGTTAAATCTTCAACTACGATTTAAAGAtGATGAAACTCTACGTTATCTTTGGTCT
TATTGTACTTTCTACTGCTTACGTGGTTCCAGAACGTTACTTCCAGCCTATATATCCTGA
TACTGCGGCGGTGCATGCTTtCAGAGACGAGCCTTTCACGGTGACACCTGCCGAATTGCG
CTCgTATCTAGGTATCACCGATGAAGATGAAATAGAAATGCCGGTAGTTTATAATCGCGA
AAGGAGGTCCTTACAGCCAGGTGCACCTAATTTCCCGcTGCCcGGTTCACAGTTACCTAC
CAGCATCACCTCTAATGTTGAACGACAGGGGCCAAATACTGCAGCCACTATCAATGCCCA
ACATAAAACTGATAGGTACGACGTTGGAGCCACCTGGAGCAAGGTCATTCGCGGACCAGG
AAAAaGCAAACCGAATTGGAGCGTTGGTGGAACTTATAGGTGGTAaCACCTGTATTTCGT
TATTTTTGTAAAATATTTTTTGATATAAATTAAATTTTGTTcgaC
>isotig00213  gene=isogroup00049  length=629  numContigs=3
AGTTTCGAAAGTtATTtGGGACtAGtGCAGTCACTaTTACATCATATACATACATATCTA
CACAATGTATTCGCTATGTCTAGCTATTGTTTTTTGCCTGGCTGTGAGCGCCTCAGCCTA
TCCTGTAGATGTCATCGAAGATCATTACGGACAAGAGTTTGCCTTAGTACCATTATCGCG
AGTTAGAAGGGCTGAAGTATATGGtAATGGTGACATTAATGATCCCGGCAGAGCTATTGT
AGGAATTAGAGGAACTCCAATTGATACCAATGAtCATCGTGTAGATGCTAATGCTTTTGC
TTCAACCAATATTAAACACCATTCACCaATAACTACAGGATTAGAAGCGTCGTAtcTACA
CAAACCAACAAacAGTAAtcTGGATTTaagcGCTGTaAATACACCTCAATGGGgAACTGA
TGTGAAAGCgtCTGGaAGATAtAACTTCTATCAAGATAAaACCAgCAATGCCAATgTaGA
AGGCTTTTACaGCAGgCATTACggTGGtATGccaGGAACTCGTAgaCCaGATTAtGGGAT
AATGtTCAACTATAGAAaaaaaGTTTTTTAAAAaTTTaaCGAAAAaTAATGTTGCATTTA
TTTTtGGCATGTATATGTATAGTTTATCT
>isotig00214  gene=isogroup00049  length=632  numContigs=3
ATCAGtttCGAAAGttATTTAGAACTAGtGCAGTCACTATTATTCCATACACATACATAT
TTACACAaTGTACTCACTAAGTCTTgCTATTGTTCTTTGCCTGGTTGCAAGTTGCTTAGC
CTATCCTTTAGATGTGATTGAAGATtATAACGGACAAGAGCTTGCTTTAGTACCATTATC
GCGAGTCAGAAGGGCTGAAGTGTACGGTAATGGTGACATTAATGATCCCGGCAGAGCTAT
TGTAGGAATTAGAGGAACTCCAATTGATACCAATGAtCATCGTGTAGATGCTAATGCTTT
TGCTTCAACCAATATTAAACACCATTCACCaATAACTACAGGATTAGAAGCGTCGTAtcT
ACACAAACCAACAAacAGTAAtcTGGATTTaagcGCTGTaAATACACCTCAATGGGgAAC
TGATGTGAAAGCgtCTGGaAGATAtAACTTCTATCAAGATAAaACCAgCAATGCCAATgT
aGAAGGCTTTTACaGCAGgCATTACggTGGtATGccaGGAACTCGTAgaCCaGATTAtGG
GATAATGtTCAACTATAGAAaaaaaGTTTTTTAAAAaTTTaaCGAAAAaTAATGTTGCAT
TTATTTTtGGCATGTATATGTATAGTTTATCT
>isotig00215  gene=isogroup00049  length=385  numContigs=2
ATCAAAGGAACTCCAATTGATACCAATAACCATCGCGTAGATGCTCATGCTTTTGCAACA
ACTAATATTAGACACCATTCACCTATAACTAAAGgATTAGAAGCATCGTATCAACACATA
CCAACGAaTAGTAACCTGGACTTAAGCGCTGTAAATACACCTCAATGGGGAACAGATGTG
AGGGCGtCTGGaAGATAtAACTTCTATCAAGATAAaACCAgCAATGCCAATgTaGAAGGC
TTTTACaGCAGgCATTACggTGGtATGccaGGAACTCGTAgaCCaGATTAtGGGATAATG
tTCAACTATAGAAaaaaaGTTTTTTAAAAaTTTaaCGAAAAaTAATGTTGCATTTATTTT
tGGCATGTATATGTATAGTTTATCT
>isotig00216  gene=isogroup00050  length=555  numContigs=2
TCAGTCTATCACTAGTAACAGTTAAAATAGCAGGTCCCCACATCCTTTATAGGTTGTCGT
TCATTAACGGTATGTAATTATATAAAGCGAAGAGTTCATTACAGTATTTACATTGTTTGC
CTCTATTAAGTATCCTTTGAAAACGACCGCGAATACTTTTTAAGAGTTTCCTTTAAATTA
TAGGCATAGAAAAATCACCATAATGCAGCTTGCGATAATATTAGTAGGTCTACTAGCTAC
TTTGGTATATGCAAAACCACAAGGTATACGAGAAGACCCACCAGAGCCCTACGAGTTTCA
GTACAAAGTAGAAAaTCCaCCAACGAATaCaTtCTTTGGaCaAAACGaAAaTGGTGACCA
GCAAGGAGCAAAGACCGGATCCTATTATGTTCTATTACCGGATGGAAGAAGAATGACGGT
CGATTATAGAGCGGACGATCAAGGTTTtGTGCCAAAAaTaTCGTTCCAAGGATCTGCCTC
AAATCAACTTCAAGGATAGTCAATAAGCAATGCaGAAATaCGAATGTTGTATGTGTAAAT
AAaGTTTGCCTAAAC
>isotig00217  gene=isogroup00050  length=539  numContigs=3
TAATtACGCtACACCTTTCCtAGTTCGAGGGAGTaTaGCcTTGACGTATTCCATCCCcAA
TTTGGCGATATAAAAaGATTCGCTACGTCTAATTGTTTCAGTCTATCACTAGTAACAGTT
AAAATAGCAGGTcCCCACATCCTTTATAGGTTGTCGTTCATTAACGGCaTAGAAAAAaTC
ACCATAATGCAGCTTGCGATAATATTAGTAGGTCTACTAGCTACTTTGGTATATGCAAAA
CCACAAGGTATACGAGAAGACCCACCAGAGCCCTACGAGTTTCAGTACAAAGTAGAAAaT
CCaCCAACGAATaCaTtCTTTGGaCaAAaCGaAAaTGGTGACCAGCAAGGAGCAAAGACC
GGATCCTATTATGTTCTATTACCGGATGGAAGAAGAATGACGGTCGATTATAGAGCGGAC
GATCAAGGTTTtGTGCCAAAAaTaTCGTTCCAAGGATCTGCCTCAAATCAACTTCAAGGA
TAGTCAATAAGCAATGCaGAAATaCGAATGTTGTATGTGTAAATAAaGTTTGCCTAAAC
>isotig00218  gene=isogroup00050  length=529  numContigs=3
TAATtACGCtACACCTTTCCtAGTTCGAGGGAGTaTaGCcTTGACGTATTCCATCCCcAA
TTTGGCGATATAAAAaGATTCGCTACGTCTAATTGTTTCAGTCTATCACTAGTAACAGTT
AAAATAGCAGGTcCCCACATCCTTTATAGGTTGTCGTTCATTAACGAATCACCATAATGC
AGCTTGCGATAATATTAGTAGGTCTACTAGCTACTTTGGTATATGCAAAACCACAAGGTA
TACGAGAAGACCCACCAGAGCCCTACGAGTTTCAGTACAAAGTAGAAAaTCCaCCAACGA
ATaCaTtCTTTGGaCaAAACGaAAaTGGTGACCAGCAAGGAGCAAAGACCGGATCCTATT
ATGTTCTATTACCGGATGGAAGAAGAATGACGGTCGATTATAGAGCGGACGATCAAGGTT
TTGTGCCAAAAaTATCGTTCCAAGGATCTGCCTCAAATCAACTTCAAGGATAGTCAATAA
GCAATGCaGAAATaCGAATGTTGTATGTGTAAATAAaGTTTGCCTAAAC
>isotig00219  gene=isogroup00051  length=517  numContigs=3
TGAAACCCAAGAGGATACATATTGCAATTtGTTATTTATTATTTtAGGCACACATATTCC
GAATAAACTTGAACACAACAACTAAAAATGATCCAATTTGATAAATAATAACTGCTTACG
GAGGATGGAATCACGGCTGAAATGATAAAATATATGGGAGACAAAGGTAACaGaGAACTA
tTTGACCTCTTaGACAACATCaTAaTAAAAAAgGAAaTACaTAAcgAATGGAATATGGGA
ATAATTATCCCcATACaTAAAaaGGgAGACTCTAAGGAATGCTCAAACTATAGAGGAaTA
ACATAAACTAGCATCCCAGGAAAaGTATTGACAAGAATACTAGAAAAaGACTCCGATAGA
AACTGGAAACAACACTAGAAGATACTCAACATGGATTtaGAAAAGGAAGAAGCACCcAGG
ACTTAATATTTGTAATCAGACAATTAGGaGAAAAaCTAaTTGGgAAaGGAAAGGAAaTAC
ATATATGTTTTATAGATCTTAAAAAAGCTTTTGATAG
>isotig00220  gene=isogroup00051  length=350  numContigs=2
TGAAACCCAAGAGGATACATATTGCAATTtGTTATTTATTATTTtAGGCACACATATTCC
GAATAAACTTGAACACAACAACTAAAAATGATCCAATTTGATAAATAATAACTGCTTACG
GAGGATGGAATCACGGCTGAAATGATAAAATATATGGGAGACAAAGGTAACaGaGAACTA
tTTGACCTCTTaGACAACATCaTAaTAAAAAAgGAAaTACaTAAcgAATGGAATATGGGA
ATAATTATGCCCACATGCTAAAAAGAAGACACAAAGGAATGcTCAAAcTAcAGAGGAATA
ACGTTAACtaGcATcCCAGGgAAAGTATTgACAAGAAtACTaaGAAAAAA
>isotig00221  gene=isogroup00051  length=289  numContigs=2
TTTTACAAAAACTTCTCAGATAATGCATTTTTACCTTAATGGTCATTGTAAATAGGCAGA
ACTGCCGTTATTGGAGTTCAACAAATCCAGGAAAAGTATTGACAAGAATACTAGAAAAAA
GACTCCGAGAGAAACTGGAAACAACACTAGAAGATACTCAACATGGATTtaGAAAAGGAA
GAAGCACCcAGGACTTAATATTTGTAATCAGACAATTAGGaGAAAAaCTAaTTGGgAAaG
GAAAGGAAaTACATATATGTTTTATAGATCTTAAAAAAGCTTTTGATAG
>isotig00222  gene=isogroup00052  length=764  numContigs=3
TTGAGGAGGATGTCTGGAGTTGGATCACTACCACTACGCTCTCTTCGAGGTTTAACGATT
CGGGTTTCTTCTAAGGGATAATAGCCTTtAAGTATGACGTTATTAGAATCTAAATGCGCT
ACGTTATCGCGGgCCTGTCTTTGGAAAACtttGTTTTGTAGGGGTTCACTAGATGTCCAT
TTCAATTTCCCTTTACCTGCTTGAGCAGCGTCTAACGATAAATGAGATATTTGCTGGTCT
TCATCAGATGTTAGATCTTCATTTAAAACTCCAACGGAATCTAGTGAGTCTGGTGTTGCG
CTTCTGGATCGTGATCCGGTGCTGGAGGTCTCTACATTCCACGCAATATCCCGAATATCT
TGTCTTTGCTTtCGTCTTGTCTTCCTATTGCCTAATGTTTTATTCAACGTACGAACTCTT
GATCTAACAGTCTGAGCTtGTTTTTCAGTCAAaTATCTTTCCCTAACAGAGTCATtAACG
ACCGTTTCCGATATCTCTTtGCCTTCTTGGAATATTTttGATAAATCGGACAACCCGGCT
ttAAGGAGAAAGTCCCTAGCTTGTTCCACTtCATCTAATATAGGTTGCTCCTCCTCAATT
TCTTGTTCATGAtGACAGTCGGTTGCTTaCGTTAAAAAAaaGTTGAAGGTATTCTGTTgA
AGGGGGTAACTCATCTAAATTAGAGTCCATAGCTTCaGAAaTAAAaTATCAACGGTAGAA
AGCAATCATACTATGGAGTACCTaAGTGGCACTTCACATCACTC
>isotig00223  gene=isogroup00052  length=603  numContigs=3
TTGAGGAGGATGTCTGGAGTTGGATCACTACCACTACGCTCTCTTCGAGGTTTAACGATT
CGGGTTTCTTCTAAGGGATAATAGCCTTtAAGTATGACGTTATTAGAATCTAAATGCGCT
ACGTTATCGCGGgCCTGTCTTTGGAAAACtttGTTTTGTAGGGGTTCACTAGATGTCCAT
TTCAATTTCCCTTTACCTGCTTGAGCAGCGTCTAACGATAAATGAGATATTTGCTGGTCT
TCATCAGATGTTAGATCTTCATTTAAAACTCCAACGGAATCTAGTGAGTCTGGTGTTGCG
CTTCTGGATCGTGATCCGGTGCTGGAGGTCTCTACATTCCACGCAATATCCCGAATATCT
TGTCTTTGCTTtCGTCTTGTCTTCCTATTGCCTAATGTTTTATTCAACGTACGAACTCTT
GATCTAACAGTCTGAGCTtGTTTTTCAGTCAAaTATCTTTCCCTAACAGAGTCATtAACG
ACCGTTTCCGATATCTCTTtGCCTTCTTGGAATATTTttGATAAATCGGACAACCCGGCT
ttAAGGAGAAAGTCCCTAGCTTGTTCCActtCTTAAATATGTAAGAATTAAAATATAACA
AAA
>isotig00224  gene=isogroup00052  length=522  numContigs=2
TTGAGGAGGATGTCTGGAGTTGGATCACTACCACTACGCTCTCTTCGAGGTTTAACGATT
CGGGTTTCTTCTAAGGGATAATAGCCTTtAAGTATGACGTTATTAGAATCTAAATGCGCT
ACGTTATCGCGGgCCTGTCTTTGGAAAACtttGTTTTGTAGGGGTTCACTAGATGTCCAT
TTCAATTTCCCTTTACCTGCTTGAGCAGCGTCTAACGATAAATGAGATATTTGCTGGTCT
TCATCAGATGTTAGATCTTCATTTAAAACTCCAACGGAATCTAGTGAGTCTGGTGTTGCG
CTTCTGGATCGTGATCCGGTGCTGGAGGTCATCTAATATAGGTTGCTCCTCCTCAATTTC
TTGTTCATGAtGACAGTCGGTTGCTTaCGTTAAAAAAaaGTTGAAGGTATTCTGTTgAAG
GGGGTAACTCATCTAAATTAGAGTCCATAGCTTCaGAAaTAAAaTATCAACGGTAGAAAG
CAATCATACTATGGAGTACCTaAGTGGCACTTCACATCACTC
>isotig00225  gene=isogroup00052  length=361  numContigs=2
TTGAGGAGGATGTCTGGAGTTGGATCACTACCACTACGCTCTCTTCGAGGTTTAACGATT
CGGGTTTCTTCTAAGGGATAATAGCCTTtAAGTATGACGTTATTAGAATCTAAATGCGCT
ACGTTATCGCGGgCCTGTCTTTGGAAAACtttGTTTTGTAGGGGTTCACTAGATGTCCAT
TTCAATTTCCCTTTACCTGCTTGAGCAGCGTCTAACGATAAATGAGATATTTGCTGGTCT
TCATCAGATGTTAGATCTTCATTTAAAACTCCAACGGAATCTAGTGAGTCTGGTGTTGCG
CTTCTGGATCGTGATCCGGTGCTGGAGGTCTTAAATATGTAAGAATTAAAATATAACAAA
A
>isotig00226  gene=isogroup00053  length=2358  numContigs=2
CTAAtGAAGGTTTTATTATAGACATATAACTATAAATACAACAATGTAAGCAACACAAAT
GTCTTGTCCGATGCAGCTTTTCAAGGGTGCGGCATACATCTTGAAAAGCGGCATCAGACA
ATATTAATACACATCTTTATGAATAAGCTTAAGCTGCCCCCTTGCTTAAACGACAGAAGC
CTCTACGACGATTAACAGTAAATTTCGTACTGCAACCGAAATTTACAAAACGTTAAAAGT
CGATAGATTCCTTGATTGTTAGCGATATTCAGAAGATTTCTACTGAAAATATTGTTTTAC
ATAAAAAaTAATTACCAATTTGCTAATATTATGTTTACATTACATTATCTCTTAATACAC
ATGTAGTTTTGTCAAGTATTTAATATAAGGAGAAATATCCGAAAaTATATTTACGTAAAA
aTTTAATAATAATAATAAAAAAAAAAaaTGGAATTCGCCaCGGTTTtACTCAATAGGCCT
AACGAAaTCTAAAACATGTTCCTCAATTAaTCCtCcATTTCCACAGACAGGAATAGTTAT
CGGTAAAGTAGGTAACGACCATGGATCCGTGCTGCCGATATCTaaTCCCAGTCTAAGATT
TGTCGGAGTATTACCGATTACGAAATGGTCTTCAGATAAGGGAAaTATATCCTTTAAAAG
TAGCCAAATATTTtCATCCGCAACAACGTGGACTTTTGGTATTGGAAAtCCGTtGAAAGG
GCTGGCAACCGGTAGAGTGTACGCGCCCATATTTtCAAAAaCGATCCAATCACCAAGTAC
CATTTCaGGCAACATTATATTGTCAATCACTTGGTCgAGTCCATCACATGTTGGtCCCCA
GATGCTGCTTGAATATAaCATACCGCCGGTATATTTCTTCAGAGGCTGTGCTGTAATTTT
tGATGGTCGTATAAAATGCAATtAAAaCTTCcATAAAcGCCAtCATTTaTAtAGTacaTA
TAATTAACGgTATtGTGCCcAGTTACCGGATCTTCAACATTAaCTGCTCTAATGGAATGA
ATACTGCAGGTTAAAGTATAAGCAGAACTAaCGTAAAAGCGCCCAGGCTCGGCAATAATA
TTGATAGACGGaTCAGGAAAatAGTCGTCTAAAGCTAAATTTACAACTTCCGCTATTTtC
TCGATGGATGTCCCATGATCTCCAGGATATCCtCCGCCGATATCCAACAGATTGAAATTA
TATCCTAATGTTGCTGCGTAATCAAAAaCCTGTCTAGCAGCAAGAATTGCTTTGCGAAAT
ACCGGCGGATCCTTgCAACCAGATCCAACGTGGAAACTTACACCAACCACGTTAATTCCA
AGAGAaCGTGCCACGTTCAATAAGCGCGGaGCTTCaGTGTaGGGaTTGCAACCAAaTTTC
ATACCCAATGGACATTGTGCGACAGTAGCGTCACACCTAATACGAATAaCCATTCGTGCG
TCGGGgAAAATGTTTTTAATTTTGTGCAACTCAACTTCATTATCAAATGtCATCAAATCC
ACaCCTGTTGCGAACGCATGTCGGATGTGGCTAGCCGGTTTtGCGGGATTtGCAAAAATA
ATcCGTTCTGGTTCCACTCCCAAAGAGAGGACTTtATTAATTTCAGTTTtAGAAGCGCAA
TCGAAACCAGTGCCTAATGCTGCAAGGaCCTCCAATaCGGTGaGGCTATCATTGCATTTA
ACAGCATAATGTGGTTTAACACGTGGCATAGATGTATTCCAAATCTTGTGCTTACGCACA
ATGTCTCCAATGTCGCAGACATAGAaTGCTTCTTCTTGCAAGCCGGATTCGGCTATCTCT
CTGATGATGGTCCAGACGTCAGTTTGGCTATCTAGCACGTGAACACGGTCATCGATATTG
TGCATCTTCATAGCGGATATGTGTTTTtAAAaTtCAGTCGAGGAAATCAAGAATTATAAT
ACAGTTTGCTGAATGTAGCTAAAATCATAAGTCGTAATAAGCAAGGAGGCAGCCTGTGCT
CAGAATGGCGCAGTTTGTGTGTGAAAAGGTGCGGGTGGTTACCCTGTTAACTAAGCTAGT
GATGCCAAGGTGGCTCGGCGTTCAAGAATAGTTTCCAGTTGAATGGGAGACGTTCGTTGC
TAACAACAGGTGTAACAATTGTTACAACGCAACCCTTGCGTGAAGAAtATGAtGATTCTT
CGTTACCGTTACAtAAAaTCATTCACAAACCGCTTGATTTCCTCCAGCCGGTCAAAAAGC
ACTTGAGTCCCACCTGTAGCTGGTATCTATGGACTGGGCTATGGAAGAGTATATATTTGA
CCGGCTGGGGTTACGCTGGCAGTGCGACAGCCACGAGCGGGCCTCACAGCAACAAGTATC
GTTCGAGCTTAGTAATTA
>isotig00227  gene=isogroup00053  length=2321  numContigs=2
CTAAtGAAGGTTTTATTATAGACATATAACTATAAATACAACAATGTAAGCAACACAAAT
GTCTTGTCCGATGCAGCTTTTCAAGGGTGCGGCATACATCTTGAAAAGCGGCATCAGACA
ATATTAATACACATCTTTATGAATAAGCTTAAGCTGCCCCCTTGCTTAAACGACAGAAGC
CTCTACGACGATTAACAGTAAATTTCGTACTGCAACCGAAATTTACAAAACGTTAAAAGT
CGATAGATTCCTTGATTGTTAGCGATATTCAGAAGATTTCTACTGAAAATATTGTTTTAC
ATAAAAAaTAATTACCAATTTGCTAATATTATGTTTACATTACATTATCTCTTAATACAC
ATGTAGTTTTGTCAAGTATTTAATATAAGGAGAAATATCCGAAAaTATATTTACGTAAAA
aTTTAATAATAATAATAAAAAAAAAAaaTGGAATTCGCCaCGGTTTtACTCAATAGGCCT
AACGAAaTCTAAAACATGTTCCTCAATTAaTCCtCcATTTCCACAGACAGGAATAGTTAT
CGGTAAAGTAGGTAACGACCATGGATCCGTGCTGCCGATATCTaaTCCCAGTCTAAGATT
TGTCGGAGTATTACCGATTACGAAATGGTCTTCAGATAAGGGAAaTATATCCTTTAAAAG
TAGCCAAATATTTtCATCCGCAACAACGTGGACTTTTGGTATTGGAAAtCCGTtGAAAGG
GCTGGCAACCGGTAGAGTGTACGCGCCCATATTTtCAAAAaCGATCCAATCACCAAGTAC
CATTTCaGGCAACATTATATTGTCAATCACTTGGTCgAGTCCATCACATGTTGGtCCCCA
GATGCTGCTTGAATATAaCATACCGCCGGTATATTTCTTCAGAGGCTGTGCTGTAATTTT
tGATGGTCGTATAAAATGCAATtAAAaCTTCcATAAAcGCCAtCATTTaTAtAGTacaTA
TAATTAACGgTATtGTGCCcAGTTACCGGATCTTCAACATTAaCTGCTCTAATGGAATGA
ATACTGCAGGTTAAAGTATAAGCAGAACTAaCGTAAAAGCGCCCAGGCTCGGCAATAATA
TTGATAGACGGaTCAGGAAAatAGTCGTCTAAAGCTAAATTTACAACTTCCGCTATTTtC
TCGATGGATGTCCCATGATCTCCAGGATATCCtCCGCCGATATCCAACAGATTGAAATTA
TATCCTAATGTTGCTGCGTAATCAAAAaCCTGTCTAGCAGCAAGAATTGCTTTGCGAAAT
ACCGGCGGATCCTTgCAACCAGATCCAACGTGGAAACTTACACCAACCACGTTAATTCCA
AGAGAaCGTGCCACGTTCAATAAGCGCGGaGCTTCaGTGTaGGGaTTGCAACCAAaTTTC
ATACCCAATGGACATTGTGCGACAGTAGCGTCACACCTAATACGAATAaCCATTCGTGCG
TCGGGgAAAATGTTTTTAATTTTGTGCAACTCAACTTCATTATCAAATGtCATCAAATCC
ACaCCTGTTGCGAACGCATGTCGGATGTGGCTAGCCGGTTTtGCGGGATTtGCAAAAATA
ATcCGTTCTGGTTCCACTCCCAAAGAGAGGACTTtATTAATTTCAGTTTtAGAAGCGCAA
TCGAAACCAGTGCCTAATGCTGCAAGGaCCTCCAATaCGGTGaGGCTATCATTGCATTTA
ACAGCATAATGTGGTTTAACACGTGGCATAGATGTATTCCAAATCTTGTGCTTACGCACA
ATGTCTCCAATGTCGCAGACATAGAaTGCTTCTTCTTGCAAGCCGGATTCGGCTATCTCT
CTGATGATGGTCCAGACGTCAGTTTGGCTATCTAGCACGTGAACACGGTCATCGATATTG
TGCATCTTCATAGCGGATATGTGTTTTtAAAaTtCAGTCGAGGAAATCAAGAATTATAAT
ACAGTTTGCTGAATGTAGCTAAAATCATAAGTCGTAATAAGCAAGGAGGCAGCCTGTGCT
CAGAATGGCGCAGTTTGTGTGTGAAAAGGTGCGGGTGGTTACCCTGTTAACTAAGCTAGT
GATGCCAAGGTGGCTCGGCGTTCAAGAATAGTTTCCAGTTGAATGGGAGACGTTCGTTGC
TAACAACAGGTGTAACAATTGTTACAACGCAACCcTTCCGATGCCACCCGTCGGGTTGGC
TAGAGCTTTTCGGCGGAATCTTGGATTTTtGTAAATACTTCTGATTAAAAATCAGCGATA
TCGTTCGTCAGACAACTGGAATAACTTCTTTTTtCGCCCTTCACTGACAACACCATGCCG
GCACTTTCACACCGTACCGTGAAAAGGATGACAGCTGCAAT
>isotig00228  gene=isogroup00053  length=647  numContigs=2
ACTTCAtTCTTCCTTTGGGGAATTTGAATCGCCTTGCTCTGCAGCCTCGTAGATCTTTTG
TACGTTAAAGTTGGTAGTTGCGTTTTCTTTAGTTTGTTTGTAATACTCCTTTAGTATAGC
CTTCTTTCTAGTTtCttGCCATTGTTGCAGTTTATACTTTTtACTGTACCTTTGCAACcG
CCATTTTTtCTTATCAAACGGTTTTTtAAACGTGTCTTCTTTTGCATTTtCCTTTTTGGT
GGTCGCAATTTCTTTAGTTCGATACGTGTTTTtGTTGAAGGAGTTGTGCGACGTATGAGA
TTCGCTTTCAGAAATCTTAGGCTCGTTTGTTTtAGaTTGGtTCTGCACTTGAGTCtGTTt
AGGTTCTTaAAAAATCTATCTTTTTATGGCTACGTTCTGGGGTAGTAAtTTTAtTTTTTG
CCATTGCGTCtTTTTCTGCTCAAATTATCGAGTTTCAATCCTTCCGATGCCACCCGTCGG
GTTGGCTAGAGCTTTTCGGCGGAATCTTGGATTTTtGTAAATACTTCTGATTAAAAATCA
GCGATATCGTTCGTCAGACAACTGGAATAACTTCTTTTTtCGCCCTTCACTGACAACACC
ATGCCGGCACTTTCACACCGTACCGTGAAAAGGATGACAGCTGCAAT
>isotig00229  gene=isogroup00054  length=2122  numContigs=2
CATATTACCAACTGAAGCTAAAGATGACCTAATtACTGATGATTCAACTTTCATCCAAGA
AGAAaTTACCTTAGTTCTACCTGCCtCAAAaGAaCATCAACCACCAGATGAAGTAGATCA
TACATCCCACGAAGGTATTGAGATAGAACAAGCAaTCTTCGGCTCGGTCAAAGATAGATC
TAGAGGCAAGTATCTGCGGGATATATCGAACGAATTTATTTCTCTAGAATCAGCCGCACG
CATCGATCAGAGCGAAATAGAAAATCAAGATATCGATCTGTCAAAATCTGATTCTCTTGA
CAATGTCACTGAAATACCACCTCAAAGCTTTTCGCGCATAGAATCAATTGTAGATGTCGA
AATTAGCAATATTTCTGAGATTATGGACGTCTTAAGCAAGAAGAAAaTTACCAGTGAAGT
TAGGGATACCCAAGTTACCTCACCGACACCTTCAAGTGCTTCCAGTGAAGGTGCTAAAAA
AAGGAaGAAGAAGAAAAaCAAGAACAAAGCAAAGAAAGATGAGGTAAAGGAAGAAGTAAG
AATTTCGAAGAAAGTTGAACTTGAAACAGAACAACCTGCAGCAACAATATCTGGAAAACA
CGAAGATATACCAACAAAAGAATCTGTCGAGTCTACAGCGCTTCCTATTtCGATTtAAAA
AGAAGAAAAATAaGAAaaGGGACAAAGATACTAAGCCcGACGAACAAAaTAAGATCGATA
TACcACCTGTTTTAGGTGAaTTGAaGAAAGTTGAAGACGTTACACAGGCAGATCTGATTG
AAAAaGAAGATaGTGTtAAAGaTGAAGTCCCAATACCTCCAATAaCAAaGGAaGTAAATa
TCTCTACAGATATTTCTAAAGTATCCACTGATGAAaTCACCAGCGATTtCGCTAAAAATA
aGAAGAAGGGCAAGAAAAaTAAGAAAAaGAAaGTCGATGAAAAGGTAGTTCCAATATCTG
CTCAAGAAaTTGAAACAGACACTATGGTAAAAGCAGACAATGTTGAAATTGTGGAAGAAA
CTAAGCTAGAGGACTTTATCCAACAAGAAAAaCAACAAGTAGAAGCTCCAGACGAAAAAT
TATCAaCATCAAAaGAAGAAATTCAAACTATTGATAAAaTAATTGAAaCAAAGACGGAAG
ATGTTCAGGTTGTGGAAGATGTCAAGCCGGAAGACATAATACAAGAAGAAACTCAAGAAA
TCCCAACAGCAATAGAGGAATTAGCGGTACCAAAGAAAGAGATTGAAGTTGCTGAAATAG
TTCCAGAAAATATTGAGGTCGTGGAAGATACTACGCCAAAAaTAGTTAAACAAGAGACAC
AGGAGACACAAGAAATCATTCAAATAGAACCAACGGTATCAGTAACGAAACTAGAGGCTG
AATTAGACGAAGAAaTTGCTAGAATTGTTAAACATTTCAAACTAGAAAAGGTTGAACATC
GAGAACCACAAGAAATTATTGAAATAAGAGAACCATTAACGCCGATGCCAAAaGATATTA
AATCAGATGAGGCTACGGAGATAACAGAAGAAGAACGTAAATCaGCGAAGGATGAACAAC
AGAAAATACAAGAAATCCCAGAGGAGGAAAAaGTTGAGATTGTGGAAGACATTAAACGAG
GAAAGGTTGAACAACCGGAAATACAAGAAATCATTCAATCACAAGAAGAACCACAAACAC
TGGAAAAAGAAGCACCAATCGCAGAAGAAGAAATTATATCAGATGAAAaGATTACAGtAA
ACGTTGAGGTTGTGGAAGATATTAAACGAGAAAAGGTTGAACAGGAAATACAAGAAATCA
TTCACTTATCAGAaGAACCACAAACATCGGAAAAaGAAAaGGCAATCCCAAAaGAAGAAA
TTAAATCAGATGAAAAGTTaGAGGTTGTGGAaGACATTAAACCAAGAAAGATTGAAGAGG
AACCTCAAGAAaTtGCTAaGGTAGAACAACAAGTTTtAGAAAGGGAAAtACCAATACCAA
AaGAAGAAaTTGAATGCTATGAAAAAaTTACTGAGgTACTAATAGAAAATGAGGTTGTGG
AAGGCcTCCAGCCAGAAAaTGTTGAACAACATGAAACATaCGAAaTaTTCCTTCACTTAG
GAGGACCACAAACTTTGGAAAA
>isotig00230  gene=isogroup00054  length=1527  numContigs=2
AAGTAAGAAGCTAAACCAGATGAAAAaGaCTACTGAAATAaTAGCAGAAGCTATTGAGGT
TGCTGAAGAAAAaCCaGAAATGTTTGAACCACAGGATACAGAAGACATCGTTCATATAAG
TGTTATCGAAGATTTTAaaCCAGAAAATGaCGAAAAaCAGCAAATGCAAGAAATCGTTCA
CATGGAGGAACCACAAACTTTAGAATTACTAATACCTAACGAAGAAGTTAAGTCTGATCA
AAAAaTTATTGCAACAGTAACGGAAACTATTGAGGTTGTTAAGGACTTTAAACCAGAAAG
AGTTGAACAACGGGAAATAGAAATCATTCAAACAGTAGAACCACAAACTTTAGATAAAGA
ACCAGAAGAACCAAAGGAGGAAGTTAGTTCAAATGAAAGCATTACGACCACAGCACTAGA
AAATATTGTGGTCATTGAAGATCTTAAGTCCGAAAGGGTTGAACAAGATGAAACACAGAA
ATTCATTGAAATAGAAAAaCTTCAAGCTGCAGAAAACCAAACAGCACTACCTCCAGGAGC
AAATAAATTAGAGGAAAaGTCTaCTGAAATAACAGAAAaTGTGGATATTATAGAAAATCT
TAAACCAGAAAAAaTTGAACAAGAAGAAaCACAGCAAGGCATTCAAACACAAGAATTACA
ATCTCTAGAAAaGGAAATTCCAATCCCGAAGGAAAAaGTTAGTGAGCCAATAACGGAAGG
TGAATTTATTAAACATCTTAAACCAGAGGAAATCGAACCGCAAATTTCAGAGAAAGAATC
ATTAACGCAAGTGAGAGATGTTGAATTAGACGAAAAATTTGCTGAGaTAATAGCAGAAAT
CATTGAGTTTGCGAAGGATGCTCAGCCAGAAAaGGAAaGAGAACAAaTAAAaGAACTACA
AACTTtGGAAACGGAAACATCGGAAACTAAaTCAGAcAGAAAaGCAaCaGAGATggCACA
AAatGTAGAGGTTATTGAAGATCTCAATGCAGAaGTAGTTAAAGAAGaGGAAATaCAACT
AATCGTTGAAGCAGAAGAACCACATACTCTTGAAGTGGAAATCCCAGTGTTAACGGAAGA
AGTTAAaGAAAGTGTTACGGAGACAATAACAGAAGATGTTGAGGTTCTTAAAGATaTTaC
ACCAGAaGAACCCcAAATTTTAGAGAAAGAAATATCAATACCAAAAGCAGAAATTGAACT
AGCTGAACATGTTACTGACGTAATAGAAACCATTAAAGTTGTGGAAGATCTTGAGCCAGA
AAAAGTTAAaCAACAGAAAACAGAAGTCGTTaCTGAGACAATAACAGAAAaTGTTGACAT
TGTTAAAaGCCTCGAACCCGAAAaGATTGAGCAACAAGATATACAAGAAATTATTCAAAa
aGAAGAACCACAAACTCCGAAAGAAATAACACCAATGCTAGGAGAAGGCACTGATGTTGA
CAAAaTAGTCTTTGAAAtAAAATCTGAAGATATAGCGATATTGCCaGaTGTCACATCGGA
AGAAATTAAGCAAGACGTACAGGAAAT
>isotig00231  gene=isogroup00054  length=817  numContigs=2
AAGTAAGAAGCTAAACCAGATGAAAAaGaCTACTGAAATAaTAGCAGAAGCTATTGAGGT
TGCTGAAGAAAAaCCaGAAATGTTTGAACCACAGGATACAGAAGACATCGTTCATATAAG
TGTTATCGAAGATTTTAaaCCAGAAAATGaCGAAAAaCAGCAAATGCAAGAAATCGTTCA
CATGGAGGAACCACAAACTTTAGAATTACTAATACCTAACGAAGAAGTTAAGTCTGATCA
AAAAaTTATTgcAaCAGAAAaTACAAGAAATCCCAGAGGAGGAAAAaGTTGAGATTGTGG
AAGACATTAAACGAGGAAAGGTTGAACAACCGGAAATACAAGAAATCATTCAATCACAAG
AAGAACCACAAACACTGGAAAAaGAAGCACCAATCGCAGAAGAAGAAATTATATCAGATG
AAAaGATTACAGtAAACGTTGAGGTTGTGGAAGATATTAAACGAGAAAAGGTTGAACAGG
AAATACAAGAAATCATTCACTTATCAGAaGAACCACAAACATCGGAAAAaGAAAaGGCAA
TCCCAAAaGAAGAAATTAAATCAGATGAAAAGTTaGAGGTTGTGGAaGACATTAAACCAA
GAAAGATTGAAGAGGAACCTCAAGAAaTtGCTAaGGTAGAACAACAAGTTTtAGAAAGGG
AAAtACCAATACCAAAaGAAGAAaTTGAATGCTATGAAAAAaTTACTGAGgTACTAATAG
AAAATGAGGTTGTGGAAGGCcTCCAGCCAGAAAaTGTTGAACAACATGAAACATaCGAAa
TaTTCCTTCACTTAGGAGGACCACAAACTTTGGAAAA
>isotig00232  gene=isogroup00055  length=1099  numContigs=2
GTTTATGTtCAAACTTGCGATGGCTGCtttCTCCAGTACACCTGTCGACGTTGATGCGCT
CGATTCGGAGTTGCTTTCCTTTtCCTTAGGTGCAAGAACGGCCGAATTCTTAGCAACTAC
CTGTGAAATGTACTCGGTACCTTTCTGCAAGCGCAAGAACAAACATTTTGGGGACCACAA
CGCGTGTTCCTCCCACGGTTCGTCATTCTCCTGCCAGTCTTTCAATCCAATCCCACAATG
AAAACAAATCGTCTGATCGCCCGAACCCCTATAAAAGAAACCGGCGCcAGCAAGATCTTT
CGGTTTCTGCCTTATGGAGATTGGCCAATCCGCGAACGATTCTAGTCGTttGtCGACGAG
GGCGTACTTCGGATAAGAGATATTCGAACTCGATTCAATGCCTAGCGTTGTTAGCAACGA
CGGTATACCAACGTCCGTAgCTCGTCGTCCGTGTTCAATATTAAaCCGCAATCGTCCATG
CCAATCTGGGCGCTGTTGGATtGGCTaCTTTGGACGTTGCTaGCTACAGCGCCTCTAACT
aGCGGACAGTTCGGGTTCCACCGTTTATGCTCGGCGTTTGGCACGTCCCCcATTtCCCAA
TAGCCGATTTCGAGTTGGCAAAaCGCGCATCTTACAATATCGTCTTTTCCCGTATAATAA
AACCCATCCTCGGCGAGGCTACTTTTCGAGAtTaaaaGCcAAAGGCCAATTGGTGAACGT
TTTCAGGCGTTGTTCCTCTTCTTGCATGGGCGAACCATTGTCCGTCACCGTCAATCTATT
CGTCGTCGTGGTCGAACCcACTAGATTATTTCCGCTGATGCATGTCGGTGGTACTGGATT
AGTGTGACTAGGATAGAGCGATAGCATATTCAAATCTTGCTGCGTCTGGATGTTAGAATT
TtGGCGATGTTGTCTTGGATTtCTTGGTTTtGGTTGTACTCTGTATTtATTTtGCACTAT
TTCCTGAACATATTTGCACtATTttGACCAGAATTTCACTTGgATACTGTtAaCCGTGGG
ATAATTGAACAGCTGTACAACGTTGTCAGATCGCGACTTACTGGGCGgTCTACATAATAC
ATATAaGGAAAaCCTACCG
>isotig00233  gene=isogroup00055  length=1071  numContigs=2
GTTTATGTtCAAACTTGCGATGGCTGCtttCTCCAGTACACCTGTCGACGTTGATGCGCT
CGATTCGGAGTTGCTTTCCTTTtCCTTAGGTGCAAGAACGGCCGAATTCTTAGCAACTAC
CTGTGAAATGTACTCGGTACCTTTCTGCAAGCGCAAGAACAAACATTTTGGGGACCACAA
CGCGTGTTCCTCCCACGGTTCGTCATTCTCCTGCCAGTCTTTCAATCCAATCCCACAATG
AAAACAAATCGTCTGATCGCCCGAACCCCTATAAAAGAAACCGGCGCcAGCAAGATCTTT
CGGTTTCTGCCTTATGGAGATTGGCCAATCCGCGAACGATTCTAGTCGTttGtCGACGAG
GGCGTACTTCGGATAAGAGATATTCGAACTCGATTCAATGCCTAGCGTTGTTAGCAACGA
CGGTATACCAACGTCCGTAgCTCGTCGTCCGTGTTCAATATTAAaCCGCAATCGTCCATG
CCAATCTGGGCGCTGTTGGATtGGCTaCTTTGGACGTTGCTaGCTACAGCGCCTCTAACT
aGCGGACAGTTCGGGTTCCACCGTTTATGCTCGGCGTTTGGCACGTCCCCcATTtCCCAA
TAGCCGATTTCGAGTTGGCAAAaCGCGCATCTTACAATATCGTCTTTTCCCGTATAATAA
AACCCATCCTCGGCGAGGCTACTTTTCGAGAtTaaaaGCcAAAGGCCAATTGGTGAACGT
TTTCAGGCGTTGTTCCTCTTCTTGCATGGGCGAACCATTGTCCGTCACCGTCAATCTATT
CGTCGTCGTGGTCGAACCcACTAGATTATTTCCGCTGATGCATGTCGGTGGTACTGGATT
AGTGTGACTAGGATAGAGCGATAGCATATTCAAATCTTGCTGCGTCTGGATGTTAGAATT
TTGGCGATGTTGTCTTGGATTTCTTGGTTTTGGTTGtACtATTTTTTtCtGTCTTTTtGT
ATTTGTTATAAGGATTGTTACAGCACCGATATCACGATCATTATTCACGAATATACAAAA
aCTAAACtGTTAAGCAACGTAACAGACTCACAAAaTaCTTtGTaCTGTAGT
>isotig00234  gene=isogroup00055  length=274  numContigs=2
TCTATCACGAAACGATCACGTGGGTTCTTACTTCGCTACTGCCGACTTCACTATTAGAAA
TGTACAATATCATCGGGACGAGATCAATAAAAAGCGGCGCTAAATTCGAaGCTAtGTATA
GTGACgTGGGCGTTTGGTACTTACATTTTTtCTGTCTTTTtGTATTTGTTATAAGGATTG
TtACAGCACCGATATCACGATCATTATTCACGAATATACAAAAaCTAAACtGTTAAGCAA
CGTAACAGACTCACAAAaTaCTTtGTaCTGTAGT
>isotig00235  gene=isogroup00056  length=964  numContigs=2
TCTCAAGTTATAGCACAATACATACATAGAATTTATATCTTAAaTAATaCAAAAaTATAT
TTATGTACAAGGAGGTATAGATATAAATATATCCCAAAaTCAAACGCCATTAGGTCGGTA
TTACCCATCATAATTAGAATTGGGAGTGCTTTTTGTtACAATGCTTCGCGATCGAaTTAC
AGAATTCTGCATTAATACTCTAGGGTGGGTGTCTATTGCTTTTCATCGGAACATCGTCAA
GATGTGTCGTTAATACTACCATGCATGTCCTCGGTACTATAATACTATGTGCAATTCTCC
AACTTTCTACGCAATAACAATTTCTCTTCCTTGATCAGCTcGCCCAATAGTTTTATCGCT
TTTtCGATTtGCTTTGGCGGCGCCTTACTGtAGGATGCTCGGATGTAGCTACAAGCTTGa
GTTGGATCCGCCATGAATGCGTGACCCGGTACAaaaGTGATTAaTTTCTTCAaGCCTCTG
TTCAtGAGCATTTCGTAGACGTCGGCAACTCCATGCACTTtAAtCCATACGAACATTCCT
TGCGTTGGAATGTATTGTAAAGCTGAaCCGAGTGCTTGACCCTTTAGTGTCATCACAGAA
CCGTCTTTCATGGTGATATCTATTTtGTCGAAAGGGAATGTCAATTCGTTGGGCATTCCT
TCcGCTAGGGAGATGGCTTCCTTGGGTGCGAGGTAGGCAAGTTTAGTTAATTCCCTTGTT
AaTGCCGGTCTCCTTCTTGATGATAAaGGGTTGaTGAAGTAACTGTAATCCATAATTTtC
TCGATTTTtCGTCGACGCGTGTTGTTTCCATCTtCAATTGTAAGTTGTCGTTCGATTCGA
ATTCCTCTTtCAAGTAAGAATATCAAAAaCCCAACGTCAATTAAaGTTTtCGGCAAAACG
AAAAGCGGgCTTTCCAAAAaGAAACCTTCACTCAAGACTGCTTTGAATGAAATGAGTTAC
CGTT
>isotig00236  gene=isogroup00056  length=703  numContigs=2
TCTCAAGTTATAGCACAATACATACATAGAATTTATATCTTAAaTAATaCAAAAaTATAT
TTATGTACAAGGAGGTATAGATATAAATATATCCCAAAaTCAAACGCCATTAGGTCGGTA
TTACCCATCATAATTAGAATTGGGAGTGCTTTTTGTtACAATGCTTCGCGATCGAaTTAC
AGAATTCTGCATTAATACTCTAGGGTGGGTGTCTATTGCTTTTCATCGGAACATCGTCAA
GATGTGTCGTTAATACTACCATGCATGTCCTCGGTACTATAATACTATGTGCAATTCTCC
AACTTTCTACGCAATAACAATTTCTCTTCCTTGATCAGCTcGCCCAATAGTTTTATCGCT
TTTtCGATTtGCTTTGGCGGCGCCTTACTGtAGGATGCTCGGATGTAGCTACAAGCTTGa
GTTGGATCCGCCATGAATGCGTGACCCGGTACAaaaGTGATTAaTTTCTTCAaGCCTCTG
TTCAtGAGCATTTCGTAGACGTCGGCAACTCCATGCACTTtAAtCCATACGAACATTCCT
CCAGCTGGTGTAGTCCATTCGCAGAGCCCAGTGAGGTATCTTtCCATCGCAGCTATTGTA
ATATCGCGCCTAGCTTTGTAAAAaGCGGCTACTTCCTCGAAGTGCTCGATAAGTTTTTCG
AAACCCCATAGTTGAAATAAATTATTaGCGaTCGCCTGAGATA
>isotig00237  gene=isogroup00056  length=608  numContigs=2
ATACCGGtCGTATAGCGGATTTTGAACTATAACCGGTTCTCCTtCCAGGATGCACATCTC
AATTGaCTTACTAATTCCATCCTGGGAACCGTTGAGCACTAGCAACTCGGAATTTTCCCA
AATGGgCGGCTGATGTATTTTGTAcGTAAACTCTTTAAGCGTTTTAACCAGAGGAGGATA
ACCTTGCGTTGGAATGTATTGTAAAGCTGAaCCGAGTGCTTGACCCTTTAGTGTCATCAC
AGAACCGTCTTTCATGGTGATATCTATTTtGTCGAAAGGGAATGTCAATTCGTTGGGCAT
TCCTTCcGCTAGGGAGATGGCTTCCTTGGGTGCGAGGTAGGCAAGTTTAGTTAATTCCCT
TGTTAaTGCCGGTCTCCTTCTTGATGATAAaGGGTTGaTGAAGTAACTGTAATCCATAAT
TTtCTCGATTTTtCGTCGACGCGTGTTGTTTCCATCTtCAATTGTAAGTTGTCGTTCGAT
TCGAATTCCTCTTtCAAGTAAGAATATCAAAAaCCCAACGTCAATTAAaGTTTtCGGCAA
AACGAAAAGCGGgCTTTCCAAAAaGAAACCTTCACTCAAGACTGCTTTGAATGAAATGAG
TTACCGTT
>isotig00238  gene=isogroup00057  length=695  numContigs=4
AGCTACAGCAGGTcAGTCTGTGTAGGAAGGTTTCTCGATACATACACCATGCATTACCGA
ATATATTTTtCCATAGTTTTAATGTATACTGGATGTGTTACCACTGTTgAACACGATGTT
TGTCCACCAGttGCTGAAaTGCAAGACTTCTATTGGAGAGATTACACCCATGGTGATATA
CCTTACGATGCCATCGAAGGCGGCGTTGgAAAaTATATCGGCCAGGCTTATaTCCAAGGC
CACGGAaTTGTACcTGCAGCCATCTaTCCTCATCGAAACTCGGCGaTTGCTATaTTCAAC
ACAAGACAAAATATAAAAGAGCATATAAaGATTCTATGTGCTGCAGATCATAACAAGTTC
TATTGGAAACGCGTGAATTTTGCGAATGATACTGACAAGCCGATGAAGGACGCGGTAAAA
GGGGGATTTCAAGATGGCTATAATTTATTTATCGGCATGGCATACAGTGAAGGCCAATAT
AAAATCGGAAAGGTAATAGATGTGGACAATCGTACATTGATGGGACTTTATGTTTGGGAT
AAGGACGGAAAAAAAGTTAGAACATTGGATCTGTATTTATTAAAGTACAATTCTACTACG
TCTGCGACTATCCAACACATTATTCCTAAAACATAGgTGCTTCGTATTATGTATAGCATA
AGTAATGGCCCAAACAGTTGTAAACTGAAATAGCT
>isotig00239  gene=isogroup00057  length=674  numContigs=3
AGCTACAGCAGGTcAGTCTGTGTAGGAAGGTTTCTCGATACATACACCATGCATTACCGA
ATATATTTTtCCATAGTTTTAATGTATACTGGATGTGTTACCACTGTTGTTGCTGAAATG
CAAGACTTCTATTGGAGAGATTACACCCATGGTGATATACCTTACGATGCCATCGAAGGC
GGCGTTGgAAAaTATATCGGCCAGGCTTATaTCCAAGGCCACGGAaTTGtACcTGCAGCC
ATCTATCCTCATCGAAACTCGGCGATTGCTATaTTCAACACAAGACAAAATATAAAAGAG
CATATAAaGATTCTATGTGCTGCAGATCATAACAAGTTCTATTGGAAACGCGTGAATTTT
GCGAATGATACTGACAAGCCGATGAAGGACGCGGTAAAAGGGGGATTTCAAGATGGCTAT
AATTTATTTATCGGCATGGCATACAGTGAAGGCCAATATAAAATCGGAAAGGTAATAGAT
GTGGACAATCGTACATTGATGGGACTTTATGTTTGGGATAAGGACGGAAAAAAAGTTAGA
ACATTGGATCTGTATTTATTAAAGTACAATTCTACTACGTCTGCGACTATCCAACACATT
ATTCCTAAAACATAGgTGCTTCGTATTATGTATAGCATAAGTAATGGCCCAAACAGTTGT
AAACTGAAATAGCT
>isotig00240  gene=isogroup00057  length=474  numContigs=2
AGCTACAGCAGGTcAGTCTGTGTAGGAAGGTTTCTCGATACATACACCATGCATTACCGA
ATATATTTTtCCATAGTTTTAATGTATACTGGATGTGTTACCACTGTTGATTCTATGTGC
TGCAGATCATAACAAGTTCTATTGGAAACGCGTGAATTTTGCGAATGATACTGACAAGCC
GATGAAGGACGCGGTAAAAGGGGGATTTCAAGATGGCTATAATTTATTTATCGGCATGGC
ATACAGTGAAGGCCAATATAAAATCGGAAAGGTAATAGATGTGGACAATCGTACATTGAT
GGGACTTTATGTTTGGGATAAGGACGGAAAAAAAGTTAGAACATTGGATCTGTATTTATT
AAAGTACAATTCTACTACGTCTGCGACTATCCAACACATTATTCCTAAAACATAGgTGCT
TCGTATTATGTATAGCATAAGTAATGGCCCAAACAGTTGTAAACTGAAATAGCT
>isotig00241  gene=isogroup00058  length=629  numContigs=2
TAATATATAAGTAAATCGTGTTCTGCTCATtAGTtttAGTCCTCTTTCTTTTCTTGTTAC
AAAGACATGATGAGATACCTTGTAGTGTTTGTGTGTTTTATGTCTATAGTCATTTGGTTT
TAGCTAACGAACGCCAAGATCACATAAAAAATTCTTTAAAAGAATGTCAAGACAGCTCTG
GAGTTTCAAGAGATAGTTTAGTTAAACGTAAAGTCGAGGACGATGTCAAACTAAAAaGCT
TCCTCTACTGCATCTTCCAAAAGCTAAATCTCTTCAAATCAGACAACACCGCCGATTCCG
CCAAAATCGAGCAATTATTACCACCCGAGTTAACATCTGAAGAGCGAAATGCTATAACTA
ATGAGTGTCTTTCGTTGACGGGAAGCGATGGTACCGATACGTCTTTTCAAATTTTTAAGT
GCTACAGAAAGCACACTGGCAAGGGCGACTTTTAATATCAGGAAATCAATTTAAGGAACG
TGCAGCTTTCATGGAAATAGAACGATGAAAAAAAGTTGAGAATGTAATTTCTTTTtGATA
TTATTACGTCAATTATATGTTTTACAATAAAAGGTGTATCACAGCTTTGGATATGTAACA
TGTGTTCGAATAAATTTTGTCTCAAAGaC
>isotig00242  gene=isogroup00058  length=624  numContigs=2
ATATAGCGTATACGTAAGACGTTTCAACTTGCGTTCATTATTCAGTCTAGTATTACAACC
ACAGCAATGAAGTACCTTGTCTTCTCGTGTATCATTTTAGTAATTTCGTTGGTTTTAGCT
AACGAACGCCAAGATCACATAAAAAATTCTTTAAAAGAATGTCAAGACAGCTCTGGAGTT
TCAAGAGATAGTTTAGTTAAACGTAAAGTCGAGGACGATGTCAAACTAAAAaGCTTCCTC
TACTGCATCTTCCAAAAGCTAAATCTCTTCAAATCAGACAACACCGCCGATTCCGCCAAA
ATCGAGCAATTATTACCACCCGAGTTAACATCTGAAGAGCGAAATGCTATAACTAATGAG
TGTCTTTCGTTGACGGGAAGCGATGGTACCGATACGTCTTTTCAAATTTTTAAGTGCTAC
AGAAAGCACACTGGCAAGGGCGACTTTTAATATCAGGAAATCAATTTAAGGAACGTGCAG
CTTTCATGGAAATAGAACGATGAAAAAAAGTTGAGAATGTAATTTCTTTTtGATATTATT
ACGTCAATTATATGTTTTACAATAAAAGGTGTATCACAGCTTTGGATATGTAACATGTGT
TCGAATAAATTTTGTCTCAAAGaC
>isotig00243  gene=isogroup00058  length=538  numContigs=2
TAATATATAAGTAAATCGTGTTCTGCTCATtAGTtttAGTCCTCTTTCTTTTCTTGTTAC
AAAGACATGATGAGATACCTTGTAGTGTTTGTGTGTTTTATGTCTATAGTCAtTTCgCaA
gTCaAtaGCaAcGaCGtaGaGaAAATTaAAGAAATTAGTAAGGAATGCATTAAGACTGTA
GGCGTTGATGTGGCCCTCGTTAGACGTATCAAAGACGGCGATATAGCCGACGATCCGAAA
GTTAAAGAATTTATATCATGCGTTTTGAAGAAACTAGGAATGCAGGGAGACGACGGCAGC
TTCAATaaCGaTGTCaTCaaatcGaaGaTGCCaaaGGGATTATCGGAGACTGAAAAaCAG
GATATAATGGATAATTGTTTaACTCtGAAAGGAAGTAGCGCTGaTGatACAGCTTGGAAA
GtTTACAAATGCTACAGAGAAAAGTCACGGTTAAATTTTGCAGGAAGTTTATAAAGGTTG
AAGTGCTaTGAtTaATGtGCtAtataAAAGCTGtTaAtaAAGTGatTTGaatAtAaCT
>isotig00244  gene=isogroup00059  length=670  numContigs=2
CCGATCGCTGTTGGCGGCGGTGGCGCTtGGAGCCGGAGGTGGTTTCGGAGGCGGAGCAGG
TGCCGGAATTGGAGGTGGAATCGGAGGCGgatTtCGGAGGtGGaTtCGGAGGTGGATTaG
GAGGTGGATTAGGcGGTGGATTAGGCGGTGGATTAGGCGGCGGATTAGGAGGTGGTCACG
GTATTGGTGGAGGATTAGGAGGTGGATACGGAGGTGGATTAGGCGGCGGATTGGGCGGTG
GATTAGGAGGTGGTCACGGTATTGGAGGTGGAATAAGCAGCGGATTAGGAGGTGGTCACG
GTATTGGAGGTGGAATAAGCAGCGGATTAGGAGGTGGTAGTTACGGCGGCAGCTACGGTG
GTAGCTACAGCGGTGGCTACGGAGGTGGATTAGGAGGCGGTTTCGGAGGTGGTTCCATCG
GCCACGGAAGCGGCGCCACCAGCTACTCCAGCATTTCCTTAGGTTCAAAGCATTAAGTGC
GACTATCATCTCTTGTTATTAGATCATTTCGTTTTTTTTGTCAACTTATCGTCAAATGTC
GTTCTTTTGTCTGTAATGTCTTACTGTGATAACTTATCCTCCTGTGTTATGCACGGTGAG
TAAGATCCATCCGCTGTAAATACATATATTATCTTTATTTTtGTGTGATGTTTAATAAAG
AAAaGAACTT
>isotig00245  gene=isogroup00059  length=510  numContigs=2
tCACTTGAGCTTTGAACATCGTTTAAGACAAAACaTGAAGCCTTTCTTGGTTGCCGTTTT
GGCCCTCTCGGTTCTCGCCGGAGGTCGTTGCGAGGGTGCCGCGAAGAAGACCGAAAAaCG
CGGTATCATCAGTAGCGGCTACGGAGGCGGTAGTATCGGAGGAGGCCATGGAGGCTTTGG
CGGAAGCGCTGGAGGCCTAGGTGGTGGTCTAGGCGGTGGCTTAGGCGGCGGATTAGGAGG
acaCGGAGGTGGTTCCATCGGCCACGGAAGCGGCGCCACCAGCTACTCCAGCATTTCCTT
AGGTTCAAAGCATTAAGTGCGACTATCATCTCTTGTTATTAGATCATTTCGTTTTTTTTG
TCAACTTATCGTCAAATGTCGTTCTTTTGTCTGTAATGTCTTACTGTGATAACTTATCCT
CCTGTGTTATGCACGGTGAGTAAGATCCATCCGCTGTAAATACATATATTATCTTTATTT
TtGTGTGATGTTTAATAAAGAAAaGAACTT
>isotig00246  gene=isogroup00059  length=358  numContigs=2
tCACTTGAGCTTTGAACATCGTTTAAGACAAAACaTGAAGCCTTTCTTGGTTGCCGTTTT
GGCCCTCTCGGTTCTCGCCGGAGGTCGTTGCGAGGGTGCCGCGAAGAAGACCGAAAAaCG
CGGTATCATCAGTAGCGGCTACGGAGGCGGTAGTATCGGAGGAGGCCATGGAGGCTTTGG
CGGAAGCGCTGGAGGCCTAGGTGGTGGTCTAGGCGGTGGCTTAGGCGGCGGATTAGGAGG
acaCGGAGGTGgTTTAGATAGTGGCTTTGGAGgTGGCTACGGAGgTGGCTACGGAGgCGG
CTACGGAGGTGGTCTTGGAGGTGGCCTTGGAggCGGTTACGGAGGCggAATCGGAGAT
>isotig00247  gene=isogroup00060  length=534  numContigs=3
ATAGATAAaCAAGCTATATATAATGTGTCACACATGTCGGAGTTGTCTCTCCAGAAAAAA
AaTCCTTATTTTTCGAATTAATTATAATATTTGAAATTCTTCGAAGTTACTCAAAGTTGA
AAAGTGTATCAGCTGATATTATCACAACAATTTGGAGTTCCGGACACATTGCTGGAAGCC
GAAGGCCAGGATATCTAAAATAGTtACTTGGTTTCAGAAATGAGGTTCCTCTGGCTAATC
TTTCTCCTGTGCGTTACCTTTAGTGTGTCTGCGGAAGCCAAAAGGTGGTGTCGCCCAGGT
TACTTCCTTTCAGGAGGTCTGTGCTTACCGATGAAGAATACCCCTAAGCATGATGAAGAT
TTCAGTGTTATACTGGTTAAAAaTTGTCGAAAAGGgTTCGTTAATATCCGTGGTAGATGC
GTACAGCTAAAGAAGAACGGTTTTAAGCGCTAAGATCTTTTAGtACACACAATATTATCT
TATTATTATTCGCTAGAAAACGTACGTGTCAATTAAAGTaGTAACTAAAATACT
>isotig00248  gene=isogroup00060  length=521  numContigs=2
ATAGATAAaCAAGCTATATATAATGTGTCACACATGTCGGAGTTGTCTCTCCAGAAAAAA
AaTCCTTATTTTTCGAATTAATTATAATATTTGAAATTCTTCGAAGTTACTCAAAGTTGA
AAAGTGTATCAGCTGATATTATCACAACAATTTGGAGTTCCGGACACATTGCTGGAAGCC
GAAGGCCAGGATATCTAAAATAGTAAATGAGGTTCCTCTGGCTAATCTTTCTCCTGTGCG
TTACCTTTAGTGTGTCTGCGGAAGCCAAAAGGTGGTGTCGCCCAGGTTACTTCCTTTCAG
GAGGTCTGTGCTTACCGATGAAGAATACCCCTAAGCATGATGAAGATTTCAGTGTTATAC
TGGTTAAAAaTTGTCGAAAAGGgTTCGTTAATATCCGTGGTAGATGCGTACAGCTAAAGA
AGAACGGTTTTAAGCGCTAAGATCTTTTAGtACACACAATATTATCTTATTATTATTCGC
TAGAAAACGTACGTGTCAATTAAAGTaGTAACTAAAATACT
>isotig00249  gene=isogroup00060  length=434  numContigs=2
CTTTTGTGACATGCTGACATAGATTGCTTCCGATTCTTTTGTTTGAGTGTTCGTCTGAGT
TAGTTTAGTATTTTGATTGAAGATATTTAATTGGTGGCGTTTGATCTTTATCTCAAGAAA
TGAGGTTCCTCTGGCTAATCTTTCTCCTGTGCGTTACCTTTAGTGTGTCTGCGGAAGCCA
AAAGGTGGTGTCGCCCAGGTTACTTCCTTTCAGGAGGTCTGTGCTTACCGATGAAGAATA
CCCCTAAGCATGATGAAGATTTCAGTGTTATACTGGTTAAAAaTTGTCGAAAAGGgTTCG
TTAATATCCGTGGTAGATGCGTACAGCTAAAGAAGAACGGTTTTAAGCGCTAAGATCTTT
TAGtACACACAATATTATCTTATTATTATTCGCTAGAAAACGTACGTGTCAATTAAAGTa
GTAACTAAAATACT
>isotig00250  gene=isogroup00061  length=423  numContigs=2
TTCGgTAGCGTACGGTaTaTCaTCGTGTGCGACGAAATCGATTTTGTGCTTCTCTAGAAA
aTCATCTGTAATCTCCCAAGGTGCGTCTCTAACAACTTCGTCTACGTATCTGCAGTGCCT
GACCGAATTATAACGTTCTTCTtCGTCAAGCACGGTTCTACCTTTCATTTtGTGCAATAG
ACTATCGTTACACACTCCAACTATAAGATAGACGTTTGGGACGATTGTCTTCGCCTGTTT
GaGCTGTTTGGCGTGGCCCTGaTGGAAAaGATCGTAAGCTCCGTCCGCATATACCcTGAT
CAGTCTCGGGgCCTCTCCATTAACAGCCATTtCGTACGTAATTTTttGCGTATAGTCACA
TTCTTCTCTCGCTTtGACTGCTACCGGATCATCGCTGAACGGTGCGGGATCAAAGAAAGA
CAC
>isotig00251  gene=isogroup00061  length=419  numContigs=2
TTCGgTAGCGTACGGTaTaTCaTCGTGTGCGACGAAATCGATTTTGTGCTTCTCTAGAAA
aTCATCTGTAATCTCCCAAGGTGCGTCTCTAACAACTTCGTCTACGTATCTGCAGTGCCT
GACCGAATTATAACGTTCTTCTtCGTCAAGCACGGTTCTACCTTTCATTTtGTGCAATAG
ACTATCGTTACACACTAAAAAGAaTGCGCATTTTATAAAaCCAGAATGGCGTACAGTCTT
TACATTtCCAGGAATGTTAAGCCAATTTATTGAAGCCAGGTACAGCACCGCTTTTAtGTC
GATTACCGGTTCATTAAGAACAATGGCGAATATGCTAATAAAGTTAAAACTGTGGAATAC
GTAATATCGACATATTCTTATTATATTCAGTTGTGCCAAAaTGAATAATAaaTGGTATT
>isotig00252  gene=isogroup00061  length=347  numContigs=2
TTCTCTGGATGGTTTTGAGTATCGATAATACGATACGATCTccGGTCaaTAAACTGGCTT
CTcGTTCccGGTCATAaaCCTACATCATTACTATTATGAAATATATATAGGTATCTACcT
CCAACTATAAGATAGACGTTTGGGACGATTGTCTTCGCCTGTTTGaGCTGTTTGGCGTGG
CCCTGaTGGAAAaGATCGTAAGCTCCGTCCGCATATACCcTGATCAGTCTCGGGgCCTCT
CCATTAACAGCCATTtCGTACGTAATTTTttGCGTATAGTCACATTCTTCTCTCGCTTtG
ACTGCTACCGGATCATCGCTGAACGGTGCGGGATCAAAGAAAGACAC
>isotig00253  gene=isogroup00062  length=406  numContigs=2
AGTTTTCTGGTAGAAACGGCGTCGTTTACGTCGCGTCCGTGCGACTATACAACAAATACT
TTTTGAGTTCCACTCTCTCGGTTCCTTCGTATACGCTGTGTTTtATTtCGCGAGAACAGA
ATTCTAaCTCGAATAATCGGCGTGACTAAAGGAAaCAAACGATCACTAGAACAATCGAAA
GAAACACGAAACGATGGCTGAAGGAACTTGGAGgTTGCAAGGCTGTCTGGATAAGTTGAA
CGGACGAGTTAACCcGAACGCGGAGAACGAATAGAATGCCGaTGAAAGACAAAGAGGaGa
CGGTTTTtACCCTtCCTAaCGAGGGTTGgACGTACTTAGCCAGTGCTGATGTtGGTGTGC
TCGTTGCTATTTCCTAAAgagacagaagcctgtctgctatgcgttt
>isotig00254  gene=isogroup00062  length=396  numContigs=2
AGTTTTCTGGTAGAAACGGCGTCGTTTACGTCGCGTCCGTGCGACTATACAACAAATACT
TTTTGAGTTCCACTCTCTCGGTTCCTTCGTATACGCTGTGTTTtATTtCGCGAGAACAGA
ATTCTAaCTCGAATAATCGGCGTGACTAAAGGAAaCAAACGATCACTAGAACAATCGAAA
GAAACACGAAACGATGGCTGAAGGAACTTGGAgAAGTCAGGgACCAACCGGGCCACCGGG
AGTAACACGTCAAGCATCAGATAGAAGAGTGGAACCACCACTAGTCGTACAGAACGCAAT
GCTGACTAAGGACAAGAAACCGTTTACGtATACGCCAGgAGGAATCGATCTTTCAGAGAT
CAGaTaCAaCCAaGGaTGGCCAGACGCATCGAAATC
>isotig00255  gene=isogroup00062  length=370  numContigs=2
agtcgctgatacctccgcaaatgtcgataaaaacgatcctaatgtgaagaaattagtcta
taacacctataggggtctccTGGGAGCTTACAACAACAAAGCTAATACtATGGTTACCAt
GCCCAGAAaTAGAGTTGTTCAAGATCAAGGCATCGCAAAGCAGCTAGAAaGTATAGAGTT
GCAAGGCTGTCTGGATAAGTTGAACGGACGAGTTAACCcGAACGCGGAGAACGAATAGAA
TGCCGaTGAAAGACAAAGAGGaGaCGGTTTTtACCCTtCCTAaCGAGGGTTGgACGTACT
TAGCCAGTGCTGATGTtGGTGTGCTCGTTGCTATTTCCTAAAgagacagaagcctgtctg
ctatgcgttt
>isotig00256  gene=isogroup00063  length=3916  numContigs=3
ACttccTTTCTAGGCGGAATCGCCATTGCAGTAGATTGTGTGTTTGGTTGAAGTGAAAAT
AATCAACAATCATCGAAGATGGTGAACTTCACGGTAGACGAGATACGTGCCATGATGGAC
AAAAaGAAAATATCCGTAACATGTCCGTCATAGCGCACGTCGATCATGGAAAaTCAACAT
TAACAGATTCCCTAGTATCTAAAGCCGGTATCATCGCAGGTGCCAAAGCTGGTGAGACAA
GGTTTACCGATACAAGAAaGGATGAGCAAGAAAGATGcATcACCATTAAATCTACTGCCA
TATCTATGTTCTTCGAGTTAGAGGATAAGGACATGGTCTTTATTACGAATCCTGATCAAC
GTGAAAAAGACGAGAAGGGTTTcTtAATCAACTTAATTGATTCACCGGGACACGTAGATT
TcTCATCcGAAGTgACAGCTGCCTTGCGTGTAACTGATGGAGCCTTAGTCGTTGTAGATT
GTGTGTCAGGTGTGTGCGTCCAAACTGAGACTGTATTACGACAAGCAATAGCAGAACGTA
TCAAGCCGATCCTATTCATGAACAAGATGGACCGAGCTCTACTAGAATTGCAGTTAGATT
CTGAAGAATTATATCAAACTTTCCAACGTATCGTAGAAAACGTCAACGTCATCATCGCTA
CTTATTCGGACGATTCAGGACCAATGGGTGAAGTTAGAGTAGACCCTAGCAAAGGTTCTG
TTGGTTTCGGTTCAGGTTTGCACGGCTGGGCTTTCACCTTGAAACAGTTCGCCGAGATGT
ACGCTGAAAAATTCAAGATCGACGTTGTAAAACTAATGAATAGGCTGTGGGGTGAGAACT
TCTTCAACCCGAAAaCGAAGAAATGGTCGAAACAGAAAGAAGATGACAATAAAAGATCGT
TCTGCATGTACATTCTGGATCCAATCTATAAAATCTTTGATACAATCATGAATTATAAGA
AGGACGAGTATGAGGCGCTCCTTCCGAAATTGGGCATCACGATCAAGCATGAAGACAAGG
ACAAGGACGGCAAACAATTGCTCAAAGTCGTGATGCGTTCATGGCTGCCCGCAGGCGAAG
CCTTGCTCCAAATGATAGCCATCCATTTGCCTTCCCCAGTAGTCGCCCAGAAATACAGGA
TGGAAATGTTATACGAAGGTCCGCACGACGATGAAGCCGCATTGGGCATCAAAACTTGCG
ATTCGCACGCACCTCTTATGATGTACGTTTCGAAGATGGTACCGACCTCCGATAAAGGaC
GTTTCTACGCGTTCGGTCGCGTATTCTCCGGCAAAGTGTCGACCGGTATGAAGGCGAGGA
TCATGGGTCCgAATTATACGCCCGGCAAGAAAGAGGATCTCTACGAGAAAGCTATCCAGA
GGACTATCCTGATGATGGGACGTTACGTTGAAGCAATcGAAGACGTGCCTTGCGGTAATA
TCTGCGGTCTAGTTGGTGTCGATCAGTTCCTGGTGAAGACCGGAACCATTACCACGTTTA
AGGATGCGCATAACATGAAGGTCATGAAGTTCAGCGTATCGCCTGTCGTGCGTGTcGCTG
TCGAACCGAAAAATCCGGCCGATTTGCCTAAATTGGTCGAAGGTCTCAAACGTCTAGCCA
AATCGGATCCTATGGTTCAGTGTATAATCGAAGAATCCGGAGAGCATATCATCGCTGGTG
CCGGCGAGTTGCACTTGGAAATCTGCCTTAAGGATTTGGAAGAGGACCACGCCTGTATTC
CGATTAAGAAGTCCGATCCTGTGGTCTCGTACCGTGAAACTGTTAGCGAAGAATCAAATC
AGATGTGCTTATCGAAATCGCCCAATAAGCACAACCGTCTCTTCATGAAGGCTTGtCCCA
TGCCGGACGGTCTAGCCGAGGATATTGATAATGGTGACGTCAACCCGCGTGACGACTTCA
AaGTaCGCGCGCGCTACTTGAGCGAGAAATACGATTATGACGTCACCGAAGCGCGTAAGA
TTTGGTGTTTCGGACCTGACGGTACCGGTCCTAATATCTTGGTTGATTGTACTAAGGGTG
TGCAATATTTGAACGAAATTAAGGACTCTGTCGTcGCCGGTTTCCAATGGGCCGCTAAGG
AAGGcGTATTATCCGAAGAAAACTTACGTGGTGTCCGTTTCAATATCTATGACGTTACCT
TACACGCTGACGCCATCCATCGTGGAGGTGGTCAAATCATCCCCACCaCACGTCGTTGCT
TGTACGCTTGCCTGTTAACCGCCAGTCCGAGACTCATGGAGCCGGTCTATCAGTGCGAAA
TTCAATGTCCTGAGGTAGCTGTAGGTGGCATTTACGGCGTCTTGAACAGAAGGAGAGGCC
ATGTCTTCGAAGAACAGCAAGTAACTGGTACGCCGATGTTCGTCGTGAAGGCGTAtCTTC
CTGTAAATGAATCGTTCGGTTTCACTGCTGATTTGCGTTCGAACACCGGCGGGCAGGCTT
TCCCGCAATGCGTATTTGATCATTGGCAAATCCTCCCTGGTGATCCGCTTGAATCCGGAA
CCAGACCATACAACGTCGTCCAAGAAACACGTAGAAGAAAGGGACTCAGAGAAGGTCTAC
CAGATCTTGCTCAGTATCTGGATAAATTATAAGCTGCGGTTTGTTTAGGATCTGTACAAA
TTATTTAAAACAGAAAAaCAAGGAAACCCATTATTTGCAGATTACCTTAAAACAATAGTT
TAACTAAAGAACGGTCATTATTTTCTCATTTGGTGATATATGCTTAATATAGAAAAGAAC
ATATTACATTATTTAAATGTATTTTtATTACTATTATTATAATTATTATTATTAGCATTT
GTACAATTTAAATTATCCAAAAGTCGAGATAGGAAAGAACGAGTCTTGGGTACCATACTT
GAACCGAGAAGCAAAAAAAaGAAAaGAGACACTCCTATGGttGATGATATTTGAAAaTTT
TTtATTATTATATTTAATGTTAAAAACGTACAGATTTTGTGCGCTTATTCCAGAGAAGAA
AGTAAACACTGAGAAAGAGCAAGAAcAATACAGTCTATTATTTtATAATTACCTTCGAAA
aTAGGAGcCAATGGATtATTTTtCGGATGATATCCCcGAcTTtCTATCCTTTTATTAAGC
AATCAcTaGTCTTGGCAAAGAgagACAAGTTTCAGTGCCGCGCGAAGAaCAATGTGgCGG
ggTGAaGCGCGCGgCACGGAGAATCGAGTACCCAtATCAgAGCACGCTTGTTCAGTATTg
aaGTATAAAACACTGTTCTGCAATTCGTGGCAAACGATACAGTGAACAATTAATATTTGA
TCTAGGTGTTTGTTtATTCTATGTAAATGTCCCATTCACTTTACTAAaCCAaCAAGCATT
TGCCTCcTTGTGAAATATTCGGATTATACATtACGAGTCGGACATCATTacGAAACTTTA
TGCCATCTTTTCGCGACTATGTTGAAAGAAGAATTAAaGCAGAATTGAAAGATGaAAAAa
TTGTGGTTATGTGTGGACGGCCAAAATATTATGTGGTGAATGTGATGGTATGTACAaTAA
AaGAGTTTGAACCGTGATTCCCTATCTTACTTGCTTTCAAAAAAGCTGCAAAaTGTAaTA
GCGATGAAATTTTaAAAaTGaTGTTGaGGGCATTGAACAAAcTTCaaGTTTCAACAACCC
tACttttAATGTTTGTGAGTAACGGCAaTCTATTACATGTAACATGTaAATTTAAGATAG
TCATGTAAAaTGTGATTtAAAaGTAttCtCAAGGACGTTGTTttCCGCACTGCACTGTAA
CTTGCCCAACgTTGCCGAGACTACTATCAGTATCATCTACACGTTTTAAATACTACCcTA
ACTTGATTAAGGGgAAAAGAAAACAaGAAAATatAGGTaGACGTTGTaTAGTCGCTAAAT
AATGTTTCTTAGAATA
>isotig00257  gene=isogroup00063  length=3819  numContigs=3
ACttccTTTCTAGGCGGAATCGCCATTGCAGTAGATTGTGTGTTTGGTTGAAGTGAAAAT
AATCAACAATCATCGAAGATGGTGAACTTCACGGTAGACGAGATACGTGCCATGATGGAC
AAAAaGAAAATATCCGTAACATGTCCGTCATAGCGCACGTCGATCATGGAAAaTCAACAT
TAACAGATTCCCTAGTATCTAAAGCCGGTATCATCGCAGGTGCCAAAGCTGGTGAGACAA
GGTTTACCGATACAAGAAaGGATGAGCAAGAAAGATGcATcACCATTAAATCTACTGCCA
TATCTATGTTCTTCGAGTTAGAGGATAAGGACATGGTCTTTATTACGAATCCTGATCAAC
GTGAAAAAGACGAGAAGGGTTTcTtAATCAACTTAATTGATTCACCGGGACACGTAGATT
TcTCATCcGAAGTgACAGCTGCCTTGCGTGTAACTGATGGAGCCTTAGTCGTTGTAGATT
GTGTGTCAGGTGTGTGCGTCCAAACTGAGACTGTATTACGACAAGCAATAGCAGAACGTA
TCAAGCCGATCCTATTCATGAACAAGATGGACCGAGCTCTACTAGAATTGCAGTTAGATT
CTGAAGAATTATATCAAACTTTCCAACGTATCGTAGAAAACGTCAACGTCATCATCGCTA
CTTATTCGGACGATTCAGGACCAATGGGTGAAGTTAGAGTAGACCCTAGCAAAGGTTCTG
TTGGTTTCGGTTCAGGTTTGCACGGCTGGGCTTTCACCTTGAAACAGTTCGCCGAGATGT
ACGCTGAAAAATTCAAGATCGACGTTGTAAAACTAATGAATAGGCTGTGGGGTGAGAACT
TCTTCAACCCGAAAaCGAAGAAATGGTCGAAACAGAAAGAAGATGACAATAAAAGATCGT
TCTGCATGTACATTCTGGATCCAATCTATAAAATCTTTGATACAATCATGAATTATAAGA
AGGACGAGTATGAGGCGCTCCTTCCGAAATTGGGCATCACGATCAAGCATGAAGACAAGG
ACAAGGACGGCAAACAATTGCTCAAAGTCGTGATGCGTTCATGGCTGCCCGCAGGCGAAG
CCTTGCTCCAAATGATAGCCATCCATTTGCCTTCCCCAGTAGTCGCCCAGAAATACAGGA
TGGAAATGTTATACGAAGGTCCGCACGACGATGAAGCCGCATTGGGCATCAAAACTTGCG
ATTCGCACGCACCTCTTATGATGTACGTTTCGAAGATGGTACCGACCTCCGATAAAGGaC
GTTTCTACGCGTTCGGTCGCGTATTCTCCGGCAAAGTGTCGACCGGTATGAAGGCGAGGA
TCATGGGTCCgAATTATACGCCCGGCAAGAAAGAGGATCTCTACGAGAAAGCTATCCAGA
GGACTATCCTGATGATGGGACGTTACGTTGAAGCAATcGAAGACGTGCCTTGCGGTAATA
TCTGCGGTCTAGTTGGTGTCGATCAGTTCCTGGTGAAGACCGGAACCATTACCACGTTTA
AGGATGCGCATAACATGAAGGTCATGAAGTTCAGCGTATCGCCTGTCGTGCGTGTcGCTG
TCGAACCGAAAAATCCGGCCGATTTGCCTAAATTGGTCGAAGGTCTCAAACGTCTAGCCA
AATCGGATCCTATGGTTCAGTGTATAATCGAAGAATCCGGAGAGCATATCATCGCTGGTG
CCGGCGAGTTGCACTTGGAAATCTGCCTTAAGGATTTGGAAGAGGACCACGCCTGTATTC
CGATTAAGAAGTCCGATCCTGTGGTCTCGTACCGTGAAACTGTTAGCGAAGAATCAAATC
AGATGTGCTTATCGAAATCGCCCAATAAGCACAACCGTCTCTTCATGAAGGCTTGtCCCA
TGCCGGACGGTCTAGCCGAGGATATTGATAATGGTGACGTCAACCCGCGTGACGACTTCA
AaGTaCGCGCGCGCTACTTGAGCGAGAAATACGATTATGACGTCACCGAAGCGCGTAAGA
TTTGGTGTTTCGGACCTGACGGTACCGGTCCTAATATCTTGGTTGATTGTACTAAGGGTG
TGCAATATTTGAACGAAATTAAGGACTCTGTCGTcGCCGGTTTCCAATGGGCCGCTAAGG
AAGGcGTATTATCCGAAGAAAACTTACGTGGTGTCCGTTTCAATATCTATGACGTTACCT
TACACGCTGACGCCATCCATCGTGGAGGTGGTCAAATCATCCCCACCaCACGTCGTTGCT
TGTACGCTTGCCTGTTAACCGCCAGTCCGAGACTCATGGAGCCGGTCTATCAGTGCGAAA
TTCAATGTCCTGAGGTAGCTGTAGGTGGCATTTACGGCGTCTTGAACAGAAGGAGAGGCC
ATGTCTTCGAAGAACAGCAAGTAACTGGTACGCCGATGTTCGTCGTGAAGGCGTAtCTTC
CTGTAAATGAATCGTTCGGTTTCACTGCTGATTTGCGTTCGAACACCGGCGGGCAGGCTT
TCCCGCAATGCGTATTTGATCATTGGCAAATCCTCCCTGGTGATCCGCTTGAATCCGGAA
CCAGACCATACAACGTCGTCCAAGAAACACGTAGAAGAAAGGGACTCAGAGAAGGTCTAC
CAGATCTTGCTCAGTATCTGGATAAATTATAAGCTGCGGTTTGTTTAGGATCTGTACAAA
TTATTTAAAACAGAAAAaCAAGGAAACCCATTATTTGCAGATTACCTTAAAACAATAGTT
TAACTAAAGAACGGTCATTATTTTCTCATTTGGTGATATATGCTTAATATAGAAAAGAAC
ATATTACATTATTTAAATGTATTTTtATTACTATTATTATAATTATTATTATTAGCATTT
GTACAATTTAAATTATCCAAAAGTCGAGATAGGAAAGAACGAGTCTTGGGTACCATACTT
GAACCGAGAAGCAAAAAAAaGAAAaGAGACACTCCTATGGttGATGATATTTGAAAaTTT
TTtATTATTATATTTAATGTTAAAAACGTACAGATTTTGTGCGCTTATTCCAGAGAAGAA
AGTAAACACTGAGAAAGAGCAAGAAcAATACAGTCTATTATTTtATAATTACCTTCGAAA
aTAGGAGcCAATGGATtATTTTtCGGATGATATCCCcGAcTTtCTATCCTTTTATTAAGC
AATCAcTaGTCTTGGCAAAGAgagACAAGTTTCAGTGCCGCGCGAAGAaCAATGTGgCGG
ggTGAaGCGCGCGgCACGGAGAATCGAGTACCCAtATCAgAGCACGCTTGTTCAGTATTg
aaGTATAAAACACTGTTCTGCAATTCGTGGCAAACGATACAGTGAACAATTAATATTTGA
TCTAGGTGTTTGTTtATTCTATGTAAATGTCCCATTCACTTTACTAAaCCAaCAAGCATT
TGCCTCcTTGTGAAATATTCGGATTATACATtACGAGTCGGACATCATTacGAAACTTTA
TGCCATCTGTTCGCGACTATGTTAAGAGTTTGAACCGTCATTCCCTATCTTACTTGCTTt
CAAAAAaGCTGCAAAaTGTACTAGCGATGAAATTTTAAAAaTGATGTTGAGGgCATTGAA
CAAATTtCAAGTTTCAACAACCcAACTTTTAATGTTtGTGAGTAACGGCAATCTGTTACA
TGTAACaTGTAAATTCAAGATAGTCAGGTAAAaTGTGATTtAAAaGTAttCtCAAGGACG
TTGTTttCCGCACTGCACTGTAACTTGCCCAACgTTGCCGAGACTACTATCAGTATCATC
TACACGTTTTAAATACTACCcTAACTTGATTAAGGGgAAAAGAAAACAaGAAAATatAGG
TaGACGTTGTaTAGTCGCTAAATAATGTTTCTTAGAATA
>isotig00258  gene=isogroup00064  length=1907  numContigs=3
TTGCTAATTTCAGACCAAGACAATTAAAtACCtACGGAtGGtGAGGCTAAGGCGCAAACG
GAATTAAAaTATGAATTTTtGACACGTGCTGTCACCGTATAACCTCAATATGGCAACGTC
GgTTCCTATTGCTGTTCGTAGTTCGAACGGATTGTCGGTGAAGTTAGGACCTCCtAGTTT
TGGTAGTTTAGATGACTTTTCTCCAGTGGCAaGTAAATCATGCAGGGCTATGCTATTCAG
CCCcGATGGGAAATATTTTGCATACATAAATGGAGTAATAaTAAAATAGTACGAACAGAT
GTATGGGAGGACGTTGCTGTTATAGAGGGTACAAAAGCGTACCATCTTGCTTTCTCTCCT
AAGGGCACCTTTTTAATGAGTtGGGAAACGTTTATAACAAACAAaGATAATCCACAAGGT
tCGCCCAATTTGAATATTTtCAAAaGCGAAGATGGAAGTCTTGTGAAAAaaTTTtATTCA
GAAAAaGCAACTAAACTGGGAACCACAGTGGAGTGCAGACGAGGTGCTATTTtCACGAAT
TGTCAACACAGATATTGTGTTTTACGAGAATTGTAATTTTGAAAGGATCGTCTGTAGGAT
TAATTCTTGTAAGGTTGCCACTTACTCATTATCGCCGATGGTTGGTGTGTACTATGTTTT
ACTACATTCGCCTGGTGGTCAaGGTCAaCCGTCATTTGGCAAGTTATTTAAGTATCCCAA
CTTtGAGAATCAACAGgTAGTAGCTAACAAAAGCTTCTTCCAAGCCGATAAGGTCGAATA
CTATTGGAACTCTAGGGgAAGCAATGCTTTGCTACTAACAGTTACTGAAGTTGATAAAaC
TGGTGGTTCCTATTATGGTAAACAAGGTCTACATTTTATTGGGACCAACGGACAGACTTC
AATAGTGACAATGAGTAAAGATGGACCCATATACAGTGTATCCTGGTCCCCGAAGGGACA
AGAATTTTGCGTCATTTACGGATTCACCCcGCAAAAGCGACAATCTTCAATCTAAAATGC
GAGCCGATTTTCGAACTCGGAACAGGTCCAAaGAATTCGATCTACTACAATCTTCAAGGC
AACATCTTACTACTGGGCggTttCGGCAaTTTaCAAGGTCAAATcGAGATCtGGGACGCc
GTCAACAAGAaGCTGATCGGAAAATGCGATGCGCCCGATTCTACGTATCTCGAGTGGTCG
CCAGAGGGCACGCATTTCTTGACGGCGACAACGGCGCccAGGCTCAGAATAGGAAACGGT
TACAAGATCTGGCATTACTCCGGCATCTTGCAATTCGAAAAaTCGGCAGAATCGAATGAG
GAACTGTACGAGATTTGCTGGCAAaGAtCCtCGAAAGACGTCTACAAGGATCCGGTGATA
aGTTCGGAAAAGGTAGAGGGTATCGTGTCTAGTCAACCGCAGGCTTCGAAACAGGTATAC
AGGCCGCCTTCAGCCAGAAATAGACCTACTATTAGTTTTAAACTGCACGATGACGATGAA
CAACCTCATAAACGACAGGAAAATACACCATCGAAGGCGACCTTGAAATTAAAGAAGAAA
CGTGAAGCTAGAAAGGCACGTAAAGCAGAAGAAGGTAGCGATGAACAAGATAGTTCGCCA
GTCGTAACATCTGTTAAGGTCAACCTAACTGGAGATCCAGAAAAGGACAAGAAAATCAAG
AATATCAAGAAGAAATTAGATGCTATCGAAAAGTTGAAGTTACAACAAGCCCAAGGTAAG
CAGTTGGAAATAAATCaGCTCTCGAAGATCAAGGGAGAATCGGAGTTGCTAAAGGAGCTG
GAGGAATTGCAAGTGTGAAGTTGTAgATGGCTTTTTTTCttACTATCACGTTAATTTtCT
tGGTtGTTAtAACGTGTACGATGTATTTTTTtAAGttAAATACATTA
>isotig00259  gene=isogroup00064  length=1827  numContigs=3
TTGCTAATTTCAGACCAAGACAATTAAAtACCtACGGAtGGtGAGGCTAAGGCGCAAACG
GAATTAAAaTATGAATTTTtGACACGTGCTGTCACCGTATAACCTCAATATGGCAACGTC
GgTTCCTATTGCTGTTCGTAGTTCGAACGGATTGTCGGTGAAGTTAGGACCTCCtAGTTT
TGGTAGTTTAGATGACTTTTCTCCAGTGGCAaGTAAATCATGCAGGGCTATGCTATTCAG
CCCcGATGGGAAATATTTTGCATACATAAATGGAGTAATAaTAAAATAGTACGAACAGAT
GTATGGGAGGACGTTGCTGTTATAGAGGGTACAAAAGCGTACCATCTTGCTTTCTCTCCT
AAGGGCACCTTTTTAATGAGTtGGGAAACGTTTATAACAAACAAaGATAATCCACAAGGT
tCGCCCAATTTGAATATTTtCAAAaGCGAAGATGGAAGTCTTGTGAAAAaaTTTtATTCA
GAAAAaGCAACTAAACTGGGAACCACAGTGGAGTGCAGACGAGGTGCTATTTtCACGAAT
TGTCAACACAGATATTGTGTTTTACGAGAATTGTAATTTTGAAAGGATCGTCTGTAGGAT
TAATTCTTGTAAGGTTGCCACTTACTCATTATCGCCGATGGTTGGTGTGTACTATGTTTT
ACTACATTCGCCTGGTGGTCAaGGTCAaCCGTCATTTGGCAAGTTATTTAAGTATCCCAA
CTTtGAGAATCAACAGgTAGTAGCTAACAAAAGCTTCTTCCAAGCCGATAAGGTCGAATA
CTATTGGAACTCTAGGGgAAGCAATGCTTTGCTACTAACAGTTACTGAAGTTGATAAAaC
TGGTGGTTCCTATTATGGTAAACAAGGTCTACATTTTATTGGGACCAACGGACAGACTTC
AATAGTGACAATGAGTAAAGATGGACCCATATACAGTGTATCCTGGTCCCCGAAGGGACA
AGAATTTTGCGTCATTTACGGATTCACCCcGCAAAAGCGACAATCTTCAATCTAAAATGC
GAGCCGATTTTCGAACTCGGAACAGGTCCAAaGAATTCGATCTACTACAATCTTCAATCT
AAAATGCGATGCGCCCGATTCTACGTATCTCGAGTGGTCGCCAGAGGGCACGCATTTCTT
GACGGCGACAACGGCGCccAGGCTCAGAATAGGAAACGGTTACAAGATCTGGCATTACTC
CGGCATCTTGCAATTCGAAAAaTCGGCAGAATCGAATGAGGAACTGTACGAGATTTGCTG
GCAAaGAtCCtCGAAAGACGTCTACAAGGATCCGGTGATAaGTTCGGAAAAGGTAGAGGG
TATCGTGTCTAGTCAACCGCAGGCTTCGAAACAGGTATACAGGCCGCCTTCAGCCAGAAA
TAGACCTACTATTAGTTTTAAACTGCACGATGACGATGAACAACCTCATAAACGACAGGA
AAATACACCATCGAAGGCGACCTTGAAATTAAAGAAGAAACGTGAAGCTAGAAAGGCACG
TAAAGCAGAAGAAGGTAGCGATGAACAAGATAGTTCGCCAGTCGTAACATCTGTTAAGGT
CAACCTAACTGGAGATCCAGAAAAGGACAAGAAAATCAAGAATATCAAGAAGAAATTAGA
TGCTATCGAAAAGTTGAAGTTACAACAAGCCCAAGGTAAGCAGTTGGAAATAAATCaGCT
CTCGAAGATCAAGGGAGAATCGGAGTTGCTAAAGGAGCTGGAGGAATTGCAAGTGTGAAG
TTGTAgATGGCTTTTTTTCttACTATCACGTTAATTTtCTtGGTtGTTAtAACGTGTACG
ATGTATTTTTTtAAGttAAATACATTA
>isotig00260  gene=isogroup00065  length=1814  numContigs=3
CTAAACAAGCTCATTTATTCCTTTTTtATATAAGATTTTTAGtaTTTAGGTCATaTTaCC
AAAAAAaCATAtATGTAtATGTACATATATAACATCtATTTTTtAATTAaTAAAaTAATA
CCTAGGAtaTAAAAaTATCGCGAtaGCAACACTGCTGGGCAACTGCAGCGCTGTTATTGC
CTCAAAGGCAGAGAACTACGGTTTAACCAACCACGACATGTAGATAGTATCGTAAGTACA
TCGCATAATATTTATTCTGCATGCATTTGCATATAAATTATTAATAACGTTAGCTTCGTA
TATTATGTACAGTGATGTCCAAGAAGCATAAACTTGTAAGACACTACGAGTGCGTTTTGA
TTAAGTTTGAGAACGAAAGCAAGGTTTCGTTATTATAGTTTGAACGCTAACCGTTCAGTT
CTTTCGATTTTtACTTTTGACTTTATTATACGATAAGCTGAAAACTGATAAAATCGAaTA
ATTTTtAACTGTTAATTTCAAATGCTTTTtCAATACCgCTGCTACATTCTAACGTTAGCT
TGACATAACTAAGTTCAAAaTGTAAATATATAGGAATTTCACATTCATTTCATCCTTATT
TCGTTtCTCTTTATTCGTGTTTTCGTTTCgCACTAAATTAGAGAAGGTTTGCACTGTACA
TAACATCTTTGTAGCAAGTCAAGAGTCTGTAAAATTCCTGATATAGGTTTTGGATATCAC
TGTAGATGGATAGATATCCTATACTTCTTGGCTTAACAATCTCCCGTTATCGTTTGGTAG
ATTTtGGAATTGTACTTTGCCaGATcGTCGCCAGGCGCACATCTTGAAAAaGTCCACGAA
ACCtCTTCGGAAGaTATCATCGACCTTGAACAGtGCGATAAGGAAGAATAAcGGaTCCAa
CTGTGTAAAAGCAAGCGCGATGTAGCCGAAAGTGGGCCAACCGGTCAGTTCGATGGAGAT
GAGATTcTCCAAaATgCACACGATACACGCTACGACCTTCGTGctGAAGAAGGTCAACAT
TAAGACGTATCTAAGACGGCTTTCATCGTCACtAGtCTTCCTCGTTtCAAGGTAAACGAT
CTCGGAGCGACACAGGAAGAGTAGCATAAAGaCGAAAAaTAGCAGAAGGATTCCCAAAAC
TACTaCGTACATAATgATCTTGGATCCCAACAGGAAACTATTGACGATAACCATCAGCAC
tATTACGGCGAAATGTATGCCAATAGCCACCCACTTATAGTCGGTGAGTTGTCGAAAATA
GTCCAAGAGAAAGATTAGTATCAGCGTTGATATTATACCGCTCAACAGTACGAAGAACGT
CACGTTAAGGATGTTGCGTACCTCGAACGCGATGTAGTAATTGGGAAAaTACCAGTCATG
GAAGACCGGACTGACAATTTGCATCAACGCGCACAATAGAAACAGGTATATTATGTAAAA
ATAGGTCGGTGTtCTTCGTTTCGAAATGAGGATCACTAACAACGCAACGATatCGGaaaa
TAAATTCACTAAGCCGAAGAGtAACAGTAGTAttATCGGAATCATCTtGACCTTGTTGTG
TGTCGTGAGCTtGAAGtAGCTTGCGAATGTTTtGCtGATAACGCTTGGTCTTCCTATCGA
TTTATCTTTtATAGGTCGAGGAGATCCTTTtGTAAAAaCGAAGCTGATCTATCTTGAACT
ATAACAACGTAGTAGACAGAGAACACAACCAACAGCTCTACAGCTaaGTCtTTtaCACTG
ACGCGGTTCCAGCGTTCTCGAATTTCCGACGCTGCGAGTCGAAttAATGCAAGTGACTTG
TTTCAATTGACAAT
>isotig00261  gene=isogroup00065  length=1816  numContigs=3
CTAAACAAGCTCATTTATTCCTTTTTtATATAAGATTTTTAGtaTTTAGGTCATaTTaCC
AAAAAAaCATAtATGTAtATGTACATATATAACATCtATTTTTtAATTAaTAAAaTAATA
CCTAGGAtaTAAAAaTATCGCGAtaGCAACACTGCTGGGCAACTGCAGCGCTGTTATTGC
CTCAAAGGCAGAGAACTACGGTTTAACCAACCACGACATGTAGATAGTATCGTAAGTACA
TCGCATAATATTTATTCTGCATGCATTTGCATATAAATTATTAATAACGTTAGCTTCGTA
TATTATGTACAGTGATGTCCAAGAAGCATAAACTTGTAAGACACTACGAGTGCGTTTTGA
TTAAGTTTGAGAACGAAAGCAAGGTTTCGTTATTATAGTTTGAACGCTAACCGTTCAGTT
CTTTCGATTTTtACTTTTGACTTTATTATACGATAAGCTGAAAACTGATAAAATCGAaTA
ATTTTtAACTGTTAATTTCAAATGCTTTTtCAATACCgCTGCTACATTCTAACGTTAGCT
TGACATAACTAAGTTCAAAaTGTAAATATATAGGAATTTCACATTCATTTCATCCTTATT
TCGTTtCTCTTTATTCGTGTTTTCGTTTCgCACTAAATTAGAGAAGGTTTGCACTGTACA
TAACATCTTTGTAGCAAGTCAAGAGTCTGTAAAATTCCTGATATAGGTTTTGGATATCAC
TGTAGATGGATAGATATCCTATACTTCTTGGCTTAACAATCTCCCGTTATCGTTTGGTAG
ATTTtGGAATTGTACTTTGCCaGATcGTCGCCAGGCGCACATCTTGAAAAaGTCCACGAA
ACCtCTTCGGAAGaTATCATCGACCTTGAACAGtGCGATAAGGAAGAATAAcGGaTCCAa
CTGTGTAAAAGCAAGCGCGATGTAGCCGAAAGTGGGCCAACCGGTCAGTTCGATGGAGAT
GAGATTcTCCAAaATgCACACGATACACGCTACGACCTTCGTGctGAAGAAGGTCAACAT
TAAGACGTATCTAAGACGGCTTTCATCGTCACtAGtCTTCCTCGTTtCAAGGTAAACGAT
CTCGGAGCGACACAGGAAGAGTAGCATAAAGaCGAAAAaTAGCAGAAGGATTCCCAAAAC
TACTaCGTACATAATgATCTTGGATCCCAACAGGAAACTATTGACGATAACCATCAGCAC
tATTACGGCGAAATGTATGCCAATAGCCACCCACTTATAGTCGGTGAGTTGTCGAAAATA
GTCCAAGAGAAAGATTAGTATCAGCGTTGATATTATACCGCTCAACAGTACGAAGAACGT
CACGTTAAGGATGTTGCGTACCTCGAACGCGATGTAGTAATTGGGAAAaTACCAGTCATG
GAAGACCGGACTGACAATTTGCATCAACGCGCACAATAGAAACAGGTATATTATGTAAAA
ATAGGTCGGCGTTCTTCGTTTCGAAATGAGGATCACTAACAACGCAACTATATCGGAAAa
TAAATTCACTACGCCGAAGAGTAACAGTAGTATTATCGGAATGATCATCTTGACCTTGTT
GTGTGTCCTGAGCTTGAAGAAGCTTGTGAATGTTTTGCTGATAACGCTTGGTGTTCGTAT
CGATTTATCTTTtATAGGTCGAAGAGATACTTTTGTAAAaCGAAGCTGATCTATCTTGAA
CTATAACAACGTAGTAGACAGAGAACACAACCAACAGCTCTACAGCTAAGTCTTTTACAC
TGACGCGGTTCCAGCGTTCTCGAATTTCCGACGCTGCGAGTCGAATtAATGCAAGTGACT
TGTTtCAATTGTCAAT
>isotig00262  gene=isogroup00066  length=1150  numContigs=3
CACAATTTGCACTCCTTAAAGACGCGCCAACATCCTTCAAACTTCACACAATTCATTaAA
AaTaAAGGCAATGGATCTGCaaGAAATTCTAGGCACCaAAGACCaAActGTTCaAGAGGT
AATAAGAAAACaACTGCGTGAGCATCTTCCAGCCGTGGAGAAGTTAATTTCATCCTTCCA
GAATTGGTTGAAAAGTGGAACTTATCTACCAAAAAaTATCGATAAGAGCATCATTGTTAA
CTATCTGAGATGCAGCGACTACAATCTAGaACTGGCCaAGAGaAAGtTTGAAGAtTGGaT
ATTAACAATGTACaaatttaaGaaCATCACCGTtGCTAGTTTAGATTATGGATATTTCCA
AAGATTTGAAAGAACATTCTTCCTTTGCCCAAAGCTAACACCTGAATGCAACAGGATAGG
ATTCATGACAATCCCAGAAGaCGTCAaCGATTtCGACTTCCAGAaGATTTTCAaCtaatT
TGCTGGCTATAATTGAATTTTTAGCCATCAAGGACGAATGCGCTGGATACATTTCCATTT
ACGATTTCGCTAATTTAACTCCAGAGCaCTTGGCCAAAGTTaACGCCaAACTaCTTTCGG
aaGCCGTaaaTTTCATGTTtAACATATATCCGGTTAAACTACGTCAAACCCATTTCATAA
ACGTACCCTATATTCCGGAAACTTTCATTTACGCAGCTAAAAGCTCGATGGATGAGAACA
TTTTGAAGACGATGGTGATCCACAAGAAACCAGTAGACTTGACGCGTCTTTTTCCTAAGG
AATGCCTTCCAGCGGAATACGGTGGTTCTCCGAACTTAAAAATAGATGAAATAGTCGAGA
AACAAAACAGATATATGTTCGGGGATGCGGAGTTAGCACGACAGCGCGAAAGCTTGAATT
TAGCGGCAGATTTACCGCAAGATAAGCGACAGCAACATTCCTTTGAAGATTTCGAACTTG
GATATATCTCGACCCAGAATGATGATTAGAGAACGTCTTATATTATTAATAATTGCAATA
TCGCGATGTATTTTGTAATCACTTTGTTAATTGACGTCGTTTtCTTTTtGCAAATATAAC
CTTGCTTCGATAAAATGCTATCTGTGTAAAAAAaTaTTTTATtGATATAAAATTTaCTCC
AATAGCTATT
>isotig00263  gene=isogroup00066  length=1150  numContigs=3
CACAATTTGCACTCCTTAAAGACGCGCCAACATCCTTCAAACTTCACACAATTCATTaAA
AaTaAAGGCAATGGATCTGCaaGAAATTCTAGGCACCaAAGACCaAActGTTCaAGAGGT
AATAAGAAAACaACTGCGTGAGCATCTTCCAGCCGTGGAGAAGTTAATTTCATCCTTCCA
GAATTGGTTGAAAAGTGGAACTTATCTACCAAAAAaTATCGATAAGAGCATCATTGTTAA
CTATCTGAGATGCAGCGACTACAATCTAGaACTGGCCaAGAGaAAGtTTGAAGAtTGGaT
ATTAACAATGTACaaatttaaGaaCATCACCGTtGCTAGTTTAGATTATGGATATTTCCA
AAGATTTGAAAGAACATTCTTCCTTTGCCCAAAGCTAACACCTGAATGCAACAGGATAGG
ATTCATGACAATCCCAGAAGaCGTCAaCGATTtCGACTTCCAGAaGATTTTCAaCtaatT
TGCTGGCTATAATTGAATTTTTAGCCATCAAGGACGAATGCGCTGGATACATTTCCATTT
ACGATTTCGCTAATTTAACTCCAGAGCaCTTGGCCAAAGTTaACGCCaAACTaCTTTCGG
aaGCCGTaaaTTTCATGTTtAACATATATCCGGTTAAACTACGTCAAtcccATTTCATaA
acGTACCCTACattCCGGAAACtTtCAtTtCCACAGCTAAAAGCTCGAtGGATGAGAACA
TTTtGAAGACGATGGTGATCCACAAGAAACCAGTTGACTTGaCGCGTCTTTTTCCTAAGG
AATGCCTTCCAGCGGAaTACGGTGGTTCTCCGAACTTAAAAaTAGATGATATAGTCGAGA
AACAAAACAGATATATGTTCGGGGATGCGGAGTTAGCACGACAGCGCGAAAGCTTGAATT
TAGCGGCAGATTTACCGCAAGATAAGCGACAGCAACATTCCTTTGAAGATTTCGAACTTG
GATATATCTCGACCCAGAATGATGATTAGAGAACGTCTTATATTATTAATAATTGCAATA
TCGCGATGTATTTTGTAATCACTTTGTTAATTGACGTCGTTTtCTTTTtGCAAATATAAC
CTTGCTTCGATAAAATGCTATCTGTGTAAAAAAaTaTTTTATtGATATAAAATTTaCTCC
AATAGCTATT
>isotig00264  gene=isogroup00067  length=1142  numContigs=3
GTTAGTATGTATGTaGTGCACTTGTTATTTAGTAACTTTAAGCAGGTAGAGGTTGGCGAT
ACAAGAATAGACGTTAAGATAAATGTAATGAAGTAACGTGTGGTATTAAAAaTAAAACAT
AGATACGTTTTAAATAAGTTCCATTGCGTGTTTTACTTAATACCCTCTGCGAAAATTGTA
AACGGCAAGTACAGACAATATGAACAATTCAATACAAAAaTACAGTCCACTATTATTTCA
CAACATTTTTGGTCCATCGAACCGGATGAACTAGTGATTAAACACAAAACAATATTTCAA
CAGAAATAAAAGCAATTACAAAAGAGGCCTCAAAAACCACGTGCACGCCGAGGAACAAGA
TAACAAAGGGGCATCAAGACCACGTGCACGCAACAAATAAAGCAGCATATTGCGATCAAC
GTTGGTAAGAATCAATCAGGATACACATTTCCACAACGAGGTTATAggcCCAGACACGTA
AGAGTGGGTAAATTAAAAAGTAGAAAGAAGTAAAGAGGCGggAAACAGTAGTACATAGAA
GGTTCTAGAAACGCCATATTGGATACTATACAAAGgAAATTGTGTAACAGTAAAAAGGAA
ATAAGGGACGAAGAAAAGAAAAAAAatAaGTGAGTAAAAACGTTTTTtCCGTGTGCGTTA
ACAGATTTATAAAGAAAAGAAGAAGAATAAAAATGGAGCAAGGGAAAATAACACATCAAT
ACCTTATTTTGAAAGATGGTGAAAACTGGTGTTTATGGAAATTCCAAGTGAGTATTCTTC
TAAAGTCGAAAGGTTTGTTTGAAATTGTTACTGGACAAGAGAAGAAgCCAGAGAGAGACA
ATATggAGGAAGAACaGGAATATAAAGAAAAATGTGAAGAATGGATAAGGAAAGACACAA
AGGCACAAGATATaCTGGTATCAAGAATGGAACAAGGCCCTATGtCACATATTCTACACT
GTAACAGTGCATCTGAAATATGGAGCAAACTGTTGACATTATACGAGCATCAATCGGATG
TGAGTTTGCACTTGATGCAGCAAAAATTCTTCAACTGCAAATATGAAGGTGAATCGATAC
TTCTGTTcATTTCAAAAGTAGAAGAGATAGCAAACCGATTGAAACAAATGGGTTATAGGC
CC
>isotig00265  gene=isogroup00067  length=937  numContigs=3
CAATACAAGAATAGACGTTAAGATAAATGTAATGAAGTAACGTGTGGTATTAAAAATAAA
ACATAGATACGTTTTAAATAAGTTCAATATTTCAATAGAAATAAAAGCAATTACAAAAGA
GGCCTCAAAAACCACGTGCACGCCGAGGAACAAGATAACAAAGGGGCATCAAGACCACGT
GCACGCAACAAATAAAGCAGCATATTGCGATCAACGTTGGTAAGAATCAATCAGGATACA
CATTTCCACAACGAGGTTATAggcCCAGACACGTAAGAGTGGGTAAATTAAAAAGTAGAA
AGAAGTAAAGAGGCGggAAACAGTAGTACATAGAAGGTTCTAGAAACGCCATATTGGATA
CTATACAAAGgAAATTGTGTAACAGTAAAAAGGAAATAAGGGACGAAGAAAAGAAAAAAA
atAaGTGAGTAAAAACGTTTTTtCCGTGTGCGTTAACAGATTTATAAAGAAAAGAAGAAG
AATAAAAATGGAGCAAGGGAAAATAACACATCAATACCTTATTTTGAAAGATGGTGAAAA
CTGGTGTTTATGGAAATTCCAAGTGAGTATTCTTCTAAAGTCGAAAGGTTTGTTTGAAAT
TGTTACTGGACAAGAGAAGAAgCCAGAGAGAGACAATATggAGGAAGAACaGGAATATAA
AGAAAAATGTGAAGAATGGATAAGGAAAGACACAAAGGCACAAGATATaCTGGTATCAAG
AATGGAACAAGGCCCTATGtCACATATTCTACACTGTAACAGTGCATCTGAAATATGGAG
CAAACTGTTGACATTATACGAGCATCAATCGGATGTGAGTTTGCACTTGATGCAGCAAAA
ATTCTTCAACTGCAAATATGAAGGTGAATCGATACTTCTGTTcATTTCAAAAGTAGAAGA
GATAGCAAACCGATTGAAACAAATGGGTTATAGGCCC
>isotig00266  gene=isogroup00068  length=1090  numContigs=3
ACACAAGTACATTCTCGATGTACCAATACATCGATGTTCCCCCATCGCGTACACCATTAT
GCGCAACGTCGTCTCACTAAaCCGGCACAACTCAAGAACCATTCACCATTATACGTCCAG
CTACGGTAGTGAAAGCGTTGCGAGAATCCAGCCAAGAGAACCTTAACTCCTATAAATCTA
TTTTTGCTAATTTTTTCTTACCTTCGACTTCAAGCACACCGCTATAATAGTATAAGATGG
CCTGTCCAGCTCCGGCTCTCAAAGACTTGCCAAGAGTTGCCGGCGACCTCAAAAGCGAAC
TAGAAGGTTTCAAAACGGGAAaCCTTAAGAACGCTGATACTCAGGAAAAATTATACTGCC
ATCTGCTGAAGATGTAGCGGCAGAGAAAACCGAAaGAGCACTGATCGAAGGTATTGAACA
TTTCGACGCGACaAAATTGAAACATACAGAGACGCAAGAGAAAAATCCGTTGCCAAACAA
AGAGGTCGTACAACAGGAAAAGAAGCACCAGAGCTTGATCAATGGAGTCGAACACTTTGA
TAAATCCACAATGAAGCACACAACTACTACTGAAAAGAATGTATTGCCCGATCCTACAGT
AATTGAGCAAGAAAAAGGACAACAGCAATTGATTTCTGGTATTGAGAATTTTGACCCGGC
GAAATTGAAGCATACTGAGACTTGCGAGAAGAATCCGCTGCCAAGTAAGGAGACCATCGA
GCAAGAGAAGAATAGTTAAATAAACCAAAAATAAAGGAAGACATTCCAAAAcAAAAAAat
AAAACAAGAACGAACTATATACATACACTTAATACGGCTCATCTTTTATATCATCTTTTG
TATTATTTTATACTTTTATATTACTGATATTTATACGATAATAATGTAATTCATCATGAC
TGGAAATAATACTACCTATTATTGTGTAAGGCTTGTTCTTTCGTATATTTAGAGAGAGTT
TTtGAAaGGAAAATAAACTAATATGAGTTTGTGATTTTTGTAATTATTTTTtAtATGCAA
CAAATATATAGATTTACATTTtACTTTATTGtAATAAaTTTTtCTTtGCGTGAAACAtGG
TGCTTCAAAA
>isotig00267  gene=isogroup00068  length=976  numContigs=3
ACACAAGTACATTCTCGATGTACCAATACATCGATGTTCCCCCATCGCGTACACCATTAT
GCGCAACGTCGTCTCACTAAaCCGGCACAACTCAAGAACCATTCACCATTATACGTCCAG
CTACGGTAGTGAAAGCGTTGCGAGAATCCAGCCAAGAGAACCTTAACTCCTATAAATCTA
TTTTTGCTAATTTTTTCTTACCTTCGACTTCAAGCACACCGCTATAATAGTATAAGATGG
CCTGTCCAGCTCCGGCTCTCAAAGACTTGCCAAGAGTTGCCGGCGACCTCAAAAGCGAAC
TAGAAGGTTTCAAAACGGGAAaCCTTAAGAACGCTGATACTCAGGAAAAATTATACTGCC
ATCTGCTGAAGATGTAGCGGCAGAGAAAACCGAAaGAGCACTGATCGAAGGTATTGAACA
TTTCGACGCGACaAAATTGAAACATACAGAGACGCAAGAGAAAAATCCGTTGCCAAACAA
AGAGGTAATTGAGCAAGAAAAAGGACAACAGCAATTGATTTCTGGTATTGAGAATTTTGA
CCCGGCGAAATTGAAGCATACTGAGACTTGCGAGAAGAATCCGCTGCCAAGTAAGGAGAC
CATCGAGCAAGAGAAGAATAGTTAAATAAACCAAAAATAAAGGAAGACATTCCAAAAcAA
AAAaatAAAACAAGAACGAACTATATACATACACTTAATACGGCTCATCTTTTATATCAT
CTTTTGTATTATTTTATACTTTTATATTACTGATATTTATACGATAATAATGTAATTCAT
CATGACTGGAAATAATACTACCTATTATTGTGTAAGGCTTGTTCTTTCGTATATTTAGAG
AGAGTTTTtGAAaGGAAAATAAACTAATATGAGTTTGTGATTTTTGTAATTATTTTTtAt
ATGCAACAAATATATAGATTTACATTTtACTTTATTGtAATAAaTTTTtCTTtGCGTGAA
ACAtGGTGCTTCAAAA
>isotig00268  gene=isogroup00069  length=993  numContigs=3
TTActACAAATCGTATATTCcCTTATAGATTCGTATAAGTTTAAAAAaTAATAAATTACT
CACTATCAACAATACAAAAgTCAATCAGGAATAGTGCGTATGTATAATATATACATATCT
TAATGGTAGAGTGCTGGAGCGGCGTATTTGGCAACAACTGGGGCGCTATACGATACTACT
GGAGCGGCAACCTTCGCTACCACTGGCGCAATAGCTTTAACCGCAACCGCAGCGGGTTCC
TTGTGGACTACAGCGTTAAATCCATTATGaGCGTCGGCTGCGTATTCGACGATTCTCTTC
GAACCATCGGCTTCAATCAAAGAATAACTTCCTTGCACTTGATCACCACGGCGAGATTCT
TGTTGGCTCTTACTATCACCAGTATGTGGATCGCTTACAGAGTAACCGAAATCGTAGACG
GCCGGTGCGACAGGTTCGGCTACAATAGCTTTGGCCACTGGCGCGGCATAGCTAGCTATG
GCCGGTACAGAATGTGCGTAAGATGCTACTGGAGCAACACGGGCAATAGCTGGGGCGTAT
GCGGCATGGGAAATAGCTGGTGCGTATGCGGCGTGGGAAATAGCTGGAGCGTATGCGGCG
TGGGAAATAGCGGGAGCGTATGCGGCGTGAGAAATAGCTGGAGCGTACGCGGCATGGGAA
ATAGCTGGAGCGTAGGATGcATGAGCGATGGCTGGGGCAGCATAAGCAGCCACAGGTGCA
GCAGCTATTTtGGCGATCGGtGCCGAATTATAGCTaTAAGATACCGCAGGAGCGGCGCTG
TAGGCGGCAACCGCcGGTGCCGCGTATCCGGCGTACCCTAAGGGAACACCCGCACGTGCA
GCTACTAGGAGCGTGGCGAAAACTGCGATCTGTAaGAAaGAAATAAGAATATTGTTAATT
TTATGCAGTTAAAaTTAATTTCTTAATTAACAGACTaCGACCGTTCGTACACGACACTtA
CTTtGAACATGTtGGTGATATTTTGTCAAGTGT
>isotig00269  gene=isogroup00069  length=993  numContigs=3
TTActACAAATCGTATATTCcCTTATAGATTCGTATAAGTTTAAAAAaTAATAAATTACT
CACTATCAACAATACAAAAgTCAATCAGGAATAGTGCGTATGTATAATATATACATATCT
TAATGGTAGAGTGCTGGAGCGGCGTATTTGGCAACAACTGGGGCGCTATACGATACTACT
GGAGCGGCAACCTTCGCTACCACTGGCGCAATAGCTTTAACCGCAACCGCAGCGGGTTCC
TTGTGGACTACAGCGTTAAATCCATTATGaGCGTCGGCTGCGTATTCGACGATTCTCTTC
GAACCATCGGCTTCAATCAAAGAATAACTTCCTTGCACTTGATCACCACGGCGAGATTCT
TGTTGGCTCTTACTATCACCAGTATGTGGATCGCTTACAGAGTAACCGAAATCGTAGACG
GCCGGTGCGACAGGTTCGGCTACAATAGCTTTGGCCACTGGCGCGGCATAACTAGCTATG
GCCGGTACAGAATGTGCGTAGGATGCTACTGGAGCAACACGGGCAATAGCTGGTGCGTAA
GCGGCATGAGAAATAGCTGGTGCGTATGCGGCGTGGGAAATAGCTGGAGCGTATGCGGCA
TGCGAAATAGCCGGAGCGTATGCGGCGTGGGAAATAGCTGGAGCGTATGCGGCATGGGAA
ATAGCTGGAGCGTAGGATGcATGAGCGATGGCTGGGGCAGCATAAGCAGCCACAGGTGCA
GCAGCTATTTtGGCGATCGGtGCCGAATTATAGCTaTAAGATACCGCAGGAGCGGCGCTG
TAGGCGGCAACCGcgGGTGCCGCGTATCCGGCGTACCCTAAGGGAACACCCGCACGTGCA
GCTACTAGGAGCGTGGCGAAAACTGCGATCTGTAaGAAaGAAATAAGAATATTGTTAATT
TTATGCAGTTAAAaTTAATTTCTTAATTAACAGACTaCGACCGTTCGTACACGACACTtA
CTTtGAACATGTtGGTGATATTTTGTCAAGTGT
>isotig00270  gene=isogroup00070  length=974  numContigs=3
GCCTAATATATCGGAATTAACCGTTACTTTACCATCTACGGTGTCCGGTACAACATTTtC
CGGTAAGTTTATATCCCATTTTACGTTGTCGACTGCTATGGAATCATTgGCGCAAAGCAA
AGCACTTTTAACTAAGCTGCTTGGATAACCTTCCGGCTCCACCAACAGTGATTTTCGAAC
GATATCCCTTCGTCGTATTACTGAATCTGGAGCGCAATTTtCGGCGTAAGATGGATCGAC
GAGTCCAGAAGCGaTTATATCGAGATtGCCCAATTtAGTAGccTtAATGCGATaTGTgTG
CGTGTaACTGTCTTCtGAgCCTAaGCACATGTCAAAACTGTTTTTGCCTCGCCATCCACT
AAAACTATACCGTTTCCGATCTCCAAAGTAACACGTACCGGTAGACTAtGAtCGAGGTAA
TTGAAGACCGGAAtCGGCAGATGTAAtATCTCCTtGTTTCTCTTAATTGAGTACGGCAAC
ACGATGTCGACGAaGAACGGTTtGAAgCCTtGAATTTCGaTCTTaTCGCtCACcGAATCc
TTTATCGGAGGACATGCACACCACTTtGCCTtCCCAGTTCGTTATGCTGTCGGGCAGCTT
tCTTTCCAGATTTGcCTCGCCATCTTtCACAGTTACGAGATCCCACAGCCATGTTTCCGG
GAAGAAaGATCGTACCGCCGATCCTCGATTGTCGACTGCGTCGCCCTTAACTGCTCCAAa
TCCTGCAGAAGCTGGCTGGGCAGatTCGAGAACAACGCCGCCTGGACTATTGACGGCTGT
AGTTACTACaCGTCGAATAGGAAaGTACGGTATCTCTTCGCaCTGCTTGGAGATAAaTTG
TAGGTTAGACATGATCCcAATGCTGGCGTCcTTAAAGGCATCGAAAGAATCGTACAAGGA
CGAGTAATATCCATAGAAGGaataatttgggaatggaacgttgttgttggcggaccttct
gttttatttttcgg
>isotig00271  gene=isogroup00070  length=975  numContigs=3
GCCTAATATATCGGAATTAACCGTTACTTTACCATCTACGGTGTCCGGTACAACATTTtC
CGGTAAGTTTATATCCCATTTTACGTTGTCGACTGCTATGGAATCATTgGCGCAAAGCAA
AGCACTTTTAACTAAGCTGCTTGGATAACCTTCCGGCTCCACCAACAGTGATTTTCGAAC
GATATCCCTTCGTCGTATTACTGAATCTGGAGCGCAATTTtCGGCGTAAGATGGATCGAC
GAGTCCAGAAGCGaTTATATCGAGATtGCCCAATTtAGTAGccTtAATGCGATaTGTgTG
CGTGTaACTGTCTTCtGAgCCTAaGCACATGCTAAAACTGTTTTtGTcCTTGCCGtCCAC
tAAAATTATTCCATTaCCGGTCTCCAAcGTAACGCGTATCGGTAAAGTGTGGTTCAAGTA
ATTGAaaGCCTGAATCGGTAAATGCAATATCTCCTTGTTCCTCTTAATCGAGTACggTAA
GAGGAcATCGACGAaGAACGGTTtGAAgCCTtGAATTTCGaTCTTaTCGCtCACcGAATC
cTTTATCGGAGGACATGCACACCACTTtGCCTtCCCAGTTCGTTATGCTGTCGGGCAGCT
TtCTTTCCAGATTTGcCTCGCCATCTTtCACAGTTACGAGATCCCACAGCCATGTTTCCG
GGAAGAAaGATCGTACCGCCGATCCTCGATTGTCGACTGCGTCGCCCTTAACTGCTCCAA
aTCCTGCAGAAGCTGGCTGGGCAGatTCGAGAACAACGCCGCCTGGACTATTGACGGCTG
TAGTTACTACaCGTCGAATAGGAAaGTACGGTATCTCTTCGCaCTGCTTGGAGATAAaTT
GTAGGTTAGACATGATCCcAATGCTGGCGTCcTTAAAGGCATCGAAAGAATCGTACAAGG
ACGAGTAATATCCATAGAAGGaataatttgggaatggaacgttgttgttggcggaccttc
tgttttatttttcgg
>isotig00272  gene=isogroup00071  length=891  numContigs=3
TACCAGtCACCGtAAGAAAATTGAAGTTAACGCATCCCAATAGCATCATGAACGCATTCT
CCGTGTGGGTGGCCATAACATTGGCCGTGgTGGTCGTTGCAGAACCACCTTCTGGTTATT
CATACAGTAGACCAAGTGGAGGTGGtGGAGGTTATTCCGGCGGAGGTGGATATTCTGGTG
GAGGAGGATATTCCGGAGGTGGAGGATATTCAGGAGgCGgTGGATACTCTGGAGgCGGTG
gATACTCTGGAGGCGGTGGATACTCTGGAGGCGGTGGTCATTCCGGAGGTGGTGGTGGTG
GTTACCAAGCAGTACCTTTCGGTTACCAAACCAACGAAGGAGCAACCGTTGATCCAGCTC
TTTTAGAACAAGTCCGCCAAATTATCCTTAAAGAAGAAATTTCATCGTCATCTTCATCAT
TCGGAGGTGGCCATGGAGGTGGTGGAGTAAGCTCAAGCTACGGGGCTCCTTCCCCACAAT
ACGGAGTACCATCCTCAAGTTATGGAGTACCCGGTTATCAACAAAGAGTTGTGGGAATTG
ATTTGGAAGGAATTAAGCAAGCGATTCAAGTCGCTCAATACAGCCAAATTAGTCACCAGA
GTTTCGGGGGATACCCAAGCTCATCTTACGGAGCTCCATCTCGTCCATCTTCAAGTTATG
GCGCTCCCTTTTAAAAAATtAAGGGGTCATAGCGGATAATCTTCTTCATCTGCAACTTCC
ATCACTTTCTCGCTGGATAACATCCTCAGCAGAATCTCACACGGGTCATGATGCTAATTT
tACAACAACATCTTGTAATTTTATAATGAATGCGTTAAGTTCGATTTCTTTACTTGTATA
AAGCTTtAGGTTTTTTtGTtAACGAAAATTAAAAaTaCATTTGTCACCGTA
>isotig00273  gene=isogroup00071  length=873  numContigs=3
TACCAGtCACCGtAAGAAAATTGAAGTTAACGCATCCCAATAGCATCATGAACGCATTCT
CCGTGTGGGTGGCCATAACATTGGCCGTGgTGGTCGTTGCAGAACCACCTTCTGGTTATT
CATACAGTAGACCAAGCGGAGGTGGTGGAGGTTATTCCGGCGGAGGTGGATATTCTGGTG
GAGgAGGATATTCCGGAGGTGGAGGATATTCAGGAGGCGgTGGATACTCTGgAGgCGgTG
GATACTCTGGAGGCGgTGGTCATTCCGGAGGTGGTGGTGGTGGTTACCAAGCAGTACCTT
TCGGTTACCAAACCAACGAAGGAGCAACCGTTGATCCAGCTCTTTTAGAACAAGTCCGCC
AAATTATCCTTAAAGAAGAAATTTCATCGTCATCTTCATCATTCGGAGGTGGCCATGGAG
GTGGTGGAGTAAGCTCAAGCTACGGGGCTCCTTCCCCACAATACGGAGTACCATCCTCAA
GTTATGGAGTACCCGGTTATCAACAAAGAGTTGTGGGAATTGATTTGGAAGGAATTAAGC
AAGCGATTCAAGTCGCTCAATACAGCCAAATTAGTCACCAGAGTTTCGGGGGATACCCAA
GCTCATCTTACGGAGCTCCATCTCGTCCATCTTCAAGTTATGGCGCTCCCTTTTAAAAAA
TtAAGGGGTCATAGCGGATAATCTTCTTCATCTGCAACTTCCATCACTTTCTCGCTGGAT
AACATCCTCAGCAGAATCTCACACGGGTCATGATGCTAATTTtACAACAACATCTTGTAA
TTTTATAATGAATGCGTTAAGTTCGATTTCTTTACTTGTATAAAGCTTtAGGTTTTTTtG
TtAACGAAAATTAAAAaTaCATTTGTCACCGTA
>isotig00274  gene=isogroup00072  length=769  numContigs=3
TACATATGGTGTATATGCAACGATCATATATAAGCACGCTCAAAaTTAATGGCGGTCAGT
TTGTGTTTTCATACAGTTGTTTCGAGTATAGTTTCcTGTCTGTTTATTAGAAGAgAAAaT
GTCAGCAACAGTGAAAGCCGATAATGTATCCTGCAAGAGGAACCAAGACGGAACCTGCAC
CAAAGTTAAAATATACGAATTAGTCACACCAGAAGGCAAAAAAGATTGCGAATGTATTTG
TACCTGCAAAGGAGGTAACTGCGACACATGCGTCTGCGACTGCAAATGTTCGCTCGAAAC
GGCTCAAAAAATCCAAACTGAGGACGGTGTCAAGTATAAATGCGAATGTTCTTGCGATTG
CTAAACTTCTCAACCTTAAAATCTCAATATATCTGTTTtCATTCCCATATCTTTtGAATC
TATTCTCATCAACATGTATTCAATTGAAATTTGATGATGATTTTATATTATTTTGTAGTT
TTCACTCAGCTTTATGTAATAATTGATAATGTAATAAATAAGTCAGTTATGGaGTAACAC
TtGTGTATGTTTtGCACTCGACACTACACGAGTTAACTTTTAAAAttGCccTTGTATTTA
ATGCACACGACACTACCCATGATAaaGTAGGTttCTAAGTACGAATTTGCACTCGGCACT
AATttGTGTTCAaaTGGAAGTTTTAAATTAACTAAAGAAATATACTTATATTTtAAGGCA
AATTGCAAATATATTATTTTTACGAGGTTAATAATTTCTCTTAGCACTA
>isotig00275  gene=isogroup00072  length=769  numContigs=3
TACATATGGTGTATATGCAACGATCATATATAAGCACGCTCAAAaTTAATGGCGGTCAGT
TTGTGTTTTCATACAGTTGTTTCGAGTATAGTTTCcTGTCTGTTTATTAGAAGAgAAAaT
GTCAGCAACAGTGAAAGCCGATAATGTATCCTGCAAGAGGAACCAAGACGGAACCTGCAC
CAAAGTTAAAATATACGAATTGGTCACACCAGAAGGCAAAAAaGATTGCGAATGTATTTG
TACCTGCAAAGGAGGTAACTGCGACACATGCGTCTGCGACTGCAAATGTTCGCTCGAAAC
GGCTCAAAAAGTCCAAACTGAGGACGGTGTCAAGTATAAATGCGAATGTTCTTGCGATTG
CTAAACTTCTCAACTTTAAAATCTCAATATATCTGTTTtCATTCTCATATATTTtGAATC
TATTCTCATCAACATGTATTCAATTGAAATTTGATGATGATTTTATATTATTTTGTAGTT
TTCACTCAGCTTTATGTAATAATTGATAATGTAATAAATAAGTCAGTTATGGaGTAACAC
TtGTGTATGTTTtGCACTCGACACTACACGAGTTAACTTTTAAAAttGCccTTGTATTTA
ATGCACACGACACTACCCATGATAaaGTAGGTttCTAAGTACGAATTTGCACTCGGCACT
AATttGTGTTCAaaTGGAAGTTTTAAATTAACTAAAGAAATATACTTATATTTtAAGGCA
AATTGCAAATATATTATTTTTACGAGGTTAATAATTTCTCTTAGCACTA
>isotig00276  gene=isogroup00073  length=607  numContigs=3
TAGTAATCAACTGTAATCAACGATGAGAAGACTCTTAAGTTGTGTAGCCGTTCTGGCAGT
CCTCGTCGCTTCGATAGAAGCGCAGTACGCTGAAGTTGCTGACCAGCAAAATGCTAACGG
ACAGTACGGGTTAGTGTACGCTTTAGATTTCGAAAATAACCAGAAAAGAAGCAATAGTAT
CGACGACGATGATAATGATGGAAACGATTTTAAGAAACTTCCAGAAAATGGACTGTTGAT
AATTCGGTTGCTACCAAAACCTATGTTGAAGGGAACGGTCTTGGAGAATACAGCAGATTA
TCGCGCACCAGCCGACAGACGCTTCAAACGCTCACCTGGTAAGGGAGGAGGTGGATGTAA
TACATGCGGAGGTGGAGGTGGAGGACATCGTCCTGGTGGTGGCGGCGGAGGTGGTGGAGG
TGGCTCAGCAGGAGCTTGGAGTACTAGTAGCTCTGGAGCATGGGGTAAAGGAGGTGGAAA
AGGAAAaTGAAGTTCTACAAGGTAATTCTCGAAATCAACGGTCGGCCAACAAACAAAATA
CTATTTGTTTAATGTAAAATATTGTAAAAATATTACGTAGAAATATAATAGAAATAAAAA
CTAGTTT
>isotig00277  gene=isogroup00073  length=607  numContigs=3
TAGTAATCAACTGTAATCAACGATGAGAAGACTCTTAAGTTGTGTAGCCGTTCTGGCAGT
CCTCGTCGCTTCGATAGAATCGCAGTACGCTGAAGTTGCTGACCAGCAAAATGCTAaCGG
ACAGTACGGGTTAGTGTACGCTTTAGACTTCGAAAaTAACCAGAAAAGAAGCAATAGTAT
CGACGACGATGATAATGaTGGAAaCGATTTTAAGAAaCTTCCAGAAAaTGGACTATTGAT
AATTCGGCTGCTACCAAAACCTTTGTTGAAGGGAACGGTCTTGGAGAATACAGCAGATTA
TCGCGCACCAGCCGACAGACGCTTCAAACGCTCACCTGGTAAGGGAGGAGGTGGATGTAA
TACATGCGGAGGTGGAGGTGGAGGACATCGTCCTGGTGGTGGCGGCGGAGGTGGTGGAGG
TGGCTCAGCAGGAGCTTGGAGTACTAGTAGCTCTGGAGCATGGGGTAAAGGAGGTGGAAA
AGGAAAaTGAAGTTCTACAAGGTAATTCTCGAAATCAACGGTCGGCCAACAAACAAAATA
CTATTTGTTTAATGTAAAATATTGTAAAAATATTACGTAGAAATATAATAGAAATAAAAA
CTAGTTT
>isotig00278  gene=isogroup00074  length=574  numContigs=3
AttCATCTGCTTGGTGGGGAGACTGATGTTTATGTATATAAAACACcTGCCTATCTTATT
TAATCcATAACAACCGCTCAAAATGGCTTTGTTAAACAGTGTGATATTTTTCAGTGTGAT
CGCAGTTGTAGTTTCCCACAGTTTTGCTCCTAGCAAACAAGCATTTCTATTAAGAGAACG
TCGTGGTACTGGAAGCTCCGCCACAGCTTATAGCTCAGCCAGCGCATCAGCTTCTTCAAG
TTCCGGTGGAGGAGGTGGAGCTCCGATCAATTTCTCTGGATATGTGCCAAACTTCGCTGA
TACTGGTTATGGATTAGGTGATAATTTCCCATCTCAGTTGCCACCTGGAGCACAAATTTA
CTCAAGATTCGGTGAAGAAGAAGGCACTGGCGTCCTAGCCTCTGGTGCCGCTCAAGGTGC
tAAAGGCGCTTTTAGTtCAACGTCTGTAACAGCGGACGACTCTGGAAAAGTaCAATATtC
CGTTAAaTCCGCTAAATACTAaTTTGTGTAAATTTTtGTTGTTTTtATaTTGAAGTACGA
TGTAAAATaTTGGTTTAATAATAAAGAAAATAAT
>isotig00279  gene=isogroup00074  length=574  numContigs=3
AttCATCTGCTTGGTGGGGAGACTGATGTTTATGTATATAAAACACcTGCCTATCTTATT
TAATCcATAACAACCGCTCAAAATGGCTTTGTTAAACAGTGTGATATTTTTCAGTGTGAT
CGCAGTTGTACTTTCCCACAGTTTtGCTCCTAGCAAaCAAGCATTTCTaTTAAGAGAACG
TCGTGGTACTGGAAGCTCTGCCACAGCTTATAGCTCAGCCAGCGCATCAGCTTCTTCAAG
TTCCGGTGGAGGAGgTGGAGCTCCGATCAATTTCTCTGGATATGTGCCAAACTTCGCTGA
TACTGGTTATGGATTAGGTGATAATTTCCCATCTCAGTTGCCACCTGGAGCACAAATTTA
CTCAAGATTtGGTGAAGAAGAAGGCACTGGCGTCCTAGCCTCTGGTGCCGCTCAAGGTGC
tAAAGGCGCTTTTAGTtCAACGTCTGTAACAGCGGACGACTCTGGAAAAGTaCAATATtC
CGTTAAaTCCGCTAAATACTAaTTTGTGTAAATTTTtGTTGTTTTtATaTTGAAGTACGA
TGTAAAATaTTGGTTTAATAATAAAGAAAATAAT
>isotig00280  gene=isogroup00075  length=545  numContigs=3
CATATCAGttCATCATCCcATGGTtCACGTCcAAaCAAtGCTTGATTTtGCTATTAATtC
TGGTtCTTtGACTTTTtATCTGCATAAGCTTTCAGCCTTTCCTCTCGGATTCGCTCCGCT
TCTGCATCCTCTTCCTCGTCTGATGCAAAGAGGTCTACaTCATCATCCTCATCaCCTGCG
GCACCCTTCTGGCTAACTGGAGCTGTGCCTGCAGTAGTTGGCGCAGCTGTTTTAAAGGGA
CAAGACCCAATTGCGAATGATTTTtGTTCTTCTGGAGAGAATGATTTAATGTGATTGTAC
CATCTTGCAAAGTAAGGATAGTTGCCTGCCGATGGTGCTTTTGCGATGGATTTGAACGTA
TCAACGTCAGCTTGAGAAGGTACAAAACCTGATACGTAACTCTTATCTTCTAAGTATGTG
TTAAATTGTTTAATTCCTTCTTCGGTAGTTAAATCTAAAATTGCCATCTTAATtACTTAC
GCAAGTAAGAACACTCCTTTAAAATATAAGTTAGATGCTAGTTCACACTTCACCGGAAAG
AAAGT
>isotig00281  gene=isogroup00075  length=536  numContigs=3
CATATCAGttCATCATCCcATGGTtCACGTCcAAaCAAtGCTTGATTTtGCTATTAATtC
TGGTtCTTtGACTTTTtATCTGCATAAGCTTTCAGCCTTTCCTCTCGGATTCGCTCCGCT
TCTGCATCCTCTTCCTCGTCTGATGCAAAGAGATCtACGTCATCATCCTCATTTCTCTTC
TGGCTAACTGGAGCTGTGCCTGCAGTAGTTGGCGCAGCTGTTTTAAAGGGACAAGACCCA
ATTGCGAATGATTTTtGTTCTTCTGGAGAGAATGAtTtAATGTGATTGTACCATCTTGCA
AAGTGAGGATAGTTGCCTGCCGATGGTGCTTTTGCGATGGATTTGAACGTATCAACGTCA
GCTTGAGAAGGTACAAAACCTGATACGTAACTCTTATCTTCTAAGTATGTGTTAAATTGT
TTAATTCCTTCTTCGGTAGTTAAATCTAAAATTGCCATCTTAATtACTTACGCAAGTAAG
AACACTCCTTTAAAATATAAGTTAGATGCTAGTTCACACTTCACCGGAAAGAAAGT
>isotig00282  gene=isogroup00076  length=597  numContigs=3
TCGTTGCAAGACATCATCAAtAttCtGCACCATAATCCTTTGGACGTCATGCAACTGGTT
ATTGATAGCTGACAAGTTACGTCTTGCCCTAGAATCCATGAAAaCCTTCTTCGCTTTCTG
TaTGTAATTATCGAACTCGATAAAaGTATATGGCCGCGTAACGGTATTAACCCGTTtCCc
ATATtGCGCATGGAATTCCTGAGCTATATCGTCCAGGTAGgAATAGGCAAGTCGTTtGGA
ATAATTCTtCTCACATaGCACTAAaTAACATATGTCGTGTTCGATTAGGTAGTGGAATAG
GTACGGTCCGGTCTCTATTGTACATCTCGGAGGCGATTGTGGCCCCAATTTCCGAAATAG
CATCTTAGCTTGATTTTGATAGTCTAGAATACTTCTACCTGCCTGTTCGTCTTCTtGCAT
CGTCGCAGCTAGCGGTAGCCCGTCGGCCACGCGGGCTATCATCGTCATCAACACCATTTC
TATTTAGTTTTtCGAACTTCGTCTtCCAGTTTtAAGACGTATTTGAACGGGTAATTGATG
AATTGTAATGTTTATAACTTTAGAGGTTAGTTACaCGTCATTGTCAACACGTCAGTT
>isotig00283  gene=isogroup00076  length=367  numContigs=2
GATTAGGTAGCTGAAAAATACgTAGGGTAACAAGCTGAGCaCGTTTCCGAATCGCTACGT
ACtGGAATAGGTACGGTCCGGTCTCTATTGTACATCTCGGAGGCGATTGTGGCCCCAATT
TCCGAAATAGCATCTTAGCTTGATTTTGATAGTCTAGAATACTTCTACCTGCCTGTTCGT
CTTCTtGCATCGTCGCAGCTAGCGGTAGCCCGTCGGCCACGCGGGCTATCATCGTCATCA
ACACCATTTCTATTTAGTTTTtCGAACTTCGTCTtCCAGTTTtAAGACGTATTTGAACGG
GTAATTGATGAATTGTAATGTTTATAACTTTAGAGGTTAGTTACaCGTCATTGTCAACAC
GTCAGTT
>isotig00284  gene=isogroup00077  length=485  numContigs=3
ATTCCAGTTTATTCTGTGATAGATAAGGTGCCTGGCATTTTttAAATTTTTTGTAAACAT
AAAaTTTTGCATTTtCAAATAGTGTATATTGTAGATTGTTTTGCTGGTAAAATTGATGGg
ATTAGGTTAACAGAGATTAACTtCTTtaTTGCAAAAaTGAATATGAAGACATCATCCACA
GAGTTTTTtCtGTaTTaTAATAGCATGGTATGTATGgTCAAGAGCTTGGAGGGAGACTAT
ACCACAATTGATTTTAGAGATGAATCTtGTGTAACAGGAAAAaTTGTtCATGTTGACGGC
TTCATGAACATTGAAATGgAAGATTGCTATtACtAtAACAGCAGAGGTAGGAAATACCcA
TTTGAATCCTTCTTTGTTAAAGCAAGAAaTATTAGATACATCCATATACCTGACAACAAa
GAAGTTCTTAAAACAATAAAAAACCAAaTTGTTAaTGTTTaGGCaGCCAAGGCAAATTGT
TAACA
>isotig00285  gene=isogroup00077  length=436  numContigs=3
ATTCCAGTTTATTCTGTGATAGATAAGGTGCCTGGCATTTTttAAATTTTTTGTAAACAT
AAAaTTTTGCATTTtCAAATAGTGTATATTGTAGATTGTTTTGCTGGTAAAATTGATGGg
ATTAGGTTAACAGAGATTAACTtCTTtaTTGCAAAAaTGAATATGAAGACATCATCCACA
GAGTTTTTtCtGTaTTaTAaTaGCcTGAGATGAATCTtGTGTAACAGGAAAAaTTGTtCA
TGTTGACGGCTTCATGAACATTGAAATGgAAGATTGCTATtACtAtAACAGCAGAGGTAG
GAAATACCcATTTGAATCCTTCTTTGTTAAAGCAAGAAaTATTAGATACATCCATATACC
TGACAACAAaGAAGTTCTTAAAACAATAAAAAACCAAaTTGTTAaTGTTTaGGCtaGCCA
AGGCAAATTGTTAACA
>isotig00286  gene=isogroup00078  length=466  numContigs=3
ACTACCTGGAACACATGGACTACCTGGAGCACtAtGGACTACCTGGAGCACATGGACTAC
CTGGAGCACATGGAGCACCTGGAATACATGGAATATCTGGAACACACGGAATGCCTGGAA
CACACGGAATACCTGGAGTACATGGAATACCTGGAGCACATGGAATACCTGGAACGCATG
GAATATCTGGAACGCATGGAaTACCTGGAACGCATGGAATACCTGGAaCGTATGGAATAC
CTGGAACACATCCTAGTTCACAGTTAAaTGGATCGAAAGgTGAACCTGGAATATCCGGCA
AGCCAGGCATGATAGGTGCCAATGGTGAAcAaGCGGTGACCAGTTTTCCAATCCGCCcAC
AGGACCAACCAGTTTTCCtAATTTGCCCgTAGGACCAACcGGCCAAAGAGGACCAtCAGG
TGCACAGTTgGAAGATTCAAAGATTATCttGTTTGATATAACTAAC
>isotig00287  gene=isogroup00078  length=449  numContigs=3
ACTACCTGGAACACATGGACTACCTGGAGCACtAtGGACTACCTGGAGCACATGGACTAC
CTGGAGCACATGGAGCACCTGGAATACATGGAATATCTGGAACACACGGAATGCCTGGAA
CACACGGAATACCTGGAGTACATGGAATACCTGGAGCACATGGAATACCTGGAACGCATG
GAATACCTGGAACGCATGGAATACCTGGAACACATCCTAGTTCACAGTTAAATGGATCGA
ACGGTGAACCTGGTGTTtCTGGAAaTACTGGAATACCcGGCAAGCCAGGCATGATAGGTG
CCAATGGTGAAcAaGCGGTGACCAGTTTTCCAATCCGCCcACAGGACCAACCAGTTTTCC
tAATTTGCCCgTAGGACCAACcGGCCAAAGAGGACCAtCAGGTGCACAGTTgGAAGATTC
AAAGATTATCTttGTTTGATATAACTAAC
>isotig00288  gene=isogroup00079  length=345  numContigs=3
AGTATATAaGAGACACTGTGGTACACAAGCAGGCAGTGCTATTACAGTAACAAGATGCGT
CTTCTGATTTTGTTGTTTATTTGCTACTACTTCGCAATCAGCTTTGTTCAAAGTCAATGC
GGCCCAAATAAGATTTATAGTAATTGCGCATCTGCGTGTCCTCGTAGCTGCGGAGATGAT
GGTGGTCCTGTTATCTGCCCTGCAGTTTGCCGGATTGGATGTACTTGTAAGGCTGGTTAT
GTTTACAAGGGTGACAAATGTGTCCGTCCAATAGATTGCTAATCTTTtAAAAACTTtCCA
CTCGTTTtGTTTTTTGTAACTTGAAGTAAATAAAACATAAAAAgT
>isotig00289  gene=isogroup00079  length=406  numContigs=2
AGTATATAaGAGACACTGTGGTACACAAGCAGGCAGTGCTATTACAGTAACAAGATGCGT
CTTCTGATTTTGTTGTTTATTTGCTACTACTTCGCAATCAGCTTTGTTCAAAGTCAAGCC
aGCAGGCCGCCTTTTTTCGtCTAGATGGCACTCCGGAAACGGCGTAATGTCTGATAAATA
CATGTTGGCAGTGATTGTAGTCCACGGCTCCGTAAACTTCGCAAATAAGTCACCTTTCTG
ATCCcAGAAGACGATAGCCATGGTCTTTCTGTTGCTGAACGTTTGTTCGAGCATTttGGA
TTTGTTTGGAGAATTTGGTtATTATATAAAaTCCAAATTTCATCTGCTGATGTATGGAGC
AGTAAAGAAACTCTtCTCAAAaCGCATGGAACAGACACGACGAGAG
>isotig00290  gene=isogroup00080  length=316  numContigs=3
TACTAGAGTTGAAATCATTATGAGCGAAGATGAAACTATTTTCATTTTGTATTGTGTTTG
TAtCAATTTTtACTTTGCTTTtAAGTGATGTAGTAGGCCAGTACGCAAATCGTAAAGACG
AGGAAGCGCTTACAACAATGAAAaGAACGGCAAGAAGAATTATtCGTGCTTACCAGGCTA
TAGACGAGTAAGTGGGCGTTGTCTAAAAGTACGTCACAATCGCTTGAAATAAGGGCTCAC
GACTCGTTCGTTCATGTGGAATAATTTTCGATCTGAaTTAAAAaTtGTATGTAAAAAaTA
AATCAAATGACttACC
>isotig00291  gene=isogroup00080  length=265  numContigs=3
TACTAGAGTTGAAATCATATTATGAGCGAAGATGAAACTATTTTCATTTTGTATTGTGTT
TGTAGCAATTTTTACTTTGCTTTTAAGTGATGTAGTAGGAAGAAGAATTATTTCGTGCTT
ACCAGGCTATAGACGAGTAAAGGGGCGTTGTCTAAAAGTACGTCACAATCGCTTGAAATA
AGGGCTCACGACTCGTTCGTTCATGTGGAATAATTTTCGATCTGAATTAAAAaTtGTATG
TAAAAAaTAAATCAAATGaCttACC
>contig00630  gene=isogroup00081  length=1042  
TAATTGTGTTCTTTGACAAaCACAATTATCTttAGATTTTTACCTTtCAATTAATTATGA
TCGAGGCTGTTTTCTAaCTAATAAAATAGCATTGGCCGCGTTTCTATATCAAACATTAAA
AGTTCTGATTATGTGCGCCCTTCTGTCCGGTAAACACCACCAAACTTAATGTTTATTTCA
AATTAGTTTGTGCCGCGGTGCCGCGCAGAtAATCTATtCTTTTtGaCGGAAATTTAAAAa
CAAAATGTAATATAGAAAAGTTATCCATATTAATTAAAaTAATGGAtAAATCTCTACACA
TGTTTTGAAATTACTAAAaCTTGTATTGCTTATTCTTCTTACAACAGTTTCAAGCACTAC
TTTCACTCTCTTTTCAAAGTTCTTTtAATCTTtCCCTCACGGTACTTGTTCGCtATCGGT
CTCTTGCCAGTATTATAGCCTTGGATGAAAaGTTTACCACCCAATTAGGGTTGCAATCTC
AAACAACCCGACTCTAAAAaTATTATAAAATTTAAACACGCTTTTGCCTTCGTAAAAAAa
TACAAAAaCAAAAGCGAGCCTAATACATCCTTATAGTGTGAAGACAGAGCTGCCCGCACC
GCGACGGAGCTTtGACACTCCGCCcAGCCCGGCCAGGCTCCCGAATATCGAACATTtATA
TTTTtAATTTGGCTTTGGAAAAATTAGAGATCAAATTAAaTTTAAACGGGACTTCCACCc
TCTTTGATGTTTtAACTCATAAaCAAAACTTTAATCTCGTTTCGATAATTCACAAGGAGA
AAATGTATTTtGAGAAAGTACAACTCCAATTtAATCACCTTAAAAAGAaGGCCTTCTGCG
CCGCCGAGACAGCACACAATGCCAACAAAAAaTAaTTtGGCTTGGCTGTTACACAaGTCA
AATCGGCTTTACAAAATTGGATTTtAACTTTGGGCTATTTCCTTGTTCCcTCGCAGGTAC
TAGAGGAATCCTaGTTAGTTTCTTTTCCTCCGCTtATtAAGATGCTTCAGTTCAGCGGGT
AAGTCTTACCTGATTTCAGATT
>isotig00292  gene=isogroup00082  length=13282  numContigs=2
TCCAATTCTACAATCTACGCGTATCAAAACTGTATCTGATTTCGGCTTTGTTGTTATGGA
CATAGCGTACACACaAAATCATGACTCTGGCGAATATGTTTGCAAAGCCAGTAATGAATA
TGGcGAAGACTATACTAAAGCTACTATTAATGCTTATGGTAGAAGTGGTGTATTCACAGA
AAGTTTGCAACCtGACTCTTTAGCTAAAaTCAGAGAACTTGAAAGCTACCAAGTACAGCA
AACTCAAGTACAGGCTGCGCCAATTACTGAACCTCCTAAATTTATCACACAAATAGCTGA
CATTACTaAACTCATTGAAGGGCaAAGTGCtCACTTtGAGGCTCGTTTGACACCAGTCAA
TGATCCTGATCTTGTAGTTGAATGGTATTATAATGGCAAGAAATTGCCACATGGCCACAG
ATTTAGAACATTCCATGATTTTGGAATTGTTATTTTGGACATATTGTATTGCTACGAAGA
AAACTCTGGTGTATATGAATGCAGAGCATACAATAAATTCGGAGAGGATTCTACTAAAGC
AACACTGAAATGTACATCCAAAACGAACTTAATCCTGACCTCGCAACTCCCGCGGGgCAT
GGAGGGaGGTTTAGAAAAGATCCAGACCTTGGAAGATTCGtTAATCCGAATaAaGGAaGA
GAAAGAAACTGAAGAACGCGGTAAAGCTCCAGTGTTCACAGAACCCCTATCTAACATTGA
TAaTCTCCGAGAAGGTGAAAGCGCTCaCtTtGAAGCTCGTTTAACTCCAACTGATGATCC
aAAaTTGAAAGTAGAGTGGTATTGGAACGGTAAACCATTAAAAaCTGGTTCTAGATTCCG
CACATTCTGCGACTTTGGCTTTGTCATTCTTGAAATCTCACCGGTATATCCCGAAGATTC
CGGTGAATAtTCTTGTAGAGCATTCAATGACTACGGCGAAGCTGTAACAACATCTTCCAT
GAAAATACAAGGAAAGAGAAGCATTATCCTCGAATCTCAATTACCACAAGGAATGGAAGG
TACTATCGACAAAATAGCGGAACTCGAaGGTTTGGGAGTAATACAAGCTCAAGTAGCTCC
AGAAGAAGATAccGGTCGACCACCAGAaTTtAtTACAACTCCATCAGATTTACAACTATC
AGAAAaTTCTTtAGCTCACTTCGAATGCAAGTTGCAGCCcGTAAACGATCAAAGTATGAG
AGTGGAATGGTTCCATAATGGAAAaCcATTATGGGCTGGTTCCAGAATCaAAaCTATTAA
CGAtTTtGGaTTTGTAATCCTCGAAGTAGCTAATGTTtACCAACGCGATTCAGGCTTGTA
CACGTGCAAGGCAACAAACAAACACGGCGAAGCAACGGTTTCCTGCAAATTGCAAGTTCG
TGGAAGACAAGGTATAATCATGGAGCCTCAATTACCGGCTAAcTTCCGCACAGGCACAGC
AAGCATTCAGAAACTCGAAGAAGATTTGTACAAACGAGAAGAAATTACGACAGAAGAAGA
AGTGCCAAATCCTCCCaAATTTACGGTAGACATCAAAGATAATGTCGATGTACCAGAAGG
TGGACCACTTCACTTTGAtTGTAGAGTCGAACCTATTAACGATCCTACAATGCGTaTTGA
ATGGTTCCATAaCGGGCGTCCATTCGCTACTGGATCAAGAGTGCATCAGCTTAACGaCtT
tGGTTTCATTGCTTTAGACATCGATTACTCCTACGGGAGAGATGCAGGTGAATACATTTG
TAGAGCAACaAaCaAaTGGGGAaCaGCTACTaCTAAAGCTACCGTTaCTaCCACTTCCAA
ACGCAATATTGACTTCGACTCGCAGCTTCCATCTGGAATGAGTGCTGAGAAACTCAAGGA
ACTCGAAAAAGGTAAGGTGTCGGAAGCTCCGAAAGAAGAGGAACCCGCTGGTCCACCCAA
ATTCATTACACAAATTGAATCAGCCACTGTTGAAGAATCAGAATCTGTCTTCTTTGAATG
CCGCGTTGAACCTAAACACGATTCAAATCTACGTATTGAGTGGTACAGAAATGGTAAATT
ATTACCGTGTGGTTCTCGCTATAAAaCCACCTaTGaaaTGGGCTACGTGTCATTGGGTAT
TACTTACGtTTATCCAGAAGATTCCGGAGAGTATGTATGCCGAGCTGTAAACAACTTTGG
TGAAGACTTCACTAGAGCTAGCGTATCATGTAAAACCATACCTAGCATTATCTTGCAGAA
CCAAGTACCAAAAGGTATGAAGAGATCCGAAACcCTGATGCAAATGGAGGCTGCTATTAA
GaAaTACACCTCCGAAATCCATTTAACCGAGGAAGACCTATACGATGCAGAAAAGAAGCA
ACCGCCAAGGTTTGTTACACAAATACAAGACCAGACTGAACTGGTAGAAATGCAATCTAC
CAAGTTTGAATGTCAACTGGCTCCTGTTGGCGAtCCAAATATGAAAGTTGAATGGTTCCT
TAATGGaAAaCCACTTCCACAtaAAaTCGTTtCACTCCAATTTACGATTTTGGTTATGTC
GCTATGAACTTTGGTTGGGTATATCCTGAAGACAGCGGAGAATATGTATGTCGTGCTACT
AACCTCTACGGTAtGGACGAAACCAGAGCTATAATTAAAACAGCTGGTAAGCCTGGAATT
ATaTaCGAaTCACAATTGCCCAAAGGCATGAAAAGTATTGAGAGAATACGTGAAATGGAA
GCTGCGTGGCAAGTTGCACCTGACGAGCCCGATGaaGATACCAAGCCAAGATCaGCACCG
CtGTTTGTTaGTAAACCAGAACCATGTACAGTTGAAGAAGGCGAATGGGCTCGCTTCTGC
TGCCGTGTAACAGGTCATCCACGTCCACGTGTaATGTGGCTGAttAACGGACAtACAGTA
GTGAACGGTTCGAGAtACAGGCTCACATACGATGGCATGTATCATTTAGATATACCAAAG
ACAAGGCAATATGATACCGGAAAAGTGGAAGTAATCGCgAGAAGTAGCGTAGGTGAAGCC
ATTGCTGAAACAGAACTGAAAGTTATACCAAGACATGACGATTATAGAGGAGTACTCAAG
AATTCACCAAGACCTTGGTaCGAtatCGAACtACAACAGTaCCAAaGaGAACGCCAaGAC
ACCGAaCTCGAGCGATAtTTCGACGaACGcCaCCaaTaTCaACAAACTAGTGCTCATCCG
GCTCTTCATATTCTTCAAAGACTTCGTAAAGAACCCGCCGaAGCTGaATGGCaACAAGCa
GTaaAAAcAAAGaAGAACGAAGaAtaCtaCaAtaAACtTCaAGAACTCGAAAaCGAaCAa
GTtACcAGaGAaCTtAaGCaCAGAGAACAATCACATCAATTTGCTGTTCCTGGTGAAAAG
ATTGTCGCTAGCACTATTGCTAAAGGCATGGCGCAGAAATACGAAGACAAACTAGAACAT
CAAGAAGAAACAACAAAGAAAGAAATGTACTCCCAGCAACAACTGAAGAAAACTGGACTA
CGTGATATTAAACAGCACAGTACGGAAATTGAAaTTGACTCCAAAAAaGGcGGtTaCCCA
CCAGAaCCAGCAGCTTCTGCtGTCCACGGAAGAGAAGTTTATGTAACCAAACAAAAACAA
ACACAAAAGGAAACTATCGGCGATACTGAAATTACTCGCaAAATCACtGCTACAGAGACA
ACAGACGTTGAACATAAaGCTaTGGCgGAAGAGCGTTTGGTTCAGGGACAAGTATTACCT
ACCAAACCTCCATTCTTCACAAAGAAAATCCAACCCGTGAGAGCATTTGAAAACGATTCC
GCCAGATTTGAaGTAGAATTCGACGGTGATCCTTTACCAACAATtAAaTGGTTCCGTGAA
GaatTTTtCCAatTACTaGCTCGCCAGAtTTGAAGAtTTACACCTTCAGCACTAAATCCA
TTCTCCAAATGAGACAAGTATTCATGGAAGATTCCGGAGTATTTACCGTAATTGCCGAAA
ATCGTGGAGGCTCGGCAAAATGCAGtGCTaATTTAGTCGTACAAGAAAGAAGACGCAGCG
GAAGAaCaGGtCCTATCCCACCAAGCTTTGTCACCACTGTCCAGAATACCACCGCTAACG
CAGGACAATTAGTACGGTTTGACGCTCGAATCAaTGGTACTAaaCCAaTTGaCGtAtATT
GGCTAAAaGACGGTAAGAAGATTTCCCCATCTGACATCCGCTATAAATCCCTGGAGGAAG
ATGAAGTATACACGCTACTCATCATCGAAGTAGTACCTGATGATTCCGGAAAaTATGAAT
GCGTGGCCATGAACAAAGCTGGCGAAGCTAGATGTGaAGCaGAATGCGTTGTTACTGCAC
CTGCTTCTCCAACCAAGCCCTCGaAGCCAACAACaCCTGGTGCTGAGAAACCTCCAaCtG
TCGtAGAaCCGTTGAAGAatCAAaCGGTTCGttGAAGGtCAAGTTGtCACCTTCaAATGT
AAAATCACCGGTAAACCCACTCCAACCATTAAATGGCAAAGAGGAGACAAAGTAATTAAG
CCGTCGAAGTaCTTCCAAATGCTACAAGAAGGCGaAAACTATACGCTGAAAATAACTGAA
GCGTTCCCTGAAGATGAAGGTGTTTACAAATGTGtCGCTGCAAATCCAGCTGGAACTAAC
GAAACACAAGGAACTTTGAAGGTAaCCGCCGCGGaGGTCCaGGaGaCATTaCCaACtCTG
ACGaAAATGaAAGACGTCATcGTACCAGAAGGCaGTCCgGCACaATTTAAAACTACAGTT
ACTGGAAAACCTAGACCCACCATTCAGTGGTTAAGAGAAGGATTCTTAATTCCGGAATCG
CCAGATTTTCAGATGATTCATGAGGGTAACAAtGCCGtTTTaCtGAtCtCCACTACGTAC
GaaGAGGACTCTGgtGtATtCaCGTGTCGCGCCACGTCaTCAGCAGGtCAAGTtGAGCAG
TCGGCTAAATTAATCGTCaaAAAACGaCCTGGAAAAGTATACAGAACTCCTGTGAGTGAT
CAAAAaGGTCAACTAGAGCAGCAACCTCTTCCTAAATCACCGCAAGGCACAAAGAaGGTC
CAGGGCAACAATTAGCTGTAGATGGAATTGGTTCACAAGAGCAACCGATGGATGGGGAGG
CGTTGCCTATGGGAGACGAGACCTTACCATGGAGATGCAAAGGCAAACCAACACCGCAAA
CGCCTTGGCGTAGCATACCAAGTGAACAAACCAAACAAACTAAGCCGGACGGTACAACAC
CTAGACGTAGAGATAGCTCGTTAGAGCAGCAACGACAGAAACCCGAAGTTATTCCTTGGA
CAGAAGAACCAATAAAATTAAAAAaGACTCCTATAGAGTTTAAAGAGGTTCCAAAGGAAA
CTCTGGAAGACGTACAATTAAAACCTACCGTACCAGAAAAGCGTGATATTTCAGTACCTA
GCCTGGAAAAAGTTGATCTAAAACACAGAGCGAAAGAAAAaGAAGCTATACCAATAACAA
AACAACAACCACGACCTACCACTGCAGACATTAGTACTGATGTCTTTGATGAACCAGAAA
AAaTAGGATGGCGACAACCTAGAGCAGAGACGCGACCAGAAGAAATACCACAAAAaCCCG
GAGAGGATCAACAACGTGGACCTAGAGACAGATCAATAGGTAAACCTGAAGAAGTACCTT
GGAATCAACAAGAAaTTAAACTCAGGAAAaCACCAATTACTAAAAaGAAATACCAAAaGA
AaCCCTTGAAAaTGTACAaCTGCAGCCAATAGAAaCGCCTACCGATTCACAACTTACACC
TGTAAAaCCCTCCACAAaGGATAAaTAATCACAAAAAaaGAAGAAGAAATTTGGACACAG
GAAGATAAAGTTACTAAAGAAAaGACCATTACACAGCACGAAAAaGAAAaGCAATTAAAA
CAAGAAGTAATTAGCACAGATGACAGCACAATATTGACTGTTGAAACTTTAACAAAaGAA
GTAACTAAACAACAAGAGACGATCAAAGATGTGTCATCGAAATTCTGGGACTGGCGAAAA
CAACCACGGGGAAGTGAGGTTAGTGAAGAAGATATTGCTTTAGTTGATGGAAAGCCAAAA
AGACCTAAAACGGAACTGCTACAAAGAGAAGAGCCAATACCCTGGAATCAACAACCAATA
CAATTAAAGAAAACACCAATAATTCATAAAGATGTAGAAAAGCCAACTCTTGAAGATATA
ACTTTGAAGTCTGTTATTCGCCAAAGGGATGAAAGTGTCTTGGAAGAAATCGAAACAAAa
GAAGATTCAGAGAAAACAACGACTAAAGAAAaGAAAGTCGATATAAAAaCCGTTAAAaTC
GCTGCTTCGGATGATACGACAATTTTGAAGGTCTCAGAAGATGTATCAGAAGAGCAGAAG
TCGACCAAAACCAGTGAAAAAACTTGGCGCAAACCTAGAATGCAAGAAAAaGCACCGGAC
GAAAAGCAAATAGTACAAGAAGAAACTAAAGAAATTGAAGAAAAaCCAAAaCCAGTGCCT
ATTAAAaCTTTACCACAAAAaGAAGAGCCTGTGCCATGGAACAAGCAAACAATTAAGCTG
AAAGAGACACCAAAAGAAAAaGGAACGCCTGAAAAaGATGAACTAAAAGAAGTTGACTTA
AAATCAATACGCAAAGATTCATTGACAATTATAGAAAaGGACAGAGAAGTAATAATCACA
ACAGAAGATAAAACTCTTCTCAAAATGAAAGAAAGCGTAAAAaCAAGAGAAACGCTTAAA
GGCGAACCAAAAGATTGGCGTACACCTATGAAAGATGTTCGGGAAATTGATACTGTAAGT
ACTGAAGATGCTTCGTTCTTGAAAATAGATGAAACAGAAACTGTTGAAAAAaGGGAAGGG
ATATCGAAGGATGAAATTAAGGAATGGCGCAAACCGAAGACACCTGTCGAAACTATAGAA
GCGCCAACCCAAGAGCAAATTGAAGATATGGGCATTACAGGAGTAGATAAAACAAAGAAA
CCCACGAAAGCTCTCCCAAAAGTCACAGAATCTATACCTTGGAATAAACAACCGATTAAA
CTAAAACCAACACCTAAAGATGCAAAAGTAATAGACAAAACAGAATTGGAGGAAGTAGAA
CTTAAACCCACACGAAGGGATTCAATTCAGAAAACAGATGTAATAAGTACCCAAGACGAT
AAGACAACTCTTAAGATAGATGAGCTTGAAACTGAATCAAAGCAGAAACCAAAaGAAGAA
ACTAAAGACTGGCGTAAGCCTAAGAAGCCTACAGATAGACCAGAAGCAAATATTATTGAA
AAaTCGGAAGACATATCAATCTTCCCGGTAGATGAAAGGAAACCTGTTGAAGAAACAGAA
GCGTCGAAGGATGAAGTTAAAGAATGGCGCAAACCTAGAAAAACCGATTACGTTACAGAA
AGCCAGATAACAGACAAAGTGGAAGATACCGCTACTACTGGAATGGAGGAAAAACCAAAG
AAACCGACAAAATCTCTTCCAAAAGTCGAGGAACCTCTCCCTTGGAATAAACAACCAATT
AAATTAAAACCAACACCCAAaGAAACAAAGACAATTGATAGAACAGAATTGGAGGAAACT
GACCTGAAACCTACTCAGAAAGAAAGCGTCAAGGAAGCAGTAGTAACTATGCAAGAAGAT
AAAGTTACGCTTAAAACGAATGAAGTTGTAAGCGAATCACAGGAAAAaCCAAAaGAAGAA
ACAAAAGATTGGCGTAAACCTAAGAAACCCGTGGATATATCAGAAAAGGTTATTGTTGAG
AAATCACAGGATATATCGGTACTTAAAGTTGTTGAAGCGGAAACTATTGAAGTTAAGGAA
GAAGTAGAAGTACTAAAAGACGAAATTAAAGAATGGCACAAACCTAGGAGACTTGCTGAC
GCTGTAGAAGCCCCAATTGGAAAAGAAGTTGAAGATATTATTACAGTAGACGAGAAGCGT
ACGAAAACTCTTCCGAAAGACGAAGAACCTATACCTTGGAATAAACAACAAATTAAATTA
AAACCAACGCCTAAAGATGCAAAAaTAAAAGACAAAACAGAAATAGAAGAAGTAGAACTC
AAGCCCACACGAAAACAAGAGCAAGATGATAAGACAACTCTTAAAATAGATGAGGTTGTA
ACTGAATCGAAGGAGAAACCGGAGGAAGAAACAAAAGATTGGCGTAAACCTAAGAAAaCC
AAGGATACAGAGGAACAGATTATTCCTAAAAAaTCAGAAGACACGCATGTTCCTTCAATA
GATAAACGAGAAACTGTTGAAAaGAAAAAGAAATACCAAAGGATGAAGTTAAAGAATGGC
GCAAACCTAGAAAAaTCGATGAAATTACAGACGTTCCAATACAAGACAAAGTAGAGGATA
CCACTACTGGAATGGAGGAAAACCAAGGAAACCTACAAAAGGTATtCCAAAaGCTGAAGG
GCCTGTCCCATGGAATGAGCAACCAATTAAGTTAAAGCCAACGTCTAAAGAAACAAAAaC
AATTGAAAAAACAGAATTGGAAGAAATCGAACTCAAACGTATTCAGAAAGATACGATCCA
AGAAGCAGAAGTAaTAAATGCACAAGACGATAAGATCACATTGAAAACAGATGCTATTGT
GAGTGAATTAGTAGAGAAACCGAGGGAGGAAACAAAAGATTGGCGTAAGCCCAAGAAACC
TAAAGAAACAACAGAAAAAaTGCCCGTTCAGAAATCGGAGGATATATCGATGGTTAAGGT
TGACGAAGCGGAAACCATTGAAAAGAAAAAGAAATATCGAAGGACGAAATTAGAGAATCA
CCCAAACCTGGAAAaCCCAGTGAAGCTGTAGAAACCCCGACTGCAGAACAAATTGAAGAT
ATTACTACTGCACTTAAGGAGCAAAAAaGGAAaCCCGAGAAAGCTCTACCAAAAGTCGAA
GAACCTCTGCCTTGGAATAAACAACCAATTAAATTAAAaCCAACGCTTAAGGACACAAAG
ACTGTAGACAAAACAGAATCCGTGGAAGTAGAACTTAAATCCACTCGAAGAGAATCAATT
CAGAAAaTGGATATAATAAGTACCCAAGTTGATGAGGCAACTCTAAAGACAGATGTAACG
GAAACAAAAGAGAAAACAAAaGAAGAAACAAAAGACTGGCGTAAACCTAAGAAACCGGAA
aCAGAAAAGATCGCCATTGAAAAaCCAACGGATATATCAATGCTTGAAACAGACGAGTCA
AGAACTGTGGACAAAaTAAAaGACACACCAAAaGATCAAATTAAGGAATGGCGCAAACCT
CGAAAACCCGAGGAAGCTGTGGAAGCTCCAATACAAGAACAAATTGAAGATACTACAATC
CAAAAGAAACCCACGAAAATTCAAACTATCAGAGATACAAAaGTAGCGCAGAAAACAGAA
TTGGAAGAAATTGAGCGTAAACAAAaGCGAAAAGATTCGATCCAGAAAACGGAAGTAGTA
GAAAAACATTGATTAGCGAAGAGAAAAAaGAAACTAAACCAAAGGACGTTGCAGAAAAGA
TACCTGAAGATACAACGAAAAAGCGGGAGAAACCAGAAGATATTATCGATACAACTAACG
TTGAAGATATTTCCTTATTGGAAaTAGAAGAAGGTGAAGTAAAaGAGAAATCGAAAGACG
AAATTAAAGAATGGCGTAAACCGCGTAAATCTGAGAAAACAGAAATAGTTCCAAGTAAAG
AAGACGTACCTACAACTGCAGACCGCAAAAaGCCTACAAAAGGTGTACCCcTACAGGAAG
AACCTACCCcGTGGAATAAACAACCTATCAAATTGAAACCGGCCTCAAAAGACAAAaCTC
CGATTGAAAAAGTTAAaGTAGAAGAGGTGGATCTTAAACCAATTCGTAAAGGTTCAATAA
AAGAAATAAAAaCCGAAAGTACAGAAGAAACAGATATTACAGAAATTAGGGATATAGTTA
AAtCAACAAGGGAAATGCTGCAGGAGAAACAAGTTGAAGTGGAACAAGTAACAGCAGAAA
TTCCAAAGGAGATTAAAGAAAAAGAAGCTAAACCAGCGAAAAAaTTGGAAGAACCGCAAA
AaCCCACAGATGAAGCAAAACATTGGCGTAAACCCAGAAAGTCTGAAGACGTATCTGCAA
TTCAGGAATCACAAAAaCCAGACGAAACAAGACTACAGGAAGAACCGAAAAAaCCTAAAA
ACCTGAAGATATAGTAGATGTAATTGAACATAAACCAATTAAAGAGATACCAACAGAGTT
GACATCAGAGAAATCTGATGTGGGTAAACCTGATATGATTCCGTCAGAACTAGAGAAACC
AGAAAAGATTATTAAAAAaGATACTAAAGAGGTACCAACCGACAGACAATCACAGGAAAA
AGACGAAATTCCATGGCAAAAGGTTCAACTAAGGAAAACCATCAAACAGCCAAAAGAAAC
AACAACTGATACCGTTGAGACAGTAGATCTGAAACCAATTCAAAaGGATTCAGAACATAC
AACAAATGTTGAGGAAATAACAGAAAAGCACGAAAAACCTGACAAAACAAAGAAAGAAGC
TCCATTAGATCGTCTGGATATTCTTGAGGAAGTAATAACTGAAGTAGAGGATAAAATTGT
ACTCAAAGTTGACGACAGGGTAAAGAAACCAAAGGAAACGATTAGGCAGCCCGAAGACCA
AAAGCCTGATCAaCAAATCAAAGAAGAAGACAAATTTCCAAAAGACAAGAAGATTACAGA
GGAAAAAATTCCCGATAAGGTTAAAGAAGAAATTGATAAATTCATCCAACCTATAGAACA
TAAAGAAAAaTTGAGAAAATCATCAATAGAAGAAACGATAGAAGACATAACACTTAAACC
AACTCCGAAAACACAAAAaCCTGAAGTTGAAAAaCAACCTGAAATCGTAGAACTAAAACC
TATTACAAAACCTGCATTAGAAGAGGACAAACAACCAAGTGTCAAAGGAAAACTGGCGCA
ACCAAAAGAAAAaGTTGCAACTGTACCGGACGACATAGAAAACTACCAGCCAGAAATTAT
TAAACAGCTTAAAGATCAAAAaCCAGAAGAAAAaGAGGAGGAAGCAAAaCCATCAGTTCC
GTGGAGACAACAACCTAAAGCAAAACCAAAAaCTGAACTTGAAGAAGTTCCAAAACTAAA
aCTAGGTAAAGGGAAATTACCAGAAGACAAAGAAGTCAAAGAAGAAGTTGTATTGAAGCC
AATACCTAAAGATAGAAAACCTGAAGAAAAAaCAGTAGGAGAAGAAAAaCTAGTCGACAA
AGAAAAaGTAGATATTCCACAGCAACCGACTGAAGGCGAAATTCAACCTGAACTAGTTAC
GAGCGATAACATAACCGATAGTAAAGAATCCGAAAAACCAGACACGCAAACTGCAATAAC
TAAATCAGAGGAAGAACTTACTGAACAAGTGCCTAAAACGCCATGGCGCAGACAACCGAA
AGAGAAGGTTGATGTACCTGAAGAAGAAAAGGAATGGCCTAAAGGCAAACGGCGTCCAAA
AGTACCTGAAGAAAAGGAAGGGGTAGAATTGAAACCTATTTCGAAAGCAGTTTCTGAAAA
aGAAGACGAGACAAAGCAGGTTGACAAGCCGAAAAAaGATAAACCACTACCAACCAAAGA
AGGCAAAATACCAGATATCCAACTCCAACCAACGCCCAAAGCAGAAAAaTCAGAAGCAAT
TGAAGAAGATGTACCAAAACCTGCACCCTGGAGGCGTCAACCAAAATCAAAATTAGAAGA
AATCACAAAaGAAGTACCAAAaCCGGAAGAAGTCAAAGAGGAAGGAGAAATAGATAAACT
AACTGAAAAAaTTCCTGAGGAAATAATCAAAGCGCCGCAACAAAAGCGACCAAAaGAAAA
GATTGATGTCTCTGAGGAGGAAAGGGAACAGCCACTAAAACCGGTTCCGGAAAAAaCCAT
TGATAAGTATGAAAAaGAGATTCCCGAAATTCAAGATCTTCCAGAAGCAAAAGAAGATAT
TCCGCTAGAGGATAAAAAaTCCATTATCAAAaGGAAaGATAAACCTCAAAAaCCTACAGC
CATTCGAGAGGAGAAATAGAGGATATAAAACTAAGACCAACTCCCAAAATTCAAAAACCC
AAAGAAGAGGAAGCTGTGGAAAGTGTAGACTTGAAGCCTATTCCAAAAaCCACTGTGAAA
GAAAGAGAAAAaCCTCTTGAAAAaGAGAAACCAAAGGAaGAGAAACCATTGATACCAAAG
GTTCCCGAAGATTTAGAAAAaTATGAACCAGAAATTTTAGAACCGTTTGACGAAGAACAT
CCCGAAAAAACAGAAGAAGAAGTTATACCGTCAGCACCATGGAGACGCCAGCAAAAaCCA
AAACCAGAGAAAATACCAGAAGATGCGCCAAAATTAAAATTAGGAAAaGGGAAAaTACCA
AGCCTTGAAGAAGAGAAAGAAGAAGTTGTATTAAAACCTATACCAAAGGATAAAAaGCAA
GAAGCGGTAAAACCAGACAAGGACAAATCACTCGATAAAAAGAAaCCGATATCCCAAAAa
GAGAAACTGAAGGAGTTCAATTAAAACCCGCACAAAAaGATGAAGTAATAGATACAAAaG
AAACTGAGAAGCCCGAAGATGTCTCTCCCTCTGAAAAaGTACCTGATGAAATTCCTGAAA
CAACGCCTAAATTACCATGGCGCAGGCAACCAAAATCGGTAGAAAAGAAACCTCAGGAAG
ATATAAAATGGCCGACGGGCAAGAGACGGCCAAAGATTCCAGATGAAGAAGAAAAAaTTG
AATTAAAaCCTATTCCTAAGACAGTCCAGGAAGATCAAGATACAGAAAAaGAAGAATATA
TCAAAACTCCCGTTGATGCTGTTGCGCCcAAAGATAAAGAAGCTAAGGATGTAATCAAAT
TCAAGCCAGAAGATAAACCTCAGCCACTAGAAGAAGAAAAaGCTCCTTGGCGTAAAACGC
GAAGGCCCAAGCCAGAAGAAGTCAAACCGGAGTTATTCCCTACAAAATTaGAAGACTTTG
AAACTAAACCAaCTGACTCGCAGGAGGTAAAaTCGGAAGCTGCAATTGTGCTTaTTGaGA
AAAAaGAaGTTGTAGAaGAAGTAAAAGAAGAATTCCCAGATGATACTTCTGAGGACCAAG
TGTTCaAAAAGGaAATCCAAGTAGATATAGTTTCTAAGAAAAGAAAACtGAACACAGAAA
AATTGTACAATTTGATGATgaccaacctctgcctgaattggaaatcatatcccaaaaacg
tacaactcaaggtcttgataaggttgcagatgatgaaataaTTGAAGACGTCGAAGTtAC
AGAAGATaaaCGTACCGTCCGg
>isotig00293  gene=isogroup00082  length=5297  numContigs=2
TCCAATTCTACAATCTACGCGTATCAAAACTGTATCTGATTTCGGCTTTGTTGTTATGGA
CATAGCGTACACACaAAATCATGACTCTGGCGAATATGTTTGCAAAGCCAGTAATGAATA
TGGcGAAGACTATACTAAAGCTACTATTAATGCTTATGGTAGAAGTGGTGTATTCACAGA
AAGTTTGCAACCtGACTCTTTAGCTAAAaTCAGAGAACTTGAAAGCTACCAAGTACAGCA
AACTCAAGTACAGGCTGCGCCAATTACTGAACCTCCTAAATTTATCACACAAATAGCTGA
CATTACTaAACTCATTGAAGGGCaAAGTGCtCACTTtGAGGCTCGTTTGACACCAGTCAA
TGATCCTGATCTTGTAGTTGAATGGTATTATAATGGCAAGAAATTGCCACATGGCCACAG
ATTTAGAACATTCCATGATTTTGGAATTGTTATTTTGGACATATTGTATTGCTACGAAGA
AAACTCTGGTGTATATGAATGCAGAGCATACAATAAATTCGGAGAGGATTCTACTAAAGC
AACACTGAAATGTACATCCAAAACGAACTTAATCCTGACCTCGCAACTCCCGCGGGgCAT
GGAGGGaGGTTTAGAAAAGATCCAGACCTTGGAAGATTCGtTAATCCGAATaAaGGAaGA
GAAAGAAACTGAAGAACGCGGTAAAGCTCCAGTGTTCACAGAACCCCTATCTAACATTGA
TAaTCTCCGAGAAGGTGAAAGCGCTCaCtTtGAAGCTCGTTTAACTCCAACTGATGATCC
aAAaTTGAAAGTAGAGTGGTATTGGAACGGTAAACCATTAAAAaCTGGTTCTAGATTCCG
CACATTCTGCGACTTTGGCTTTGTCATTCTTGAAATCTCACCGGTATATCCCGAAGATTC
CGGTGAATAtTCTTGTAGAGCATTCAATGACTACGGCGAAGCTGTAACAACATCTTCCAT
GAAAATACAAGGAAAGAGAAGCATTATCCTCGAATCTCAATTACCACAAGGAATGGAAGG
TACTATCGACAAAATAGCGGAACTCGAaGGTTTGGGAGTAATACAAGCTCAAGTAGCTCC
AGAAGAAGATAccGGTCGACCACCAGAaTTtAtTACAACTCCATCAGATTTACAACTATC
AGAAAaTTCTTtAGCTCACTTCGAATGCAAGTTGCAGCCcGTAAACGATCAAAGTATGAG
AGTGGAATGGTTCCATAATGGAAAaCcATTATGGGCTGGTTCCAGAATCaAAaCTATTAA
CGAtTTtGGaTTTGTAATCCTCGAAGTAGCTAATGTTtACCAACGCGATTCAGGCTTGTA
CACGTGCAAGGCAACAAACAAACACGGCGAAGCAACGGTTTCCTGCAAATTGCAAGTTCG
TGGAAGACAAGGTATAATCATGGAGCCTCAATTACCGGCTAAcTTCCGCACAGGCACAGC
AAGCATTCAGAAACTCGAAGAAGATTTGTACAAACGAGAAGAAATTACGACAGAAGAAGA
AGTGCCAAATCCTCCCaAATTTACGGTAGACATCAAAGATAATGTCGATGTACCAGAAGG
TGGACCACTTCACTTTGAtTGTAGAGTCGAACCTATTAACGATCCTACAATGCGTaTTGA
ATGGTTCCATAaCGGGCGTCCATTCGCTACTGGATCAAGAGTGCATCAGCTTAACGaCtT
tGGTTTCATTGCTTTAGACATCGATTACTCCTACGGGAGAGATGCAGGTGAATACATTTG
TAGAGCAACaAaCaAaTGGGGAaCaGCTACTaCTAAAGCTACCGTTaCTaCCACTTCCAA
ACGCAATATTGACTTCGACTCGCAGCTTCCATCTGGAATGAGTGCTGAGAAACTCAAGGA
ACTCGAAAAAGGTAAGGTGTCGGAAGCTCCGAAAGAAGAGGAACCCGCTGGTCCACCCAA
ATTCATTACACAAATTGAATCAGCCACTGTTGAAGAATCAGAATCTGTCTTCTTTGAATG
[truncated: 15,306,338 more chars]
