# Supplementary material for: Insights into the Development and Evolution of Exaggerated Traits Using De Novo Transcriptomes of Two Species of Horned Scarab Beetles
Source: PLoS One. 2014 Feb 20;9(2):e88364. doi: 10.1371/journal.pone.0088364 (PMC3930525; doi:10.1371/journal.pone.0088364)
Supplement: Sequence Data S2 — Onthophagus nigriventris assembly. (FASTA) [file pone.0088364.s008.fasta]

>contig00007  gene=isogroup00001  length=1856  
CCCATTCTTTTTttGTGCATATTGCACATAAAGATAAATAAAAATCATGTGCAAAAAATC
CCCACAAAGATATCAGAACAGTTTACATTTACATTTAATTATAATTACTTACGATTTTTT
TTTtCATTGTAACATCGTcACATCCACGtATTTATTATTTTATTAATTCGCTTTTCGTTT
TTtACGTTtACGACTAGAGTTTTTtCTTGTATGTATTTTTTtATTAATATTTTCGACATA
GTTCGACGATAAATATTTATATACATCCGgTTTCTTTACTATTTACTTAACAATTACCAT
CTTGGGCATTCAAAATAAATGAAAAAAATTGAGAGGAAGTTAAAAAAaGAAATGTGGAGA
GAATAAAGAAAAACGTGACTTTTTTATGTAAAAACATGTGCTTCTTCTCCAGCTGGTTGT
TTCTTTGAATTCTTCGCACTTTTTAACTTTTTTTTtAAGCGTTGACGTTTTTTACTAAAA
TATTTGTTAAGCTTATTTCAAATTTCTATGGTTTTTTTtAATCTTCTGATGCCATTTTAC
TAGCTGCTGGTCCTTGTTTTATATTCTTTAATTTACGTCGGACATATAACTTTTAAGATA
TAATCAGTTAAAAGAGTCGGTACAGTTGGACTATCTTCATTAATAGCTTTCAAAATTTTA
ATTAAAACTTGTAACGTTTGGTTATCAGCTGGTCCGCTATCTAAATGGTACGGAATTACG
GTCGTTAAATATTTCGGATCTAATCCGTTGGACAAACGAACTCCATTACTCTTTGAACTT
CGTTTCTTTTCGACATGATATTGACGACGTTTATTTTGTACCGCCAACAATAACGAAATA
AACGTGTTCTTTAATTCTTTCTCATATTCCAATTCGTCTCTTAAAGCCAATTCGCTTATT
AACGTCTCAGAAAACTCTCTAATCAACACTTCCAACTCCATAAATAATTCATTTAATTGA
GAAAGTGATAAATCTTTTAATTTTTCTTCATATAACGGTGAACTTAACACCTCTTTAGCT
TTCTCCAAGGTTTCGTTTGGATCGATTAAAGAGCCGCGTGATCCAGGGGATCGTTCCAAT
GAAGACGTTTCTTCTTGCATCATATCGTCGATTTCTTGGATAACTTCTTCGGCTGTTTTT
AATGGCTCTGCATCTTGATGGAGCCCACCTAAAATTAAAGCGTGCATATCCAAATCGCTA
GCAACTGCTTCGTCTTCTGAACTTAATTCTAAATCATCATCCGGTGTTATCGGTTCCTTC
ATTTCATTTAAATTCAAAGCAGGCATATGAAGCTTTCTCGCATAAGATTTTGACCAATCA
ATTGGTAAAATATTTCCAAAGTTTCCTGTTATAGTCCACCACATCTGGCATTCGTTCATG
ATTTCCTCTTGACTCCTAACTTGAACCGGCGCCAGcTTCTCAACACTTTCCTCATAATTt
CCAAAACATTTAGTTATCTTTTCATCAAAAGTATTTACCAAATCCTCCAAAGACCCAGAA
AATGTTTCTGTAAAATTGTCGGCCACTGAACCATCCTTCCTTCCTCCGACACCGTTTTGT
ATAAAACCACCCCCAAGTTcTCCATTAGAATTATCATTTAACAGCATATCCCCGTTAAAT
TCTTTGAGTACATCCTCAATTTTAGTTGCGTTTTTCTTATTCAAATTGAGATCTTTGtCA
ATATCAGCTTCGTTCTTCTTCATATTTtGTGTAGTCCCGTTTTGATGGAACTCTGTAGAG
CCCCACTCGTCTGTCTCTTCAAATTGGGCCAGGGGCGCCTCGAACTTTAACTCGGCCATT
TTACTTGCGAGATCGCGCATGGCTCTAAACGCGACGACCTGACGGCCACATCCAtG
>contig00009  gene=isogroup00001  length=581  
AGTAGGTTCAACGTTAGGCAGCAGGTTGCCACTATCGTTAAAAGCATCGAAGGCCGGTCT
GGGGTCATAGTGTTGGGTGGTGCTATCTACGCAATTCGTCGATATTGCCGGATAATCCAT
TGTGGTCTGAGGTACTTGGTTCCCAGGATAATAAGTGTATGTGCTTACGTCATCATAAGG
ATATCCATTGTAACCTTGATGTAGTTGATCGCTGCTGGTCGGTGTCGGTGGTTCGAAAAC
GGAACTGTCAGGTGCAGAGTCGTTTTGTGCCCTTAACTGAGCCCGATGGTATCTCACTTC
ATCTTCGACCTTCTCTCGTTGCTTCTTCGACATACGCCCGAATTTGACGGCATCTCTACT
CATGCCGAGCCGTAAGCATTTTTGTAGGCGACAGTACTGACATCTGTTCCTGTTTACCCG
GTCTACGACACAGTTCTTATTTCTAGGACACTGGTAGTTGACCACTGAACTTTGAGATCT
TCTGAAGAACCCTTTGCATCCCTCACACGTAATAACACCGTAGTGGACCCCGCTGCTTTT
GTCGCCGCATACCTTGCATGGTATTATCTCGATTTGTGCTC
>contig00013  gene=isogroup00001  length=627  
CcGCTCCACAACAGGTGCGTTTTGGAAACATTGGACGTAAGACCGTCGTCTTTCCTGCAC
CCCACACATTACGATCATCCCCTAAAGACGTTAACAGGACGCTAAGAATTTTTATTGTTG
TGAAGACGTTTGAATTCGGGACTGTGCTTCAAGAAACTTCCGTGGCGTGCTTTGGTGACT
TGTGTGCTACTGGATTTTGAACGGTCATTAATCCTTGTGATATTTTATCCGTGATTGTTA
ATTATTTGTCGTGAACGTGAAGAGCGAACTATTTATTTCTTTTtGTTTtGGGATACCTTG
CAACTTTCGTGGAGCTCAGTGGCCATGGGGCCAGTACTCTGACGGCGACGACCATGCACC
GGGCCAACAATCTACCAACCTTTTATAAGAAAAAACCACCGAAACGCGATTGAAAaCTTG
AAACGAACAAAGAACAATAAACAATATCGGTTAATATATTAATTATTGTTTTtAATTTtA
ATGTCGGGGgTGAAGGCACTTTAGATTACGTAACGCGGTAAAGACATTGCGGATGGTGTG
TGCTCTACTGGAATACTGTGCTAGTTAGAAGCAATTAACTCATTACTATACACGTACGAG
GAGATGCTACGATGCCCAGTACTATAA
>contig00016  gene=isogroup00001  length=3366  
AATCCGATTTATTTAAAACGCTGTAaACAATTGTATAAAAACGGGATATAAATTATAACC
GATCGATTTCGATTTCGACAGAATAGGTACGACAAAAAaTTAAAGGAAAAGAACTGGAAT
AGAACCGCAGATCTCTTTTTATTGACTCATTATAAATTTGTTGTTTGGTGAAAAACCGCA
AAGGCGGGTTCGCGATAGAGCCAGGCCCTGATTTCAAAGTACAACTACTTGTTTGTTGTT
TGTTATTTATCGAAATATATATATTATGCGAAGAGTATGTATATTACTATATATATGTGA
GGTGCGCTTCCGCGGCCGGATGCGCTATTTGTGGTGCTTTTATAAAGAAAAAACACAAAA
CGGAGAAACGTACGTGTGCAACTGCCATTTTTGCGGTTTTTTGTGTAAACAATAAATACG
GAAAGCATAAATGTATATGGATATTTATTACGTATGTACCGTAATCTGCCAGACGTAATG
TAAAAAAATGAAGAAACATGCTATTTACAAGTAAGGATTATAAGAAGTTATACACTATAT
TATATATTCATAAAATATATACATACATACGATTATTATGCAGCATCTCCCAGTTGATCA
ACAGATGATTCTTTAATTCTTTAATTGTCTATTTTTTTGTATTCAACAATTCTGTAAAAT
AATAAACAAGTTCATGGCGGAATATGCCGAAAATGGTATTTATATGAAACGTTTATCTGT
GATAAAATGGGGTATGCTGTCGAACGAGCTGTTATAAAAACTAGTGTGACTTATTAAGCA
TTTAGACAATTATATAATAAAATAGATTTCTAGAATAACAAACTATATTATATAATAATA
TACGTAAGCGAGAAACATTAAAATAGTAATTGATAGAAATTTTTAGGTTCTTAGATTCTA
TAAATAGCTGATATGGGAAAGAAAAAATGATAAAAACAATACGATTTAGAAGACTGTTTT
TTGCTTAAAAACTTACGACGAGACGTGCTGCACTAATTTTTATAACAGTCGAATTAAAAA
AaTCCCTTAATTCTTCTTTTAAGTTAATCTTTTCTCCTCCTACCTTTTGGTGACACATGG
TTTTATAAATAACTATAAATATAAAGAGATAAAAATATAATGTATAAAAGTATATTGACA
TAGAGTTATTAGAATATTTATGAAATAGATTATCTCATTAAAACAAAAAGAAAACGCATA
AATAGGTTTGTTTTATTTTGAATAGTACCGTGATTAAACAAGAAGATGCGGTTCACTTTT
AGTGTGTATTGTAGCGTAGCCCTCACCTATTCACTAAACAAGAAAAAAaTGATAATAAGA
CTTGAATGAATCATTGGAAAATTCTCAAATAAATTAGTATAAACCAAGTATAAGTGCCTA
TTAGAATTAAAATGTGTTTTCTATGTGTAATGTGGTATTTTCGTGGTGAAGTGCAATTAT
ATTCGTAATTTCTTATATATTGTTCATTTGTGAGCGCGCCAATCCTTTGATCTAGAGAAT
CCCGTTAGTTTAAAAGAATGAAAATAAAAAAaTATATATAACGAGTTTAGAATGAACAAC
CGCGCTTTTGAGATGTTGTACTACTCAAAATGAAACAACAAAACTGCCGGTGACAACAAA
CAACACAATTTTGCCCTTTTCTTTGTCTGTATTTAAATAAAATTATCAAATATTTCCTCA
ATAAATTTTTTATTGTGCTATAGGCGAATAAAAAaGAAATCGTTTTACTACTTTTAAGTT
AGTCTTTATATTTTGTTAGCGTACGAAAACTACCGATGAGCAAGTGTATAGATTTCCGTT
TTTTtATTTGTAAAGATTATATTGATAAATATATATTATAAATATTTATAAATCGTTACA
TCACAAATATTGATGAGTTTCTTTCTTTTTTGTTGTATAGTACCGTGTATATTATAATTA
TAATTGTGTGACGATATTCTATTTTTCCCTTATTAATTATATTTTTTGGATTGTTCAATT
TCGGTGGTTTTCGTTCGTTTTGAATTGTTTTAAAATAATTTTTGAACGAGGGCTATGTTA
ATCTGTATTTAACACGACATGTTAGAAGGACATATTTTTCGATGTACACTTATGGCATAC
ATACGTGGCTGTGTTATATACACGATTTACTTATTACGATTATCACGCTGGGTTATGGTA
ACTTTTTGAAAAGCTTGAACACTTTTTCAAACGCTTCAATAACAATTTTTGTCTTGTGAC
ATTATTTCCATTTATTTCAAGACATATGTAGATAATTTTCAAAAAATCTAATTGACAAAG
TCAATACAATACTTTACTATTTTCTAAAATAAAATAATAACATATTGATAGAAAAATTTT
AAATAAATTTACAAATTCTAGATAATAAACATTTATTGGATTAGTAAATTAGGTACTAGG
AATTGGTTTTCACAAGACAAATTTTATGTAGCTCAATTTATGATAAAAAATATTGAtATT
AAAATTTTCTTTGAAGCGATTTTGTTCGTTTGAAAAACTAGAAAAGTTGTTTCAAACGAA
CAAAAGTTATATCTGCTTCGAAATGTTAATTTCGATTATTGAAAGCAATTAGAAAAAGAG
GAAAAAGTGTACCTAGACTTAAATTGAGTGGTAAAAGCGAGAGAAGAAGTGAACAATAAG
TTATCAAAATAAAAGTATATTGTAAATAGCCGTCAATGTAAATGTGGGTAAGGCAAGGGT
AAATGGTAAAAAGCTATTTGTTAATTATTATATAAAAGAAAAAaTATTATTAAGGCATAT
AAAGCTGTTTTTTGATGAATACAAACGTACCTTGGAGAGACGACATACAACAAATCTGTA
CATTATTACGTAATTAATTAATTAATTTATTAGAAATCGTGAGTTTCCCCTTTTACATGT
ACTACTACTGGTGAATTTATTGAATAGATTTTTAGATGTTGCTACTAATTGTTTATATAT
TTTATTTTTGTTGGTTTAACATGTGCGCGACATATTTGTAAATATTTTTGTTTGTCCTCA
GAGATCTGTGCTCGTCTCTATTATTAATTAATTAATTTTACTGTTATTATGTAATGTTAA
CGTTTAACTGTAACTTTTTTTGGGTACTTGTAACTTCGTTAAGGTCTTATATTTGTAAGT
GGACGGCAACACTTCGCGACTTCTTTTTAGCGATAAATAAAAATATTAACAAATATAATA
ATTCTGTCTTCAGCACCGGTAGAAATTATATATTTTTTtGTAATTTTATTTATTTTATTT
ATTTCGGCCCATCCATCCTTTCACCTAATCAAAAACAAGCATCCTTCTCACTCTATTCAT
TCACCCAAAAACTAAAACAAAATTACAACAAAACCCCTTCAACTTCTTCTGCGAAATTTT
TGCGAC
>contig00018  gene=isogroup00001  length=944  
TTTTtGTTTAATATTTCTCTAATTCACAACAATATATCTTTCTTTTAACGGATTATTCTT
TTTTTTttAATTTGTATATAATAATTTATGCAATTAAGGCCGATGCATTCAGTTTCAAGG
AATCGTGGCTACCCAAGGCTTCAATTTGTAAATTGATCTCGCACTTGGTATTTCCTCAAC
TCTCCCCGCTAAAGAGTTCTTTGTGTAACGCCGGAAACTCCAAGTGCGGCGCGGACCTCC
TTAATTTCCCCAAAGCATCCATATGAAGCATGTTTAGTTCTCTTAAAGACGGTATTTTTG
ATAAAAGAGCATCACACACGGTTACATCGCCCTTTAATGGAGAATGATTCCTATCGAGTT
CATGTTTAAGAGCCCTCGTCACTGCCTGCCTCAGCTTCGTAATGCCATCGTCATCACATT
TCAGGCCCAGCCGATCTGAAAaGACGTCCGTCGAGAGCAGCACATAAGCTGAATATAGCG
CCAATTCGGACTCCGTTAACTTTAATTCAGTTATGCTCCTCGCCATTTCGAATACACAGC
TTACCAGCTTCATTTCAGCTGTATCTGACGTAAAAAATGCTTCTTGTGGCAGCATAGTAT
CTCCGTATAAAACACAATTTTGTGATAAATCTATACACCTTGCCATTCTTATTATCGCTA
ATTCAAAGCTACCCGTTTTCAGCAGAACAATTTGATCATCCTGTGGTAGTTTCATAAATC
CAGGTATCATTTTGGCgAATTCGATGATTTGTTGAATAACGGCTGTAAGTTTTTGGGCAC
AATCCAACCATAGCTCTTCATGCGCCATGTTTTTATAATAAAGTAATCGCGTCAGATCTT
GAGGTTTTCTAAACATCTCGTGAATGGTTTCGAGAGAATAAAGACACGTCCTCGTGTATG
CATCGCCGACAGTCTTCGCCAAAAGCTCTGATATCTGATTAGGA
>contig00024  gene=isogroup00001  length=612  
GTTACACCGAAGACGTGGCACGAAACTTCTTTTTAAaTTTTTtAAATAGAAAAGAACGTG
aTTGTAAAATTAAAATAATTACATTGATTTTGATCTAGATTAATTAAAGGAAGTTGATAC
CGATTTCGTAAAATTAAGAACGTTTCAAAACaCGCCGGAATAGAAAAGGTGTAAAAGTGA
AACCGTCTTTAAAGAGATCTCtCAAAGAtGTTTTTTTGAAAAAGAAAAAAAatTTAAAAG
TGGgAGGAAAAGTATCATGAAGGGTTGGTTTGATGCTTTTAGAAGTAACGGTGGACCTAC
ACTTTACAGTTTTAACAACCGAACAGCAGTAACTGGCGATGTTACCCTCATTACCTTCTT
ATCAATTTTTGTCACATTATACGTAGCGTTTTTAATTATCTTTCCTGGAATACGAAAGCA
GAGATTTACGACATTTCTTAGCGTTACCTTGAGTTTATTTACCGGGACAACCATTTTAGT
ATCACTGTTCGGCTCAGATTGGCACGTGGGTGAAAATGCAATTAACGCACATTATAGAGC
GtTTTCAAAaGATGAATTACGAGCTAACTTAAAaGTGTTGGTAGGTCTTCAACATGTTAA
TGTAACACTTAG
>contig00028  gene=isogroup00001  length=929  
CTTGCTTTGAAAATATTTtATTTTATTAAaaTCGATTAAAAACATTAATTCCCAAAATTA
ATTGgTGGTATTCAAATCTTTGACGTCCTTATGGAAAATAACGACATCCTTGAAATAAGA
ATTTGGAACAACGAAAGTGTGATAATCAATGGTCCTATCGAATGGATACCCAAACGATTT
ATGATCAACATCCCAAACTCCGCTTCCAACTTTAGGATAACCAAGTTCTTGGTGAACTAC
GCTGTTAGCaTGGTATTCATAAAAGATTACGTAGAATTGATATTTTTGACCACTTGTTGT
GCCCTTAGGGAGTAATAGCCTGTTGGGGAATCCCCAGAAAGCTTCGCTGCCATCAATATT
AAATTCTTCaTTTGTGTTAATCGAAGTTAAAACTCGCTTGTAAATGTCATAATAAGTGGT
TCTGTCAGGTACGAAATAATTGATTTTCGATGAACGATCAATTACGTTGTGGCCTTGTTT
TAAGGTGTAGGTGAATTTATCGATTAAAACGAAATTAACACGGTTTTCGTCGAGTTCAAT
TTCACGATTGTATTCATCATATTTCGGTCCAATGAAGACTTTACCAATAACGTCGACTTG
TTTCTTTGAGTTAACACCAATATGATAGTTGAATGGTTTGTGGTTTAAGCGGTGTTGCTT
GACTCGTACAGAGAATGGTTCTCCAACGATTTCAGATTCTTTAGCAACAACACCTTGGCC
GATGTTAGCGTAGAAATCTTCAAAGTAAGTGATGAGACGATCAACTTGGAAACTATCTAC
TTCAACACCTTCAGTTAAAAGTTCTGATTTGGTGTAATATGGTAAATGGCTTTTATATTC
ATAAACAAATCCAATTATCCATTTATATAATTGCCAGAAAACTGGATCTCTTAACGATGT
TTCGTAGTGTTCTAAAGCAGATGGAACGA
>contig00055  gene=isogroup00001  length=1031  
gTCTtGCAGCTATTATAAAAGATCGAACTTCACCTACTGTATGAGAATTATTAAATTGAC
CTATTAATCTGGATCCATCAGCTAATCTTATTTGTAAGTTTGTTGTTGGTTGGGAATTAT
CCAATTTAATTTGTTTTTtAGCATGAGCTTCATTAACACTTTTATCCTCATTTAATGGGg
TACCAATTGTTGGGGgAGCTGGGCTTCCCAAAGTATGTCCAGTTCCAGAAAAGGGTTTTG
TAAGTTTCCCATGAGAATCTTGTTTATAAGTTTCCATACGATGATCTTCCATACTTAAAT
GTACCTCATTAACCCCTTGTCTTAATTCTGTTGGAATTTCTCCTCTTCTTACACTATCCA
AAAAATTTCTATTTGATGGATCTTCATAAGTTCTTAATGGTCCATTATCCAAACTAAATC
CTTCTCTCCACAATTTCATTGTAACTTGAATTGGAGGTGAAGGTTCTACAAACCCTGGGA
CAGTTACtGAGTCATTTCCTGTTTGTCCTAATCGATAACCAGTCCCTCTAAAAGCTCCAG
TATTAGATGTTGATGCTGAATCCAAGATTTCAACTCCATGTTCTTGTACTGATTTAAACA
TTTCTGCTACAATATCCTTTTtCTTTTTGGTGGTCCCAAAACTTGTTGTCCACTATTTTC
AGATCCTCCAGCATAATAAGCCTGACCTTCTTCATCATCACTAGATGATTCCAGAGTATT
TAATGTGGCAAATTTTGAGCTTCTTGTTGTTGGTTTTTCTGTTTTTGTTTTGTCGGGGTA
TCTGTGGGAGCTTCATCTGGAGGAGTAGAATATTGAACGCTATCGACGATTTCAGGTCCT
TGATCAGGGTCTGCATCGTAAAAaCTTGTTAGAGCCAGCTCTAAATCCCAAGCGGAAGAT
TCCATATAAAATCGAGCACGTTCTTCATCGATTCCTGTTACCGTTAGGAACTGTTGAAGT
TTATCGTTATTTtCTGACATTATAATCAgTTTCTTCTCGTCTTTTTAATTATTAATACAA
GTTAAAATATT
>contig00060  gene=isogroup00001  length=761  
gggtgggacTGGAAGTGATATAGCGGCTAATGTAGCTGCCATTGATGCTTCTAATGCACT
TTTTCCACCGGGGCTTGCATTAGAAGTATTTGGTGAAACAGTTGATAAACTAGTTGCAGT
TGAAGCAGGAAAAGTTGTTAAGGGGCTTGAATCGTTTGGAGAAATACTCTTTTTTtCCTC
AGCTGCAATTTTATTCTTTATTTCTTCTAATTCTGGGGGAATAGTCCAACGGGATTCTTT
TGTGTTTACGTTATTATAATAAATTTTTCCATTATCAGTTGTATATTCCTTCCAAGGGCA
CTGAGAcAATAACATCTCAGAGGGTGTCTTTAAAACATCCGGTTTTTGCCATAAACTCTG
TTTCGTCACTGCGTTATAATAATAAGTTCTTCCATCAGGTGCTTTATGCTCcGACCATTG
CTCTTGTTGCGTGGCCGAACCAGCcGGaGGTGGGTAATTTCCAAAACCAGGCGGTGGGAC
ATTAAATTGTGGAATCATTGGAGGGAAAGCTCCAATCGGAGGCATTTGAGGTAATAACGG
TGGTGTTCCAATACCCGCTGGAGCTACAAATCCAGGTGGTGGAATATTCGGCAAGCTAGG
ATCCATAGCTTTATATGATACACTATTAAGACTTAATGATCTATTTTGCAATTAAACAaC
ATTTATTTCCCATTCTGGATGAAGAACGAAGAAATCGCTTTCAATACTAACAGACGTGGT
GAACAATTCTATTACATCTATCAACAACTCTTGGCTAGATA
>contig00063  gene=isogroup00001  length=760  
gccttgttgcattctgataacttAGAAGAATAATTCCTTCGTGGTGGTAAGATCTTTGAC
TACTCCATTATATTGAACAAAATATCTTTGGATAGTGCTTAATCTAAGTTCTAAACTGGT
TAGCAATTTATCCAATTGTATAAcATTTAATCTTTtGcGGTtAAtAtCGATTtATTAATt
cCATATTTAGATCCAAGAAAAaCTTTtACAACAATTTGAGTTgGTCAAAGTTGTTTATTT
CGTCTCGCAACAATCAACTGATTATCAAATTACCTCATTAATATTAAAAATTTGTTTTTA
TTCAATTAATAAACTCATTTATTATTATTTAATCAATTAAAATCTTCTATTCCATTGATA
AAGTCAATATTAATTTTAGTGTAATATTGGTTGCCTACCTTAgAGATAaTATGgTTCGAA
ATAAaTTTCAAATAAATAAAaaTGCAACAAATCTTTACTTAATTAAAATAAAACAAAAAA
aGACATAGTTAATTCAACAATCAAATCAATTTTCTTCATCTTTTACAaCATTTGAATCGG
AACAGCCAATTTTTGAGGATtTATTTCATTGTAAATAAGAACATCTTGGAATTGAGAGTT
TGGAACATAAAAgACGCTTTCATCGATTGGTCTATCAAATGGATATCCAAGAGATAAATT
ATCATAAATTAGATCCATCGGTAAAATGGTTTGTTGTTGTAAAACGGTTCTtACAGTTGA
TTTTGAAACAGGTTGAGGTGTTATGATAAAATACATTTGA
>contig00068  gene=isogroup00001  length=828  
AGtttCtttACAGCAGCTGACaattcAGCTCGTCGttttCgggCAGCGCTACTAAGTccc
GTTGttaaaattccaacatcaatcttaccagataaaggatcCGTAgcaGATTGtttAAGA
GCTTCTCTGTGTAATCTATAAGCTTCTTCTACATCTTCCACTGTGACTACTTCAGAAAAT
CTAACTTTAGCATGTGCCTCAGCAAGGCGAATTAAAGATTCTAATTGTCTTGGATATGCT
GTGATTTGTCCACGTCCAGAACCAATTTTTCTCATGTCAACATAAGATTGAATTAATCTT
TGAGACGCATCTTCACTTAGTTTTGGATGCACATGTTCTTTTCCaTAAGCTATATAATCT
CGAAGAATTGACATATCCAATaTTtCATCTTCTTCTTGTTCAGCgGTTTTGTAATATAAG
GAAACAAGATGTTTAGCTAAACGTTTATCGAAAAGTTCaTTTTGTGGATCCAATATTAaG
AAAATCAAATCAAATCTtGATAATAAAGTGTGTGGTAGAAAAACaTTTTCAATAATAGTT
TTGTTTTTATTCCATTGTGATTCACTAGGATTTGCAGCAGCTAAAaTAGAAGTTCTTGCA
TTCAATTGGCAAATAATACCAGCTTTAGCTATGCTCAATGTTTGTtGTTcCATAaCTTCA
TGTAAAACACTTCtAGTTGAATCGTTCATTTtATCAAATTCATCAATACAACATATACCA
TTATCAGCTAAAACTAATGCCCCAGTTTGCAAAACCAATTGTCTTGTCTCTGTATCTTTA
GTAACATAAGCTGTAAGACCAACTGCAGAAGATCCTTTTCCAGAGGTG
>contig00069  gene=isogroup00001  length=504  
TACTGACTTCTTGGTACTAAATTATAAACATACTGTAAAaGTTGTGATTTTGAAGTTCCA
GGATCACCACATAATAATATATTAACTTCGGCCCTGAAaTTGGTCCTTCCCGACGAAACA
AaCGTCTTTTTtGTaCCACCAAATAATTGTAAGAGAATCCCTTTTTTAACATCATCGTTT
TCATAAATTGAGGGTGCTAGTCCTCGTGCTAAACGTTCGTAAATATCTGGCTTTTGTGAT
AATACTTTTAATAATTCAATACGTTCAGGTGGCAAGAAATGATCTTTCCCTTCTTCTTCT
TCATATAAACGTTTaGAATCGACTTTtCGAAaGTGCAACACATCAATATGGGTTTtATAA
ACAGATCTGATATTTCTCATTCGTGGATTTACTTGTAAAGGTTGAGCACGGTATATTCCA
GTTACTGTTACTCTATCACCAGCTGATACAACATCAACCAAATCGTTATGAGCAAATAAA
ATGATATGATGCGGTGTTTGTCCA
>contig00070  gene=isogroup00001  length=1780  
TTTcGATTCCAATATGCCTGAATTAAATGATGTGGACATTGAAGCTCAGTTTAGCTTAAA
TCAATCGAGaGCTGAAGAAATTACAATGCGTGAAGATTATGGTTCTATGTCTTTGGTATC
AAATGATGATGGATTTGGTGACATGGGATTTGATACAGAAGCCCCAGATTTGATGAGACA
TGATGAAGGTGTTGAACCAACTTTGGAAGGTAGTAATTTGTTATTTGGAGATGGGTTGGA
tAGAGAAAATGAACCTGGAACATCTGGTATGGGCCGGGGATATTTtAGAAGAGATGATGA
AACTGATGATGGTCGTAATGTACGTGGGGAGACATTTCATGGGgCTGGTTTGTTTGAAGG
GGGATTATTTGATGATGCTCCAATGGgTGAAGGTCCAAATATTGAAGAGATAAATCGAGA
CAACTTAAATTTAAGCCAAATTGATCGATTAAATCCAAATTTAAGTCGTTTAGATCCAGG
TTTAACACCAAATTTGAGTCAAATGGATCGTTTGGCTCAAGGGTTATCTTCAAATTTAAA
TCAAGATCCAGCATTAAACCCATTAAGTTCAACACAGGCAAATCCACCAAGATTAGAACA
TGATAGCGATGATGACCTTGATTTTGATGCTGGTGGTGGTTCACCTGGTTGTTTCGATAG
TGATGATGATGATGGGAATTCTCAGCAAGGTTTAGGAGGGTTAGGTCAACCTGAAAAGAG
TTTAAATAGAAAAGATCAAGGAAGTGTGGTACCAACATTAAaCCCGGAATTTCCTGTTAC
TTTTGGAAGTAGGCAAGGTGATGATTCATCAGAATTGACTCAATTTCCAGTAAATGCAAG
TGAATTTTCATTGAAGCATTGCCAAATTTGTTCAAGTCAACCTCAATCTGATTTGATACA
ACCTTCACCCTGTCCTAAACACCCTCTATCTTGTTTAAAACATTGTCCAATTTGTAAAAA
TCAATCTGATACTACCCAATCACAATCTGATTTAAATCAACAAGATCCAAAAAAaTTGGC
ATCgaaaCGCCAAGAaaaTTTTGATCAAATtCAACCAGAAACACCTCAAGACCAAACGGT
TCTTCTTCAAAATGATGAAGAAAGTTTTGCTCTTGCTCCTGTTGATGCAACAATATTGAA
AGGATTTAATAAGGCAAAAAGAAAGAGGAAGTTGATTGTTGATGAAGTTAAAAACATTTC
TGGGGAAGAAATGAAAAATCAATTAAGTGATACCACTGACATTGTTACTAGTTTGGATTT
AGCACCACCTACAAAACGCTTAATGCATTGGAAAGAAACTGGTGGCGTTGAAAAACTTTT
TGCGTTGCCCGGAAGAGCTATACCTGCAAGGTCTTTGTTTGGAAACTATCAACGCCATTT
AGTGCTAAAACCTATTGGAACTGAAGATTTTGCAATGCTTGGCGACGCAGATTCTTTAGC
CCTTGATCAAATTCGCGAAGCTGAAGATCATCACCAAACCACTTTTGAGCCACCAACTCC
AATGCCTACGCGAAGAGGGCGTAAAAGAAAAAaTCTTGAtGACAGTATTGAGAAAACaCC
TATGCACCAACCTGATCATGACATTCACTCAATCTTGCATCATGAAGACACTTTGGGTGC
TATTCTAAGACCTCCAACACCATTGCAACCACCTTCAACGCCTTTAAGACCAGCAACTCC
TCTAAGACCAAGTTCTGCCTTCATGCCACCACCAACTCCAGTTTCTTTGACAGCAACAAT
TATGCCGATGACACCACAACCCCTACCCCTTCCTCTTCCG
>contig00073  gene=isogroup00001  length=1497  
CCCCTACGCCCCTCAATGACCAAAGCTAATACTTTCTGTTTATTATGATAACCAATATAA
CCTAAAaTAAAAACGGCGCACACCATCATAAAATAAACAAAAAaGAAcGAATCCTCTTCT
TCAATTTGATCTGAATTAGATGGAATCATAACGTCTTCGTTAACTTGTTTAGGTTTTGAT
TTtGACAACTTCTGGTCAGATTTTTttAACTCTTCTATATTATCAGGTTGGAATTCTTCA
CCATCAAGTTGACCTTCTTCGTTCATCATTGCAATTTTATCTGGATCTTCAGGTTTTtCT
TCTAAGTTAGTTTCAAAATCTTCATTTTCTTCCATTTGTCCTTGAATTGGATTGTCgTTT
TTtCCTCAGGTTTTTtAGGATCGTTTTCAATGTTATCAACAACACCCTTGCCCTCtGGTT
TTtATTATTTGTTTCATCTTTATTGTTTTCTTGATGTTCTTGCTTTGGTTTCGAGGCAAT
TTCTCCAGATTGTTTAACTGAATCGGGAGATGATCCAACTTtATCTTCTTCTGATGGTTT
TGGAACAGGTTTtGGTTTAATCACATCATCATGTTTAGCAACAAGAGTTTCTTCTGGTTT
ATGAACTTCTGGTTTATGAACTTCTAGTTtATGAACTTCtGGTTTTTTGGTTTtGGGGgA
ACAATGGGTTGTTGTTCTTGATTTTGTGATTGATTTTCTTTAGGTTTTTCTACAATTTGT
TGAttctCTTCTTCATGAGGTTGATTATTTACTTCAGCCTGAACTCTTACTTCATTTAAA
ATACTTTCACTTTTACCTGCATCATTATTATTGTTTACATtTTCTAATGTAATTGTCTCA
TTTTTtCTTTtAATGTTCTGATCAACTTTCTTTAAATTAGTTGTAATCTGTTTAATAGCA
CCACCCATCAATCCAGAAATGgCACAAATATTCACAATTTTTTCAGTCATAAAATTCGTA
CAACTTGATACACAGTTTATGCTCAAATATTTCTTTATTTTATCAAAAATAGCTTTATGT
GAAGCATTATCTGTTTCAATTGGTTCAAATGCTTTTAAATCCCTACAAGCAGTGTTAATA
TCATTGCTAGCTCCAATAGTACTTTCATTTATCAAAGTTTTTACATCAAATGAGGAAGAC
ACATTACACAATCTTAAGAAATTACTTTGAAAAACTGTGCACATTATCTCACTATTTTCA
TCCAGATTTGAAATACTAGGACATGTTTTTAAAAATGGATACTTTTCAGGATTGAGAAAC
GTCGTTCTTAAAAAAGGGCACTTATATAAATCATGTTGTTCACTGTGAATGAGGGCATCT
AATAAATTATTATTGTTGCGCGGTGGGGCGGTTGTTGAGTAAACAATCAGATTAAGTATA
AAaGCAGCAATTATTGTTAACTTATTCATAGTTGGTTCTGGGTAAAaTCACTTTtAGgAT
GGCTTTtAGAATCACTAATTAAGTTATAATCATTATTTtCACCTTCAATTTATTGAG
>contig00075  gene=isogroup00001  length=849  
GTAGGTATTCGCGTGGCGGTGGCGGCGATGATTGCGATTGCGACATTCTTTGTCGGTGAT
TTCATTTTCTATTTAAATTCTGTTAAAAAGTTCTTTATgGATGAATTTATTTTGGATAAA
AAATTTTTTTTtGTGCAAAATCTGTGTGGAAAGTCCTCTCGAAAACCGATAACGACAATC
TTTATTATTGTTCACCGCTATCGCGTATACATAATCGGTCATTCACTCCGGTTAAAAATA
ATACCGCGTTGGCGCGTTACTTTTCCGCCGTATATTAATAATTAACGAAACGAACGGGAG
ACGACCTCGTCCTCTGCTCGCATTTTCCCGCGCTCCGTCCCCTTATTAGTACTTATTATT
GTCATCATTATTATTATGATTCGATCCCGAGTTCTGTTCTGCGTTTAACTGTTGGTACGA
CGGCGACAGCAGCAGTAGCGCTTGTGGTTCAACCATATTTGGCGGTGAACAACCTCGGGT
TCAATGGCTTCAGCCGCTCCTCCAAACGCTTGCGGATTACTGCGATCCCTATAAACAAAA
GCCGGCTATGTGCCGCTCCACGTGTACTGATATGTCTTATAAATAGCTCGGAGTAGTAAT
TTTTGGTTTCTTGTAAGTTTtAACCTACTCAGACCAATATTTCAAAACGATAAaCACATA
CAACTCTTATATTGTTGATAATATTGAAGTAAAaTATAAAAATAATaTATAAATTAATAT
TAATTCTGTGATTTtGTTATAGTTTGAAGACTAGATAAATTTtATGAATGAGCATTTTAC
ACATTATCATAAAGTTATTTTtATAtatCATtAACATCACAGCTGATAACACACACATAT
ATTTTTAAA
>contig00079  gene=isogroup00001  length=703  
AGTATTATGATTTTCCTTATCAACATTTAAAAAcAAAATATCCTCTAAaTAATCTGCGTG
TAAAAATAAATAAATTTtATAATAATCGATTGAAAAGAAAAATAAAAAAaTACCTACAAT
TAATTAAtCTAATAAAAATGGAGAAGTCAATATGtCAAAGTGaTAATATGATATTTtATG
TACAGATATACAGGATGATTAATTTtAGTGTTTAAGCTGCAATATTGCACAAAAATTATC
TTGTAAAaCCTTCTTATCCTGTATATATTTAGAATTtAATTTTTAATtCTATTTATAGTA
ATTAATTAATTAGgAATGAAAAAaTTTTtttATGgTACCTTTATAATTATTGGCACAGAT
TTTTTtAAAtAAACTTAGATTAATTAGTTTTTAGTGgTTTTtATGAATTGTTATGACCGC
GATTtGCTCGATTTCGATTtCTAAAGTTATTATTTCGATtATTTCTtGCAAAATTCCGCC
CTCTTCGTCCACCACGTCCTCCACCcTCAcGATTATGgAAGCCACGATTTttCTCTTtGA
TTACTATTATTATTATTATTTCCATTATTATTATTGTTATTATTATTATttCCCCCAAGG
AATTATTATTATCCTGATAAAAATTATATAATAGAAATGATTTAAGAACAACCTACATTC
ACTAGATATTAATATAAATATTATCATTCCAAaTCAAGTATTC
>contig00129  gene=isogroup00001  length=539  
TTGATGATGGACCAGGAGCTTTTAGGTGTTATCTGGATGTTGGTCTGCAAAGAACAACGA
CAGGAGCGAGAGTTTTTGCAGCAATGAAAGGAGCAGTTGATGGTGGATTAAACATCCCCC
ACTCATTAAAACGTTTCCCTGGATATGATGCTGAaGGTAAATCTTTTAATGCAGAAGTCC
ATCGCAGTCACATCATGGGTCAACATGTTGCTGATTACATGAGAAGTCTCAGcGAAGAAG
ACCCTGAAGGTTTTAGAAGACAATTCAGTCAATACATCAAATTGGGCATAACAGCTGATC
AGATTGAGGGTATCTATAAAAATGCTCATGCAGCAATTAGAGCAGATCCTTCACATGAGA
AGAAaGAGAGGGCACCACCTGCTAAGAAGAAGAGGTGGAATAGAGCTAAATTGACCCTTG
CTGAACGCAAGAACCGCGTTGCGCAAAAAAaGGAGTCACATTTGAAGAAACTTCAAGAGG
CAGAGCCTTGAAATGTTATATTGTAAAGTTCTTTTTtATTGTGGGATTATAAAATGTAT
>contig00233  gene=isogroup00001  length=723  
AATACCAAATCATTGGGCAGGTCAGACTTTAAATTATTATCAAAAAGACATGTTTTTAAT
AAACAGGCGGAAAAATTATTTGCCGAATTCCTTAATTTAACCTCTAATAAATAAAAAATT
TTAACAATAAATTATACTAATTCTATCATTATTACATTAATTTTAAAATTAAATTAAATA
TTTTAATAAAAAaCTTAAAATAATATAAAAATCATATTTTAAATAAAATTTGTTATAACA
CACTAAATTTATGTATAAAAACTTCCATTCCTACTAATTTTAAATACTAATTTTTtATTT
TTAAAGTTTTATTTTAAAGCTTATCCCTTAAAACATTAAATATTTATTTTACATAAAATA
ATAAATCATTATAATAAAAATAAATAACTAAATTAAATTTATTTCTTAAAAAACTAGATA
AATTTAAAAACGAATAACGTTTCATTTCTAAAAAATTATTATAAATATTTATTTGACAAT
AAAATCTATAATTTTTTAGCTCTTTCAAATTCGAGAAATTTAAAAAAATAAATATTATTT
AATAAACCCTGATACCCAAGGTACAATAAATTAAATCTTCTTTTAAACATTTTAATTTTC
AAACTTTATTTAAATATTCTATCTCTATACTATTACCCTATAATAAAAATAATTTTATCT
AAATTTATAAAAAAAAAAAaaTATTTTTATTAAAAATTTAATTCTACAAAAAAAAAAaTA
Aaa
>contig00241  gene=isogroup00001  length=549  
GAAGAACACGCTCTCATCAATCGGTCTGTCGAATGGATATCCATAAGGAAGTTTGTCGAA
GGTGACGTCCCAGTATAATTGTGGTCTGACACCAAAGTAGCTTCTTGGCATGACCTTTTC
AACTGGTTGGTATGGAGTGATCAAGAAGTACATTTGGTATTCTTGTCCTTGTTGAGTACC
TTTAGGAAGCATCATTCTTTGTGGTAATCCCCATAAGACTCTTGGGCTATATTCAATTGG
AGTTTGGAAGGAAACCAATTGCATGAAAAGTTCCTTATACGTGCTGCGTTCTGGAACATA
ACCGTAGAATTCCCTCGAGTTTCTTTCAATCGTGTTAAGTCCCGGTACCAAGCTgTAACG
GAATTTGTCTAACTCAACGAAGTTTAATCTATCCTTGTTGATATCAATAGGTTGTCCATT
AACGTTGTATTTTGGTCCCAAGAAAACTCTGATGACGGCTTCGTACGGTTTCTCACTCAT
AACATTCATGTAATAGTTGAAAGGTTTGTGGTTCAATCTATATTGCCTGACGTTAATTAC
TAGAGGCGT
>contig00369  gene=isogroup00001  length=562  
GTTGACTATTAATTCCTTGCTGTTGTCCAGAAACTTTTTGTTGTTGACTTAAACCAGCTT
GTTGTTGACTTGGAGGTCCATAACTTTGCCCATATTGTTGAGAAACTGGAACTCCTTGGT
ATTGTTGAACGTATCTTTGGAAATATTGTTGAGAATAAGGAATGCCATATTGTAAATTTT
GCATTCCAACTCCTTGTTGTTGTTGTTGATATGGAAcTTGATTTTGTAATAATCCTTGAA
GTGATTGATACGAACCTTGTTGTTTCATAAATCCTGGATATTGAACTGGAATTTGTTTtC
CTTGTCGATTACCACCATATTGGAATTGAAGAGGAACTTGATTTTGATTTaTTCCTTGTT
GGTATTGAGTTGATCTTTGATATtGTTGGTTAAAACCTCCAATTCCTTGtCCTTGTTGAT
ATTGGATATATTtGCCAAAaTAATAAGGTAATTtATAAGATTTttGTTGAGAATTAATCA
AaGATAAaCCAAGACGTTGTTGGATTtGTTGAAAaAcATCAAAaTTGTAGAAATAATAGG
GATAAATCTCATAAATTGGTGG
>contig00528  gene=isogroup00002  length=532  
CTTCATTGTCCAGACAAGAGTGCTTTTTATTCCATTTATACCTATACTTTAAATGCAGCT
ACTGTATAATAAAAATTATCTAGAGGATGATTCATTTTAAATTTAAGCTGTAAAAAAAAa
TATTAACCAACTGTAGCTTGCTTACCTATTTTAGAAGCTATAAAAGTATTATTAATTATC
GCTACAGCTGGAATTTGCTTCATAATTATATAAATTTCTCTAAATATATCATTAATGCAT
AGTAAAGTTTTAAAATGTTGAAATCCAATTCTAGAAAATAAAATTAGTCGACATACCACA
TTGTGGCTACTATAGCACGATACATGCAATAAATACATTAATATACTTGCAGTCACTAAG
ACCGTCAAAATATATATATATAGGCAACCGTAATTTTCGCTAATGCATGCTTAATAAATT
TGCATGATATTTAAAAACCCTTTAAAACCACATTTCAAGCGTTGAATAAATTCTCAAGCG
AATTTTCAAGCTCTTAACATAGACCTTTACAGAATGTTGTAATATTATAGGC
>contig00531  gene=isogroup00002  length=2706  
AGTCGATAATCATTTTTCTACAAGAAGATTTAATGCCGATAAGAAGTTGAAATTGTTAAC
AGAACAGCAGTCCAACATTtAATGGAACCGTATGTAGTTTTCTGGTATGCTGCAACACAA
CTTTGTATTTTTCAGTAAAAATAAAATATTCCCAGAAGTAGGAGTTTCCAAAAaaAAAAA
AAAaGATTTGCGTCAGTGTGTTTAAACAGAAATGTTTGAAAACATTCGTGTATTTGCACT
TTGAATTTGTTCTTTCCACCTTTGGTGAAAGAGAAAACGAATAGAACCGGTTGATTATCA
ACAAATCTTGTGATGGAGGTCAGCTTTCAGCAAgTTCATTGCAAACCTTCAATGTTGGTG
AAAAAAATCTCGCAAAGGAAGAGAAACAACAAGCGTATGTAGTTTCTTGGATGTTACAAA
TACAATTTTGTATTTTTTAGTAAAAaTAATATATTCCACAAGAAAGAATCAGAATGACAA
TCATGTGATAATTAATGAAATTTTTTtCTTTTACGAATCGTTTCAAATGGAAATTCTAAA
CCTTTCGGGGATAACAAAGTCCTCGTGGCGAACCTTTAGGCTGGAAATTCCTTTTGGAAT
GTAGAACAAAATTTTTGTAACTAACATTCATCTCCAAACATCGTCAATCCACAAAGAATT
AAAAAAAAAaTTGGCTATcATCGATGGGACGGGAAGATGAGAAACAACCGTATGTAATAT
CCAAAATGTTACAGAACAATTTTATTTTTtAGATAAAGTAATCTTGTCACTTCATTACTA
CTTAAaGAAGACCTTTACCAATGAAATTAAAATGTTTAGAATAGCGACTGAAAGACTTCG
CTGAAACGTGCAGATTTTATTTCAGAAAATTTCAGACAACTTTCTATTGATTAAATAAaT
CCATTTAAAAAGCAATATTGAAATGTTTAAAATGGTACAACTTTTTGTGGTATGATAAAA
CACAATTTTTTtACTTTTTACACTTAAAATCGAATAATCAATAAATATCGAAGCTTATAT
AGATATAAGAAAGTCTGCTATCTAACTTCCTCGTTTGGTGCGCAAAACATATTTGCTTTA
ATTTTTCAGCAAGTTTCAAGTAATTGCAACAATAAACGTATTTACTAACATCACTGATGC
ATGCTCACACCTTCCTTTATTATGAAGATATTAAAAGAAGTAGAAGTAGCAATTTCCTTA
ATGATGTAGAATTGCTACTTATTAGCGGTAATGTAGAACGTGTAACAACAAACCAGTTTG
ATTTTAGAAGATACAATATTTCTAAATCTACCAGCTTAAATAACAAGATGAAAACTAGGA
TAAAATTATAAATCGACACAAAGTTTTTTACAACAGATTTTTGTTAAAAACAAATAGATA
TTTATTTGAATTGAATTCTTTAAACTACGTAAAATAAACAATCTTGTAACATTTCAATGG
GTGATTAAAACAAGAAATTCATCAAATTGATATTGCGGTAATGTAGAATGTATAAAAAAG
ACAAATTAATTaCGTTTTAGAAAAaAAaTTTTCTCAATTCGACATTTCTTCGTATTATTG
CCGTACACAAAGATGAAAATTCAAATTAAACAGGAGATTCCATCACCTTGTGCATTATTT
GCTGTATATTGTATTTGAAGGATACTGCAAGAAAACAAAAACTTTTTTCAGATTTAAAAA
TTGAAATTAATTTATATTATTTTGTTGTCGTTCGTCGCTAGGATGCTTTTTCTTCCTGCC
TGAATAAATCGTATGTACTTCGAATTAGTTGCCAACCAATGCTATTTTTCAGATGATTTC
AAATAACTTAACCGGGATTTGGTGTCAATACGAAAAATTCGGCCGTCCACTTTGCGGTAA
ATAAATCGAAATTTTACATCATGAAATCGATCCAAATTTTCGTTAGGGTTGCACCGAATC
ATCCCTTAAACATTATGGTAACGTAAcATCTAAAAGAACTTGAAAAAAGTACTGATTTAT
TAACAATAGTTTATTTTAAATCCTGAGTATATTTCTAAGTAGCCACATTAGGTGGCTTAA
TTTTTTGTCTGCTTTATTTAAGTTTCAGAACTTTTTGACAGTTTATCTTGGTTTTCGAGA
TAAGTTTTCAAGGACTTGAAGAAAATACGCTTAAAATATAATAACAATATTTAATATTCA
TACTTCATGTGTGGTAGTCGAATTATCTAATATGTTTGGTAACTTACAGTATTCCTTTTT
AATGTCGTGTTTTTGTAATTGTATTTTTGAAATTTTAACTGGTATGTAATACCATATACT
GTGAAAGTTTGTTTGGTTTTTTTtGTAGcTATGTTTGGAAGTCGAAAGATTTACTAAATC
TACCACACAATTAGTAGAAGGCTTATCCCCAACAATTTTGATGTGTATTTTGCAAGCAAT
ATTTATATGCATCCAGCTTcAATACTTGGAAATTCTACTACATTTTATAAATGTTTCTTT
TTATATTAATGTTTTTTtACTGTAACTTTTACTGTTAGTTGGGCTATTTTAAGCAGCATA
ATTTTATTTGCAATTTTTAGGATTTTTGTGAAAATTTACATTGTTCAAAGTTTAAGTTTT
CCCAATTATCCAAAAATACTATTCGTATGTACACCACTTAATTTGATGCACAATTTTTCT
TATGTTGTTTATCACATATGTGGTCTAAGCAAAACTAACTGTTATAGATCGTTTAATTGA
GTGGCC
>contig00556  gene=isogroup00002  length=3199  
ATTTTGGACTTCTTTGTAGTTATTTCAAACTAAAAAaTATTGAAATGCAAAGCAAATTTT
ATATAATCTTCTTTTCCACAATTCTACAATTCAAAGTGAAATAAACTGTTTGCATGAAAT
TTCGATTTCACTTATTCCAACAAACATTTAGATCAGAAAGAAATATTTTTGCTGCTTCAA
TATCACAATTCTCTTACTAATATTAGCCTAGACTCTTCCATGTAGGTATATTTTATTTTC
ACTGCAAAATACAAAAATTGTGTTGCAACATACCAGAAAATTACGTCACCCGTTTtATTT
CAATGATTTGCATATATAATATATATGCGTAGTTAAGAATGAAAAACATCAAGATGTGGT
GCCTAAAAAATTGCGTTTTGAGATTGTAACAAAAATTACCAGGTTCTAAATATCCATTCA
AGCCTTCCATTAAAAAAATGTAAGAAACGAACAAGCAATTAAATCTACCACATATAAAAA
CATCATTCAGTGCAGATTTGAACCTAAATATTTGTAATGTATTTcTCCTTTCTCAGATTT
TTGGggTCAATTCTCTACAATACAAACCAAATAATAGCCTAAACTAATTACATACGATTT
CGTTTTAATATATAAGAGCAATTTTTAATATCATCTTCAAAGAAACAAATTCTTGCTGAA
ATATCCATCTTGTTATTTTACTTTGAAATATACCTATATGAACATATATTTTATCACAAC
TGAAAAATACAAAATTTGTTGTAATATACTGGGGAACTACATATAGTTTCTTCTTCTGCA
GATTATATAATATGCCATGTATCTGCACAAACACTACAAATACAGAAAGTGTTTTCCTCT
AAACACTGCTTTGCAGTTGAACATGTGTAAGCATAATTTACATTTGTCAAGACTAAAAAA
aTTTTGATTCAGCATGCAAAATGTCAAAAGTATTAATTTAATATTTATTTTCACATACTC
TTATACTTAGGATATTTAGTTTAATTTGACCAAAAAGCTTTAGCATTAATCAATCTTTTT
ATTGAATGTCTAAAAAAAATTGTTGCAACATACCAGCCAATaTATAGTTCCTTTGGGAGT
TTTCCAACTTGTTGAAAAAAATAATCAAATAGGACTGCTTAATTTTAATTTTTtGAATTA
TTTGTATATGAAGTTCCAAAAACAAAGAAAGTTAGATTAACATGCAAAAGCAATTTGACT
GCAGATACCCAACTGATTTATTTTCCCCTTTTCTAATACTTTTATGGCATAAGATCTACA
ACTAAAAATGCAAAGAACCCACCATATACATTAAATGTAAGTTTTGAAATTTTTTCCACT
TTTGTTATTTTATAAATATTCGTTTTTGAcATTTGAGTTgAAAATAAAATTATGCCAGAA
CATACCAAAAAGTATATATCCTTCCTTCCAAAGATGTTTTTATGGGATCTTCAACTCTCT
TTTTCCTTATTGAGAATTATATTATTAACATATTAGTAACATTCTCTTTAAAATTGACAA
TTTAATCACGCGATTTTTCCAAAAAAAAaaTGAGCTAGAATGAAACGCAAAATCCTACTA
AACCCACTACATACATTTCTGGCAATAATCTCTTGTATTTATTTCATCAACATGTCCTTA
TTATTAAACTTCAGGTTGAGTTTTTGACCAAAATTATTTTGAAATTTTTATACaTGAACA
AAAAAACTTTCTGCATTTTTCATCATTCTGAAAACAAAGCAGTCTAATACACAACTTACC
TTACCTTATATTTAACTTCTGTAGATTGCTTATTGAAGATACAATGACGCTTACTAGTTG
ATGAACAGGATTGAACAGGAAATAATGACCTCATTTATGCCTCATGCATGACTGATGCCA
ATGAATAACAGGAAATTTATGATTGACCAACTTAATGCCATTTACCTCTTCCAATTTTTT
TTtGGAATTGTGACTGCTTGGCAAAGTACAAGAGGGATGAGCATTTTTATAAAACTGATT
TTGGTATTTCTTGGTGTTAACTTTTCTCAAACAGCTACCACTTCTCTTCTCTTAACAGGG
GTTAATTAATGAAACTTCTGGCAGCATTTTCTTTTAAATATTATTAGAATTGGCATTCTG
ATTTTCGCTTGGAAACTAATCCAGAGCTTCTACTGCCAACCTGAAGGAAAATTTACGTCT
AATTTTAACATGAGGAAAGTGTATAAATCAGTGATTGTCCAACATTTTTTATTGGTTGGA
CTATCAAAGACTGATTTTTCTTTTTGTAACAAAAATAATTAAAAAAACCTGTCGATGGTA
TTTTTtCGTTACCAGCTTGTGAAGTTAAACTTCAGGTTCAACATTCCAAACACGAACAGT
TGAAACGCCCTCTCGAAATTGCTCATTTCCACACCTTGTCTCGCCATTTTCCTCTCCTCT
TCACATAAAAATTCAAACAGATTAATAAAAAGTCAAAGAAGGGAGAAAGAAATCACTCAA
AAATTACCACCAAATTAAAATTATTAATATTTATTTATTACTATTAGTTATCTTAAAAAT
TTCAAATATACAAGAAAAAaGAAGGATTAATTTACTTGAATCTCTAAAAAACCAATTTAA
AAATAAAATTGGATGATACATTTACAAACCAAACAGTAGAACTGAGCGAGATCCGTTGGC
ACCCAAAGACCCCAAAACGACGAAGTCCATTCGGGATAGAGACTGCAAGAGAAAAaCCCT
TCATAATATCACAGTCTTACATCACAGCTTGGAGAGTTGATTTTTTTTCTAAGAAAAATA
AATATTATCTAACGGGAACTTTAATTTGACTCAAATCAGATAAAAACTGGTCCAAGCTCG
CcAAATCTCCGTATCTTTCCCAATTCGAAGTCTTCATCTGCTCCAAATCTAATGGCCGAT
GCTCAATCTCTTTCTTTTTCTCCAACCATTTTTGTTTTCTTATTTTTTGCTTAAAATCTA
ACTCGCGCTGAGCCTCGAATAACGCATTAGAAAGGACCGTTTCCATTAGAAGATCTCGGC
ACCTTTTCTGTCTAACCAACGTACGTTTCGCCTTGAATTTTGTAATCCAACCGATTAAAT
CTTCGGTATTACAGGTTTTCTTCGGCATTtGTGAATAACCCATAATCGAAAATGAGGGTT
TTGTTTAAGAAGTAAAACACACCTTTTTAAAAAGTCGATGGACAACGCCCGAAATCGATG
AGGACTTCCTCTGGAATTG
>contig00559  gene=isogroup00002  length=674  
ATTTTGTAGATAAAATTTTGGAATATTAGATGAATTTCCACTCAGAAGTCCTCTTATCCA
AATGGTGAAAAGGACAAATTCAAATATACTTTTTAACAATAAATATCTAAACTTTGTAAT
TGGAAAATTTGTTTTTGTAATTtCATGACTTTTTCTTCATCACAGACTTTACTTCTGAGA
ATATTCCGTTTCGACTGAAAAAtAGAATATTGTGTTGCTAAATAGTATCAAACTACATAC
ATGATGTTTTCGTCGAACTTTGGGGACGATTCAACTCATTGCATATACTTGGGTTCTGCA
GCTTCCATAAaTAGTAATCTTGAAAATTATTATTAAAAAAAAaCGTGGTTCTTtAAAGAT
TGAGAACTTCTTTGTGGgAAAATATAATATGCTGGTTAAAGAAACCGTTCTTATGAAATG
GAACAGGAACTATCGATATAATTTTCGCGGTCCCAAAACTAACTTATCATAATTAGCTTT
ATAGAATAAGCCCCGTCGTTGGAAACGATATTAAATAGTACAATTCCTCCCCCAGTGCTA
GCGCcAACTTACGAGAATAATTTGACTAAAAAATATAAAATTGTGTTGCGAAATACCAGT
AAATATCGTGCATTCTGTTCCATTAGGCGAGATGTTCATCAATGTTgTAGTAGATGATGA
CGCTTTGGTGTAGC
>contig00560  gene=isogroup00002  length=673  
CGTGTTTCGTTATTTCATTAAATATTATGGTTCTTACTTCTGACAATGTTTCATCATTTC
GACTGAAAAATACAAAATTGTGTTGCTAAATAGTATCAAACTACATACATGATGTTTTCG
TCGAACTTTGTGGAGCTTCCATAAATGCTAATCTTGAAAATTATTATAAAAAAAaCCGTG
GTTCTTTAAAGATTTAGAACTTCTTTGTAGGAAAATATGATATGCTGGCTAAAGAAACAG
CTCTTGTGAAATGGAACAGGAATTAGCCCCGTCGTTGGAAACAATATTAAATAGTACAAT
TCCTCACCCAATGCTATCGCCAACTTACGAGAATAATTTGACTAAAAAaTATAAAATTAT
GTTGCGAAGTACCAGTAAATAACATGCAATTCTGTTTCATTAGGCGAGGTGTTCATCAAT
GTTGTAGATGATGCTTTGGTGTAGCTCCAATCAATGGTTATCACAAAAATTATTCAAAAA
aTTTCGAAATGTAACATCAATTTAAAAATTCATCTAGAAGGTTTTCCTTTCCCAAAATTT
GATGGAAGCAAACTACAAATCAAAATGTAAATTACCTATCGCAATTACAGAGAATTTAGA
TTCAACaaaaaTCTTAATACTGGACGAAATATTTTTTTGGAAaTTTTAATACAAAAATTG
AAGATATGCTTCA
>contig00561  gene=isogroup00002  length=795  
TCCAATCAATGGTTATCATAAAAATTATTCAAAAAaTTTCGAAATGTAAAATCAATTTAA
AAATTCTTCCAGAAaGTTTTCCTTTCCCAAAATTTGATGGAAGCAAACTACAAATCAAAA
TGTAAATTACCTATCGCAATTACAGAGAATTTAGATTTAACAAATCTTAATACTGGACGA
AATATTTTTTTGGAAGTTTTAATACAAAAATGAAGATATACAGTTTTGTAGTTAAAATTT
TGGAATATTAGACGAATTTCCATTTACAAGTCCTCTTGTCCAAATTCAAATATACTTTTT
AACAATAAATATCTGGAATTAACTTTCTAATTGGAACAATTGCTTTTGTAATTTCATGAC
TTTCTTAATCTGTATTCAACTTTATTTCTGGGAATATTCCGTTTCGACTGAAAAATAGAA
TATTGTGTTGCATACCGGCTAATTACATAATTTTAATACTCCATCATTACAAGATATTTT
TCTTTAACATTTGAGACATCACTGATcATCAAATTAATAAAATAAAACGTTATTATGTTA
ACAAAAATAGAACTTCTTCGTGGGGGggCATTATAAGGCGATTTTAAAAAAaGTAGCTGG
CTGGTGGGGgAATTCCCAACTTAAAAATTCTTTTGGAAAtcTTCTCTTTACCAAACGTAG
AAAAAGAACTCAATTCAAAATGGCAAATAAACTATCGCAATTACGTACTTTTTCGAATTT
AACGATAAATACTTAgctgtccaGAATAAgGTGCGTATAATTCTGCAAGTATACTGCAAC
TGTTGTGTTCCATTA
>contig00569  gene=isogroup00002  length=2102  
CCGTTCAATGACGGAATTTATACGGGATAACTTAATATTAGGATAATGTTAAATATTTGA
TGTAATTGCAATAGGTTATTTTCACTTTGAATTGTAGTATTTGTTAGGTACATATTGGGA
AGTGGAAGTTTGCTTTGcATTCCTATAAATTTTGTTTTTGGTTAATATCTAAAACGCGAT
GTCGCAAATGCTCAAACTGCAAACAGAACCGcGGTCTATTAAGGAGAAACTGACAACTAC
TATCAAAAAGATGACAAATTAAAATTGCAAGGATTGATGAAAACGTTTCCTGATGGAATG
ATTCGACAAcTGTgTGTAATTTCACGGTAGGCCGCAACAAAAATTTtATATTTTTCAGTC
AAAATAAAATATTcCCAAAAGTATAGAGTTTcTaATAGTGTTGTCGAAGATTTATAATGA
AGTAACAAAAACAACATCTCTAATGACGAAGTTTATTCCGGATAGCTAAAtATAGGATTA
TATTTAATCGAAATTATATATGTAATTGCGAAAGGTTATTTGCACTTTGAATTGTAGAAT
TTGTCCGTTCCAATTTTTGGGTAAGAGACTTCCTTCCTAAAGGACATTTGAAGTGGAAAT
TCACTTGGCATTCCAGTAAATCATTTAATATCTCCAGCATTAGATAACGTcTCGTAACAA
CTGGACTATATGTAATTTTCTGGTATGTTGCATCAACTTTATATTTTTCAGTCAAAATCG
ACGATAcTGTTTGGGAAGAGAATGTTCAATGAAACAATGACTAAGTTTATTCGGGATAGC
TAATTGCAACAGATTGCACTTTAAATTTGTTAGTTCTCAACATTTAGACAAGAGGAAATC
CGTCTTGTATCTTTTTtAGTTACTAAATAATATGATTCCACGAAGAAGTATTAACAGAAC
CGCGGTCGATCAAAAAGAGTTTAATATTTTTATAATACAAAATTTTTAAATATTCCGCAT
CTTTTGATGAAAACGCCTCaTGAaGGAACAGAGCTGTATGTAGTTTTCCAATATGTTGCA
ACACATTTTTGTATTTTTCAGTCAAAATGATGtAACATTCTCAGAACCATAATATTTAAT
GAAGTAACGAATCACATCTTCCAATGACGAAGTTTATACGGGGATAACTCTTAATATTAG
GATAATGTTAAATATTAGATGTAATTGCAATAGGTTATTTGCACTTTGAATTGTAGAATT
TGTTAGTTACATATTTGGAAGTGGAAATTTGCTTTGCATTCTTACAAATTTtGTTTTTTt
AATATCTAAAACGCGATGGCACAAACTGCAAACAGAACCGCGGTCTAGTAAGGAGAAACT
GACAACTACTATCAAAAAGATGACATTCCTACACCATCATTCTGAATTAAAATTAtAAGG
ATTGATGAAAACGTTTCCTGATGGAATTCGACAACTGTATGTAATTTCTTGGTATGCCAC
AACAAAAAATTTGTATTTTTCAGTAAAAATGAAATATTCCCAAAAGTATAGAGTTTCTGA
TAGTGTTGTCGAAGATTTATAATGATGTAACAAAAACAACATCTCTAATGACGAAGTTTA
TTCCGGATCGCTAAATATAgGATTATATTTAATCGAAATTATATAATGTAATGGCGAAAG
GTTATTTGCACTTTGAATTGTAGAATTTGTCCGTTCCAATTTTTGGGTAAGAGAAGACTT
CCTTCCTAAaGGACATTTGAAGTGGAAATCACTTGGCATTCCAGTAAATCATTTAATATC
TCTAGCATATCCAGCATTAGATAACGTCTCGTGACAACTGGACTGTATGTAATTTTCTGG
TATGTTGCATCAACTTTATATTTTTCAGTCAAAATCGACTATAGTGTTTGGGAAGAGAAT
GTTCAATGAAACAATGACAATGCAACAAAGCACAAAGAAGCTCGAAGTGTTAACAGAACC
GCGGTCGATTAAAAAGAATTTAACATACAAAaTTTAGAAATATTCCGCATCGTTTGATGA
AAACGCCTCGTGAAGGAACAGAGCTGTATGTAGTTTTCCAATATGTTGCAACACATTTTT
GTATTTTTCAGTCAAAGAGGAGTTAGCGATAATATCGTGGAAAAGGATCATAATATTGAT
AA
>contig00597  gene=isogroup00002  length=617  
AAAAGTTTTCTTGTAGAACATTAATTCCCAGTTTAAAGATCCTCCCGGAAGTCGTCCTTT
TCAAAAAACGTTGTAGGAAACGAACTCGGAAACAACTACATAGTTTTTCGATTTAACATA
ACTCTAATACTTAGCTATCCGAAATAATCTCGATTGTTGAAAGAAGAAACGTCACACGTT
CCCCGAACACTAGCGCTGATTCTTACTTGCGCGAATAATTGGACTGAAAAATACAATATT
GTCTTGCAATAATACCAATGAAGTACATACAGTTGCGTTCAACTACGAGACGTTTTCATC
CAACGTTGTTGATTATATGGTGTAGCTTCAGTGAATGGTAGGTAACGCGGCTCCGTTAAT
ATTTAGAATTGGCTGTTTAAAAATCCATCCAAAACTTTTAGCAAAGCAAAAAAaTTAAAG
AAGAACCTATCGTAATTACATAGAATTTATATTTAAGACAAATCTAATATTTATTTATTA
GGAATAAACTCAGTCAGTCAtCGGATGAAACGCTGCTTTTATTGCTTCATTAAACATTAT
GGTCCTTTTCAGCAACAGCATTGCAGACTTTTATTTGCAAGAATTTCATCATTTTAACTG
AAAAaTAAAAAaTTTTt
>contig00598  gene=isogroup00002  length=622  
AAAAAATTTTTATTTTtCAGTTAAAATGATGAAATATTCTTGCAAATAAAAGTCGGCGAT
GCTGTTGCTGAAAAGGACCATAATGTTTAATGAAGCAATAAAAGCAGCGTTTCATCCGGT
GACTGAGTTTATTCCTAATAAATAAATATTAAATTTGTCTTAAATATAAATTCTATGTAA
TTACGATAGGTTCTTCTTTAATTGTTTTGCTTTGCTAAAAGTTTTGGATGGATTTTTAAA
CAGCCAATACTAAATATTAACGGAGCCGCGTTACCTACCATTCACTGAAGCTACACCATA
TAATCAACAACGTTGGATGAAAACGTCTCGTAGTTGAACGCAACTGTATGTACTTCATTG
GTATTATTGCAAGACAATATTGTATTTTTCAGTCCAATTATTCGCGCAAGTAAGATTCAG
CGCTAGTGTTCGGGGAACGTGTCACGTTTCTTCTTTCAACGATCGAGATTATTTCGGATA
GCTAAGTATTAGAGTTATGTTAAATCGAAAAACTATGTAGTTGTTTCCGAGTTCGTTTCC
TACGACGTTTTTTGAAAAGGAAGACTTCCGGGAGGATCtTTAAACTGGGAATTACTGTCA
TGTTCTACAAGAAAACTTTTTT
>contig00641  gene=isogroup00003  length=1603  
ACGCACACACTCcAAGATGCAACACAAGTGGTTTGTGTTCTTCAGTGTATTAGCGGCGGT
CAAAGCCGCTTCGGTCTTTCACGGTGTACAAATTCCTGTTAAAGTGATTTATGATGAAGA
AGTCACTCACCGACTTTACGTAAGAAATTTGGATAAGACGTCACAAGAAGAAATTCAAAA
ATTAACGGCAATTGAACAAGAAAAAAaTGAAGTAAGCAAAGTAAACATAAAAGCTTTGAA
AAACCACGAAGAAAAAGTGCAATTATCTCAAGATGAGTTGTTGCAAGCCACAAAACATCT
TCCATTAGATAATGAAGAAAAAATGAGAAGAAAAAaTTGAGAATTGTAACACCTCCAGAA
GTTACAGTTGATATTCGCGATGAAAATTTAGAAAATGATAATAACCTTTATGAGAAAATC
CAAGAAATTATAAATAATGGCGTTGAAACAATTAAAACCGACGTAAAATCTTCACAACAA
GTTGTTCAACCTGCTATATGGAATTCCTTCAATGAAGGTGTCGATAATTTTCTTCAATCA
GTAAAAAATAGAAATGCGTTAAGACAAAACTCAAATTCtACAAATATATTGgATCAATTC
CAAAATTTCGCTAGTAATTTCTTCGGACAATTCACTGGACAAAACAATAACGTACCACAA
GATTCACAACAACCCGGATTTCCACAAAATGTCGCTGGATTTTTTCAAAATGGTTTATCC
CAAATCCAAAGTGGAATTAGCAACGTTTTTTCGGGACAACAATCGACATCAGCAACAATT
TTAGGTGATAATCCAAGTACAGCAGCTCCAACAAATCCGATTCAAGGTTTCGTACAACAA
GCTCAAAGTACTCTCAACAATATTTTCAATCCTCAACAACAAAATAATCAAGCCGATCAA
ACCCCATCACCTTCAAATCCAATCCAGAGCATATCTAATTCAATTGGTCAAGCGTTTCAA
AATTTAAATCCATTTGCAAATCGTCCTGCTGGAGAAGAATCGTCAACACAAAATAATCCT
TTTCAAGCGATTCAAAATGCTTTAAATAATTTAAACCCTTTTCAGCAAACAACGGTAAAA
CCAGGTGATACATCTTCGACAACAGCTAACCCTATTCCAACCATTCCAAGCTTTCCAACC
ATTCCAAGCTTTCCATCAATTCCAACTATTCCATCAATTCCTAACATTCCTGCTATTCCT
ACTTTACCACCGAACGTAACAAATGTTGGTCAACAAATTTCAGAAAATCTTCAAAATCCA
GGTGCAGCAATTGGTTCTTTAGTTGGAGGAAATAATCCCATACAATCGGCAGGAAATCCT
TTACAAGGGGTTGCTCAACAAATCGGTTCTGCAATCCCAAGTAATCCTTTACAAACCGGA
GAAAATCCTTTACAGGGAGTTGCTCAACAAATCAGTTCTGCTATCCCAGGAAATCCTTTA
CAGGGCTCAGGTAATCCTATTGAAGGTGTAGCTCAACAAATCGGTGGAGCAATTTCTGGA
AATCCAATTCCATCCGGAATCTCACAACAAGTTGGAAaTATAATTCCGAATAATGGTTGA
AAAATCGTATTGATTTAAAATGCTTTATATTATTAGAAATTTC
>isotig00001  gene=isogroup00004  length=5395  numContigs=11
GCAACCACAAAAAGCTGTTAAAAaaTAATACTTGTAACAAAGATGTACAAATAATTGCGC
AAAAAAGCATTGAATAAGAAACAAACAAAAAGCAAATAAATTGAAAAATAGTTTATATAC
AAGAAGTAATAAATGTttGGAAAAAATTTTGTGAGTtGAGTAAGTTTTAATAATATGTAA
ATAAGTATTTTCTAATTTTTGTTTAATTTTACTTCAGTTTtGAAAGGAAGAaCCTTATTA
AGAGTAAATTCAATTATCATCCTTTGATTATTATAAACTATGAGTTAACTCCACAATATA
ATGCAAAATagTTTATaCTGAATTAAACTCTTAACAGCTTGAAAATAAGAGATAAtAGCA
ACAATGGCTCTGtAAATATATTTTAATGTCTCTATTAGAAGAGCTTTTCTTTTAAAAGAT
AATCaCGTTtACGTGTGGTAATAAATATTTATTTCATGAATTTGGTTAGTTTGGATTCTC
TTTTAATATATGCAGCTATGAACAGAGTCAAAATAGAATTGAGTTAATTTTTtCCTTTTG
AGTTAATTTAAGTTCCATTTATTATATTAAGCTCATTTTGTGCTATATAGGTTAAATAAA
CTACACTAGGACCTCTATATAACGAACTTCTaTATAACGAATTTTCTGTATAACAAAATT
TTTTtGAAGGTCCAAGAAATTCTTTTGTAAAAACACTTCTATATAACGAAAAAAATTTCT
ATATAACGAACTAAATATTtCTGAAAAAAATTTACAAAGCTCAGTTaTTTATTATTATAA
CTGCTGTTAACGTCAATCCCATTTGGCAATTATACGCGTACGGTGAATTACCGAGAACTG
AGGTAGATATTCCAGGGCATCACaACACAGGGTTTTCACTTCTGCAGCTTATCGGATAGT
TTAGTAGTGTTGCTGTGATTGCATCTGTCACTATGTCTAAGCGGAAGGCTCTAAGTGcCG
CAGACAAAATTAACATTTTAACGGATGTTGATCGcGGTATGCAGAAAAAgtTTtATAGCG
GAGAAGCACAACATTCCTCCAAGCACGCTCTCGAcAATAAtAAAAAaTCGGGAGACAATT
TTAAACTGTCAGGAAGCTGGAAGAGGACCAGAAAAAAaGAAATTAAAACAGTGCAAGTTT
GGTGCTATAGATGAAGCGATGCTGAAATGGGTAACAATGGTGCGAACCCAAAATTTGCCA
GTGTCAGGACCACTTCTTAAGGAAAAAGCGATTGAATATGCAAAAATGTTAGGCCTTGAT
GATTTTCAAGCTAGTTCAGGGTGGTTGGACAAATTTAAAAAaCGACATGGAATAACAGAA
AAGGTTGTATCAGGAGAAAGTGCTAGTGTCTCAGAAACGACTTGCGATCAATGGAAACAG
AAATTGCAGTCGCTTTTGGAAAGTTATCAACCTGATGACGTGTTTAATATGGACTTTTTT
ATAAGTGCCTTCCCAATAAGACATTAGCATTcAAAGACGATAAaTGTTTTGGTGGTAAAA
ACaGCAAAGAACGAATTACCGTAGTAGTGTGCGCCAACAaGACTGGAAGTGAAAAAATGA
AACTTTTAATAATCGTTCGGAATAAAATCGTTAGAGGTCGATTACGATTACAACAAGAAA
TCCTGGATGACCAGCGAAATTTTCGAAAAATGGCTTAAAAATTTTGACAAGAAGATGGTA
CGACAAAACAGAAAAGCTCTTGTTTTCGTAGACAATTGCCCTGCCCATCCTCcTCACATA
GCCCAAAAATTAACGAACATTAAACTTGCATTTTTTCCTCCGAATACAACATCGAAATTG
CAACCGATGGACCAAGGAGTCATTAAAAATTTGAAAGCAAATTATCGGAAGCAAATCCTA
AgAAGAATGATTTATGCAGTGgAAAATAAACAGCCCATCGaCAAAGTTATCGATCTGCGC
GTTAGCATAACGGTTTTGGCGAAGGTTTGGCAAAATGATGTCGCAGAAAGCACTATAAAA
AACTGTTTCACTAAAGCTgGATTTGCAGAAAAGTCGACTGAGGAAGTGGAGGATGATTTA
ACTGACTTAAATCTCTACTGGAATGAACTCCAATCAGTTAAAGTTATAAATGAAAACATA
AACTTGTCTGAATATTTAACGGTAGACGaGGAAGTAATCACGTCCGACTATCCTACTGAT
CATGAGATAATAGAATCGGTAAAACATCCTGAAGAGGACGATCAAGAGGATGAAGaaaTA
GATGATGTAGAAGTGGATGAAATAGTCAAACCTTCAAAGGTAGAAaTGTTGACcGCGTTT
GAAACCATTAAGCAAGGCTTCCGGTGTTTAGATGGAGTGCCTGATAATATCTTCCAAATG
TTAAATGAATGTGAACATATTTATGATAAGTTACAAACGtACAgTGGGTCAAAAAAGTGT
ttGGACACCTaACATTcTTtCAAGAAAAtACCCGAAGATGtAGACAttttttAtTTCTAA
TAATAAAATAttATTCTGTACAATATGTAAACACATTACCaaaaaaaTCAGTCTGAAATC
AGAAATATTTCATATTTTATTCTAAAAAACTGAAATTTcAtTTCCAATAAAGTGTTTGGA
CACTTGCGCGCTTTGCTTTAGTCATATAACACGTCGTTACCAGGGAAACCCCCGAAGTTT
ACATTGGATTAACTGGCTTAACCTAACCACAAATATATTGAAACGTCAGTTGAGTTCAGT
CGTTTGCTAAAACTAGTGATACAATGAGTGAAAAACGACACGAGCTTAGTATGGACTTGA
AAGAATGCATTGTAAATATGCACAAACAAGGAAAAAGTGTTCGCAAAATCGCAGATTTAG
TGAAAAAACCGCCCAGTACAGTACATTTCATTATAAAAAAATACAACAGCACAAATTGTG
TTGATAATCGTAAACGTTCCGGACGCCCAAAGGTATTAAGTGTACGAGATGAGAGGTACA
TTTTGCGCGAAATTAAGGCAAATCCCcgTAtTAGTGCGCAAACTTTAGCCGTAAACCTCG
GAACAATATCGGGAAAACATGTAAATTGCGAAACTGTTCGAAATGCAATACGAAAAGTCG
GCTATCATGGCAAGAAATAAACCATTTATAAGTGAAACCAATAGACTTCGACaTGTTGAA
TATGCAAGACAGTATATTGACCAGCCAATAGACTTTTGGAAAAACGTAATTTTTTCTGAT
GAAAGTAAATATAACATATTTGGTTCGGATGGACGAAAAACCGTATGGCGTAgtAACCTA
ATACTGAACTTCACAAAGAAAaTTTGCTACCTAGAGTGGTTCCACAAAGAGTTTGTTCCA
TCAGTAAGGCgTAAAaTTAAGCAGCTcAATCTTAGTTCAttttaaTCttGGATaaTGcAC
CTGGACACCCTCCCcAATTGGTCAGCGACGATCATAAAaTTTCAGTGATTTTTCTTCCTC
CAAATTGCACGCTATTGATACAGCCAATGGATCAGCATGTTATACAGGCTATAAAATTAT
TCTATCGCAAAAAATTGCTTAAAAAACCGTCGCTTCTGATTGCAATGTTTCGCAATCATT
GAAGAATGTGAATCTGAAGGACGTCGTTTTCTTTTtGGACGAAGCCTGGCAGCATATGGA
CACTGGTTTAATTACAAAATTAATTAAAAAAGAGTTGGGTGTATATAACGAGAACATGAG
TGGAGTGGATCGAGCTGATCAAAATATCAGTTTATACAGGGTGCAGCAATTAGTTCTcCC
ACTTTCCAAAAAATCGTGGTGGGGGCATCGATGGCGACAGAGGCGTGGGGTTTAACATGT
TCGACGCAGAATGGGTTGGTCACGTGCGCATCGTGCTTACGTTGTCGAAGTGTTTTTAAA
AAATGGCgAATCCGTTACAAACACTCAGAGAGCGTTCCGCACAAGGTATGGTTTGCAGTg
CACAGATCCGGTCCCTGATCGAAAAaCAGTTTTGAGTTGGGTTCACAACTTTAGTACCAC
ATCATCAGCTaTaGGTGTGAAGCGTAGAGGCTCCTCGAAATGGAAGAGGAcCCCGGAAAA
CATCGCCAGAGTGAGaACATCCATTGAGCAATCCTCAACGCGCTCTGCACGGAAACATTC
GGCTGCTCTTCGAATTTCGGACAGAACGATgAGACGAATTTTACACaGCGACCTCAAGTT
ACAcCCATACAAAATTGCTGTGGTTCAGGAATTATCCCCAGCTGACTGGGGAAGACGACT
TTTATGGACGAGCGACGAAGCCCATTTCCACCTGTCGGGCTGCGTTAATAAGCAAAACTG
TCGCTACTGGGacccGAAAACCcTcGAGAGCTTCATCAGAGACCTCTACACAGCCCAAAG
GTTACGGTATGGTCTGCCGTGTCcGCcgTAGGGATCATAGACCCTTACTTTTTCGAGGAA
GGCGGTGTTAcAGTCACCGTGACGTCCCATCGATACTGTAACATGTTGGATGAAtTTTtG
CGACCAAAGATTGAGGAATACGGGGAAGAGAACAACAGAgAGGACTTCTGGTTCCAGCAG
GATGGGGTTACAGTCCATACAGCCCGTCGTTCGCGTCAGATTCTgcgggACATGTTatCC
AGTCAGGTGATCTCCCTACACGAGAACATTCCTTGGCCTCCTtGCTCGCCGGATTTGAgt
ccctgtGacttttTCcTGTGGAGTTACCTCAAGGCTaAGGTATTCAAACATCGCTCTAGG
ACCCTGGAAGAGTTAAAAGAGGCAATTTCGGAGGAAATTAATTGCCGCACCCTGTACAAA
ACATCAATTTGTAGaAAAAAATGGTATTTTCCTTTGATAAATCAGAATTTTGTAGATATG
GCAGAACAAAATACCTGGAGGATTTGTAAAATAAACGGCGGATAATTGgATCACCTTGcA
TTTAGAAGTGAGCGATAGGAATATTGGAGTCGTATGCAAAAAAGGGCATCAGTAGGTGGC
AGTAGGTTTTTACAAGATACTCACTCATTTTCTAAATATGATGGTATCgATCACATGATC
TTaTATCAGAAAAACCACAGACGATGCGGTTTTTGCCACACTTCATCCAAAGGAGtACTT
TTGTAAGTATCaTTCCAAGTaAAAAAAaGTAGTGAATTATACATTTATACCTTGAATGAT
ACCTGGAAAAGCACAGGTTACTTCGTTTTGTATAGAATATTGTAAAaTAAATATGAGCTG
AAATTTGGTCGTTGACGGGCAATGAATCAATTGATAATCTTTTtGCAaCTGACGGCACTG
GCAGAAATATTTTTCGATGTACATTTTCAAGAAaTAGGTTTTtGTTtCTACTAGTAGCCG
TACGATTTGATAATCGAGATGACCGCGAGACAAGAAAATCTGAAGATCAAACTGCCGCAA
TTGCGAATATTTTCCAAAACTTCATTGCAAACTGTCAAAAGTTGTACACTCCAgG
>isotig00002  gene=isogroup00004  length=4334  numContigs=12
GCAACCACAAAAAGCTGTTAAAAaaTAATACTTGTAACAAAGATGTACAAATAATTGCGC
AAAAAAGCATTGAATAAGAAACAAACAAAAAGCAAATAAATTGAAAAATAGTTTATATAC
AAGAAGTAATAAATGTttGGAAAAAATTTTGTGAGTtGAGTAAGTTTTAATAATATGTAA
ATAAGTATTTTCTAATTTTTGTTTAATTTTACTTCAGTTTtGAAAGGAAGAaCCTTATTA
AGAGTAAATTCAATTATCATCCTTTGATTATTATAAACTATGAGTTAACTCCACAATATA
ATGCAAAATagTTTATaCTGAATTAAACTCTTAACAGCTTGAAAATAAGAGATAAtAGCA
ACAATGGCTCTGtAAATATATTTTAATGTCTCTATTAGAAGAGCTTTTCTTTTAAAAGAT
AATCaCGTTtACGTGTGGTAATAAATATTTATTTCATGAATTTGGTTAGTTTGGATTCTC
TTTTAATATATGCAGCTATGAACAGAGTCAAAATAGAATTGAGTTAATTTTTtCCTTTTG
AGTTAATTTAAGTTCCATTTATTATATTAAGCTCATTTTGTGCTATATAGGTTAAATAAA
CTACACTAGGACCTCTATATAACGAACTTCTaTATAACGAATTTTCTGTATAACAAAATT
TTTTtGAAGGTCCAAGAAATTCTTTTGTAAAAACACTTCTATATAACGAAAAAAATTTCT
ATATAACGAACTAAATATTtCTGAAAAAAATTTACAAAGCTCAGTTaTTTATTATTATAA
CTGCTGTTAACGTCAATCCCATTTGGCAATTATACGCGTACGGTGAATTACCGAGAACTG
AGGTAGATATTCCAGGGCATCACaACACAGGGTTTTCACTTCTGCAGCTTATCGGATAGT
TTAGTAGTGTTGCTGTGATTGCATCTGTCACTATGTCTAAGCGGAAGGCTCTAAGTGcCG
CAGACAAAATTAACATTTTAACGGATGTTGATCGcGGTATGCAGAAAAAgtTTtATAGCG
GAGAAGCACAACATTCCTCCAAGCACGCTCTCGAcAATAAtAAAAAaTCGGGAGACAATT
TTAAACTGTCAGGAAGCTGGAAGAGGACCAGAAAAAAaGAAATTAAAACAGTGCAAGTTT
GGTGCTATAGATGAAGCGATGCTGAAATGGGTAACAATGGTGCGAACCCAAAATTTGCCA
GTGTCAGGACCACTTCTTAAGGAAAAAGCGATTGAATATGCAAAAATGTTAGGCCTTGAT
GATTTTCAAGCTAGTTCAGGGTGGTTGGACAAATTTAAAAAaCGACATGGAATAACAGAA
AAGGTTGTATCAGGAGAAAGTGCTAGTGTCTCAGAAACGACTTGCGATCAATGGAAACAG
AAATTGCAGTCGCTTTTGGAAAGTTATCAACCTGATGACGTGTTTAATATGGACTTTTTT
ATAAGTGCCTTCCCAATAAGACATTAGCATTcAAAGACGATAAaTGTTTTGGTGGTAAAA
ACaGCAAAGAACGAATTACCGTAGTAGTGTGCGCCAACAaGACTGGAAGTGAAAAAATGA
AACTTTTAATAATCGTTCGGAATAAAATCGTTAGAGGTCGATTACGATTACAACAAGAAA
TCCTGGATGACCAGCGAAATTTTCGAAAAATGGCTTAAAAATTTTGACAAGAAGATGGTA
CGACAAAACAGAAAAGCTCTTGTTTTCGTAGACAATTGCCCTGCCCATCCTCcTCACATA
GCCCAAAAATTAACGAACATTAAACTTGCATTTTTTCCTCCGAATACAACATCGAAATTG
CAACCGATGGACCAAGGAGTCATTAAAAATTTGAAAGCAAATTATCGGAAGCAAATCCTA
AgAAGAATGATTTATGCAGTGgAAAATAAACAGCCCATCGaCAAAGTTATCGATCTGCGC
GTTAGCATAACGGTTTTGGCGAAGGTTTGGCAAAATGATGTCGCAGAAAGCACTATAAAA
AACTGTTTCACTAAAGCTgGATTTGCAGAAAAGTCGACTGAGGAAGTGGAGGATGATTTA
ACTGACTTAAATCTCTACTGGAATGAACTCCAATCAGTTAAAGTTATAAATGAAAACATA
AACTTGTCTGAATATTTAACGGTAGACGaGGAAGTAATCACGTCCGACTATCCTACTGAT
CATGAGATAATAGAATCGGTAAAACATCCTGAAGAGGACGATCAAGAGGATGAAGaaaTA
GATGATGTAGAAGTGGATGAAATAGTCAAACCTTCAAAGGTAGAAaTGTTGACcGCGTTT
GAAACCATTAAGCAAGGCTTCCGGTGTTTAGATGGAGTGCCTGATAATATCTTCCAAATG
TTAAATGAATGTGAACATATTTATGATAAGTTACAAACGtACAgTGGGTCAAAAAAGTGT
ttGGACACCTaACATTcTTtCAAGAAAAtACCCGAAGATGtAGACAttttttAtTTCTAA
TAATAAAATAttATTCTGTACAATATGTAAACACATTACCaaaaaaaTCAGTCTGAAATC
AGAAATATTTCATATTTTATTCTAAAAAACTGAAATTTcAtTTCCAATAAAGTGTTTGGA
CACTTGCGCGCTTTGCTTTAGTCATATAACACGTCGTTACCAGGGAAACCCCCGAAGTTT
ACATTGGATTAACTGGCTTAACCTAACCACAAATATATTGAAACGTCAGTTGAGTTCAGT
CGTTTGCTAAAACTAGTGATACAATGAGTGAAAAACGACACGAGCTTAGTATGGACTTGA
AAGAATGCATTGTAAATATGCACAAACAAGGAAAAAGTGTTCGCAAAATCGCAGATTTAG
TGAAAAAACCGCCCAGTACAGTACATTTCATTATAAAAAAATACAACAGCACAAATTGTG
TTGATAATCGTAAACGTTCCGGACGCCCAAAGGTATTAAGTGTACGAGATGAGAGGTACA
TTTTGCGCGAAATTAAGGCAAATCCCcgTAtTAGTGCGCAAACTTTAGCCGTAAACCTCG
GAACAATATCGGGAAAACATGTAAATTGCGAAACTGTTCGAAATGCAATACGAAAAGTCG
GCTATCATGGCAGAATGGCAAGAAAAAAaCCATTTATAAGTGAAACCAATAGACTTCGAc
GTGTTGAATATGCAAGACAGTATATTGACCAGCCAATAGACTTTtGGAAAAACGtAATTT
TTtCTGATGAAAGTAAATATAACATATTTGGTTCGGaTGGACGAAAAACCGTATGGCGTA
AACCTAATaCTGAACTTCACAAAGAAAAtTTGCTACCTACAGTGAAACATGGAGGTGGCC
ATGTAATGGTTTGGGGgTGCATGGGGTACaATGGGGTaGGAAATATGCAtTTTATTGAAG
GTATTAtGGaCGCAAAaGGTTATCTCAAGATATTGCAAGGTAATTTGCATGATAGTGCtG
TCAAATTAGGAATAGAAGATAGCTACATATTCCAACAAGACAACGATCCTAAACATACCT
CTAGGATTGTAAAGGAATGGATGCTTTACAGAGTAAGAAAAACCCTTCCTCACcCACCCC
AATCCCCGGATTTAAATCCGATAGAAAATCTATGGCATCAGTTGGATTTAAATATAAGAA
AACACCACATAAGAAATAAAGATGATCTAAAAAGGTACCTACAAGAAGAGTGGAATAAAA
TTTCCATGGAAACTACCAGCAAGCTTGTGTCATCCATGCCCAGAAGATTGCAAGCAGTAT
TAGCAGCTTCTGGAATGGTTACAAAATACTGAGGCTTCATAGAAATTGGATAAAATAAAT
TTTCTTTTAGTTAAATTTTAGTGTCCAAACACTTTATTGGAATAGAAATTTCAGTTTTTT
tGAATAAAATAAACATATGTTTCTGATTTCAGCCTGATTTTTTtGGTAATGTGTTTAtAT
ATTatACAAAAAAaaTGTTTTATTATTAGAAATAAAAAatgtCTACATCTCCGGGTActt
tCTTGAAAAATGGTAaGTGTCCAAAcACTTTTTtGACCCACTGTAACATTAATTCTGTTC
CTGTACTATATTTTATACAAATCACACCCACAaTTCCAATAATTTTGATCAACAAGTTAT
TATTGTAAAGAGTACTCTAATGGTGTACAAAGTTCAATTCAGGTCAGATCAATTTTGAGA
ATGTCTAGAATGGAATGGTATTGATTCATTTATtGATTTGAAAtGCTTAAAATTGAATTT
TTGAtGATATAAtGTTGTGCcAAGtAAATAAATGCTATTATAACCATTtAGAGACCCTTC
TATTTCCCCTAAAAAAaTTCAAATACTAATAACAAAAAaaTTAATAAAaaGTTAAAAAAA
ATAATATAACAAAA
>isotig00003  gene=isogroup00004  length=4481  numContigs=9
ACGCCTCTAGTGCAATTCGCTTCACCGGTTTCGCCATTTTGTTTCGCTACTGCGATGTCA
AAAGTaGAAAATTCTCTAGAGTTAGCAGTAACTGTTATAGAAGCCAACTGCGATCGCAAT
ATACCaGTTACaCGTAATTATGaCGCTAACAGTGAAGCCAGccccctTcGCAGTTACTGC
AATAGCAGTCAACTGCTACGTaTAACCGCCGCTTgaGTGTCGCAgAcacgaTTAACATTT
TAACAGATGTTGATCGTGGTATGCAGAAAAAGCTTaTAgCGGAGAAGCACAACATTCCTC
CAAGCACGCTCTCGACAATAATAAAAAATCGGGAGACAATTTTAAACTGTCAGGAAGCTG
GAAGAGGACCAGAAAAAcAGAAATTAAAACAGTGCAAGTTTGGTGCTATAGATGAAGCGA
TGCTGAAATGGGTAACAATGGTGCGAACCCAAAATTTGCCAGTGTCAgGACCACTTtTTA
AGGAAAAAGCAATTGAATATGCAAAAATGTTAGGCCTTGATGAttttCAAGCTAGTTCAG
GATGGTTGGACAAATTaAAAAAACGACATGGAATAACAGAAAAGGTTGTATCAGGAGAAA
GTGCTAGTGTAGTTTAGTAAGTAGTTTAGTAATAGGGAAAAGCAAACAACCGAGATGCTT
CAAAGGAATAAAATCGTTAGAGGTCTATTACGATTACAACAAGAAATCCtTTATgACCAG
CGAAATTTTCGAAAAATGGCTTAAAAATTTTGACAAGAAGATGGTACGACAAAACAGAAA
AGCTCTTGTTTTCGTAGACAATTGCCCTGCCCATCCTCcTCACATAGCCCAAAAATTAAC
GAACATTAAACTTGCATTTTTTCCTCCGAATACAACATCGAAATTGCAACCGATGGACCA
AGGAGTCATTAAAAATTTGAAAGCAAATTATCGGAAGCAAATCCTAAgAAGAATGATTTA
TGCAGTGgAAAATAAACAGCCCATCGaCAAAGTTATCGATCTGCGCGTTAGCATAACGGT
TTTGGCGAAGGTTTGGCAAAATGATGTCGCAGAAAGCACTATAAAAAACTGTTTCACTAA
AGCTgGATTTGCAGAAAAGTCGACTGAGGAAGTGGAGGATGATTTAACTGACTTAAATCT
CTACTGGAATGAACTCCAATCAGTTAAAGTTATAAATGAAAACATAAACTTGTCTGAATA
TTTAACGGTAGACGaGGAAGTAATCACGTCCGACTATCCTACTGATCATGAGATAATAGA
ATCGGTAAAACATCCTGAAGAGGACGATCAAGAGGATGAAGaaaTAGATGATGTAGAAGT
GGATGAAATAGTCAAACCTTCAAAGGTAGAAaTGTTGACcGCGTTTGAAACCATTAAGCA
AGGCTTCCGGTGTTTAGATGGAGTGCCTGATAATATCTTCCAAATGTTAAATGAATGTGA
ACATATTTATGATAAGTTACAAACGtACAgTGGGTCAAAAAAGTGTttGGACACCTaACA
TTcTTtCAAGAAAAtACCCGAAGATGtAGACAttttttAtTTCTAATAATAAAATAttAT
TCTGTACAATATGTAAACACATTACCaaaaaaaTCAGTCTGAAATCAGAAATATTTCATA
TTTTATTCTAAAAAACTGAAATTTcAtTTCCAATAAAGTGTTTGGACACTTGCGCGCTTT
GCTTTAGTCATATAACACGTCGTTACCAGGGAAACCCCCGAAGTTTACATTGGATTAACT
GGCTTAACCTAACCACAAATATATTGAAACGTCAGTTGAGTTCAGTCGTTTGCTAAAACT
AGTGATACAATGAGTGAAAAACGACACGAGCTTAGTATGGACTTGAAAGAATGCATTGTA
AATATGCACAAACAAGGAAAAAGTGTTCGCAAAATCGCAGATTTAGTGAAAAAACCGCCC
AGTACAGTACATTTCATTATAAAAAAATACAACAGCACAAATTGTGTTGATAATCGTAAA
CGTTCCGGACGCCCAAAGGTATTAAGTGTACGAGATGAGAGGTACATTTTGCGCGAAATT
AAGGCAAATCCCcgTAtTAGTGCGCAAACTTTAGCCGTAAACCTCGGAACAATATCGGGA
AAACATGTAAATTGCGAAACTGTTCGAAATGCAATACGAAAAGTCGGCTATCATGGCAAG
AAATAAACCATTTATAAGTGAAACCAATAGACTTCGACaTGTTGAATATGCAAGACAGTA
TATTGACCAGCCAATAGACTTTTGGAAAAACGTAATTTTTTCTGATGAAAGTAAATATAA
CATATTTGGTTCGGATGGACGAAAAACCGTATGGCGTAgtAACCTAATACTGAACTTCAC
AAAGAAAaTTTGCTACCTAGAGTGGTTCCACAAAGAGTTTGTTCCATCAGTAAGGCgTAA
AaTTAAGCAGCTcAATCTTAGTTCAttttaaTCttGGATaaTGcACCTGGACACCCTCCC
cAATTGGTCAGCGACGATCATAAAaTTTCAGTGATTTTTCTTCCTCCAAATTGCACGCTA
TTGATACAGCCAATGGATCAGCATGTTATACAGGCTATAAAATTATTCTATCGCAAAAAA
TTGCTTAAAAAACCGTCGCTTCTGATTGCAATGTTTCGCAATCATTGAAGAATGTGAATC
TGAAGGACGTCGTTTTCTTTTtGGACGAAGCCTGGCAGCATATGGACACTGGTTTAATTA
CAAAATTAATTAAAAAAGAGTTGGGTGTATATAACGAGAACATGAGTGGAGTGGATCGAG
CTGATCAAAATATCAGTTTATACAGGGTGCAGCAATTAGTTCTcCCACTTTCCAAAAAAT
CGTGGTGGGGGCATCGATGGCGACAGAGGCGTGGGGTTTAACATGTTCGACGCAGAATGG
GTTGGTCACGTGCGCATCGTGCTTACGTTGTCGAAGTGTTTTTAAAAAATGGCgAATCCG
TTACAAACACTCAGAGAGCGTTCCGCACAAGGTATGGTTTGCAGTgCACAGATCCGGTCC
CTGATCGAAAAaCAGTTTTGAGTTGGGTTCACAACTTTAGTACCACATCATCAGCTaTaG
GTGTGAAGCGTAGAGGCTCCTCGAAATGGAAGAGGAcCCCGGAAAACATCGCCAGAGTGA
GaACATCCATTGAGCAATCCTCAACGCGCTCTGCACGGAAACATTCGGCTGCTCTTCGAA
TTTCGGACAGAACGATgAGACGAATTTTACACaGCGACCTCAAGTTACAcCCATACAAAA
TTGCTGTGGTTCAGGAATTATCCCCAGCTGACTGGGGAAGACGACTTTTATGGACGAGCG
ACGAAGCCCATTTCCACCTGTCGGGCTGCGTTAATAAGCAAAACTGTCGCTACTGGGacc
cGAAAACCcTcGAGAGCTTCATCAGAGACCTCTACACAGCCCAAAGGTTACGGTATGGTC
TGCCGTGTCcGCcgTAGGGATCATAGACCCTTACTTTTTCGAGGAAGGCGGTGTTAcAGT
CACCGTGACGTCCCATCGATACTGTAACATGTTGGATGAAtTTTtGCGACCAAAGATTGA
GGAATACGGGGAAGAGAACAACAGAgAGGACTTCTGGTTCCAGCAGGATGGGGTTACAGT
CCATACAGCCCGTCGTTCGCGTCAGATTCTgcgggACATGTTatCCAGTCAGGTGATCTC
CCTACACGAGAACATTCCTTGGCCTCCTtGCTCGCCGGATTTGAgtccctgtGacttttT
CcTGTGGAGTTACCTCAAGGCTaAGGTATTCAAACATCGCTCTAGGACCCTGGAAGAGTT
AAAAGAGGCAATTTCGGAGGAAATTAATTGCCGCACCCTGTACAAAACATCAATTTGTAG
aAAAAAATGGTATTTTCCTTTGATAAATCAGAATTTTGTAGATATGGCAGAACAAAATAC
CTGGAGGATTTGTAAAATAAACGGCGGATAATTGgATCACCTTGcATTTAGAAGTGAGCG
ATAGGAATATTGGAGTCGTATGCAAAAAAGGGCATCAGTAGGTGGCAGTAGGTTTTTACA
AGATACTCACTCATTTTCTAAATATGATGGTATCgATCACATGATCTTaTATCAGAAAAA
CCACAGACGATGCGGTTTTTGCCACACTTCATCCAAAGGAGtACTTTTGTAAGTATCaTT
CCAAGTaAAAAAAaGTAGTGAATTATACATTTATACCTTGAATGATACCTGGAAAAGCAC
AGGTTACTTCGTTTTGTATAGAATATTGTAAAaTAAATATGAGCTGAAATTTGGTCGTTG
ACGGGCAATGAATCAATTGATAATCTTTTtGCAaCTGACGGCACTGGCAGAAATATTTTT
CGATGTACATTTTCAAGAAaTAGGTTTTtGTTtCTACTAGTAGCCGTACGATTTGATAAT
CGAGATGACCGCGAGACAAGAAAATCTGAAGATCAAACTGCCGCAATTGCGAATATTTTC
CAAAACTTCATTGCAAACTGTCAAAAGTTGTACACTCCAgG
>isotig00004  gene=isogroup00004  length=4443  numContigs=11
GTGATTGCATCTGTCACTATGTCTAAGCGGAAGGCTCTAAGTGTCGCAGACAAAATTAAC
ATTTTAACGGATGTTGATCGAAGAAGCACAACATTCCTCCAAGCGCGCTCTCGACAATAA
TAAAAAATCGGGAGACAATTTTAAACTGTCAGGAAGCTGGAAGAGGACCAGAAAAAaaTA
AATTAAAACAGTGCAAGTTTGGTGCTATAGATGGGCGATGCTGAAATGGGTGAACCCAAA
ATTTGCCAGTGTCAGGACCACTTCTTAAGGAAAAaGCGATTGAATATGCAAAAATGTTAA
GCTTTGATGATTTTCAAGCTAGTTCAGGGTGgTTGAACAAATTtAAaGAaCGACATGGAA
TAACAGAAAAGGTTGTATCAGGAGAAAGTGCTAGTGTCTCAGAAACGACTTGCGATCAAT
GGAAACAGAAATTGCAGTCGCTTTTGGAAAGTTATCAACCTGATGACGTGTTTAATATGG
ACTTTTTTATAAGTGCCTTCCCAATAAGACATTAGCATTcAAAGACGATAAaTGTTTTGG
TGGTAAAAACaGCAAAGAACGAATTACCGTAGTAGTGTGCGCCAACAaGACTGGAAGTGA
AAAAATGAAACTTTTAATAATCGTTCGGAATAAAATCGTTAGAGGTCGATTACGATTACA
ACAAGAAATCCTGGATGACCAGCGAAATTTTCGAAAAATGGCTTAAAAATTTTGACAAGA
AGATGGTACGACAAAACAGAAAAGCTCTTGTTTTCGTAGACAATTGCCCTGCCCATCCTC
cTCACATAGCCCAAAAATTAACGAACATTAAACTTGCATTTTTTCCTCCGAATACAACAT
CGAAATTGCAACCGATGGACCAAGGAGTCATTAAAAATTTGAAAGCAAATTATCGGAAGC
AAATCCTAAgAAGAATGATTTATGCAGTGgAAAATAAACAGCCCATCGaCAAAGTTATCG
ATCTGCGCGTTAGCATAACGGTTTTGGCGAAGGTTTGGCAAAATGATGTCGCAGAAAGCA
CTATAAAAAACTGTTTCACTAAAGCTgGATTTGCAGAAAAGTCGACTGAGGAAGTGGAGG
ATGATTTAACTGACTTAAATCTCTACTGGAATGAACTCCAATCAGTTAAAGTTATAAATG
AAAACATAAACTTGTCTGAATATTTAACGGTAGACGaGGAAGTAATCACGTCCGACTATC
CTACTGATCATGAGATAATAGAATCGGTAAAACATCCTGAAGAGGACGATCAAGAGGATG
AAGaaaTAGATGATGTAGAAGTGGATGAAATAGTCAAACCTTCAAAGGTAGAAaTGTTGA
CcGCGTTTGAAACCATTAAGCAAGGCTTCCGGTGTTTAGATGGAGTGCCTGATAATATCT
TCCAAATGTTAAATGAATGTGAACATATTTATGATAAGTTACAAACGtACAgTGGGTCAA
AAAAGTGTttGGACACCTaACATTcTTtCAAGAAAAtACCCGAAGATGtAGACAtttttt
AtTTCTAATAATAAAATAttATTCTGTACAATATGTAAACACATTACCaaaaaaaTCAGT
CTGAAATCAGAAATATTTCATATTTTATTCTAAAAAACTGAAATTTcAtTTCCAATAAAG
TGTTTGGACACTTGCGCGCTTTGCTTTAGTCATATAACACGTCGTTACCAGGGAAACCCC
CGAAGTTTACATTGGATTAACTGGCTTAACCTAACCACAAATATATTGAAACGTCAGTTG
AGTTCAGTCGTTTGCTAAAACTAGTGATACAATGAGTGAAAAACGACACGAGCTTAGTAT
GGACTTGAAAGAATGCATTGTAAATATGCACAAACAAGGAAAAAGTGTTCGCAAAATCGC
AGATTTAGTGAAAAAACCGCCCAGTACAGTACATTTCATTATAAAAAAATACAACAGCAC
AAATTGTGTTGATAATCGTAAACGTTCCGGACGCCCAAAGGTATTAAGTGTACGAGATGA
GAGGTACATTTTGCGCGAAATTAAGGCAAATCCCcgTAtTAGTGCGCAAACTTTAGCCGT
AAACCTCGGAACAATATCGGGAAAACATGTAAATTGCGAAACTGTTCGAAATGCAATACG
AAAAGTCGGCTATCATGGCAAGAAATAAACCATTTATAAGTGAAACCAATAGACTTCGAC
aTGTTGAATATGCAAGACAGTATATTGACCAGCCAATAGACTTTTGGAAAAACGTAATTT
TTTCTGATGAAAGTAAATATAACATATTTGGTTCGGATGGACGAAAAACCGTATGGCGTA
gtAACCTAATACTGAACTTCACAAAGAAAaTTTGCTACCTAGAGTGGTTCCACAAAGAGT
TTGTTCCATCAGTAAGGCgTAAAaTTAAGCAGCTcAATCTTAGTTCAttttaaTCttGGA
TaaTGcACCTGGACACCCTCCCcAATTGGTCAGCGACGATCATAAAaTTTCAGTGATTTT
TCTTCCTCCAAATTGCACGCTATTGATACAGCCAATGGATCAGCATGTTATACAGGCTAT
AAAATTATTCTATCGCAAAAAATTGCTTAAAAAACCGTCGCTTCTGATTGCAATGTTTCG
CAATCATTGAAGAATGTGAATCTGAAGGACGTCGTTTTCTTTTtGGACGAAGCCTGGCAG
CATATGGACACTGGTTTAATTACAAAATTAATTAAAAAAGAGTTGGGTGTATATAACGAG
AACATGAGTGGAGTGGATCGAGCTGATCAAAATATCAGTTTATACAGGGTGCAGCAATTA
GTTCTcCCACTTTCCAAAAAATCGTGGTGGGGGCATCGATGGCGACAGAGGCGTGGGGTT
TAACATGTTCGACGCAGAATGGGTTGGTCACGTGCGCATCGTGCTTACGTTGTCGAAGTG
TTTTTAAAAAATGGCgAATCCGTTACAAACACTCAGAGAGCGTTCCGCACAAGGTATGGT
TTGCAGTgCACAGATCCGGTCCCTGATCGAAAAaCAGTTTTGAGTTGGGTTCACAACTTT
AGTACCACATCATCAGCTaTaGGTGTGAAGCGTAGAGGCTCCTCGAAATGGAAGAGGAcC
CCGGAAAACATCGCCAGAGTGAGaACATCCATTGAGCAATCCTCAACGCGCTCTGCACGG
AAACATTCGGCTGCTCTTCGAATTTCGGACAGAACGATgAGACGAATTTTACACaGCGAC
CTCAAGTTACAcCCATACAAAATTGCTGTGGTTCAGGAATTATCCCCAGCTGACTGGGGA
AGACGACTTTTATGGACGAGCGACGAAGCCCATTTCCACCTGTCGGGCTGCGTTAATAAG
CAAAACTGTCGCTACTGGGacccGAAAACCcTcGAGAGCTTCATCAGAGACCTCTACACA
GCCCAAAGGTTACGGTATGGTCTGCCGTGTCcGCcgTAGGGATCATAGACCCTTACTTTT
TCGAGGAAGGCGGTGTTAcAGTCACCGTGACGTCCCATCGATACTGTAACATGTTGGATG
AAtTTTtGCGACCAAAGATTGAGGAATACGGGGAAGAGAACAACAGAgAGGACTTCTGGT
TCCAGCAGGATGGGGTTACAGTCCATACAGCCCGTCGTTCGCGTCAGATTCTgcgggACA
TGTTatCCAGTCAGGTGATCTCCCTACACGAGAACATTCCTTGGCCTCCTtGCTCGCCGG
ATTTGAgtccctgtGacttttTCcTGTGGAGTTACCTCAAGGCTaAGGTATTCAAACATC
GCTCTAGGACCCTGGAAGAGTTAAAAGAGGCAATTTCGGAGGAAATTAATTGCCGCACCC
TGTACAAAACATCAATTTGTAGaAAAAAATGGTATTTTCCTTTGATAAATCAGAATTTTG
TAGATATGGCAGAACAAAATACCTGGAGGATTTGTAAAATAAACGGCGGATAATTGgATC
ACCTTGcATTTAGAAGTGAGCGATAGGAATATTGGAGTCGTATGCAAAAAAGGGCATCAG
TAGGTGGCAGTAGGTTTTTACAAGATACTCACTCATTTTCTAAATATGATGGTATCgATC
ACATGATCTTaTATCAGAAAAACCACAGACGATGCGGTTTTTGCCACACTTCATCCAAAG
GAGtACTTTTGTAAGTATCaTTCCAAGTaAAAAAAaGTAGTGAATTATACATTTATACCT
TGAATGATACCTGGAAAAGCACAGGTTACTTCGTTTTGTATAGAATATTGTAAAaTAAAT
ATGAGCTGAAATTTGGTCGTTGACGGGCAATGAATCAATTGATAATCTTTTtGCAaCTGA
CGGCACTGGCAGAAATATTTTTCGATGTACATTTTCAAGAAaTAGGTTTTtGTTtCTACT
AGTAGCCGTACGATTTGATAATCGAGATGACCGCGAGACAAGAAAATCTGAAGATCAAAC
TGCCGCAATTGCGAATATTTTCCAAAACTTCATTGCAAACTGTCAAAAGTTGTACACTCC
AgG
>isotig00005  gene=isogroup00004  length=4256  numContigs=9
GCAACCACAAAAAGCTGTTAAAAaaTAATACTTGTAACAAAGATGTACAAATAATTGCGC
AAAAAAGCATTGAATAAGAAACAAACAAAAAGCAAATAAATTGAAAAATAGTTTATATAC
AAGAAGTAATAAATGTttGGAAAAAATTTTGTGAGTtGAGTAAGTTTTAATAATATGTAA
ATAAGTATTTTCTAATTTTTGTTTAATTTTACTTCAGTTTtGAAAGGAAGAaCCTTATTA
AGAGTAAATTCAATTATCATCCTTTGATTATTATAAACTATGAGTTAACTCCACAATATA
ATGCAAAATagTTTATaCTGAATTAAACTCTTAACAGCTTGAAAATAAGAGATAAtAGCA
ACAATGGCTCTGtAAATATATTTTAATGTCTCTATTAGAAGAGCTTTTCTTTTAAAAGAT
AATCaCGTTtACGTGTGGTAATAAATATTTATTTCATGAATTTGGTTAGTTTGGATTCTC
TTTTAATATATGCAGCTATGAACAGAGTCAAAATAGAATTGAGTTAATTTTTtCCTTTTG
AGTTAATTTAAGTTCCATTTATTATATTAAGCTCATTTTGTGCTATATAGGTTAAATAAA
CTACACTAGGACCTCTATATAACGAACTTCTaTATAACGAATTTTCTGTATAACAAAATT
TTTTtGAAGGTCCAAGAAATTCTTTTGTAAAAACACTTCTATATAACGAAAAAAATTTCT
ATATAACGAACTAAATATTtCTGAAAAAAATTTACAAAGCTCAGTTaTTTATTATTATAA
CTGCTGTTAACGTCAATCCCATTTGGCAATTATACGCGTACGGTGAATTACCGAGAACTG
AGGTAGATATTCCAGGGCATCACaACACAGGGTTTTCACTTCTGCAGCTTATCGGATAGT
TTAGTAGTGTTGCTGTGATTGCATCTGTCACTATGTCTAAGCGGAAGGCTCTAAGTGcCG
CAGACAAAATTAACATTTTAACGGATGTTGATCGcGGTATGCAGAAAAAgtTTtATAGCG
GAGAAGCACAACATTCCTCCAAGCACGCTCTCGAcAATAAtAAAAAaTCGGGAGACAATT
TTAAACTGTCAGGAAGCTGGAAGAGGACCAGAAAAAAaGAAATTAAAACAGTGCAAGTTT
GGTGCTATAGATGAAGCGATGCTGAAATGGGTAACAATGGTGCGAACCCAAAATTTGCCA
GTGTCAGGACCACTTCTTAAGGAAAAAGCGATTGAATATGCAAAAATGTTAGGCCTTGAT
GATTTTCAAGCTAGTTCAGGGTGGTTGGACAAATTTAAAAAaCGACATGGAATAACAGAA
AAGGTTGTATCAGGAGAAAGTGCTAGTGTCTCAGAAACGACTTGCGATCAATGGAAACAG
AAATTGCAGTCGCTTTTGGAAAGTTATCAACCTGATGACGTGTTTAATATGGACTTTTTT
ATAAGTGCCTTCCCAATAAGACATTAGCATTcAAAGACGATAAaTGTTTTGGTGGTAAAA
ACaGCAAAGAACGAATTACCGTAGTAGTGTGCGCCAACAaGACTGGAAGTGAAAAAATGA
AACTTTTAATAATCGTTCGGAATAAAATCGTTAGAGGTCGATTACGATTACAACAAGAAA
TCCTGGATGACCAGCGAAATTTTCGAAAAATGGCTTAAAAATTTTGACAAGAAGATGGTA
CGACAAAACAGAAAAGCTCTTGTTTTCGTAGACAATTGCCCTGCCCATCCTCcTCACATA
GCCCAAAAATTAACGAACATTAAACTTGCATTTTTTCCTCCGAATACAACATCGAAATTG
CAACCGATGGACCAAGGCGTCATTAAAAATTTGAAAGCAAATTATCGGAAGCAAATCCTA
AGAAAAAtGATATATGCAGTGGAAAATAAaCAGCCCATCGACAAAGTCATCGATCTGCGC
GTTAGAATAACGGTTTTGGCGAAGGTTTGGCAAAATGATGTCGCAGAAAGCACTATAAAA
AACTGTTTCACTAGAGCTAGATTTGCAGAAAAGTCGACTGAGGAAGTGGAGGATGATTTA
ACTGACTTAAATCTCTACTGGAATGAACTCCAATCAGTTAAAGTTATAAaTGAAAACATA
AACTTGTCTGAATATTTAACGGTAGACGAGGAAGTAATCACGTCCGACTATCCTACTGAT
CATGAGATAATAGAATCGGTAAAACATCCTAAAGAGGACGATCAAGAGGATGAAGAAATA
GATGATGTAGAAGTGGATCAAATACTTTTGTCTCATGTTTTTATTAATGTATTAATAATT
GTTAAtAaTtgTtaTTAATGTATTTATTACTGTATTTTACTAAAAGTAGCGTACATACGC
ATAAGCATACGTGTGTGTGTATTCGGTGTCGTTAAGTGGGGATAGCTATGcGTGgCGGTA
GTGCACAGATTGAATCATTCATAGATTGTTGTTAGGCGAAGGTAaTCGCATCGCTTTGCA
GTTAATCCTAGCAAAaaCGATGTTGTTTaCAGTAGCGGAGAAaGTACAAATAATAAAATG
GTTTTACGGTTGAAGATCTGTTGCTCAAATAATTAATTTATTTGCTGTGGCCTATGAAAT
CAGACCAATTCCAAGTCGCGGAACAATTTCTAATAATATTAAAAaCTTTGGGCGACATGG
ATGTGTGTCTCCACAGAAACACAAATTACGACGACGTAAGAGAAAAGAGTTGCGTGATAC
GATGATATGTGCTGGTGTTGAACGCaATaAAATCAGTCAAGCAGACAAGTTGCGGAGACT
TTTGCCATCAGCCATGTTGCCGTCATaAAAACATTAAAGAAATaCGGGTACAGATCGTAG
AAGGTACAAAAAaCTCACGAACTCCGCGAGAACGATAGTATTGCAAGGGCGGAATTTTGC
TTTACTATGATGGAAATGGCCAACCTAAATGTTGATTTTATTAAACACATTTTATTTACC
GATGAATCTACATTCCCTTTGCATGGTAGGCATAATTCCAGCGTTGTTCGATATTGGAGT
CGTGAGAATGAACACCGAGTTTATGCGgcTCGTACACAATATCCTCAAAAACTAAATATT
TGGGCTGGGTTAATAAGTGATCATATTATCGGCCCTTTTTTtATAGAAGGAAATTTAAAT
GCCCAGAAATaTTTAAaTcTTTTGCAGAATAATGTAATCCCATCCCTTCGACAATTAcAA
AATGTTCAATTTGAAaGTATCTGGTTccAACAAGATGGTTGCCCTGCTCACAACAGCCGG
CAAGTTACAGAGTATCTTAACGCACAATTTCCAAATCGTGTAATCTCTTCGTGGAACTTT
AACTTGGCCGCCTAGATCACCAGATTTGGCCCCCAATGATTTTTTTCTATATTTGGATTG
GGATATTTGAAATCGAAAATTTATGGTTTTGATGAAGAAAGGGCGACCAATCTGGATGCA
TTACAAATAAAAATTCGTAATTGTATACAGGATATTAGTCCCGATATACTAGCGAATGTA
AGGCGAAGTTTTTACGATAGATTgGGCTATTGTTTAGCACATAATGGTGGTTTTAATTTC
TAATACTTAGTTATTTTTCTATTATTTCTTATCTTTTTTTTtATTATTTCTTTTGTTTTC
TATTCTCATTTCAAATTCTAAAAGTTGTATTTTCTGcGAACAGTGCAAATATCTAAGCAC
AATTCCGAATGAAATaATACGTATATTGGCCTAACTGACTCATTGAACGCTGTCAGACGG
TCCACTACTCTTGCGATTCCCcTCCcACAAATATATTGCACGCGCATGTGCACACACACA
AGTATACGTCCTATAGTCCTATGGCTAGACTTTAAAGTTAACAATCTGTATGAGAATACT
TTGAGAAaaCTACTATGAAAAAGGTGTTGCTACTGAAGAAAGTTTTGGTGATTTAGATAC
TAATTCAGTTTGAACTTGATAATCACCGATTTATCCAGATGCTGACATTTTCAGTTCTTA
AAGTATAAAAAATTAACCAGCACATGTTTCAAAAGTTCTTCAAAATCAGTTCTTTTTTAA
aaTGTTATAAACGTTCGATTCAAAAGAACTTTTTTAGTAATATTTTttAAACACCTGTAG
TAATAGTAATAATAATATAAAGATTATAAGGTTCCATTGATCACAATACAAGAGCATATA
AGTATATCTcACCATCGTTTCAGAATAAACTATTATTACAGTTATATTATttAATTAGAA
TAATTTTTAAttAATAAACTGTAATTGTTTTAttCTTAttCTTATACATTACTTAT
>isotig00006  gene=isogroup00004  length=3903  numContigs=9
AAAACAGCAAAGAACGAATTACCGTAGTAATGTGCGCCAACATGACTGGAAGTGAAAAAA
TGAAACTTTTAGTAAtAGGGAAAAGCAAACAACCGAGATTCTTCAAAGGAATAAAATACA
ACAAGAAATTCTGGATGACCAGCGAAATTTTCGAAAAATGGCTTAAAAATTTTGACAAGA
AGATGGTACGACAAAACAGAAAAGCTCTTGTTTTCGTAGACAATTGCCCTGCCCATCCTC
cTCACATAGCCCAAAAATTAACGAACATTAAACTTGCATTTTTTCCTCCGAATACAACAT
CGAAATTGCAACCGATGGACCAAGGAGTCATTAAAAATTTGAAAGCAAATTATCGGAAGC
AAATCCTAAgAAGAATGATTTATGCAGTGgAAAATAAACAGCCCATCGaCAAAGTTATCG
ATCTGCGCGTTAGCATAACGGTTTTGGCGAAGGTTTGGCAAAATGATGTCGCAGAAAGCA
CTATAAAAAACTGTTTCACTAAAGCTgGATTTGCAGAAAAGTCGACTGAGGAAGTGGAGG
ATGATTTAACTGACTTAAATCTCTACTGGAATGAACTCCAATCAGTTAAAGTTATAAATG
AAAACATAAACTTGTCTGAATATTTAACGGTAGACGaGGAAGTAATCACGTCCGACTATC
CTACTGATCATGAGATAATAGAATCGGTAAAACATCCTGAAGAGGACGATCAAGAGGATG
AAGaaaTAGATGATGTAGAAGTGGATGAAATAGTCAAACCTTCAAAGGTAGAAaTGTTGA
CcGCGTTTGAAACCATTAAGCAAGGCTTCCGGTGTTTAGATGGAGTGCCTGATAATATCT
TCCAAATGTTAAATGAATGTGAACATATTTATGATAAGTTACAAACGtACAgTGGGTCAA
AAAAGTGTttGGACACCTaACATTcTTtCAAGAAAAtACCCGAAGATGtAGACAtttttt
AtTTCTAATAATAAAATAttATTCTGTACAATATGTAAACACATTACCaaaaaaaTCAGT
CTGAAATCAGAAATATTTCATATTTTATTCTAAAAAACTGAAATTTcAtTTCCAATAAAG
TGTTTGGACACTTGCGCGCTTTGCTTTAGTCATATAACACGTCGTTACCAGGGAAACCCC
CGAAGTTTACATTGGATTAACTGGCTTAACCTAACCACAAATATATTGAAACGTCAGTTG
AGTTCAGTCGTTTGCTAAAACTAGTGATACAATGAGTGAAAAACGACACGAGCTTAGTAT
GGACTTGAAAGAATGCATTGTAAATATGCACAAACAAGGAAAAAGTGTTCGCAAAATCGC
AGATTTAGTGAAAAAACCGCCCAGTACAGTACATTTCATTATAAAAAAATACAACAGCAC
AAATTGTGTTGATAATCGTAAACGTTCCGGACGCCCAAAGGTATTAAGTGTACGAGATGA
GAGGTACATTTTGCGCGAAATTAAGGCAAATCCCcgTAtTAGTGCGCAAACTTTAGCCGT
AAACCTCGGAACAATATCGGGAAAACATGTAAATTGCGAAACTGTTCGAAATGCAATACG
AAAAGTCGGCTATCATGGCAAGAAATAAACCATTTATAAGTGAAACCAATAGACTTCGAC
aTGTTGAATATGCAAGACAGTATATTGACCAGCCAATAGACTTTTGGAAAAACGTAATTT
TTTCTGATGAAAGTAAATATAACATATTTGGTTCGGATGGACGAAAAACCGTATGGCGTA
gtAACCTAATACTGAACTTCACAAAGAAAaTTTGCTACCTAGAGTGGTTCCACAAAGAGT
TTGTTCCATCAGTAAGGCgTAAAaTTAAGCAGCTcAATCTTAGTTCAttttaaTCttGGA
TaaTGcACCTGGACACCCTCCCcAATTGGTCAGCGACGATCATAAAaTTTCAGTGATTTT
TCTTCCTCCAAATTGCACGCTATTGATACAGCCAATGGATCAGCATGTTATACAGGCTAT
AAAATTATTCTATCGCAAAAAATTGCTTAAAAAACCGTCGCTTCTGATTGCAATGTTTCG
CAATCATTGAAGAATGTGAATCTGAAGGACGTCGTTTTCTTTTtGGACGAAGCCTGGCAG
CATATGGACACTGGTTTAATTACAAAATTAATTAAAAAAGAGTTGGGTGTATATAACGAG
AACATGAGTGGAGTGGATCGAGCTGATCAAAATATCAGTTTATACAGGGTGCAGCAATTA
GTTCTcCCACTTTCCAAAAAATCGTGGTGGGGGCATCGATGGCGACAGAGGCGTGGGGTT
TAACATGTTCGACGCAGAATGGGTTGGTCACGTGCGCATCGTGCTTACGTTGTCGAAGTG
TTTTTAAAAAATGGCgAATCCGTTACAAACACTCAGAGAGCGTTCCGCACAAGGTATGGT
TTGCAGTgCACAGATCCGGTCCCTGATCGAAAAaCAGTTTTGAGTTGGGTTCACAACTTT
AGTACCACATCATCAGCTaTaGGTGTGAAGCGTAGAGGCTCCTCGAAATGGAAGAGGAcC
CCGGAAAACATCGCCAGAGTGAGaACATCCATTGAGCAATCCTCAACGCGCTCTGCACGG
AAACATTCGGCTGCTCTTCGAATTTCGGACAGAACGATgAGACGAATTTTACACaGCGAC
CTCAAGTTACAcCCATACAAAATTGCTGTGGTTCAGGAATTATCCCCAGCTGACTGGGGA
AGACGACTTTTATGGACGAGCGACGAAGCCCATTTCCACCTGTCGGGCTGCGTTAATAAG
CAAAACTGTCGCTACTGGGacccGAAAACCcTcGAGAGCTTCATCAGAGACCTCTACACA
GCCCAAAGGTTACGGTATGGTCTGCCGTGTCcGCcgTAGGGATCATAGACCCTTACTTTT
TCGAGGAAGGCGGTGTTAcAGTCACCGTGACGTCCCATCGATACTGTAACATGTTGGATG
AAtTTTtGCGACCAAAGATTGAGGAATACGGGGAAGAGAACAACAGAgAGGACTTCTGGT
TCCAGCAGGATGGGGTTACAGTCCATACAGCCCGTCGTTCGCGTCAGATTCTgcgggACA
TGTTatCCAGTCAGGTGATCTCCCTACACGAGAACATTCCTTGGCCTCCTtGCTCGCCGG
ATTTGAgtccctgtGacttttTCcTGTGGAGTTACCTCAAGGCTaAGGTATTCAAACATC
GCTCTAGGACCCTGGAAGAGTTAAAAGAGGCAATTTCGGAGGAAATTAATTGCCGCACCC
TGTACAAAACATCAATTTGTAGaAAAAAATGGTATTTTCCTTTGATAAATCAGAATTTTG
TAGATATGGCAGAACAAAATACCTGGAGGATTTGTAAAATAAACGGCGGATAATTGgATC
ACCTTGcATTTAGAAGTGAGCGATAGGAATATTGGAGTCGTATGCAAAAAAGGGCATCAG
TAGGTGGCAGTAGGTTTTTACAAGATACTCACTCATTTTCTAAATATGATGGTATCgATC
ACATGATCTTaTATCAGAAAAACCACAGACGATGCGGTTTTTGCCACACTTCATCCAAAG
GAGtACTTTTGTAAGTATCaTTCCAAGTaAAAAAAaGTAGTGAATTATACATTTATACCT
TGAATGATACCTGGAAAAGCACAGGTTACTTCGTTTTGTATAGAATATTGTAAAaTAAAT
ATGAGCTGAAATTTGGTCGTTGACGGGCAATGAATCAATTGATAATCTTTTtGCAaCTGA
CGGCACTGGCAGAAATATTTTTCGATGTACATTTTCAAGAAaTAGGTTTTtGTTtCTACT
AGTAGCCGTACGATTTGATAATCGAGATGACCGCGAGACAAGAAAATCTGAAGATCAAAC
TGCCGCAATTGCGAATATTTTCCAAAACTTCATTGCAAACTGTCAAAAGTTGTACACTCC
AgG
>isotig00007  gene=isogroup00004  length=3837  numContigs=8
GTGTGCGCCAACAAGACTGGAAGTGAAAAAATGAAACTTTAAGTAATAGGGAAAAGCAAA
CAACCGAGATCCTGGATGACCAGCGAAATTTTCGAAAAATGGCTTAAAAATTTTGACAAG
AAGATGGTACGACAAAACAGAAAAGCTCTTGTTTTCGTAGACAATTGCCCTGCCCATCCT
TCTCACATAGCCCAAAAATTAACGAACAGTAAACTTGCAACTTGAATACAACATCGAAAT
TGCAACCGATGGACCAAGGAGTCATTAAAAATTTGAAAGCAAATTATCGGAAGCAAATCC
TAAgAAGAATGATTTATGCAGTGgAAAATAAACAGCCCATCGaCAAAGTTATCGATCTGC
GCGTTAGCATAACGGTTTTGGCGAAGGTTTGGCAAAATGATGTCGCAGAAAGCACTATAA
AAAACTGTTTCACTAAAGCTgGATTTGCAGAAAAGTCGACTGAGGAAGTGGAGGATGATT
TAACTGACTTAAATCTCTACTGGAATGAACTCCAATCAGTTAAAGTTATAAATGAAAACA
TAAACTTGTCTGAATATTTAACGGTAGACGaGGAAGTAATCACGTCCGACTATCCTACTG
ATCATGAGATAATAGAATCGGTAAAACATCCTGAAGAGGACGATCAAGAGGATGAAGaaa
TAGATGATGTAGAAGTGGATGAAATAGTCAAACCTTCAAAGGTAGAAaTGTTGACcGCGT
TTGAAACCATTAAGCAAGGCTTCCGGTGTTTAGATGGAGTGCCTGATAATATCTTCCAAA
TGTTAAATGAATGTGAACATATTTATGATAAGTTACAAACGtACAgTGGGTCAAAAAAGT
GTttGGACACCTaACATTcTTtCAAGAAAAtACCCGAAGATGtAGACAttttttAtTTCT
AATAATAAAATAttATTCTGTACAATATGTAAACACATTACCaaaaaaaTCAGTCTGAAA
TCAGAAATATTTCATATTTTATTCTAAAAAACTGAAATTTcAtTTCCAATAAAGTGTTTG
GACACTTGCGCGCTTTGCTTTAGTCATATAACACGTCGTTACCAGGGAAACCCCCGAAGT
TTACATTGGATTAACTGGCTTAACCTAACCACAAATATATTGAAACGTCAGTTGAGTTCA
GTCGTTTGCTAAAACTAGTGATACAATGAGTGAAAAACGACACGAGCTTAGTATGGACTT
GAAAGAATGCATTGTAAATATGCACAAACAAGGAAAAAGTGTTCGCAAAATCGCAGATTT
AGTGAAAAAACCGCCCAGTACAGTACATTTCATTATAAAAAAATACAACAGCACAAATTG
TGTTGATAATCGTAAACGTTCCGGACGCCCAAAGGTATTAAGTGTACGAGATGAGAGGTA
CATTTTGCGCGAAATTAAGGCAAATCCCcgTAtTAGTGCGCAAACTTTAGCCGTAAACCT
CGGAACAATATCGGGAAAACATGTAAATTGCGAAACTGTTCGAAATGCAATACGAAAAGT
CGGCTATCATGGCAAGAAATAAACCATTTATAAGTGAAACCAATAGACTTCGACaTGTTG
AATATGCAAGACAGTATATTGACCAGCCAATAGACTTTTGGAAAAACGTAATTTTTTCTG
ATGAAAGTAAATATAACATATTTGGTTCGGATGGACGAAAAACCGTATGGCGTAgtAACC
TAATACTGAACTTCACAAAGAAAaTTTGCTACCTAGAGTGGTTCCACAAAGAGTTTGTTC
CATCAGTAAGGCgTAAAaTTAAGCAGCTcAATCTTAGTTCAttttaaTCttGGATaaTGc
ACCTGGACACCCTCCCcAATTGGTCAGCGACGATCATAAAaTTTCAGTGATTTTTCTTCC
TCCAAATTGCACGCTATTGATACAGCCAATGGATCAGCATGTTATACAGGCTATAAAATT
ATTCTATCGCAAAAAATTGCTTAAAAAACCGTCGCTTCTGATTGCAATGTTTCGCAATCA
TTGAAGAATGTGAATCTGAAGGACGTCGTTTTCTTTTtGGACGAAGCCTGGCAGCATATG
GACACTGGTTTAATTACAAAATTAATTAAAAAAGAGTTGGGTGTATATAACGAGAACATG
AGTGGAGTGGATCGAGCTGATCAAAATATCAGTTTATACAGGGTGCAGCAATTAGTTCTc
CCACTTTCCAAAAAATCGTGGTGGGGGCATCGATGGCGACAGAGGCGTGGGGTTTAACAT
GTTCGACGCAGAATGGGTTGGTCACGTGCGCATCGTGCTTACGTTGTCGAAGTGTTTTTA
AAAAATGGCgAATCCGTTACAAACACTCAGAGAGCGTTCCGCACAAGGTATGGTTTGCAG
TgCACAGATCCGGTCCCTGATCGAAAAaCAGTTTTGAGTTGGGTTCACAACTTTAGTACC
ACATCATCAGCTaTaGGTGTGAAGCGTAGAGGCTCCTCGAAATGGAAGAGGAcCCCGGAA
AACATCGCCAGAGTGAGaACATCCATTGAGCAATCCTCAACGCGCTCTGCACGGAAACAT
TCGGCTGCTCTTCGAATTTCGGACAGAACGATgAGACGAATTTTACACaGCGACCTCAAG
TTACAcCCATACAAAATTGCTGTGGTTCAGGAATTATCCCCAGCTGACTGGGGAAGACGA
CTTTTATGGACGAGCGACGAAGCCCATTTCCACCTGTCGGGCTGCGTTAATAAGCAAAAC
TGTCGCTACTGGGacccGAAAACCcTcGAGAGCTTCATCAGAGACCTCTACACAGCCCAA
AGGTTACGGTATGGTCTGCCGTGTCcGCcgTAGGGATCATAGACCCTTACTTTTTCGAGG
AAGGCGGTGTTAcAGTCACCGTGACGTCCCATCGATACTGTAACATGTTGGATGAAtTTT
tGCGACCAAAGATTGAGGAATACGGGGAAGAGAACAACAGAgAGGACTTCTGGTTCCAGC
AGGATGGGGTTACAGTCCATACAGCCCGTCGTTCGCGTCAGATTCTgcgggACATGTTat
CCAGTCAGGTGATCTCCCTACACGAGAACATTCCTTGGCCTCCTtGCTCGCCGGATTTGA
gtccctgtGacttttTCcTGTGGAGTTACCTCAAGGCTaAGGTATTCAAACATCGCTCTA
GGACCCTGGAAGAGTTAAAAGAGGCAATTTCGGAGGAAATTAATTGCCGCACCCTGTACA
AAACATCAATTTGTAGaAAAAAATGGTATTTTCCTTTGATAAATCAGAATTTTGTAGATA
TGGCAGAACAAAATACCTGGAGGATTTGTAAAATAAACGGCGGATAATTGgATCACCTTG
cATTTAGAAGTGAGCGATAGGAATATTGGAGTCGTATGCAAAAAAGGGCATCAGTAGGTG
GCAGTAGGTTTTTACAAGATACTCACTCATTTTCTAAATATGATGGTATCgATCACATGA
TCTTaTATCAGAAAAACCACAGACGATGCGGTTTTTGCCACACTTCATCCAAAGGAGtAC
TTTTGTAAGTATCaTTCCAAGTaAAAAAAaGTAGTGAATTATACATTTATACCTTGAATG
ATACCTGGAAAAGCACAGGTTACTTCGTTTTGTATAGAATATTGTAAAaTAAATATGAGC
TGAAATTTGGTCGTTGACGGGCAATGAATCAATTGATAATCTTTTtGCAaCTGACGGCAC
TGGCAGAAATATTTTTCGATGTACATTTTCAAGAAaTAGGTTTTtGTTtCTACTAGTAGC
CGTACGATTTGATAATCGAGATGACCGCGAGACAAGAAAATCTGAAGATCAAACTGCCGC
AATTGCGAATATTTTCCAAAACTTCATTGCAAACTGTCAAAAGTTGTACACTCCAgG
>isotig00008  gene=isogroup00004  length=3622  numContigs=9
GCAACCACAAAAAGCTGTTAAAAaaTAATACTTGTAACAAAGATGTACAAATAATTGCGC
AAAAAAGCATTGAATAAGAAACAAACAAAAAGCAAATAAATTGAAAAATAGTTTATATAC
AAGAAGTAATAAATGTttGGAAAAAATTTTGTGAGTtGAGTAAGTTTTAATAATATGTAA
ATAAGTATTTTCTAATTTTTGTTTAATTTTACTTCAGTTTtGAAAGGAAGAaCCTTATTA
AGAGTAAATTCAATTATCATCCTTTGATTATTATAAACTATGAGTTAACTCCACAATATA
ATGCAAAATagTTTATaCTGAATTAAACTCTTAACAGCTTGAAAATAAGAGATAAtAGCA
ACAATGGCTCTGtAAATATATTTTAATGTCTCTATTAGAAGAGCTTTTCTTTTAAAAGAT
AATCaCGTTtACGTGTGGTAATAAATATTTATTTCATGAATTTGGTTAGTTTGGATTCTC
TTTTAATATATGCAGCTATGAACAGAGTCAAAATAGAATTGAGTTAATTTTTtCCTTTTG
AGTTAATTTAAGTTCCATTTATTATATTAAGCTCATTTTGTGCTATATAGGTTAAATAAA
CTACACTAGGACCTCTATATAACGAACTTCTaTATAACGAATTTTCTGTATAACAAAATT
TTTTtGAAGGTCCAAGAAATTCTTTTGTAAAAACACTTCTATATAACGAAAAAAATTTCT
ATATAACGAACTAAATATTtCTGAAAAAAATTTACAAAGCTCAGTTaTTTATTATTATAA
CTGCTGTTAACGTCAATCCCATTTGGCAATTATACGCGTACGGTGAATTACCGAGAACTG
AGGTAGATATTCCAGGGCATCACaACACAGGGTTTTCACTTCTGCAGCTTATCGGATAGT
TTAGTAGTGTTGCTGTGATTGCATCTGTCACTATGTCTAAGCGGAAGGCTCTAAGTGcCG
CAGACAAAATTAACATTTTAACGGATGTTGATCGcGGTATGCAGAAAAAgtTTtATAGCG
GAGAAGCACAACATTCCTCCAAGCACGCTCTCGAcAATAAtAAAAAaTCGGGAGACAATT
TTAAACTGTCAGGAAGCTGGAAGAGGACCAGAAAAAAaGAAATTAAAACAGTGCAAGTTT
GGTGCTATAGATGAAGCGATGCTGAAATGGGTAACAATGGTGCGAACCCAAAATTTGCCA
GTGTCAGGACCACTTCTTAAGGAAAAAGCGATTGAATATGCAAAAATGTTAGGCCTTGAT
GATTTTCAAGCTAGTTCAGGGTGGTTGGACAAATTTAAAAAaCGACATGGAATAACAGAA
AAGGTTGTATCAGGAGAAAGTGCTAGTGTCTCAGAAACGACTTGCGATCAATGGAAACAG
AAATTGCAGTCGCTTTTGGAAAGTTATCAACCTGATGACGTGTTTAATATGGACTTTTTT
ATAAGTGCCTTCCCAATAAGACATTAGCATTcAAAGACGATAAaTGTTTTGGTGGTAAAA
ACaGCAAAGAACGAATTACCGTAGTAGTGTGCGCCAACAaGACTGGAAGTGAAAAAATGA
AACTTTTAATAATCGTTCGGAATAAAATCGTTAGAGGTCGATTACGATTACAACAAGAAA
TCCTGGATGACCAGCGAAATTTTCGAAAAATGGCTTAAAAATTTTGACAAGAAGATGGTA
CGACAAAACAGAAAAGCTCTTGTTTTCGTAGACAATTGCCCTGCCCATCCTCcTCACATA
GCCCAAAAATTAACGAACATTAAACTTGCATTTTTTCCTCCGAATACAACATCGAAATTG
CAACCGATGGACCAAGGCGTCATTAAAAATTTGAAAGCAAATTATCGGAAGCAAATCCTA
AGAAAAAtGATATATGCAGTGGAAAATAAaCAGCCCATCGACAAAGTCATCGATCTGCGC
GTTAGAATAACGGTTTTGGCGAAGGTTTGGCAAAATGATGTCGCAGAAAGCACTATAAAA
AACTGTTTCACTAGAGCTAGATTTGCAGAAAAGTCGACTGAGGAAGTGGAGGATGATTTA
ACTGACTTAAATCTCTACTGGAATGAACTCCAATCAGTTAAAGTTATAAaTGAAAACATA
AACTTGTCTGAATATTTAACGGTAGACGAGGAAGTAATCACGTCCGACTATCCTACTGAT
CATGAGATAATAGAATCGGTAAAACATCCTAAAGAGGACGATCAAGAGGATGAAGAAATA
GATGATGTAGAAGTGGATCAAATACTTTTGTCTCATGTTTTTATTAATGTATTAATAATT
GTTAAtAaTtgTtaTTAATGTATTTATTACTGTATTTTACTAAAAGTAGCGTACATACGC
ATAAGCATACGTGTGTGTGTATTCGGTGTCGTTAAGTGGGGATAGCTATGcGTGgCGGTA
GTGCACAGATTGAATCATTCATAGATTGTTGTTAGGCGAAGGTAaTCGCATCGCTTTGCA
GTTAATCCTAGCAAAaaCGATGTTGTTTaCAGTAGCGGAGAAaGTACAAATAATAAAATG
GTTTTACGGTTGAAGATCTGTTGCTCAAATAATTAATTTATTTGCTGTGGCCTATGAAAT
CAGACCAATTCCAAGTCGCGGAACAATTTCTAATAATATTAAAAaCTTTGGGCGACATGG
ATGTGTGTCTCCACAGAAACACAAATTACGACGACGTAAGAGAAAAGAGTTGCGTGATAC
GATGATATGTGCTGGTGTTGAACGCaATaAAATCAGTCAAGCAGACAAGTTGCGGAGACT
TTTGCCATCAGCCATGTTGCCGTCATaAAAACATTAAAGAAATaCGGGTACAGATCGTAG
AAGGTACAAAAAaCTCACGAACTCCGCGAGAACGATAGTATTGCAAGGGCGGAATTTTGC
TTTACTATGATGGAAATGGCCAACCTAAATGTTGATTTTATTAAACACATTTTATTTACC
GATGAATCTACATTCCCTTTGCATGGTAGGCATAATTCCAGCGTTGTTCGATATTGGAGT
CGTGAGAATGAACACCGAGTTTATGCGgcTCGTACACAATATCCTCAAAAACTAAATATT
TGGGCTGGGTTAATAAGTGATCATATTATCGGCCCTTTTTTtATAGAAGGAAATTTAAAT
GCCCAGAAATaTTTAAaTcTTTTGCAGAATAATGTAATCCCATCCCTTCGACAATTAcAA
AATGTTCAATTTGAAaGTATCTGGTTccAACAAGATGGTTGCCCTGCTCACAACAGCCGG
CAAGTTACAGAGTATCTTAACGCACAATTTCCAAATCGTGTAATATCTTGGCCGCCTAGA
TCACCAGATTTGGCCCCCATAATTTATTTTTACGGTTACGAATTTGCCTTTTGTTACTTG
AATTTCAGTTTTGTTGTTTtACAGAGTTTATTTCAGTTACTTtACGAATTGCTTTtATTT
TTGAAATTAAGAATTTGCTTTtAATTTCTATTACtAGTtATTTTTCTATTATTTCTTAtC
TTTTTTTTTGATTATTTCTAtGTTTTCTATTCTCATTTCAAATTCTAAAaaGTTGTATTT
TCTGCGAGCAGTGCAAATATCTAAGCACAATTCCTGAATGAAATAATACGTATGTTGGcc
TAACTGACTCATTGAACGCTGT
>isotig00009  gene=isogroup00004  length=3601  numContigs=5
AATATTTACATGAAACGATAGTAATAAAATTAaaTCTTTAGACCCGTTTCAGCgattttt
CCATAaaGGCCTTATAACGATTTtATCGCCTATATTCAGtACTTTTCGAACGCACtGTAT
AATTAATTAATTCATCAATTATTTTTATTTtATGTACTAATATACATATTTATATAAACA
CACTATTACTTCATATTtaGTCAAAAAAAAAaTgTAaTGAAGCTAATGCATTATTAAAAG
AGAATATATTATTTTCGCTTTAGATTTAAATTGATATAGAGTTGCTCTAATAAATTAGAA
GTGATTATGCAAAAGTCCTAACCAAAATAAGAGGAAATAAATGTTGGAACAAGGTTTGAG
TCTTTATGGAAGAGGATGGAACTAAAAAATTAAAAAGGAGGAGAATTAATTAATAAATCT
AATCCACATTTGCATAAACACTCCACTTAATTAAATTGATAGTGTTATCAAAAAAGTTTT
GCGAATTCAGCGCTTTGTAATCGAATGAGTATGTTTTAATTTTATGCCTATTTAAAATGA
AATAATAAATTATAATCTATTGCACAATTTTATACGAAAAATATGCACAGGAAATCATCT
CATATTATACAGTGGGTCAAAAAAGTGTTtGGACACATAACATTTTTCAAGAAAAtACCC
GAAGATGTAGACATTTTTTATTTCTAATAATAAAAcATTATTCTGTACAATATTCAGTCT
GAAATCAGAAATATTTCAtATTTTATTCTAAAAAaCTGAAATTTCATTTCCAATAAAGTG
TTTTGACACTTGCGCGCTTtGCTTTAGTCATATAACACGTCGTTACCAGGGAAACCCCCG
AAGTTTACATTGGATTAACTGGCTTAACCTAACCACAAATATATTGAAACGTCAGTTGAG
TTCAGTCGTTTGCTAAAACTAGTGATACAATGAGTGAAAAACGACACGAGCTTAGTATGG
ACTTGAAAGAATGCATTGTAAATATGCACAAACAAGGAAAAAGTGTTCGCAAAATCGCAG
ATTTAGTGAAAAAACCGCCCAGTACAGTACATTTCATTATAAAAAAATACAACAGCACAA
ATTGTGTTGATAATCGTAAACGTTCCGGACGCCCAAAGGTATTAAGTGTACGAGATGAGA
GGTACATTTTGCGCGAAATTAAGGCAAATCCCcgTAtTAGTGCGCAAACTTTAGCCGTAA
ACCTCGGAACAATATCGGGAAAACATGTAAATTGCGAAACTGTTCGAAATGCAATACGAA
AAGTCGGCTATCATGGCAAGAAATAAACCATTTATAAGTGAAACCAATAGACTTCGACaT
GTTGAATATGCAAGACAGTATATTGACCAGCCAATAGACTTTTGGAAAAACGTAATTTTT
TCTGATGAAAGTAAATATAACATATTTGGTTCGGATGGACGAAAAACCGTATGGCGTAgt
AACCTAATACTGAACTTCACAAAGAAAaTTTGCTACCTAGAGTGGTTCCACAAAGAGTTT
GTTCCATCAGTAAGGCgTAAAaTTAAGCAGCTcAATCTTAGTTCAttttaaTCttGGATa
aTGcACCTGGACACCCTCCCcAATTGGTCAGCGACGATCATAAAaTTTCAGTGATTTTTC
TTCCTCCAAATTGCACGCTATTGATACAGCCAATGGATCAGCATGTTATACAGGCTATAA
AATTATTCTATCGCAAAAAATTGCTTAAAAAACCGTCGCTTCTGATTGCAATGTTTCGCA
ATCATTGAAGAATGTGAATCTGAAGGACGTCGTTTTCTTTTtGGACGAAGCCTGGCAGCA
TATGGACACTGGTTTAATTACAAAATTAATTAAAAAAGAGTTGGGTGTATATAACGAGAA
CATGAGTGGAGTGGATCGAGCTGATCAAAATATCAGTTTATACAGGGTGCAGCAATTAGT
TCTcCCACTTTCCAAAAAATCGTGGTGGGGGCATCGATGGCGACAGAGGCGTGGGGTTTA
ACATGTTCGACGCAGAATGGGTTGGTCACGTGCGCATCGTGCTTACGTTGTCGAAGTGTT
TTTAAAAAATGGCgAATCCGTTACAAACACTCAGAGAGCGTTCCGCACAAGGTATGGTTT
GCAGTgCACAGATCCGGTCCCTGATCGAAAAaCAGTTTTGAGTTGGGTTCACAACTTTAG
TACCACATCATCAGCTaTaGGTGTGAAGCGTAGAGGCTCCTCGAAATGGAAGAGGAcCCC
GGAAAACATCGCCAGAGTGAGaACATCCATTGAGCAATCCTCAACGCGCTCTGCACGGAA
ACATTCGGCTGCTCTTCGAATTTCGGACAGAACGATgAGACGAATTTTACACaGCGACCT
CAAGTTACAcCCATACAAAATTGCTGTGGTTCAGGAATTATCCCCAGCTGACTGGGGAAG
ACGACTTTTATGGACGAGCGACGAAGCCCATTTCCACCTGTCGGGCTGCGTTAATAAGCA
AAACTGTCGCTACTGGGacccGAAAACCcTcGAGAGCTTCATCAGAGACCTCTACACAGC
CCAAAGGTTACGGTATGGTCTGCCGTGTCcGCcgTAGGGATCATAGACCCTTACTTTTTC
GAGGAAGGCGGTGTTAcAGTCACCGTGACGTCCCATCGATACTGTAACATGTTGGATGAA
tTTTtGCGACCAAAGATTGAGGAATACGGGGAAGAGAACAACAGAgAGGACTTCTGGTTC
CAGCAGGATGGGGTTACAGTCCATACAGCCCGTCGTTCGCGTCAGATTCTgcgggACATG
TTatCCAGTCAGGTGATCTCCCTACACGAGAACATTCCTTGGCCTCCTtGCTCGCCGGAT
TTGAgtccctgtGacttttTCcTGTGGAGTTACCTCAAGGCTaAGGTATTCAAACATCGC
TCTAGGACCCTGGAAGAGTTAAAAGAGGCAATTTCGGAGGAAATTAATTGCCGCACCCTG
TACAAAACATCAATTTGTAGaAAAAAATGGTATTTTCCTTTGATAAATCAGAATTTTGTA
GATATGGCAGAACAAAATACCTGGAGGATTTGTAAAATAAACGGCGGATAATTGgATCAC
CTTGcATTTAGAAGTGAGCGATAGGAATATTGGAGTCGTATGCAAAAAAGGGCATCAGTA
GGTGGCAGTAGGTTTTTACAAGATACTCACTCATTTTCTAAATATGATGGTATCgATCAC
ATGATCTTaTATCAGAAAAACCACAGACGATGCGGTTTTTGCCACACTTCATCCAAAGGA
GtACTTTTGTAAGTATCaTTCCAAGTaAAAAAAaGTAGTGAATTATACATTTATACCTTG
AATGATACCTGGAAAAGCACAGGTTACTTCGTTTTGTATAGAATATTGTAAAaTAAATAT
GAGCTGAAATTTGGTCGTTGACGGGCAATGAATCAATTGATAATCTTTTtGCAaCTGACG
GCACTGGCAGAAATATTTTTCGATGTACATTTTCAAGAAaTAGGTTTTtGTTtCTACTAG
TAGCCGTACGATTTGATAATCGAGATGACCGCGAGACAAGAAAATCTGAAGATCAAACTG
CCGCAATTGCGAATATTTTCCAAAACTTCATTGCAAACTGTCAAAAGTTGTACACTCCAg
G
>isotig00010  gene=isogroup00004  length=3420  numContigs=10
ACGCCTCTAGTGCAATTCGCTTCACCGGTTTCGCCATTTTGTTTCGCTACTGCGATGTCA
AAAGTaGAAAATTCTCTAGAGTTAGCAGTAACTGTTATAGAAGCCAACTGCGATCGCAAT
ATACCaGTTACaCGTAATTATGaCGCTAACAGTGAAGCCAGccccctTcGCAGTTACTGC
AATAGCAGTCAACTGCTACGTaTAACCGCCGCTTgaGTGTCGCAgAcacgaTTAACATTT
TAACAGATGTTGATCGTGGTATGCAGAAAAAGCTTaTAgCGGAGAAGCACAACATTCCTC
CAAGCACGCTCTCGACAATAATAAAAAATCGGGAGACAATTTTAAACTGTCAGGAAGCTG
GAAGAGGACCAGAAAAAcAGAAATTAAAACAGTGCAAGTTTGGTGCTATAGATGAAGCGA
TGCTGAAATGGGTAACAATGGTGCGAACCCAAAATTTGCCAGTGTCAgGACCACTTtTTA
AGGAAAAAGCAATTGAATATGCAAAAATGTTAGGCCTTGATGAttttCAAGCTAGTTCAG
GATGGTTGGACAAATTaAAAAAACGACATGGAATAACAGAAAAGGTTGTATCAGGAGAAA
GTGCTAGTGTAGTTTAGTAAGTAGTTTAGTAATAGGGAAAAGCAAACAACCGAGATGCTT
CAAAGGAATAAAATCGTTAGAGGTCTATTACGATTACAACAAGAAATCCtTTATgACCAG
CGAAATTTTCGAAAAATGGCTTAAAAATTTTGACAAGAAGATGGTACGACAAAACAGAAA
AGCTCTTGTTTTCGTAGACAATTGCCCTGCCCATCCTCcTCACATAGCCCAAAAATTAAC
GAACATTAAACTTGCATTTTTTCCTCCGAATACAACATCGAAATTGCAACCGATGGACCA
AGGAGTCATTAAAAATTTGAAAGCAAATTATCGGAAGCAAATCCTAAgAAGAATGATTTA
TGCAGTGgAAAATAAACAGCCCATCGaCAAAGTTATCGATCTGCGCGTTAGCATAACGGT
TTTGGCGAAGGTTTGGCAAAATGATGTCGCAGAAAGCACTATAAAAAACTGTTTCACTAA
AGCTgGATTTGCAGAAAAGTCGACTGAGGAAGTGGAGGATGATTTAACTGACTTAAATCT
CTACTGGAATGAACTCCAATCAGTTAAAGTTATAAATGAAAACATAAACTTGTCTGAATA
TTTAACGGTAGACGaGGAAGTAATCACGTCCGACTATCCTACTGATCATGAGATAATAGA
ATCGGTAAAACATCCTGAAGAGGACGATCAAGAGGATGAAGaaaTAGATGATGTAGAAGT
GGATGAAATAGTCAAACCTTCAAAGGTAGAAaTGTTGACcGCGTTTGAAACCATTAAGCA
AGGCTTCCGGTGTTTAGATGGAGTGCCTGATAATATCTTCCAAATGTTAAATGAATGTGA
ACATATTTATGATAAGTTACAAACGtACAgTGGGTCAAAAAAGTGTttGGACACCTaACA
TTcTTtCAAGAAAAtACCCGAAGATGtAGACAttttttAtTTCTAATAATAAAATAttAT
TCTGTACAATATGTAAACACATTACCaaaaaaaTCAGTCTGAAATCAGAAATATTTCATA
TTTTATTCTAAAAAACTGAAATTTcAtTTCCAATAAAGTGTTTGGACACTTGCGCGCTTT
GCTTTAGTCATATAACACGTCGTTACCAGGGAAACCCCCGAAGTTTACATTGGATTAACT
GGCTTAACCTAACCACAAATATATTGAAACGTCAGTTGAGTTCAGTCGTTTGCTAAAACT
AGTGATACAATGAGTGAAAAACGACACGAGCTTAGTATGGACTTGAAAGAATGCATTGTA
AATATGCACAAACAAGGAAAAAGTGTTCGCAAAATCGCAGATTTAGTGAAAAAACCGCCC
AGTACAGTACATTTCATTATAAAAAAATACAACAGCACAAATTGTGTTGATAATCGTAAA
CGTTCCGGACGCCCAAAGGTATTAAGTGTACGAGATGAGAGGTACATTTTGCGCGAAATT
AAGGCAAATCCCcgTAtTAGTGCGCAAACTTTAGCCGTAAACCTCGGAACAATATCGGGA
AAACATGTAAATTGCGAAACTGTTCGAAATGCAATACGAAAAGTCGGCTATCATGGCAGA
ATGGCAAGAAAAAAaCCATTTATAAGTGAAACCAATAGACTTCGAcGTGTTGAATATGCA
AGACAGTATATTGACCAGCCAATAGACTTTtGGAAAAACGtAATTTTTtCTGATGAAAGT
AAATATAACATATTTGGTTCGGaTGGACGAAAAACCGTATGGCGTAAACCTAATaCTGAA
CTTCACAAAGAAAAtTTGCTACCTACAGTGAAACATGGAGGTGGCCATGTAATGGTTTGG
GGgTGCATGGGGTACaATGGGGTaGGAAATATGCAtTTTATTGAAGGTATTAtGGaCGCA
AAaGGTTATCTCAAGATATTGCAAGGTAATTTGCATGATAGTGCtGTCAAATTAGGAATA
GAAGATAGCTACATATTCCAACAAGACAACGATCCTAAACATACCTCTAGGATTGTAAAG
GAATGGATGCTTTACAGAGTAAGAAAAACCCTTCCTCACcCACCCCAATCCCCGGATTTA
AATCCGATAGAAAATCTATGGCATCAGTTGGATTTAAATATAAGAAAACACCACATAAGA
AATAAAGATGATCTAAAAAGGTACCTACAAGAAGAGTGGAATAAAATTTCCATGGAAACT
ACCAGCAAGCTTGTGTCATCCATGCCCAGAAGATTGCAAGCAGTATTAGCAGCTTCTGGA
ATGGTTACAAAATACTGAGGCTTCATAGAAATTGGATAAAATAAATTTTCTTTTAGTTAA
ATTTTAGTGTCCAAACACTTTATTGGAATAGAAATTTCAGTTTTTTtGAATAAAATAAAC
ATATGTTTCTGATTTCAGCCTGATTTTTTtGGTAATGTGTTTAtATATTatACAAAAAAa
aTGTTTTATTATTAGAAATAAAAAatgtCTACATCTCCGGGTActttCTTGAAAAATGGT
AaGTGTCCAAAcACTTTTTtGACCCACTGTAACATTAATTCTGTTCCTGTACTATATTTT
ATACAAATCACACCCACAaTTCCAATAATTTTGATCAACAAGTTATTATTGTAAAGAGTA
CTCTAATGGTGTACAAAGTTCAATTCAGGTCAGATCAATTTTGAGAATGTCTAGAATGGA
ATGGTATTGATTCATTTATtGATTTGAAAtGCTTAAAATTGAATTTTTGAtGATATAAtG
TTGTGCcAAGtAAATAAATGCTATTATAACCATTtAGAGACCCTTCTATTTCCCCTAAAA
AAaTTCAAATACTAATAACAAAAAaaTTAATAAAaaGTTAAAAAAAATAATATAACAAAA
>isotig00011  gene=isogroup00004  length=3382  numContigs=12
GTGATTGCATCTGTCACTATGTCTAAGCGGAAGGCTCTAAGTGTCGCAGACAAAATTAAC
ATTTTAACGGATGTTGATCGAAGAAGCACAACATTCCTCCAAGCGCGCTCTCGACAATAA
TAAAAAATCGGGAGACAATTTTAAACTGTCAGGAAGCTGGAAGAGGACCAGAAAAAaaTA
AATTAAAACAGTGCAAGTTTGGTGCTATAGATGGGCGATGCTGAAATGGGTGAACCCAAA
ATTTGCCAGTGTCAGGACCACTTCTTAAGGAAAAaGCGATTGAATATGCAAAAATGTTAA
GCTTTGATGATTTTCAAGCTAGTTCAGGGTGgTTGAACAAATTtAAaGAaCGACATGGAA
TAACAGAAAAGGTTGTATCAGGAGAAAGTGCTAGTGTCTCAGAAACGACTTGCGATCAAT
GGAAACAGAAATTGCAGTCGCTTTTGGAAAGTTATCAACCTGATGACGTGTTTAATATGG
ACTTTTTTATAAGTGCCTTCCCAATAAGACATTAGCATTcAAAGACGATAAaTGTTTTGG
TGGTAAAAACaGCAAAGAACGAATTACCGTAGTAGTGTGCGCCAACAaGACTGGAAGTGA
AAAAATGAAACTTTTAATAATCGTTCGGAATAAAATCGTTAGAGGTCGATTACGATTACA
ACAAGAAATCCTGGATGACCAGCGAAATTTTCGAAAAATGGCTTAAAAATTTTGACAAGA
AGATGGTACGACAAAACAGAAAAGCTCTTGTTTTCGTAGACAATTGCCCTGCCCATCCTC
cTCACATAGCCCAAAAATTAACGAACATTAAACTTGCATTTTTTCCTCCGAATACAACAT
CGAAATTGCAACCGATGGACCAAGGAGTCATTAAAAATTTGAAAGCAAATTATCGGAAGC
AAATCCTAAgAAGAATGATTTATGCAGTGgAAAATAAACAGCCCATCGaCAAAGTTATCG
ATCTGCGCGTTAGCATAACGGTTTTGGCGAAGGTTTGGCAAAATGATGTCGCAGAAAGCA
CTATAAAAAACTGTTTCACTAAAGCTgGATTTGCAGAAAAGTCGACTGAGGAAGTGGAGG
ATGATTTAACTGACTTAAATCTCTACTGGAATGAACTCCAATCAGTTAAAGTTATAAATG
AAAACATAAACTTGTCTGAATATTTAACGGTAGACGaGGAAGTAATCACGTCCGACTATC
CTACTGATCATGAGATAATAGAATCGGTAAAACATCCTGAAGAGGACGATCAAGAGGATG
AAGaaaTAGATGATGTAGAAGTGGATGAAATAGTCAAACCTTCAAAGGTAGAAaTGTTGA
CcGCGTTTGAAACCATTAAGCAAGGCTTCCGGTGTTTAGATGGAGTGCCTGATAATATCT
TCCAAATGTTAAATGAATGTGAACATATTTATGATAAGTTACAAACGtACAgTGGGTCAA
AAAAGTGTttGGACACCTaACATTcTTtCAAGAAAAtACCCGAAGATGtAGACAtttttt
AtTTCTAATAATAAAATAttATTCTGTACAATATGTAAACACATTACCaaaaaaaTCAGT
CTGAAATCAGAAATATTTCATATTTTATTCTAAAAAACTGAAATTTcAtTTCCAATAAAG
TGTTTGGACACTTGCGCGCTTTGCTTTAGTCATATAACACGTCGTTACCAGGGAAACCCC
CGAAGTTTACATTGGATTAACTGGCTTAACCTAACCACAAATATATTGAAACGTCAGTTG
AGTTCAGTCGTTTGCTAAAACTAGTGATACAATGAGTGAAAAACGACACGAGCTTAGTAT
GGACTTGAAAGAATGCATTGTAAATATGCACAAACAAGGAAAAAGTGTTCGCAAAATCGC
AGATTTAGTGAAAAAACCGCCCAGTACAGTACATTTCATTATAAAAAAATACAACAGCAC
AAATTGTGTTGATAATCGTAAACGTTCCGGACGCCCAAAGGTATTAAGTGTACGAGATGA
GAGGTACATTTTGCGCGAAATTAAGGCAAATCCCcgTAtTAGTGCGCAAACTTTAGCCGT
AAACCTCGGAACAATATCGGGAAAACATGTAAATTGCGAAACTGTTCGAAATGCAATACG
AAAAGTCGGCTATCATGGCAGAATGGCAAGAAAAAAaCCATTTATAAGTGAAACCAATAG
ACTTCGAcGTGTTGAATATGCAAGACAGTATATTGACCAGCCAATAGACTTTtGGAAAAA
CGtAATTTTTtCTGATGAAAGTAAATATAACATATTTGGTTCGGaTGGACGAAAAACCGT
ATGGCGTAAACCTAATaCTGAACTTCACAAAGAAAAtTTGCTACCTACAGTGAAACATGG
AGGTGGCCATGTAATGGTTTGGGGgTGCATGGGGTACaATGGGGTaGGAAATATGCAtTT
TATTGAAGGTATTAtGGaCGCAAAaGGTTATCTCAAGATATTGCAAGGTAATTTGCATGA
TAGTGCtGTCAAATTAGGAATAGAAGATAGCTACATATTCCAACAAGACAACGATCCTAA
ACATACCTCTAGGATTGTAAAGGAATGGATGCTTTACAGAGTAAGAAAAACCCTTCCTCA
CcCACCCCAATCCCCGGATTTAAATCCGATAGAAAATCTATGGCATCAGTTGGATTTAAA
TATAAGAAAACACCACATAAGAAATAAAGATGATCTAAAAAGGTACCTACAAGAAGAGTG
GAATAAAATTTCCATGGAAACTACCAGCAAGCTTGTGTCATCCATGCCCAGAAGATTGCA
AGCAGTATTAGCAGCTTCTGGAATGGTTACAAAATACTGAGGCTTCATAGAAATTGGATA
AAATAAATTTTCTTTTAGTTAAATTTTAGTGTCCAAACACTTTATTGGAATAGAAATTTC
AGTTTTTTtGAATAAAATAAACATATGTTTCTGATTTCAGCCTGATTTTTTtGGTAATGT
GTTTAtATATTatACAAAAAAaaTGTTTTATTATTAGAAATAAAAAatgtCTACATCTCC
GGGTActttCTTGAAAAATGGTAaGTGTCCAAAcACTTTTTtGACCCACTGTAACATTAA
TTCTGTTCCTGTACTATATTTTATACAAATCACACCCACAaTTCCAATAATTTTGATCAA
CAAGTTATTATTGTAAAGAGTACTCTAATGGTGTACAAAGTTCAATTCAGGTCAGATCAA
TTTTGAGAATGTCTAGAATGGAATGGTATTGATTCATTTATtGATTTGAAAtGCTTAAAA
TTGAATTTTTGAtGATATAAtGTTGTGCcAAGtAAATAAATGCTATTATAACCATTtAGA
GACCCTTCTATTTCCCCTAAAAAAaTTCAAATACTAATAACAAAAAaaTTAATAAAaaGT
TAAAAAAAATAATATAACAAAA
>isotig00012  gene=isogroup00004  length=3342  numContigs=7
ACGCCTCTAGTGCAATTCGCTTCACCGGTTTCGCCATTTTGTTTCGCTACTGCGATGTCA
AAAGTaGAAAATTCTCTAGAGTTAGCAGTAACTGTTATAGAAGCCAACTGCGATCGCAAT
ATACCaGTTACaCGTAATTATGaCGCTAACAGTGAAGCCAGccccctTcGCAGTTACTGC
AATAGCAGTCAACTGCTACGTaTAACCGCCGCTTgaGTGTCGCAgAcacgaTTAACATTT
TAACAGATGTTGATCGTGGTATGCAGAAAAAGCTTaTAgCGGAGAAGCACAACATTCCTC
CAAGCACGCTCTCGACAATAATAAAAAATCGGGAGACAATTTTAAACTGTCAGGAAGCTG
GAAGAGGACCAGAAAAAcAGAAATTAAAACAGTGCAAGTTTGGTGCTATAGATGAAGCGA
TGCTGAAATGGGTAACAATGGTGCGAACCCAAAATTTGCCAGTGTCAgGACCACTTtTTA
AGGAAAAAGCAATTGAATATGCAAAAATGTTAGGCCTTGATGAttttCAAGCTAGTTCAG
GATGGTTGGACAAATTaAAAAAACGACATGGAATAACAGAAAAGGTTGTATCAGGAGAAA
GTGCTAGTGTAGTTTAGTAAGTAGTTTAGTAATAGGGAAAAGCAAACAACCGAGATGCTT
CAAAGGAATAAAATCGTTAGAGGTCTATTACGATTACAACAAGAAATCCtTTATgACCAG
CGAAATTTTCGAAAAATGGCTTAAAAATTTTGACAAGAAGATGGTACGACAAAACAGAAA
AGCTCTTGTTTTCGTAGACAATTGCCCTGCCCATCCTCcTCACATAGCCCAAAAATTAAC
GAACATTAAACTTGCATTTTTTCCTCCGAATACAACATCGAAATTGCAACCGATGGACCA
AGGCGTCATTAAAAATTTGAAAGCAAATTATCGGAAGCAAATCCTAAGAAAAAtGATATA
TGCAGTGGAAAATAAaCAGCCCATCGACAAAGTCATCGATCTGCGCGTTAGAATAACGGT
TTTGGCGAAGGTTTGGCAAAATGATGTCGCAGAAAGCACTATAAAAAACTGTTTCACTAG
AGCTAGATTTGCAGAAAAGTCGACTGAGGAAGTGGAGGATGATTTAACTGACTTAAATCT
CTACTGGAATGAACTCCAATCAGTTAAAGTTATAAaTGAAAACATAAACTTGTCTGAATA
TTTAACGGTAGACGAGGAAGTAATCACGTCCGACTATCCTACTGATCATGAGATAATAGA
ATCGGTAAAACATCCTAAAGAGGACGATCAAGAGGATGAAGAAATAGATGATGTAGAAGT
GGATCAAATACTTTTGTCTCATGTTTTTATTAATGTATTAATAATTGTTAAtAaTtgTta
TTAATGTATTTATTACTGTATTTTACTAAAAGTAGCGTACATACGCATAAGCATACGTGT
GTGTGTATTCGGTGTCGTTAAGTGGGGATAGCTATGcGTGgCGGTAGTGCACAGATTGAA
TCATTCATAGATTGTTGTTAGGCGAAGGTAaTCGCATCGCTTTGCAGTTAATCCTAGCAA
AaaCGATGTTGTTTaCAGTAGCGGAGAAaGTACAAATAATAAAATGGTTTTACGGTTGAA
GATCTGTTGCTCAAATAATTAATTTATTTGCTGTGGCCTATGAAATCAGACCAATTCCAA
GTCGCGGAACAATTTCTAATAATATTAAAAaCTTTGGGCGACATGGATGTGTGTCTCCAC
AGAAACACAAATTACGACGACGTAAGAGAAAAGAGTTGCGTGATACGATGATATGTGCTG
GTGTTGAACGCaATaAAATCAGTCAAGCAGACAAGTTGCGGAGACTTTTGCCATCAGCCA
TGTTGCCGTCATaAAAACATTAAAGAAATaCGGGTACAGATCGTAGAAGGTACAAAAAaC
TCACGAACTCCGCGAGAACGATAGTATTGCAAGGGCGGAATTTTGCTTTACTATGATGGA
AATGGCCAACCTAAATGTTGATTTTATTAAACACATTTTATTTACCGATGAATCTACATT
CCCTTTGCATGGTAGGCATAATTCCAGCGTTGTTCGATATTGGAGTCGTGAGAATGAACA
CCGAGTTTATGCGgcTCGTACACAATATCCTCAAAAACTAAATATTTGGGCTGGGTTAAT
AAGTGATCATATTATCGGCCCTTTTTTtATAGAAGGAAATTTAAATGCCCAGAAATaTTT
AAaTcTTTTGCAGAATAATGTAATCCCATCCCTTCGACAATTAcAAAATGTTCAATTTGA
AaGTATCTGGTTccAACAAGATGGTTGCCCTGCTCACAACAGCCGGCAAGTTACAGAGTA
TCTTAACGCACAATTTCCAAATCGTGTAATCTCTTCGTGGAACTTTAACTTGGCCGCCTA
GATCACCAGATTTGGCCCCCAATGATTTTTTTCTATATTTGGATTGGGATATTTGAAATC
GAAAATTTATGGTTTTGATGAAGAAAGGGCGACCAATCTGGATGCATTACAAATAAAAAT
TCGTAATTGTATACAGGATATTAGTCCCGATATACTAGCGAATGTAAGGCGAAGTTTTTA
CGATAGATTgGGCTATTGTTTAGCACATAATGGTGGTTTTAATTTCTAATACTTAGTTAT
TTTTCTATTATTTCTTATCTTTTTTTTtATTATTTCTTTTGTTTTCTATTCTCATTTCAA
ATTCTAAAAGTTGTATTTTCTGcGAACAGTGCAAATATCTAAGCACAATTCCGAATGAAA
TaATACGTATATTGGCCTAACTGACTCATTGAACGCTGTCAGACGGTCCACTACTCTTGC
GATTCCCcTCCcACAAATATATTGCACGCGCATGTGCACACACACAAGTATACGTCCTAT
AGTCCTATGGCTAGACTTTAAAGTTAACAATCTGTATGAGAATACTTTGAGAAaaCTACT
ATGAAAAAGGTGTTGCTACTGAAGAAAGTTTTGGTGATTTAGATACTAATTCAGTTTGAA
CTTGATAATCACCGATTTATCCAGATGCTGACATTTTCAGTTCTTAAAGTATAAAAAATT
AACCAGCACATGTTTCAAAAGTTCTTCAAAATCAGTTCTTTTTTAAaaTGTTATAAACGT
TCGATTCAAAAGAACTTTTTTAGTAATATTTTttAAACACCTGTAGTAATAGTAATAATA
ATATAAAGATTATAAGGTTCCATTGATCACAATACAAGAGCATATAAGTATATCTcACCA
TCGTTTCAGAATAAACTATTATTACAGTTATATTATttAATTAGAATAATTTTTAAttAA
TAAACTGTAATTGTTTTAttCTTAttCTTATACATTACTTAT
>isotig00013  gene=isogroup00004  length=3304  numContigs=9
GTGATTGCATCTGTCACTATGTCTAAGCGGAAGGCTCTAAGTGTCGCAGACAAAATTAAC
ATTTTAACGGATGTTGATCGAAGAAGCACAACATTCCTCCAAGCGCGCTCTCGACAATAA
TAAAAAATCGGGAGACAATTTTAAACTGTCAGGAAGCTGGAAGAGGACCAGAAAAAaaTA
AATTAAAACAGTGCAAGTTTGGTGCTATAGATGGGCGATGCTGAAATGGGTGAACCCAAA
ATTTGCCAGTGTCAGGACCACTTCTTAAGGAAAAaGCGATTGAATATGCAAAAATGTTAA
GCTTTGATGATTTTCAAGCTAGTTCAGGGTGgTTGAACAAATTtAAaGAaCGACATGGAA
TAACAGAAAAGGTTGTATCAGGAGAAAGTGCTAGTGTCTCAGAAACGACTTGCGATCAAT
GGAAACAGAAATTGCAGTCGCTTTTGGAAAGTTATCAACCTGATGACGTGTTTAATATGG
ACTTTTTTATAAGTGCCTTCCCAATAAGACATTAGCATTcAAAGACGATAAaTGTTTTGG
TGGTAAAAACaGCAAAGAACGAATTACCGTAGTAGTGTGCGCCAACAaGACTGGAAGTGA
AAAAATGAAACTTTTAATAATCGTTCGGAATAAAATCGTTAGAGGTCGATTACGATTACA
ACAAGAAATCCTGGATGACCAGCGAAATTTTCGAAAAATGGCTTAAAAATTTTGACAAGA
AGATGGTACGACAAAACAGAAAAGCTCTTGTTTTCGTAGACAATTGCCCTGCCCATCCTC
cTCACATAGCCCAAAAATTAACGAACATTAAACTTGCATTTTTTCCTCCGAATACAACAT
CGAAATTGCAACCGATGGACCAAGGCGTCATTAAAAATTTGAAAGCAAATTATCGGAAGC
AAATCCTAAGAAAAAtGATATATGCAGTGGAAAATAAaCAGCCCATCGACAAAGTCATCG
ATCTGCGCGTTAGAATAACGGTTTTGGCGAAGGTTTGGCAAAATGATGTCGCAGAAAGCA
CTATAAAAAACTGTTTCACTAGAGCTAGATTTGCAGAAAAGTCGACTGAGGAAGTGGAGG
ATGATTTAACTGACTTAAATCTCTACTGGAATGAACTCCAATCAGTTAAAGTTATAAaTG
AAAACATAAACTTGTCTGAATATTTAACGGTAGACGAGGAAGTAATCACGTCCGACTATC
CTACTGATCATGAGATAATAGAATCGGTAAAACATCCTAAAGAGGACGATCAAGAGGATG
AAGAAATAGATGATGTAGAAGTGGATCAAATACTTTTGTCTCATGTTTTTATTAATGTAT
TAATAATTGTTAAtAaTtgTtaTTAATGTATTTATTACTGTATTTTACTAAAAGTAGCGT
ACATACGCATAAGCATACGTGTGTGTGTATTCGGTGTCGTTAAGTGGGGATAGCTATGcG
TGgCGGTAGTGCACAGATTGAATCATTCATAGATTGTTGTTAGGCGAAGGTAaTCGCATC
GCTTTGCAGTTAATCCTAGCAAAaaCGATGTTGTTTaCAGTAGCGGAGAAaGTACAAATA
ATAAAATGGTTTTACGGTTGAAGATCTGTTGCTCAAATAATTAATTTATTTGCTGTGGCC
TATGAAATCAGACCAATTCCAAGTCGCGGAACAATTTCTAATAATATTAAAAaCTTTGGG
CGACATGGATGTGTGTCTCCACAGAAACACAAATTACGACGACGTAAGAGAAAAGAGTTG
CGTGATACGATGATATGTGCTGGTGTTGAACGCaATaAAATCAGTCAAGCAGACAAGTTG
CGGAGACTTTTGCCATCAGCCATGTTGCCGTCATaAAAACATTAAAGAAATaCGGGTACA
GATCGTAGAAGGTACAAAAAaCTCACGAACTCCGCGAGAACGATAGTATTGCAAGGGCGG
AATTTTGCTTTACTATGATGGAAATGGCCAACCTAAATGTTGATTTTATTAAACACATTT
TATTTACCGATGAATCTACATTCCCTTTGCATGGTAGGCATAATTCCAGCGTTGTTCGAT
ATTGGAGTCGTGAGAATGAACACCGAGTTTATGCGgcTCGTACACAATATCCTCAAAAAC
TAAATATTTGGGCTGGGTTAATAAGTGATCATATTATCGGCCCTTTTTTtATAGAAGGAA
ATTTAAATGCCCAGAAATaTTTAAaTcTTTTGCAGAATAATGTAATCCCATCCCTTCGAC
AATTAcAAAATGTTCAATTTGAAaGTATCTGGTTccAACAAGATGGTTGCCCTGCTCACA
ACAGCCGGCAAGTTACAGAGTATCTTAACGCACAATTTCCAAATCGTGTAATCTCTTCGT
GGAACTTTAACTTGGCCGCCTAGATCACCAGATTTGGCCCCCAATGATTTTTTTCTATAT
TTGGATTGGGATATTTGAAATCGAAAATTTATGGTTTTGATGAAGAAAGGGCGACCAATC
TGGATGCATTACAAATAAAAATTCGTAATTGTATACAGGATATTAGTCCCGATATACTAG
CGAATGTAAGGCGAAGTTTTTACGATAGATTgGGCTATTGTTTAGCACATAATGGTGGTT
TTAATTTCTAATACTTAGTTATTTTTCTATTATTTCTTATCTTTTTTTTtATTATTTCTT
TTGTTTTCTATTCTCATTTCAAATTCTAAAAGTTGTATTTTCTGcGAACAGTGCAAATAT
CTAAGCACAATTCCGAATGAAATaATACGTATATTGGCCTAACTGACTCATTGAACGCTG
TCAGACGGTCCACTACTCTTGCGATTCCCcTCCcACAAATATATTGCACGCGCATGTGCA
CACACACAAGTATACGTCCTATAGTCCTATGGCTAGACTTTAAAGTTAACAATCTGTATG
AGAATACTTTGAGAAaaCTACTATGAAAAAGGTGTTGCTACTGAAGAAAGTTTTGGTGAT
TTAGATACTAATTCAGTTTGAACTTGATAATCACCGATTTATCCAGATGCTGACATTTTC
AGTTCTTAAAGTATAAAAAATTAACCAGCACATGTTTCAAAAGTTCTTCAAAATCAGTTC
TTTTTTAAaaTGTTATAAACGTTCGATTCAAAAGAACTTTTTTAGTAATATTTTttAAAC
ACCTGTAGTAATAGTAATAATAATATAAAGATTATAAGGTTCCATTGATCACAATACAAG
AGCATATAAGTATATCTcACCATCGTTTCAGAATAAACTATTATTACAGTTATATTATtt
AATTAGAATAATTTTTAAttAATAAACTGTAATTGTTTTAttCTTAttCTTATACATTAC
TTAT
>isotig00014  gene=isogroup00004  length=3125  numContigs=5
GTGtATCACTGTGATGATCAAGTtATTGTaCCAGAAAGAATTACAATAAGTGACAAAAaT
TAGACTTTCCATTATTAGACTCACAAATATAAcaaagtaTTTatAGaagTACAgTGGGTC
AAAAAAGTGTttGGACACCTaACATTcTTtCAAGAAAAtACCCGAAGATGtAGACAtttt
ttAtTTCTAATAATAAAATAttATTCTGTACAATATGTAAACACATTACCaaaaaaaTCA
GTCTGAAATCAGAAATATTTCATATTTTATTCTAAAAAACTGAAATTTcAtTTCCAATAA
AGTGTTTGGACACTTGCGCGCTTTGCTTTAGTCATATAACACGTCGTTACCAGGGAAACC
CCCGAAGTTTACATTGGATTAACTGGCTTAACCTAACCACAAATATATTGAAACGTCAGT
TGAGTTCAGTCGTTTGCTAAAACTAGTGATACAATGAGTGAAAAACGACACGAGCTTAGT
ATGGACTTGAAAGAATGCATTGTAAATATGCACAAACAAGGAAAAAGTGTTCGCAAAATC
GCAGATTTAGTGAAAAAACCGCCCAGTACAGTACATTTCATTATAAAAAAATACAACAGC
ACAAATTGTGTTGATAATCGTAAACGTTCCGGACGCCCAAAGGTATTAAGTGTACGAGAT
GAGAGGTACATTTTGCGCGAAATTAAGGCAAATCCCcgTAtTAGTGCGCAAACTTTAGCC
GTAAACCTCGGAACAATATCGGGAAAACATGTAAATTGCGAAACTGTTCGAAATGCAATA
CGAAAAGTCGGCTATCATGGCAAGAAATAAACCATTTATAAGTGAAACCAATAGACTTCG
ACaTGTTGAATATGCAAGACAGTATATTGACCAGCCAATAGACTTTTGGAAAAACGTAAT
TTTTTCTGATGAAAGTAAATATAACATATTTGGTTCGGATGGACGAAAAACCGTATGGCG
TAgtAACCTAATACTGAACTTCACAAAGAAAaTTTGCTACCTAGAGTGGTTCCACAAAGA
GTTTGTTCCATCAGTAAGGCgTAAAaTTAAGCAGCTcAATCTTAGTTCAttttaaTCttG
GATaaTGcACCTGGACACCCTCCCcAATTGGTCAGCGACGATCATAAAaTTTCAGTGATT
TTTCTTCCTCCAAATTGCACGCTATTGATACAGCCAATGGATCAGCATGTTATACAGGCT
ATAAAATTATTCTATCGCAAAAAATTGCTTAAAAAACCGTCGCTTCTGATTGCAATGTTT
CGCAATCATTGAAGAATGTGAATCTGAAGGACGTCGTTTTCTTTTtGGACGAAGCCTGGC
AGCATATGGACACTGGTTTAATTACAAAATTAATTAAAAAAGAGTTGGGTGTATATAACG
AGAACATGAGTGGAGTGGATCGAGCTGATCAAAATATCAGTTTATACAGGGTGCAGCAAT
TAGTTCTcCCACTTTCCAAAAAATCGTGGTGGGGGCATCGATGGCGACAGAGGCGTGGGG
TTTAACATGTTCGACGCAGAATGGGTTGGTCACGTGCGCATCGTGCTTACGTTGTCGAAG
TGTTTTTAAAAAATGGCgAATCCGTTACAAACACTCAGAGAGCGTTCCGCACAAGGTATG
GTTTGCAGTgCACAGATCCGGTCCCTGATCGAAAAaCAGTTTTGAGTTGGGTTCACAACT
TTAGTACCACATCATCAGCTaTaGGTGTGAAGCGTAGAGGCTCCTCGAAATGGAAGAGGA
cCCCGGAAAACATCGCCAGAGTGAGaACATCCATTGAGCAATCCTCAACGCGCTCTGCAC
GGAAACATTCGGCTGCTCTTCGAATTTCGGACAGAACGATgAGACGAATTTTACACaGCG
ACCTCAAGTTACAcCCATACAAAATTGCTGTGGTTCAGGAATTATCCCCAGCTGACTGGG
GAAGACGACTTTTATGGACGAGCGACGAAGCCCATTTCCACCTGTCGGGCTGCGTTAATA
AGCAAAACTGTCGCTACTGGGacccGAAAACCcTcGAGAGCTTCATCAGAGACCTCTACA
CAGCCCAAAGGTTACGGTATGGTCTGCCGTGTCcGCcgTAGGGATCATAGACCCTTACTT
TTTCGAGGAAGGCGGTGTTAcAGTCACCGTGACGTCCCATCGATACTGTAACATGTTGGA
TGAAtTTTtGCGACCAAAGATTGAGGAATACGGGGAAGAGAACAACAGAgAGGACTTCTG
GTTCCAGCAGGATGGGGTTACAGTCCATACAGCCCGTCGTTCGCGTCAGATTCTgcgggA
CATGTTatCCAGTCAGGTGATCTCCCTACACGAGAACATTCCTTGGCCTCCTtGCTCGCC
GGATTTGAgtccctgtGacttttTCcTGTGGAGTTACCTCAAGGCTaAGGTATTCAAACA
TCGCTCTAGGACCCTGGAAGAGTTAAAAGAGGCAATTTCGGAGGAAATTAATTGCCGCAC
CCTGTACAAAACATCAATTTGTAGaAAAAAATGGTATTTTCCTTTGATAAATCAGAATTT
TGTAGATATGGCAGAACAAAATACCTGGAGGATTTGTAAAATAAACGGCGGATAATTGgA
TCACCTTGcATTTAGAAGTGAGCGATAGGAATATTGGAGTCGTATGCAAAAAAGGGCATC
AGTAGGTGGCAGTAGGTTTTTACAAGATACTCACTCATTTTCTAAATATGATGGTATCgA
TCACATGATCTTaTATCAGAAAAACCACAGACGATGCGGTTTTTGCCACACTTCATCCAA
AGGAGtACTTTTGTAAGTATCaTTCCAAGTaAAAAAAaGTAGTGAATTATACATTTATAC
CTTGAATGATACCTGGAAAAGCACAGGTTACTTCGTTTTGTATAGAATATTGTAAAaTAA
ATATGAGCTGAAATTTGGTCGTTGACGGGCAATGAATCAATTGATAATCTTTTtGCAaCT
GACGGCACTGGCAGAAATATTTTTCGATGTACATTTTCAAGAAaTAGGTTTTtGTTtCTA
CTAGTAGCCGTACGATTTGATAATCGAGATGACCGCGAGACAAGAAAATCTGAAGATCAA
ACTGCCGCAATTGCGAATATTTTCCAAAACTTCATTGCAAACTGTCAAAAGTTGTACACT
CCAgG
>isotig00015  gene=isogroup00004  length=3001  numContigs=7
GCAACCACAAAAAGCTGTTAAAAaaTAATACTTGTAACAAAGATGTACAAATAATTGCGC
AAAAAAGCATTGAATAAGAAACAAACAAAAAGCAAATAAATTGAAAAATAGTTTATATAC
AAGAAGTAATAAATGTttGGAAAAAATTTTGTGAGTtGAGTAAGTTTTAATAATATGTAA
ATAAGTATTTTCTAATTTTTGTTTAATTTTACTTCAGTTTtGAAAGGAAGAaCCTTATTA
AGAGTAAATTCAATTATCATCCTTTGATTATTATAAACTATGAGTTAACTCCACAATATA
ATGCAAAATagTTTATaCTGAATTAAACTCTTAACAGCTTGAAAATAAGAGATAAtAGCA
ACAATGGCTCTGtAAATATATTTTAATGTCTCTATTAGAAGAGCTTTTCTTTTAAAAGAT
AATCaCGTTtACGTGTGGTAATAAATATTTATTTCATGAATTTGGTTAGTTTGGATTCTC
TTTTAATATATGCAGCTATGAACAGAGTCAAAATAGAATTGAGTTAATTTTTtCCTTTTG
AGTTAATTTAAGTTCCATTTATTATATTAAGCTCATTTTGTGCTATATAGGTTAAATAAA
CTACACTAGGACCTCTATATAACGAACTTCTaTATAACGAATTTTCTGTATAACAAAATT
TTTTtGAAGGTCCAAGAAATTCTTTTGTAAAAACACTTCTATATAACGAAAAAAATTTCT
ATATAACGAACTAAATATTtCTGAAAAAAATTTACAAAGCTCAGTTaTTTATTATTATAA
CTGCTGTTAACGTCAATCCCATTTGGCAATTATACGCGTACGGTGAATTACCGAGAACTG
AGGTAGATATTCCAGGGCATCACaACACAGGGTTTTCACTTCTGCAGCTTATCGGATAGT
TTAGTAGTGTTGCTGTGATTGCATCTGTCACTATGTCTAAGCGGAAGGCTCTAAGTGcCG
CAGACAAAATTAACATTTTAACGGATGTTGATCGcGGTATGCAGAAAAAgtTTtATAGCG
GAGAAGCACAACATTCCTCCAAGCACGCTCTCGAcAATAAtAAAAAaTCGGGAGACAATT
TTAAACTGTCAGGAAGCTGGAAGAGGACCAGAAAAAAaGAAATTAAAACAGTGCAAGTTT
GGTGCTATAGATGAAGCGATGCTGAAATGGGTAACAATGGTGCGAACCCAAAATTTGCCA
GTGTCAGGACCACTTCTTAAGGAAAAAGCGATTGAATATGCAAAAATGTTAGGCCTTGAT
GATTTTCAAGCTAGTTCAGGGTGGTTGGACAAATTTAAAAAaCGACATGGAATAACAGAA
AAGGTTGTATCAGGAGAAAGTGCTAGTGTCTCAGAAACGACTTGCGATCAATGGAAACAG
AAATTGCAGTCGCTTTTGGAAAGTTATCAACCTGATGACGTGTTTAATATGGACTTTTTT
ATAAGTGCCTTCCCAATAAGACATTAGCATTcAAAGACGATAAaTGTTTTGGTGGTAAAA
ACaGCAAAGAACGAATTACCGTAGTAGTGTGCGCCAACAaGACTGGAAGTGAAAAAATGA
AACTTTTAATAATCGTTCGGAATAAAATCGTTAGAGGTCGATTACGATTACAACAAGAAA
TCCTGGATGACCAGCGAAATTTTCGAAAAATGGCTTAAAAATTTTGACAAGAAGATGGTA
CGACAAAACAGAAAAGCTCTTGTTTTCGTAGACAATTGCCCTGCCCATCCTCcTCACATA
GCCCAAAAATTAACGAACATTAAACTTGCATTTTTTCCTCCGAATACAACATCGAAATTG
CAACCGATGGACCAAGGAGTCATTAAAAATTTGAAAGCAAATTATCGGAAGCAAATCCTA
AgAAGAATGATTTATGCAGTGgAAAATAAACAGCCCATCGaCAAAGTTATCGATCTGCGC
GTTAGCATAACGGTTTTGGCGAAGGTTTGGCAAAATGATGTCGCAGAAAGCACTATAAAA
AACTGTTTCACTAAAGCTgGATTTGCAGAAAAGTCGACTGAGGAAGTGGAGGATGATTTA
ACTGACTTAAATCTCTACTGGAATGAACTCCAATCAGTTAAAGTTATAAATGAAAACATA
AACTTGTCTGAATATTTAACGGTAGACGAGGAAGTAATCACGTcCGACTATCCTACTGAT
CATGAGATAATATAATCGGTAAAACATCCTGAAGAGGGCGATCAAGAGGATGAaGAAATA
GATGATGTAGAAGTGGATGAAATAGTCAAACCTTCAAAGGTAGAAATGTTGACCGCGTTT
GAAACCATTAAAAATACGGTTTCCgTATAGCGAAATTTCTATAtAACGAATTTTttCTTT
GGAACCTTCAAGTTCGTTATATAGAGGTCCAACTGTATTACGTTGCTTTATTCTTTTAGA
CATTCTGTAACACAAACGTATAACGTATAAGTTCTGTACAATGGATTAACGTCAAGTGCA
AACTATTTTGTGGAAACATGTGAAGTAGAAACATTATAAGCCTTTGTTACTTGAAAGnGA
AAAAAAAACTTATCTGCAcCATTATCCAACaTCGAACTTGAAAATGAAAACGATAGaTGG
CAAGGTTTCAAAAAGaCAACCTTCAAAAAATATAATCATCAACTTGCCTGGTACCAAAGG
AACGTATAAGTCCCTTCATAAACTCGAAATGGTGTCCaCTAAAaGCATTATTAGTTACCA
AAATTTATGAAGATGTATATAAGATGGTTAATTCAACTCAATCTCGTTACTTATAAGGAT
ACTCATAAAaTGaACATGAGGGATTTACATTGTAACGATACATTTTaacAACtaTAACTA
agCTTTCAAGGTTTATTAGGTATAATGAACATATCAGAGCCgAAAATCGGTTAAAAATAT
TATTATCCTTGCATGGAGATAAATGCGTAtCTCAAAGTGAAAATATCTATCGATCAGAAA
AGTGAAGAATAAAATAAATTATCACAACGTCATTATTTTATCATGTTCTAGTTTAGTTAG
C
>isotig00016  gene=isogroup00004  length=2842  numContigs=10
AAAACAGCAAAGAACGAATTACCGTAGTAATGTGCGCCAACATGACTGGAAGTGAAAAAA
TGAAACTTTTAGTAAtAGGGAAAAGCAAACAACCGAGATTCTTCAAAGGAATAAAATACA
ACAAGAAATTCTGGATGACCAGCGAAATTTTCGAAAAATGGCTTAAAAATTTTGACAAGA
AGATGGTACGACAAAACAGAAAAGCTCTTGTTTTCGTAGACAATTGCCCTGCCCATCCTC
cTCACATAGCCCAAAAATTAACGAACATTAAACTTGCATTTTTTCCTCCGAATACAACAT
CGAAATTGCAACCGATGGACCAAGGAGTCATTAAAAATTTGAAAGCAAATTATCGGAAGC
AAATCCTAAgAAGAATGATTTATGCAGTGgAAAATAAACAGCCCATCGaCAAAGTTATCG
ATCTGCGCGTTAGCATAACGGTTTTGGCGAAGGTTTGGCAAAATGATGTCGCAGAAAGCA
CTATAAAAAACTGTTTCACTAAAGCTgGATTTGCAGAAAAGTCGACTGAGGAAGTGGAGG
ATGATTTAACTGACTTAAATCTCTACTGGAATGAACTCCAATCAGTTAAAGTTATAAATG
AAAACATAAACTTGTCTGAATATTTAACGGTAGACGaGGAAGTAATCACGTCCGACTATC
CTACTGATCATGAGATAATAGAATCGGTAAAACATCCTGAAGAGGACGATCAAGAGGATG
AAGaaaTAGATGATGTAGAAGTGGATGAAATAGTCAAACCTTCAAAGGTAGAAaTGTTGA
CcGCGTTTGAAACCATTAAGCAAGGCTTCCGGTGTTTAGATGGAGTGCCTGATAATATCT
TCCAAATGTTAAATGAATGTGAACATATTTATGATAAGTTACAAACGtACAgTGGGTCAA
AAAAGTGTttGGACACCTaACATTcTTtCAAGAAAAtACCCGAAGATGtAGACAtttttt
AtTTCTAATAATAAAATAttATTCTGTACAATATGTAAACACATTACCaaaaaaaTCAGT
CTGAAATCAGAAATATTTCATATTTTATTCTAAAAAACTGAAATTTcAtTTCCAATAAAG
TGTTTGGACACTTGCGCGCTTTGCTTTAGTCATATAACACGTCGTTACCAGGGAAACCCC
CGAAGTTTACATTGGATTAACTGGCTTAACCTAACCACAAATATATTGAAACGTCAGTTG
AGTTCAGTCGTTTGCTAAAACTAGTGATACAATGAGTGAAAAACGACACGAGCTTAGTAT
GGACTTGAAAGAATGCATTGTAAATATGCACAAACAAGGAAAAAGTGTTCGCAAAATCGC
AGATTTAGTGAAAAAACCGCCCAGTACAGTACATTTCATTATAAAAAAATACAACAGCAC
AAATTGTGTTGATAATCGTAAACGTTCCGGACGCCCAAAGGTATTAAGTGTACGAGATGA
GAGGTACATTTTGCGCGAAATTAAGGCAAATCCCcgTAtTAGTGCGCAAACTTTAGCCGT
AAACCTCGGAACAATATCGGGAAAACATGTAAATTGCGAAACTGTTCGAAATGCAATACG
AAAAGTCGGCTATCATGGCAGAATGGCAAGAAAAAAaCCATTTATAAGTGAAACCAATAG
ACTTCGAcGTGTTGAATATGCAAGACAGTATATTGACCAGCCAATAGACTTTtGGAAAAA
CGtAATTTTTtCTGATGAAAGTAAATATAACATATTTGGTTCGGaTGGACGAAAAACCGT
ATGGCGTAAACCTAATaCTGAACTTCACAAAGAAAAtTTGCTACCTACAGTGAAACATGG
AGGTGGCCATGTAATGGTTTGGGGgTGCATGGGGTACaATGGGGTaGGAAATATGCAtTT
TATTGAAGGTATTAtGGaCGCAAAaGGTTATCTCAAGATATTGCAAGGTAATTTGCATGA
TAGTGCtGTCAAATTAGGAATAGAAGATAGCTACATATTCCAACAAGACAACGATCCTAA
ACATACCTCTAGGATTGTAAAGGAATGGATGCTTTACAGAGTAAGAAAAACCCTTCCTCA
CcCACCCCAATCCCCGGATTTAAATCCGATAGAAAATCTATGGCATCAGTTGGATTTAAA
TATAAGAAAACACCACATAAGAAATAAAGATGATCTAAAAAGGTACCTACAAGAAGAGTG
GAATAAAATTTCCATGGAAACTACCAGCAAGCTTGTGTCATCCATGCCCAGAAGATTGCA
AGCAGTATTAGCAGCTTCTGGAATGGTTACAAAATACTGAGGCTTCATAGAAATTGGATA
AAATAAATTTTCTTTTAGTTAAATTTTAGTGTCCAAACACTTTATTGGAATAGAAATTTC
AGTTTTTTtGAATAAAATAAACATATGTTTCTGATTTCAGCCTGATTTTTTtGGTAATGT
GTTTAtATATTatACAAAAAAaaTGTTTTATTATTAGAAATAAAAAatgtCTACATCTCC
GGGTActttCTTGAAAAATGGTAaGTGTCCAAAcACTTTTTtGACCCACTGTAACATTAA
TTCTGTTCCTGTACTATATTTTATACAAATCACACCCACAaTTCCAATAATTTTGATCAA
CAAGTTATTATTGTAAAGAGTACTCTAATGGTGTACAAAGTTCAATTCAGGTCAGATCAA
TTTTGAGAATGTCTAGAATGGAATGGTATTGATTCATTTATtGATTTGAAAtGCTTAAAA
TTGAATTTTTGAtGATATAAtGTTGTGCcAAGtAAATAAATGCTATTATAACCATTtAGA
GACCCTTCTATTTCCCCTAAAAAAaTTCAAATACTAATAACAAAAAaaTTAATAAAaaGT
TAAAAAAAATAATATAACAAAA
>isotig00017  gene=isogroup00004  length=2776  numContigs=9
GTGTGCGCCAACAAGACTGGAAGTGAAAAAATGAAACTTTAAGTAATAGGGAAAAGCAAA
CAACCGAGATCCTGGATGACCAGCGAAATTTTCGAAAAATGGCTTAAAAATTTTGACAAG
AAGATGGTACGACAAAACAGAAAAGCTCTTGTTTTCGTAGACAATTGCCCTGCCCATCCT
TCTCACATAGCCCAAAAATTAACGAACAGTAAACTTGCAACTTGAATACAACATCGAAAT
TGCAACCGATGGACCAAGGAGTCATTAAAAATTTGAAAGCAAATTATCGGAAGCAAATCC
TAAgAAGAATGATTTATGCAGTGgAAAATAAACAGCCCATCGaCAAAGTTATCGATCTGC
GCGTTAGCATAACGGTTTTGGCGAAGGTTTGGCAAAATGATGTCGCAGAAAGCACTATAA
AAAACTGTTTCACTAAAGCTgGATTTGCAGAAAAGTCGACTGAGGAAGTGGAGGATGATT
TAACTGACTTAAATCTCTACTGGAATGAACTCCAATCAGTTAAAGTTATAAATGAAAACA
TAAACTTGTCTGAATATTTAACGGTAGACGaGGAAGTAATCACGTCCGACTATCCTACTG
ATCATGAGATAATAGAATCGGTAAAACATCCTGAAGAGGACGATCAAGAGGATGAAGaaa
TAGATGATGTAGAAGTGGATGAAATAGTCAAACCTTCAAAGGTAGAAaTGTTGACcGCGT
TTGAAACCATTAAGCAAGGCTTCCGGTGTTTAGATGGAGTGCCTGATAATATCTTCCAAA
TGTTAAATGAATGTGAACATATTTATGATAAGTTACAAACGtACAgTGGGTCAAAAAAGT
GTttGGACACCTaACATTcTTtCAAGAAAAtACCCGAAGATGtAGACAttttttAtTTCT
AATAATAAAATAttATTCTGTACAATATGTAAACACATTACCaaaaaaaTCAGTCTGAAA
TCAGAAATATTTCATATTTTATTCTAAAAAACTGAAATTTcAtTTCCAATAAAGTGTTTG
GACACTTGCGCGCTTTGCTTTAGTCATATAACACGTCGTTACCAGGGAAACCCCCGAAGT
TTACATTGGATTAACTGGCTTAACCTAACCACAAATATATTGAAACGTCAGTTGAGTTCA
GTCGTTTGCTAAAACTAGTGATACAATGAGTGAAAAACGACACGAGCTTAGTATGGACTT
GAAAGAATGCATTGTAAATATGCACAAACAAGGAAAAAGTGTTCGCAAAATCGCAGATTT
AGTGAAAAAACCGCCCAGTACAGTACATTTCATTATAAAAAAATACAACAGCACAAATTG
TGTTGATAATCGTAAACGTTCCGGACGCCCAAAGGTATTAAGTGTACGAGATGAGAGGTA
CATTTTGCGCGAAATTAAGGCAAATCCCcgTAtTAGTGCGCAAACTTTAGCCGTAAACCT
CGGAACAATATCGGGAAAACATGTAAATTGCGAAACTGTTCGAAATGCAATACGAAAAGT
CGGCTATCATGGCAGAATGGCAAGAAAAAAaCCATTTATAAGTGAAACCAATAGACTTCG
AcGTGTTGAATATGCAAGACAGTATATTGACCAGCCAATAGACTTTtGGAAAAACGtAAT
TTTTtCTGATGAAAGTAAATATAACATATTTGGTTCGGaTGGACGAAAAACCGTATGGCG
TAAACCTAATaCTGAACTTCACAAAGAAAAtTTGCTACCTACAGTGAAACATGGAGGTGG
CCATGTAATGGTTTGGGGgTGCATGGGGTACaATGGGGTaGGAAATATGCAtTTTATTGA
AGGTATTAtGGaCGCAAAaGGTTATCTCAAGATATTGCAAGGTAATTTGCATGATAGTGC
tGTCAAATTAGGAATAGAAGATAGCTACATATTCCAACAAGACAACGATCCTAAACATAC
CTCTAGGATTGTAAAGGAATGGATGCTTTACAGAGTAAGAAAAACCCTTCCTCACcCACC
CCAATCCCCGGATTTAAATCCGATAGAAAATCTATGGCATCAGTTGGATTTAAATATAAG
AAAACACCACATAAGAAATAAAGATGATCTAAAAAGGTACCTACAAGAAGAGTGGAATAA
AATTTCCATGGAAACTACCAGCAAGCTTGTGTCATCCATGCCCAGAAGATTGCAAGCAGT
ATTAGCAGCTTCTGGAATGGTTACAAAATACTGAGGCTTCATAGAAATTGGATAAAATAA
ATTTTCTTTTAGTTAAATTTTAGTGTCCAAACACTTTATTGGAATAGAAATTTCAGTTTT
TTtGAATAAAATAAACATATGTTTCTGATTTCAGCCTGATTTTTTtGGTAATGTGTTTAt
ATATTatACAAAAAAaaTGTTTTATTATTAGAAATAAAAAatgtCTACATCTCCGGGTAc
tttCTTGAAAAATGGTAaGTGTCCAAAcACTTTTTtGACCCACTGTAACATTAATTCTGT
TCCTGTACTATATTTTATACAAATCACACCCACAaTTCCAATAATTTTGATCAACAAGTT
ATTATTGTAAAGAGTACTCTAATGGTGTACAAAGTTCAATTCAGGTCAGATCAATTTTGA
GAATGTCTAGAATGGAATGGTATTGATTCATTTATtGATTTGAAAtGCTTAAAATTGAAT
TTTTGAtGATATAAtGTTGTGCcAAGtAAATAAATGCTATTATAACCATTtAGAGACCCT
TCTATTTCCCCTAAAAAAaTTCAAATACTAATAACAAAAAaaTTAATAAAaaGTTAAAAA
AAATAATATAACAAAA
>isotig00018  gene=isogroup00004  length=2764  numContigs=7
AAAACAGCAAAGAACGAATTACCGTAGTAATGTGCGCCAACATGACTGGAAGTGAAAAAA
TGAAACTTTTAGTAAtAGGGAAAAGCAAACAACCGAGATTCTTCAAAGGAATAAAATACA
ACAAGAAATTCTGGATGACCAGCGAAATTTTCGAAAAATGGCTTAAAAATTTTGACAAGA
AGATGGTACGACAAAACAGAAAAGCTCTTGTTTTCGTAGACAATTGCCCTGCCCATCCTC
cTCACATAGCCCAAAAATTAACGAACATTAAACTTGCATTTTTTCCTCCGAATACAACAT
CGAAATTGCAACCGATGGACCAAGGCGTCATTAAAAATTTGAAAGCAAATTATCGGAAGC
AAATCCTAAGAAAAAtGATATATGCAGTGGAAAATAAaCAGCCCATCGACAAAGTCATCG
ATCTGCGCGTTAGAATAACGGTTTTGGCGAAGGTTTGGCAAAATGATGTCGCAGAAAGCA
CTATAAAAAACTGTTTCACTAGAGCTAGATTTGCAGAAAAGTCGACTGAGGAAGTGGAGG
ATGATTTAACTGACTTAAATCTCTACTGGAATGAACTCCAATCAGTTAAAGTTATAAaTG
AAAACATAAACTTGTCTGAATATTTAACGGTAGACGAGGAAGTAATCACGTCCGACTATC
CTACTGATCATGAGATAATAGAATCGGTAAAACATCCTAAAGAGGACGATCAAGAGGATG
AAGAAATAGATGATGTAGAAGTGGATCAAATACTTTTGTCTCATGTTTTTATTAATGTAT
TAATAATTGTTAAtAaTtgTtaTTAATGTATTTATTACTGTATTTTACTAAAAGTAGCGT
ACATACGCATAAGCATACGTGTGTGTGTATTCGGTGTCGTTAAGTGGGGATAGCTATGcG
TGgCGGTAGTGCACAGATTGAATCATTCATAGATTGTTGTTAGGCGAAGGTAaTCGCATC
GCTTTGCAGTTAATCCTAGCAAAaaCGATGTTGTTTaCAGTAGCGGAGAAaGTACAAATA
ATAAAATGGTTTTACGGTTGAAGATCTGTTGCTCAAATAATTAATTTATTTGCTGTGGCC
TATGAAATCAGACCAATTCCAAGTCGCGGAACAATTTCTAATAATATTAAAAaCTTTGGG
CGACATGGATGTGTGTCTCCACAGAAACACAAATTACGACGACGTAAGAGAAAAGAGTTG
CGTGATACGATGATATGTGCTGGTGTTGAACGCaATaAAATCAGTCAAGCAGACAAGTTG
CGGAGACTTTTGCCATCAGCCATGTTGCCGTCATaAAAACATTAAAGAAATaCGGGTACA
GATCGTAGAAGGTACAAAAAaCTCACGAACTCCGCGAGAACGATAGTATTGCAAGGGCGG
AATTTTGCTTTACTATGATGGAAATGGCCAACCTAAATGTTGATTTTATTAAACACATTT
TATTTACCGATGAATCTACATTCCCTTTGCATGGTAGGCATAATTCCAGCGTTGTTCGAT
ATTGGAGTCGTGAGAATGAACACCGAGTTTATGCGgcTCGTACACAATATCCTCAAAAAC
TAAATATTTGGGCTGGGTTAATAAGTGATCATATTATCGGCCCTTTTTTtATAGAAGGAA
ATTTAAATGCCCAGAAATaTTTAAaTcTTTTGCAGAATAATGTAATCCCATCCCTTCGAC
AATTAcAAAATGTTCAATTTGAAaGTATCTGGTTccAACAAGATGGTTGCCCTGCTCACA
ACAGCCGGCAAGTTACAGAGTATCTTAACGCACAATTTCCAAATCGTGTAATCTCTTCGT
GGAACTTTAACTTGGCCGCCTAGATCACCAGATTTGGCCCCCAATGATTTTTTTCTATAT
TTGGATTGGGATATTTGAAATCGAAAATTTATGGTTTTGATGAAGAAAGGGCGACCAATC
TGGATGCATTACAAATAAAAATTCGTAATTGTATACAGGATATTAGTCCCGATATACTAG
CGAATGTAAGGCGAAGTTTTTACGATAGATTgGGCTATTGTTTAGCACATAATGGTGGTT
TTAATTTCTAATACTTAGTTATTTTTCTATTATTTCTTATCTTTTTTTTtATTATTTCTT
TTGTTTTCTATTCTCATTTCAAATTCTAAAAGTTGTATTTTCTGcGAACAGTGCAAATAT
CTAAGCACAATTCCGAATGAAATaATACGTATATTGGCCTAACTGACTCATTGAACGCTG
TCAGACGGTCCACTACTCTTGCGATTCCCcTCCcACAAATATATTGCACGCGCATGTGCA
CACACACAAGTATACGTCCTATAGTCCTATGGCTAGACTTTAAAGTTAACAATCTGTATG
AGAATACTTTGAGAAaaCTACTATGAAAAAGGTGTTGCTACTGAAGAAAGTTTTGGTGAT
TTAGATACTAATTCAGTTTGAACTTGATAATCACCGATTTATCCAGATGCTGACATTTTC
AGTTCTTAAAGTATAAAAAATTAACCAGCACATGTTTCAAAAGTTCTTCAAAATCAGTTC
TTTTTTAAaaTGTTATAAACGTTCGATTCAAAAGAACTTTTTTAGTAATATTTTttAAAC
ACCTGTAGTAATAGTAATAATAATATAAAGATTATAAGGTTCCATTGATCACAATACAAG
AGCATATAAGTATATCTcACCATCGTTTCAGAATAAACTATTATTACAGTTATATTATtt
AATTAGAATAATTTTTAAttAATAAACTGTAATTGTTTTAttCTTAttCTTATACATTAC
TTAT
>isotig00019  gene=isogroup00004  length=2761  numContigs=3
acgtcgttaccagggaaaCCCCcGAAGTTTACATTGGATTAACTGGCTTAACCTAACCAC
AAATgTATTGAAACGTCAGTTGAGTTCAGTCgTTTGCTAAAACTAGTGATACAATGAGTG
AAAAACGACACGAGCTTAGTATGgACTTGAAAGAATGCATTGTAAATATGCACAAACAAG
GAAAAAGTGTTTGCAAAACCGCAGATTTAGTGAAAAaCCGAAAAAaCAGTACATTTCATT
ATaAAAAaTACAACAGCACAAATTGTGTTGATAATCGTAAACGTTCCGGACGCCCAAAGG
TATTAAGTGTACGAAATTTTGCGCGAAATTAAGgTAtTAGTGCGCAAACTTTAGCCGTAA
ACCTCGGAACAATATCGGGAAAACATGTAAATTGCGAAACTGTTCGAAATGCAATACGAA
AAGTCGGCTATCATGGCAAGAAATAAACCATTTATAAGTGAAACCAATAGACTTCGACaT
GTTGAATATGCAAGACAGTATATTGACCAGCCAATAGACTTTTGGAAAAACGTAATTTTT
TCTGATGAAAGTAAATATAACATATTTGGTTCGGATGGACGAAAAACCGTATGGCGTAgt
AACCTAATACTGAACTTCACAAAGAAAaTTTGCTACCTAGAGTGGTTCCACAAAGAGTTT
GTTCCATCAGTAAGGCgTAAAaTTAAGCAGCTcAATCTTAGTTCAttttaaTCttGGATa
aTGcACCTGGACACCCTCCCcAATTGGTCAGCGACGATCATAAAaTTTCAGTGATTTTTC
TTCCTCCAAATTGCACGCTATTGATACAGCCAATGGATCAGCATGTTATACAGGCTATAA
AATTATTCTATCGCAAAAAATTGCTTAAAAAACCGTCGCTTCTGATTGCAATGTTTCGCA
ATCATTGAAGAATGTGAATCTGAAGGACGTCGTTTTCTTTTtGGACGAAGCCTGGCAGCA
TATGGACACTGGTTTAATTACAAAATTAATTAAAAAAGAGTTGGGTGTATATAACGAGAA
CATGAGTGGAGTGGATCGAGCTGATCAAAATATCAGTTTATACAGGGTGCAGCAATTAGT
TCTcCCACTTTCCAAAAAATCGTGGTGGGGGCATCGATGGCGACAGAGGCGTGGGGTTTA
ACATGTTCGACGCAGAATGGGTTGGTCACGTGCGCATCGTGCTTACGTTGTCGAAGTGTT
TTTAAAAAATGGCgAATCCGTTACAAACACTCAGAGAGCGTTCCGCACAAGGTATGGTTT
GCAGTgCACAGATCCGGTCCCTGATCGAAAAaCAGTTTTGAGTTGGGTTCACAACTTTAG
TACCACATCATCAGCTaTaGGTGTGAAGCGTAGAGGCTCCTCGAAATGGAAGAGGAcCCC
GGAAAACATCGCCAGAGTGAGaACATCCATTGAGCAATCCTCAACGCGCTCTGCACGGAA
ACATTCGGCTGCTCTTCGAATTTCGGACAGAACGATgAGACGAATTTTACACaGCGACCT
CAAGTTACAcCCATACAAAATTGCTGTGGTTCAGGAATTATCCCCAGCTGACTGGGGAAG
ACGACTTTTATGGACGAGCGACGAAGCCCATTTCCACCTGTCGGGCTGCGTTAATAAGCA
AAACTGTCGCTACTGGGacccGAAAACCcTcGAGAGCTTCATCAGAGACCTCTACACAGC
CCAAAGGTTACGGTATGGTCTGCCGTGTCcGCcgTAGGGATCATAGACCCTTACTTTTTC
GAGGAAGGCGGTGTTAcAGTCACCGTGACGTCCCATCGATACTGTAACATGTTGGATGAA
tTTTtGCGACCAAAGATTGAGGAATACGGGGAAGAGAACAACAGAgAGGACTTCTGGTTC
CAGCAGGATGGGGTTACAGTCCATACAGCCCGTCGTTCGCGTCAGATTCTgcgggACATG
TTatCCAGTCAGGTGATCTCCCTACACGAGAACATTCCTTGGCCTCCTtGCTCGCCGGAT
TTGAgtccctgtGacttttTCcTGTGGAGTTACCTCAAGGCTaAGGTATTCAAACATCGC
TCTAGGACCCTGGAAGAGTTAAAAGAGGCAATTTCGGAGGAAATTAATTGCCGCACCCTG
TACAAAACATCAATTTGTAGaAAAAAATGGTATTTTCCTTTGATAAATCAGAATTTTGTA
GATATGGCAGAACAAAATACCTGGAGGATTTGTAAAATAAACGGCGGATAATTGgATCAC
CTTGcATTTAGAAGTGAGCGATAGGAATATTGGAGTCGTATGCAAAAAAGGGCATCAGTA
GGTGGCAGTAGGTTTTTACAAGATACTCACTCATTTTCTAAATATGATGGTATCgATCAC
ATGATCTTaTATCAGAAAAACCACAGACGATGCGGTTTTTGCCACACTTCATCCAAAGGA
GtACTTTTGTAAGTATCaTTCCAAGTaAAAAAAaGTAGTGAATTATACATTTATACCTTG
AATGATACCTGGAAAAGCACAGGTTACTTCGTTTTGTATAGAATATTGTAAAaTAAATAT
GAGCTGAAATTTGGTCGTTGACGGGCAATGAATCAATTGATAATCTTTTtGCAaCTGACG
GCACTGGCAGAAATATTTTTCGATGTACATTTTCAAGAAaTAGGTTTTtGTTtCTACTAG
TAGCCGTACGATTTGATAATCGAGATGACCGCGAGACAAGAAAATCTGAAGATCAAACTG
CCGCAATTGCGAATATTTTCCAAAACTTCATTGCAAACTGTCAAAAGTTGTACACTCCAg
G
>isotig00020  gene=isogroup00004  length=2708  numContigs=7
ACGCCTCTAGTGCAATTCGCTTCACCGGTTTCGCCATTTTGTTTCGCTACTGCGATGTCA
AAAGTaGAAAATTCTCTAGAGTTAGCAGTAACTGTTATAGAAGCCAACTGCGATCGCAAT
ATACCaGTTACaCGTAATTATGaCGCTAACAGTGAAGCCAGccccctTcGCAGTTACTGC
AATAGCAGTCAACTGCTACGTaTAACCGCCGCTTgaGTGTCGCAgAcacgaTTAACATTT
TAACAGATGTTGATCGTGGTATGCAGAAAAAGCTTaTAgCGGAGAAGCACAACATTCCTC
CAAGCACGCTCTCGACAATAATAAAAAATCGGGAGACAATTTTAAACTGTCAGGAAGCTG
GAAGAGGACCAGAAAAAcAGAAATTAAAACAGTGCAAGTTTGGTGCTATAGATGAAGCGA
TGCTGAAATGGGTAACAATGGTGCGAACCCAAAATTTGCCAGTGTCAgGACCACTTtTTA
AGGAAAAAGCAATTGAATATGCAAAAATGTTAGGCCTTGATGAttttCAAGCTAGTTCAG
GATGGTTGGACAAATTaAAAAAACGACATGGAATAACAGAAAAGGTTGTATCAGGAGAAA
GTGCTAGTGTAGTTTAGTAAGTAGTTTAGTAATAGGGAAAAGCAAACAACCGAGATGCTT
CAAAGGAATAAAATCGTTAGAGGTCTATTACGATTACAACAAGAAATCCtTTATgACCAG
CGAAATTTTCGAAAAATGGCTTAAAAATTTTGACAAGAAGATGGTACGACAAAACAGAAA
AGCTCTTGTTTTCGTAGACAATTGCCCTGCCCATCCTCcTCACATAGCCCAAAAATTAAC
GAACATTAAACTTGCATTTTTTCCTCCGAATACAACATCGAAATTGCAACCGATGGACCA
AGGCGTCATTAAAAATTTGAAAGCAAATTATCGGAAGCAAATCCTAAGAAAAAtGATATA
TGCAGTGGAAAATAAaCAGCCCATCGACAAAGTCATCGATCTGCGCGTTAGAATAACGGT
TTTGGCGAAGGTTTGGCAAAATGATGTCGCAGAAAGCACTATAAAAAACTGTTTCACTAG
AGCTAGATTTGCAGAAAAGTCGACTGAGGAAGTGGAGGATGATTTAACTGACTTAAATCT
CTACTGGAATGAACTCCAATCAGTTAAAGTTATAAaTGAAAACATAAACTTGTCTGAATA
TTTAACGGTAGACGAGGAAGTAATCACGTCCGACTATCCTACTGATCATGAGATAATAGA
ATCGGTAAAACATCCTAAAGAGGACGATCAAGAGGATGAAGAAATAGATGATGTAGAAGT
GGATCAAATACTTTTGTCTCATGTTTTTATTAATGTATTAATAATTGTTAAtAaTtgTta
TTAATGTATTTATTACTGTATTTTACTAAAAGTAGCGTACATACGCATAAGCATACGTGT
GTGTGTATTCGGTGTCGTTAAGTGGGGATAGCTATGcGTGgCGGTAGTGCACAGATTGAA
TCATTCATAGATTGTTGTTAGGCGAAGGTAaTCGCATCGCTTTGCAGTTAATCCTAGCAA
AaaCGATGTTGTTTaCAGTAGCGGAGAAaGTACAAATAATAAAATGGTTTTACGGTTGAA
GATCTGTTGCTCAAATAATTAATTTATTTGCTGTGGCCTATGAAATCAGACCAATTCCAA
GTCGCGGAACAATTTCTAATAATATTAAAAaCTTTGGGCGACATGGATGTGTGTCTCCAC
AGAAACACAAATTACGACGACGTAAGAGAAAAGAGTTGCGTGATACGATGATATGTGCTG
GTGTTGAACGCaATaAAATCAGTCAAGCAGACAAGTTGCGGAGACTTTTGCCATCAGCCA
TGTTGCCGTCATaAAAACATTAAAGAAATaCGGGTACAGATCGTAGAAGGTACAAAAAaC
TCACGAACTCCGCGAGAACGATAGTATTGCAAGGGCGGAATTTTGCTTTACTATGATGGA
AATGGCCAACCTAAATGTTGATTTTATTAAACACATTTTATTTACCGATGAATCTACATT
CCCTTTGCATGGTAGGCATAATTCCAGCGTTGTTCGATATTGGAGTCGTGAGAATGAACA
CCGAGTTTATGCGgcTCGTACACAATATCCTCAAAAACTAAATATTTGGGCTGGGTTAAT
AAGTGATCATATTATCGGCCCTTTTTTtATAGAAGGAAATTTAAATGCCCAGAAATaTTT
AAaTcTTTTGCAGAATAATGTAATCCCATCCCTTCGACAATTAcAAAATGTTCAATTTGA
AaGTATCTGGTTccAACAAGATGGTTGCCCTGCTCACAACAGCCGGCAAGTTACAGAGTA
TCTTAACGCACAATTTCCAAATCGTGTAATATCTTGGCCGCCTAGATCACCAGATTTGGC
CCCCATAATTTATTTTTACGGTTACGAATTTGCCTTTTGTTACTTGAATTTCAGTTTTGT
TGTTTtACAGAGTTTATTTCAGTTACTTtACGAATTGCTTTtATTTTTGAAATTAAGAAT
TTGCTTTtAATTTCTATTACtAGTtATTTTTCTATTATTTCTTAtCTTTTTTTTTGATTA
TTTCTAtGTTTTCTATTCTCATTTCAAATTCTAAAaaGTTGTATTTTCTGCGAGCAGTGC
AAATATCTAAGCACAATTCCTGAATGAAATAATACGTATGTTGGccTAACTGACTCATTG
AACGCTGT
>isotig00021  gene=isogroup00004  length=2670  numContigs=9
GTGATTGCATCTGTCACTATGTCTAAGCGGAAGGCTCTAAGTGTCGCAGACAAAATTAAC
ATTTTAACGGATGTTGATCGAAGAAGCACAACATTCCTCCAAGCGCGCTCTCGACAATAA
TAAAAAATCGGGAGACAATTTTAAACTGTCAGGAAGCTGGAAGAGGACCAGAAAAAaaTA
AATTAAAACAGTGCAAGTTTGGTGCTATAGATGGGCGATGCTGAAATGGGTGAACCCAAA
ATTTGCCAGTGTCAGGACCACTTCTTAAGGAAAAaGCGATTGAATATGCAAAAATGTTAA
GCTTTGATGATTTTCAAGCTAGTTCAGGGTGgTTGAACAAATTtAAaGAaCGACATGGAA
TAACAGAAAAGGTTGTATCAGGAGAAAGTGCTAGTGTCTCAGAAACGACTTGCGATCAAT
GGAAACAGAAATTGCAGTCGCTTTTGGAAAGTTATCAACCTGATGACGTGTTTAATATGG
ACTTTTTTATAAGTGCCTTCCCAATAAGACATTAGCATTcAAAGACGATAAaTGTTTTGG
TGGTAAAAACaGCAAAGAACGAATTACCGTAGTAGTGTGCGCCAACAaGACTGGAAGTGA
AAAAATGAAACTTTTAATAATCGTTCGGAATAAAATCGTTAGAGGTCGATTACGATTACA
ACAAGAAATCCTGGATGACCAGCGAAATTTTCGAAAAATGGCTTAAAAATTTTGACAAGA
AGATGGTACGACAAAACAGAAAAGCTCTTGTTTTCGTAGACAATTGCCCTGCCCATCCTC
cTCACATAGCCCAAAAATTAACGAACATTAAACTTGCATTTTTTCCTCCGAATACAACAT
CGAAATTGCAACCGATGGACCAAGGCGTCATTAAAAATTTGAAAGCAAATTATCGGAAGC
AAATCCTAAGAAAAAtGATATATGCAGTGGAAAATAAaCAGCCCATCGACAAAGTCATCG
ATCTGCGCGTTAGAATAACGGTTTTGGCGAAGGTTTGGCAAAATGATGTCGCAGAAAGCA
CTATAAAAAACTGTTTCACTAGAGCTAGATTTGCAGAAAAGTCGACTGAGGAAGTGGAGG
ATGATTTAACTGACTTAAATCTCTACTGGAATGAACTCCAATCAGTTAAAGTTATAAaTG
AAAACATAAACTTGTCTGAATATTTAACGGTAGACGAGGAAGTAATCACGTCCGACTATC
CTACTGATCATGAGATAATAGAATCGGTAAAACATCCTAAAGAGGACGATCAAGAGGATG
AAGAAATAGATGATGTAGAAGTGGATCAAATACTTTTGTCTCATGTTTTTATTAATGTAT
TAATAATTGTTAAtAaTtgTtaTTAATGTATTTATTACTGTATTTTACTAAAAGTAGCGT
ACATACGCATAAGCATACGTGTGTGTGTATTCGGTGTCGTTAAGTGGGGATAGCTATGcG
TGgCGGTAGTGCACAGATTGAATCATTCATAGATTGTTGTTAGGCGAAGGTAaTCGCATC
GCTTTGCAGTTAATCCTAGCAAAaaCGATGTTGTTTaCAGTAGCGGAGAAaGTACAAATA
ATAAAATGGTTTTACGGTTGAAGATCTGTTGCTCAAATAATTAATTTATTTGCTGTGGCC
TATGAAATCAGACCAATTCCAAGTCGCGGAACAATTTCTAATAATATTAAAAaCTTTGGG
CGACATGGATGTGTGTCTCCACAGAAACACAAATTACGACGACGTAAGAGAAAAGAGTTG
CGTGATACGATGATATGTGCTGGTGTTGAACGCaATaAAATCAGTCAAGCAGACAAGTTG
CGGAGACTTTTGCCATCAGCCATGTTGCCGTCATaAAAACATTAAAGAAATaCGGGTACA
GATCGTAGAAGGTACAAAAAaCTCACGAACTCCGCGAGAACGATAGTATTGCAAGGGCGG
AATTTTGCTTTACTATGATGGAAATGGCCAACCTAAATGTTGATTTTATTAAACACATTT
TATTTACCGATGAATCTACATTCCCTTTGCATGGTAGGCATAATTCCAGCGTTGTTCGAT
ATTGGAGTCGTGAGAATGAACACCGAGTTTATGCGgcTCGTACACAATATCCTCAAAAAC
TAAATATTTGGGCTGGGTTAATAAGTGATCATATTATCGGCCCTTTTTTtATAGAAGGAA
ATTTAAATGCCCAGAAATaTTTAAaTcTTTTGCAGAATAATGTAATCCCATCCCTTCGAC
AATTAcAAAATGTTCAATTTGAAaGTATCTGGTTccAACAAGATGGTTGCCCTGCTCACA
ACAGCCGGCAAGTTACAGAGTATCTTAACGCACAATTTCCAAATCGTGTAATATCTTGGC
CGCCTAGATCACCAGATTTGGCCCCCATAATTTATTTTTACGGTTACGAATTTGCCTTTT
GTTACTTGAATTTCAGTTTTGTTGTTTtACAGAGTTTATTTCAGTTACTTtACGAATTGC
TTTtATTTTTGAAATTAAGAATTTGCTTTtAATTTCTATTACtAGTtATTTTTCTATTAT
TTCTTAtCTTTTTTTTTGATTATTTCTAtGTTTTCTATTCTCATTTCAAATTCTAAAaaG
TTGTATTTTCTGCGAGCAGTGCAAATATCTAAGCACAATTCCTGAATGAAATAATACGTA
TGTTGGccTAACTGACTCATTGAACGCTGT
>isotig00022  gene=isogroup00004  length=2540  numContigs=6
AATATTTACATGAAACGATAGTAATAAAATTAaaTCTTTAGACCCGTTTCAGCgattttt
CCATAaaGGCCTTATAACGATTTtATCGCCTATATTCAGtACTTTTCGAACGCACtGTAT
AATTAATTAATTCATCAATTATTTTTATTTtATGTACTAATATACATATTTATATAAACA
CACTATTACTTCATATTtaGTCAAAAAAAAAaTgTAaTGAAGCTAATGCATTATTAAAAG
AGAATATATTATTTTCGCTTTAGATTTAAATTGATATAGAGTTGCTCTAATAAATTAGAA
GTGATTATGCAAAAGTCCTAACCAAAATAAGAGGAAATAAATGTTGGAACAAGGTTTGAG
TCTTTATGGAAGAGGATGGAACTAAAAAATTAAAAAGGAGGAGAATTAATTAATAAATCT
AATCCACATTTGCATAAACACTCCACTTAATTAAATTGATAGTGTTATCAAAAAAGTTTT
GCGAATTCAGCGCTTTGTAATCGAATGAGTATGTTTTAATTTTATGCCTATTTAAAATGA
AATAATAAATTATAATCTATTGCACAATTTTATACGAAAAATATGCACAGGAAATCATCT
CATATTATACAGTGGGTCAAAAAAGTGTTtGGACACATAACATTTTTCAAGAAAAtACCC
GAAGATGTAGACATTTTTTATTTCTAATAATAAAAcATTATTCTGTACAATATTCAGTCT
GAAATCAGAAATATTTCAtATTTTATTCTAAAAAaCTGAAATTTCATTTCCAATAAAGTG
TTTTGACACTTGCGCGCTTtGCTTTAGTCATATAACACGTCGTTACCAGGGAAACCCCCG
AAGTTTACATTGGATTAACTGGCTTAACCTAACCACAAATATATTGAAACGTCAGTTGAG
TTCAGTCGTTTGCTAAAACTAGTGATACAATGAGTGAAAAACGACACGAGCTTAGTATGG
ACTTGAAAGAATGCATTGTAAATATGCACAAACAAGGAAAAAGTGTTCGCAAAATCGCAG
ATTTAGTGAAAAAACCGCCCAGTACAGTACATTTCATTATAAAAAAATACAACAGCACAA
ATTGTGTTGATAATCGTAAACGTTCCGGACGCCCAAAGGTATTAAGTGTACGAGATGAGA
GGTACATTTTGCGCGAAATTAAGGCAAATCCCcgTAtTAGTGCGCAAACTTTAGCCGTAA
ACCTCGGAACAATATCGGGAAAACATGTAAATTGCGAAACTGTTCGAAATGCAATACGAA
AAGTCGGCTATCATGGCAGAATGGCAAGAAAAAAaCCATTTATAAGTGAAACCAATAGAC
TTCGAcGTGTTGAATATGCAAGACAGTATATTGACCAGCCAATAGACTTTtGGAAAAACG
tAATTTTTtCTGATGAAAGTAAATATAACATATTTGGTTCGGaTGGACGAAAAACCGTAT
GGCGTAAACCTAATaCTGAACTTCACAAAGAAAAtTTGCTACCTACAGTGAAACATGGAG
GTGGCCATGTAATGGTTTGGGGgTGCATGGGGTACaATGGGGTaGGAAATATGCAtTTTA
TTGAAGGTATTAtGGaCGCAAAaGGTTATCTCAAGATATTGCAAGGTAATTTGCATGATA
GTGCtGTCAAATTAGGAATAGAAGATAGCTACATATTCCAACAAGACAACGATCCTAAAC
ATACCTCTAGGATTGTAAAGGAATGGATGCTTTACAGAGTAAGAAAAACCCTTCCTCACc
CACCCCAATCCCCGGATTTAAATCCGATAGAAAATCTATGGCATCAGTTGGATTTAAATA
TAAGAAAACACCACATAAGAAATAAAGATGATCTAAAAAGGTACCTACAAGAAGAGTGGA
ATAAAATTTCCATGGAAACTACCAGCAAGCTTGTGTCATCCATGCCCAGAAGATTGCAAG
CAGTATTAGCAGCTTCTGGAATGGTTACAAAATACTGAGGCTTCATAGAAATTGGATAAA
ATAAATTTTCTTTTAGTTAAATTTTAGTGTCCAAACACTTTATTGGAATAGAAATTTCAG
TTTTTTtGAATAAAATAAACATATGTTTCTGATTTCAGCCTGATTTTTTtGGTAATGTGT
TTAtATATTatACAAAAAAaaTGTTTTATTATTAGAAATAAAAAatgtCTACATCTCCGG
GTActttCTTGAAAAATGGTAaGTGTCCAAAcACTTTTTtGACCCACTGTAACATTAATT
CTGTTCCTGTACTATATTTTATACAAATCACACCCACAaTTCCAATAATTTTGATCAACA
AGTTATTATTGTAAAGAGTACTCTAATGGTGTACAAAGTTCAATTCAGGTCAGATCAATT
TTGAGAATGTCTAGAATGGAATGGTATTGATTCATTTATtGATTTGAAAtGCTTAAAATT
GAATTTTTGAtGATATAAtGTTGTGCcAAGtAAATAAATGCTATTATAACCATTtAGAGA
CCCTTCTATTTCCCCTAAAAAAaTTCAAATACTAATAACAAAAAaaTTAATAAAaaGTTA
AAAAAAATAATATAACAAAA
>isotig00023  gene=isogroup00004  length=2698  numContigs=6
GTGTGCGCCAACAAGACTGGAAGTGAAAAAATGAAACTTTAAGTAATAGGGAAAAGCAAA
CAACCGAGATCCTGGATGACCAGCGAAATTTTCGAAAAATGGCTTAAAAATTTTGACAAG
AAGATGGTACGACAAAACAGAAAAGCTCTTGTTTTCGTAGACAATTGCCCTGCCCATCCT
TCTCACATAGCCCAAAAATTAACGAACAGTAAACTTGCAACTTGAATACAACATCGAAAT
TGCAACCGATGGACCAAGGCGTCATTAAAAATTTGAAAGCAAATTATCGGAAGCAAATCC
TAAGAAAAAtGATATATGCAGTGGAAAATAAaCAGCCCATCGACAAAGTCATCGATCTGC
GCGTTAGAATAACGGTTTTGGCGAAGGTTTGGCAAAATGATGTCGCAGAAAGCACTATAA
AAAACTGTTTCACTAGAGCTAGATTTGCAGAAAAGTCGACTGAGGAAGTGGAGGATGATT
TAACTGACTTAAATCTCTACTGGAATGAACTCCAATCAGTTAAAGTTATAAaTGAAAACA
TAAACTTGTCTGAATATTTAACGGTAGACGAGGAAGTAATCACGTCCGACTATCCTACTG
ATCATGAGATAATAGAATCGGTAAAACATCCTAAAGAGGACGATCAAGAGGATGAAGAAA
TAGATGATGTAGAAGTGGATCAAATACTTTTGTCTCATGTTTTTATTAATGTATTAATAA
TTGTTAAtAaTtgTtaTTAATGTATTTATTACTGTATTTTACTAAAAGTAGCGTACATAC
GCATAAGCATACGTGTGTGTGTATTCGGTGTCGTTAAGTGGGGATAGCTATGcGTGgCGG
TAGTGCACAGATTGAATCATTCATAGATTGTTGTTAGGCGAAGGTAaTCGCATCGCTTTG
CAGTTAATCCTAGCAAAaaCGATGTTGTTTaCAGTAGCGGAGAAaGTACAAATAATAAAA
TGGTTTTACGGTTGAAGATCTGTTGCTCAAATAATTAATTTATTTGCTGTGGCCTATGAA
ATCAGACCAATTCCAAGTCGCGGAACAATTTCTAATAATATTAAAAaCTTTGGGCGACAT
GGATGTGTGTCTCCACAGAAACACAAATTACGACGACGTAAGAGAAAAGAGTTGCGTGAT
ACGATGATATGTGCTGGTGTTGAACGCaATaAAATCAGTCAAGCAGACAAGTTGCGGAGA
CTTTTGCCATCAGCCATGTTGCCGTCATaAAAACATTAAAGAAATaCGGGTACAGATCGT
AGAAGGTACAAAAAaCTCACGAACTCCGCGAGAACGATAGTATTGCAAGGGCGGAATTTT
GCTTTACTATGATGGAAATGGCCAACCTAAATGTTGATTTTATTAAACACATTTTATTTA
CCGATGAATCTACATTCCCTTTGCATGGTAGGCATAATTCCAGCGTTGTTCGATATTGGA
GTCGTGAGAATGAACACCGAGTTTATGCGgcTCGTACACAATATCCTCAAAAACTAAATA
TTTGGGCTGGGTTAATAAGTGATCATATTATCGGCCCTTTTTTtATAGAAGGAAATTTAA
ATGCCCAGAAATaTTTAAaTcTTTTGCAGAATAATGTAATCCCATCCCTTCGACAATTAc
AAAATGTTCAATTTGAAaGTATCTGGTTccAACAAGATGGTTGCCCTGCTCACAACAGCC
GGCAAGTTACAGAGTATCTTAACGCACAATTTCCAAATCGTGTAATCTCTTCGTGGAACT
TTAACTTGGCCGCCTAGATCACCAGATTTGGCCCCCAATGATTTTTTTCTATATTTGGAT
TGGGATATTTGAAATCGAAAATTTATGGTTTTGATGAAGAAAGGGCGACCAATCTGGATG
CATTACAAATAAAAATTCGTAATTGTATACAGGATATTAGTCCCGATATACTAGCGAATG
TAAGGCGAAGTTTTTACGATAGATTgGGCTATTGTTTAGCACATAATGGTGGTTTTAATT
TCTAATACTTAGTTATTTTTCTATTATTTCTTATCTTTTTTTTtATTATTTCTTTTGTTT
TCTATTCTCATTTCAAATTCTAAAAGTTGTATTTTCTGcGAACAGTGCAAATATCTAAGC
ACAATTCCGAATGAAATaATACGTATATTGGCCTAACTGACTCATTGAACGCTGTCAGAC
GGTCCACTACTCTTGCGATTCCCcTCCcACAAATATATTGCACGCGCATGTGCACACACA
CAAGTATACGTCCTATAGTCCTATGGCTAGACTTTAAAGTTAACAATCTGTATGAGAATA
CTTTGAGAAaaCTACTATGAAAAAGGTGTTGCTACTGAAGAAAGTTTTGGTGATTTAGAT
ACTAATTCAGTTTGAACTTGATAATCACCGATTTATCCAGATGCTGACATTTTCAGTTCT
TAAAGTATAAAAAATTAACCAGCACATGTTTCAAAAGTTCTTCAAAATCAGTTCTTTTTT
AAaaTGTTATAAACGTTCGATTCAAAAGAACTTTTTTAGTAATATTTTttAAACACCTGT
AGTAATAGTAATAATAATATAAAGATTATAAGGTTCCATTGATCACAATACAAGAGCATA
TAAGTATATCTcACCATCGTTTCAGAATAAACTATTATTACAGTTATATTATttAATTAG
AATAATTTTTAAttAATAAACTGTAATTGTTTTAttCTTAttCTTATACATTACTTAT
>isotig00024  gene=isogroup00004  length=2429  numContigs=4
tggattttttttaGAGAAGAAAGAATTAGCgGTAAATGAATATAAGAATGTCGAAAAtTT
TTGGTTAATCAAAACTTTTTATAATAAAAAAaaTGTATCGTCGATAATTACTTTCTTCCA
TaCAAAAAAAAAAGATTTttAACTCAAATATAAACGGAAAAAGGTAAAGTTATTTGCAAC
GATTGAAAAATAATATATAGAAACATAAAAAGAGAAATACCATTTTTTGCCAATATATAC
GGGTGAGTCATAAAGGATCATACCTGAATTGAAAATATAAAaTTAAATTAAATAAACcAT
GAAATTtAAATATAAAAaGGATATTTTTTAATAGAGCATCTTTTTAATTAAAGCATCCTA
AACTTTACAAGTATTAATAGGATAATGTTAtAAGAAGTTTTATAAGGATTCAAGTTTGTA
GTGTGAATTTTAATGGTTGGATTTCAATATagTTAACTATTCAAAATGTTATAGACTTGG
GTGGCCCCAATTTTTCAGTATACAGATTGGTAACTTTAATCTTAGGAAATATACCCAACA
CGTGCATAAGCATACGTGTGTGTGTATTCGGTGTCGTTAAGTGGGGATCATTCATAGATT
GTTGTTAGGCGAAGGTAaTCGCATCGCTTTGCAGTTAATCCTAGCAAAaaCGATGTTGTT
TaCAGTAGCGGAGAAaGTACAAATAATAAAATGGTTTTACGGTTGAAGATCTGTTGCTCA
AATAATTAATTTATTTGCTGTGGCCTATGAAATCAGACCAATTCCAAGTCGCGGAACAAT
TTCTAATAATATTAAAAaCTTTGGGCGACATGGATGTGTGTCTCCACAGAAACACAAATT
ACGACGACGTAAGAGAAAAGAGTTGCGTGATACGATGATATGTGCTGGTGTTGAACGCaA
TaAAATCAGTCAAGCAGACAAGTTGCGGAGACTTTTGCCATCAGCCATGTTGCCGTCATa
AAAACATTAAAGAAATaCGGGTACAGATCGTAGAAGGTACAAAAAaCTCACGAACTCCGC
GAGAACGATAGTATTGCAAGGGCGGAATTTTGCTTTACTATGATGGAAATGGCCAACCTA
AATGTTGATTTTATTAAACACATTTTATTTACCGATGAATCTACATTCCCTTTGCATGGT
AGGCATAATTCCAGCGTTGTTCGATATTGGAGTCGTGAGAATGAACACCGAGTTTATGCG
gcTCGTACACAATATCCTCAAAAACTAAATATTTGGGCTGGGTTAATAAGTGATCATATT
ATCGGCCCTTTTTTtATAGAAGGAAATTTAAATGCCCAGAAATaTTTAAaTcTTTTGCAG
AATAATGTAATCCCATCCCTTCGACAATTAcAAAATGTTCAATTTGAAaGTATCTGGTTc
cAACAAGATGGTTGCCCTGCTCACAACAGCCGGCAAGTTACAGAGTATCTTAACGCACAA
TTTCCAAATCGTGTAATCTCTTCGTGGAACTTTAACTTGGCCGCCTAGATCACCAGATTT
GGCCCCCAATGATTTTTTTCTATATTTGGATTGGGATATTTGAAATCGAAAATTTATGGT
TTTGATGAAGAAAGGGCGACCAATCTGGATGCATTACAAATAAAAATTCGTAATTGTATA
CAGGATATTAGTCCCGATATACTAGCGAATGTAAGGCGAAGTTTTTACGATAGATTgGGC
TATTGTTTAGCACATAATGGTGGTTTTAATTTCTAATACTTAGTTATTTTTCTATTATTT
CTTATCTTTTTTTTtATTATTTCTTTTGTTTTCTATTCTCATTTCAAATTCTAAAAGTTG
TATTTTCTGcGAACAGTGCAAATATCTAAGCACAATTCCGAATGAAATaATACGTATATT
GGCCTAACTGACTCATTGAACGCTGTCAGACGGTCCACTACTCTTGCGATTCCCcTCCcA
CAAATATATTGCACGCGCATGTGCACACACACAAGTATACGTCCTATAGTCCTATGGCTA
GACTTTAAAGTTAACAATCTGTATGAGAATACTTTGAGAAaaCTACTATGAAAAAGGTGT
TGCTACTGAAGAAAGTTTTGGTGATTTAGATACTAATTCAGTTTGAACTTGATAATCACC
GATTTATCCAGATGCTGACATTTTCAGTTCTTAAAGTATAAAAAATTAACCAGCACATGT
TTCAAAAGTTCTTCAAAATCAGTTCTTTTTTAAaaTGTTATAAACGTTCGATTCAAAAGA
ACTTTTTTAGTAATATTTTttAAACACCTGTAGTAATAGTAATAATAATATAAAGATTAT
AAGGTTCCATTGATCACAATACAAGAGCATATAAGTATATCTcACCATCGTTTCAGAATA
AACTATTATTACAGTTATATTATttAATTAGAATAATTTTTAAttAATAAACTGTAATTG
TTTTAttCTTAttCTTATACATTACTTAT
>isotig00025  gene=isogroup00004  length=2064  numContigs=6
GTGtATCACTGTGATGATCAAGTtATTGTaCCAGAAAGAATTACAATAAGTGACAAAAaT
TAGACTTTCCATTATTAGACTCACAAATATAAcaaagtaTTTatAGaagTACAgTGGGTC
AAAAAAGTGTttGGACACCTaACATTcTTtCAAGAAAAtACCCGAAGATGtAGACAtttt
ttAtTTCTAATAATAAAATAttATTCTGTACAATATGTAAACACATTACCaaaaaaaTCA
GTCTGAAATCAGAAATATTTCATATTTTATTCTAAAAAACTGAAATTTcAtTTCCAATAA
AGTGTTTGGACACTTGCGCGCTTTGCTTTAGTCATATAACACGTCGTTACCAGGGAAACC
CCCGAAGTTTACATTGGATTAACTGGCTTAACCTAACCACAAATATATTGAAACGTCAGT
TGAGTTCAGTCGTTTGCTAAAACTAGTGATACAATGAGTGAAAAACGACACGAGCTTAGT
ATGGACTTGAAAGAATGCATTGTAAATATGCACAAACAAGGAAAAAGTGTTCGCAAAATC
GCAGATTTAGTGAAAAAACCGCCCAGTACAGTACATTTCATTATAAAAAAATACAACAGC
ACAAATTGTGTTGATAATCGTAAACGTTCCGGACGCCCAAAGGTATTAAGTGTACGAGAT
GAGAGGTACATTTTGCGCGAAATTAAGGCAAATCCCcgTAtTAGTGCGCAAACTTTAGCC
GTAAACCTCGGAACAATATCGGGAAAACATGTAAATTGCGAAACTGTTCGAAATGCAATA
CGAAAAGTCGGCTATCATGGCAGAATGGCAAGAAAAAAaCCATTTATAAGTGAAACCAAT
AGACTTCGAcGTGTTGAATATGCAAGACAGTATATTGACCAGCCAATAGACTTTtGGAAA
AACGtAATTTTTtCTGATGAAAGTAAATATAACATATTTGGTTCGGaTGGACGAAAAACC
GTATGGCGTAAACCTAATaCTGAACTTCACAAAGAAAAtTTGCTACCTACAGTGAAACAT
GGAGGTGGCCATGTAATGGTTTGGGGgTGCATGGGGTACaATGGGGTaGGAAATATGCAt
TTTATTGAAGGTATTAtGGaCGCAAAaGGTTATCTCAAGATATTGCAAGGTAATTTGCAT
GATAGTGCtGTCAAATTAGGAATAGAAGATAGCTACATATTCCAACAAGACAACGATCCT
AAACATACCTCTAGGATTGTAAAGGAATGGATGCTTTACAGAGTAAGAAAAACCCTTCCT
CACcCACCCCAATCCCCGGATTTAAATCCGATAGAAAATCTATGGCATCAGTTGGATTTA
AATATAAGAAAACACCACATAAGAAATAAAGATGATCTAAAAAGGTACCTACAAGAAGAG
TGGAATAAAATTTCCATGGAAACTACCAGCAAGCTTGTGTCATCCATGCCCAGAAGATTG
CAAGCAGTATTAGCAGCTTCTGGAATGGTTACAAAATACTGAGGCTTCATAGAAATTGGA
TAAAATAAATTTTCTTTTAGTTAAATTTTAGTGTCCAAACACTTTATTGGAATAGAAATT
TCAGTTTTTTtGAATAAAATAAACATATGTTTCTGATTTCAGCCTGATTTTTTtGGTAAT
GTGTTTAtATATTatACAAAAAAaaTGTTTTATTATTAGAAATAAAAAatgtCTACATCT
CCGGGTActttCTTGAAAAATGGTAaGTGTCCAAAcACTTTTTtGACCCACTGTAACATT
AATTCTGTTCCTGTACTATATTTTATACAAATCACACCCACAaTTCCAATAATTTTGATC
AACAAGTTATTATTGTAAAGAGTACTCTAATGGTGTACAAAGTTCAATTCAGGTCAGATC
AATTTTGAGAATGTCTAGAATGGAATGGTATTGATTCATTTATtGATTTGAAAtGCTTAA
AATTGAATTTTTGAtGATATAAtGTTGTGCcAAGtAAATAAATGCTATTATAACCATTtA
GAGACCCTTCTATTTCCCCTAAAAAAaTTCAAATACTAATAACAAAAAaaTTAATAAAaa
GTTAAAAAAAATAATATAACAAAA
>isotig00026  gene=isogroup00004  length=2130  numContigs=7
AAAACAGCAAAGAACGAATTACCGTAGTAATGTGCGCCAACATGACTGGAAGTGAAAAAA
TGAAACTTTTAGTAAtAGGGAAAAGCAAACAACCGAGATTCTTCAAAGGAATAAAATACA
ACAAGAAATTCTGGATGACCAGCGAAATTTTCGAAAAATGGCTTAAAAATTTTGACAAGA
AGATGGTACGACAAAACAGAAAAGCTCTTGTTTTCGTAGACAATTGCCCTGCCCATCCTC
cTCACATAGCCCAAAAATTAACGAACATTAAACTTGCATTTTTTCCTCCGAATACAACAT
CGAAATTGCAACCGATGGACCAAGGCGTCATTAAAAATTTGAAAGCAAATTATCGGAAGC
AAATCCTAAGAAAAAtGATATATGCAGTGGAAAATAAaCAGCCCATCGACAAAGTCATCG
ATCTGCGCGTTAGAATAACGGTTTTGGCGAAGGTTTGGCAAAATGATGTCGCAGAAAGCA
CTATAAAAAACTGTTTCACTAGAGCTAGATTTGCAGAAAAGTCGACTGAGGAAGTGGAGG
ATGATTTAACTGACTTAAATCTCTACTGGAATGAACTCCAATCAGTTAAAGTTATAAaTG
AAAACATAAACTTGTCTGAATATTTAACGGTAGACGAGGAAGTAATCACGTCCGACTATC
CTACTGATCATGAGATAATAGAATCGGTAAAACATCCTAAAGAGGACGATCAAGAGGATG
AAGAAATAGATGATGTAGAAGTGGATCAAATACTTTTGTCTCATGTTTTTATTAATGTAT
TAATAATTGTTAAtAaTtgTtaTTAATGTATTTATTACTGTATTTTACTAAAAGTAGCGT
ACATACGCATAAGCATACGTGTGTGTGTATTCGGTGTCGTTAAGTGGGGATAGCTATGcG
TGgCGGTAGTGCACAGATTGAATCATTCATAGATTGTTGTTAGGCGAAGGTAaTCGCATC
GCTTTGCAGTTAATCCTAGCAAAaaCGATGTTGTTTaCAGTAGCGGAGAAaGTACAAATA
ATAAAATGGTTTTACGGTTGAAGATCTGTTGCTCAAATAATTAATTTATTTGCTGTGGCC
TATGAAATCAGACCAATTCCAAGTCGCGGAACAATTTCTAATAATATTAAAAaCTTTGGG
CGACATGGATGTGTGTCTCCACAGAAACACAAATTACGACGACGTAAGAGAAAAGAGTTG
CGTGATACGATGATATGTGCTGGTGTTGAACGCaATaAAATCAGTCAAGCAGACAAGTTG
CGGAGACTTTTGCCATCAGCCATGTTGCCGTCATaAAAACATTAAAGAAATaCGGGTACA
GATCGTAGAAGGTACAAAAAaCTCACGAACTCCGCGAGAACGATAGTATTGCAAGGGCGG
AATTTTGCTTTACTATGATGGAAATGGCCAACCTAAATGTTGATTTTATTAAACACATTT
TATTTACCGATGAATCTACATTCCCTTTGCATGGTAGGCATAATTCCAGCGTTGTTCGAT
ATTGGAGTCGTGAGAATGAACACCGAGTTTATGCGgcTCGTACACAATATCCTCAAAAAC
TAAATATTTGGGCTGGGTTAATAAGTGATCATATTATCGGCCCTTTTTTtATAGAAGGAA
ATTTAAATGCCCAGAAATaTTTAAaTcTTTTGCAGAATAATGTAATCCCATCCCTTCGAC
AATTAcAAAATGTTCAATTTGAAaGTATCTGGTTccAACAAGATGGTTGCCCTGCTCACA
ACAGCCGGCAAGTTACAGAGTATCTTAACGCACAATTTCCAAATCGTGTAATATCTTGGC
CGCCTAGATCACCAGATTTGGCCCCCATAATTTATTTTTACGGTTACGAATTTGCCTTTT
GTTACTTGAATTTCAGTTTTGTTGTTTtACAGAGTTTATTTCAGTTACTTtACGAATTGC
TTTtATTTTTGAAATTAAGAATTTGCTTTtAATTTCTATTACtAGTtATTTTTCTATTAT
TTCTTAtCTTTTTTTTTGATTATTTCTAtGTTTTCTATTCTCATTTCAAATTCTAAAaaG
TTGTATTTTCTGCGAGCAGTGCAAATATCTAAGCACAATTCCTGAATGAAATAATACGTA
TGTTGGccTAACTGACTCATTGAACGCTGT
>isotig00027  gene=isogroup00004  length=2064  numContigs=6
GTGTGCGCCAACAAGACTGGAAGTGAAAAAATGAAACTTTAAGTAATAGGGAAAAGCAAA
CAACCGAGATCCTGGATGACCAGCGAAATTTTCGAAAAATGGCTTAAAAATTTTGACAAG
AAGATGGTACGACAAAACAGAAAAGCTCTTGTTTTCGTAGACAATTGCCCTGCCCATCCT
TCTCACATAGCCCAAAAATTAACGAACAGTAAACTTGCAACTTGAATACAACATCGAAAT
TGCAACCGATGGACCAAGGCGTCATTAAAAATTTGAAAGCAAATTATCGGAAGCAAATCC
TAAGAAAAAtGATATATGCAGTGGAAAATAAaCAGCCCATCGACAAAGTCATCGATCTGC
GCGTTAGAATAACGGTTTTGGCGAAGGTTTGGCAAAATGATGTCGCAGAAAGCACTATAA
AAAACTGTTTCACTAGAGCTAGATTTGCAGAAAAGTCGACTGAGGAAGTGGAGGATGATT
TAACTGACTTAAATCTCTACTGGAATGAACTCCAATCAGTTAAAGTTATAAaTGAAAACA
TAAACTTGTCTGAATATTTAACGGTAGACGAGGAAGTAATCACGTCCGACTATCCTACTG
ATCATGAGATAATAGAATCGGTAAAACATCCTAAAGAGGACGATCAAGAGGATGAAGAAA
TAGATGATGTAGAAGTGGATCAAATACTTTTGTCTCATGTTTTTATTAATGTATTAATAA
TTGTTAAtAaTtgTtaTTAATGTATTTATTACTGTATTTTACTAAAAGTAGCGTACATAC
GCATAAGCATACGTGTGTGTGTATTCGGTGTCGTTAAGTGGGGATAGCTATGcGTGgCGG
TAGTGCACAGATTGAATCATTCATAGATTGTTGTTAGGCGAAGGTAaTCGCATCGCTTTG
CAGTTAATCCTAGCAAAaaCGATGTTGTTTaCAGTAGCGGAGAAaGTACAAATAATAAAA
TGGTTTTACGGTTGAAGATCTGTTGCTCAAATAATTAATTTATTTGCTGTGGCCTATGAA
ATCAGACCAATTCCAAGTCGCGGAACAATTTCTAATAATATTAAAAaCTTTGGGCGACAT
GGATGTGTGTCTCCACAGAAACACAAATTACGACGACGTAAGAGAAAAGAGTTGCGTGAT
ACGATGATATGTGCTGGTGTTGAACGCaATaAAATCAGTCAAGCAGACAAGTTGCGGAGA
CTTTTGCCATCAGCCATGTTGCCGTCATaAAAACATTAAAGAAATaCGGGTACAGATCGT
AGAAGGTACAAAAAaCTCACGAACTCCGCGAGAACGATAGTATTGCAAGGGCGGAATTTT
GCTTTACTATGATGGAAATGGCCAACCTAAATGTTGATTTTATTAAACACATTTTATTTA
CCGATGAATCTACATTCCCTTTGCATGGTAGGCATAATTCCAGCGTTGTTCGATATTGGA
GTCGTGAGAATGAACACCGAGTTTATGCGgcTCGTACACAATATCCTCAAAAACTAAATA
TTTGGGCTGGGTTAATAAGTGATCATATTATCGGCCCTTTTTTtATAGAAGGAAATTTAA
ATGCCCAGAAATaTTTAAaTcTTTTGCAGAATAATGTAATCCCATCCCTTCGACAATTAc
AAAATGTTCAATTTGAAaGTATCTGGTTccAACAAGATGGTTGCCCTGCTCACAACAGCC
GGCAAGTTACAGAGTATCTTAACGCACAATTTCCAAATCGTGTAATATCTTGGCCGCCTA
GATCACCAGATTTGGCCCCCATAATTTATTTTTACGGTTACGAATTTGCCTTTTGTTACT
TGAATTTCAGTTTTGTTGTTTtACAGAGTTTATTTCAGTTACTTtACGAATTGCTTTtAT
TTTTGAAATTAAGAATTTGCTTTtAATTTCTATTACtAGTtATTTTTCTATTATTTCTTA
tCTTTTTTTTTGATTATTTCTAtGTTTTCTATTCTCATTTCAAATTCTAAAaaGTTGTAT
TTTCTGCGAGCAGTGCAAATATCTAAGCACAATTCCTGAATGAAATAATACGTATGTTGG
ccTAACTGACTCATTGAACGCTGT
>isotig00028  gene=isogroup00004  length=2087  numContigs=5
ACGCCTCTAGTGCAATTCGCTTCACCGGTTTCGCCATTTTGTTTCGCTACTGCGATGTCA
AAAGTaGAAAATTCTCTAGAGTTAGCAGTAACTGTTATAGAAGCCAACTGCGATCGCAAT
ATACCaGTTACaCGTAATTATGaCGCTAACAGTGAAGCCAGccccctTcGCAGTTACTGC
AATAGCAGTCAACTGCTACGTaTAACCGCCGCTTgaGTGTCGCAgAcacgaTTAACATTT
TAACAGATGTTGATCGTGGTATGCAGAAAAAGCTTaTAgCGGAGAAGCACAACATTCCTC
CAAGCACGCTCTCGACAATAATAAAAAATCGGGAGACAATTTTAAACTGTCAGGAAGCTG
GAAGAGGACCAGAAAAAcAGAAATTAAAACAGTGCAAGTTTGGTGCTATAGATGAAGCGA
TGCTGAAATGGGTAACAATGGTGCGAACCCAAAATTTGCCAGTGTCAgGACCACTTtTTA
AGGAAAAAGCAATTGAATATGCAAAAATGTTAGGCCTTGATGAttttCAAGCTAGTTCAG
GATGGTTGGACAAATTaAAAAAACGACATGGAATAACAGAAAAGGTTGTATCAGGAGAAA
GTGCTAGTGTAGTTTAGTAAGTAGTTTAGTAATAGGGAAAAGCAAACAACCGAGATGCTT
CAAAGGAATAAAATCGTTAGAGGTCTATTACGATTACAACAAGAAATCCtTTATgACCAG
CGAAATTTTCGAAAAATGGCTTAAAAATTTTGACAAGAAGATGGTACGACAAAACAGAAA
AGCTCTTGTTTTCGTAGACAATTGCCCTGCCCATCCTCcTCACATAGCCCAAAAATTAAC
GAACATTAAACTTGCATTTTTTCCTCCGAATACAACATCGAAATTGCAACCGATGGACCA
AGGAGTCATTAAAAATTTGAAAGCAAATTATCGGAAGCAAATCCTAAgAAGAATGATTTA
TGCAGTGgAAAATAAACAGCCCATCGaCAAAGTTATCGATCTGCGCGTTAGCATAACGGT
TTTGGCGAAGGTTTGGCAAAATGATGTCGCAGAAAGCACTATAAAAAACTGTTTCACTAA
AGCTgGATTTGCAGAAAAGTCGACTGAGGAAGTGGAGGATGATTTAACTGACTTAAATCT
CTACTGGAATGAACTCCAATCAGTTAAAGTTATAAATGAAAACATAAACTTGTCTGAATA
TTTAACGGTAGACGAGGAAGTAATCACGTcCGACTATCCTACTGATCATGAGATAATATA
ATCGGTAAAACATCCTGAAGAGGGCGATCAAGAGGATGAaGAAATAGATGATGTAGAAGT
GGATGAAATAGTCAAACCTTCAAAGGTAGAAATGTTGACCGCGTTTGAAACCATTAAAAA
TACGGTTTCCgTATAGCGAAATTTCTATAtAACGAATTTTttCTTTGGAACCTTCAAGTT
CGTTATATAGAGGTCCAACTGTATTACGTTGCTTTATTCTTTTAGACATTCTGTAACACA
AACGTATAACGTATAAGTTCTGTACAATGGATTAACGTCAAGTGCAAACTATTTTGTGGA
AACATGTGAAGTAGAAACATTATAAGCCTTTGTTACTTGAAAGnGAAAAAAAAACTTATC
TGCAcCATTATCCAACaTCGAACTTGAAAATGAAAACGATAGaTGGCAAGGTTTCAAAAA
GaCAACCTTCAAAAAATATAATCATCAACTTGCCTGGTACCAAAGGAACGTATAAGTCCC
TTCATAAACTCGAAATGGTGTCCaCTAAAaGCATTATTAGTTACCAAAATTTATGAAGAT
GTATATAAGATGGTTAATTCAACTCAATCTCGTTACTTATAAGGATACTCATAAAaTGaA
CATGAGGGATTTACATTGTAACGATACATTTTaacAACtaTAACTAagCTTTCAAGGTTT
ATTAGGTATAATGAACATATCAGAGCCgAAAATCGGTTAAAAATATTATTATCCTTGCAT
GGAGATAAATGCGTAtCTCAAAGTGAAAATATCTATCGATCAGAAAAGTGAAGAATAAAA
TAAATTATCACAACGTCATTATTTTATCATGTTCTAGTTTAGTTAGC
>isotig00029  gene=isogroup00004  length=2049  numContigs=7
GTGATTGCATCTGTCACTATGTCTAAGCGGAAGGCTCTAAGTGTCGCAGACAAAATTAAC
ATTTTAACGGATGTTGATCGAAGAAGCACAACATTCCTCCAAGCGCGCTCTCGACAATAA
TAAAAAATCGGGAGACAATTTTAAACTGTCAGGAAGCTGGAAGAGGACCAGAAAAAaaTA
AATTAAAACAGTGCAAGTTTGGTGCTATAGATGGGCGATGCTGAAATGGGTGAACCCAAA
ATTTGCCAGTGTCAGGACCACTTCTTAAGGAAAAaGCGATTGAATATGCAAAAATGTTAA
GCTTTGATGATTTTCAAGCTAGTTCAGGGTGgTTGAACAAATTtAAaGAaCGACATGGAA
TAACAGAAAAGGTTGTATCAGGAGAAAGTGCTAGTGTCTCAGAAACGACTTGCGATCAAT
GGAAACAGAAATTGCAGTCGCTTTTGGAAAGTTATCAACCTGATGACGTGTTTAATATGG
ACTTTTTTATAAGTGCCTTCCCAATAAGACATTAGCATTcAAAGACGATAAaTGTTTTGG
TGGTAAAAACaGCAAAGAACGAATTACCGTAGTAGTGTGCGCCAACAaGACTGGAAGTGA
AAAAATGAAACTTTTAATAATCGTTCGGAATAAAATCGTTAGAGGTCGATTACGATTACA
ACAAGAAATCCTGGATGACCAGCGAAATTTTCGAAAAATGGCTTAAAAATTTTGACAAGA
AGATGGTACGACAAAACAGAAAAGCTCTTGTTTTCGTAGACAATTGCCCTGCCCATCCTC
cTCACATAGCCCAAAAATTAACGAACATTAAACTTGCATTTTTTCCTCCGAATACAACAT
CGAAATTGCAACCGATGGACCAAGGAGTCATTAAAAATTTGAAAGCAAATTATCGGAAGC
AAATCCTAAgAAGAATGATTTATGCAGTGgAAAATAAACAGCCCATCGaCAAAGTTATCG
ATCTGCGCGTTAGCATAACGGTTTTGGCGAAGGTTTGGCAAAATGATGTCGCAGAAAGCA
CTATAAAAAACTGTTTCACTAAAGCTgGATTTGCAGAAAAGTCGACTGAGGAAGTGGAGG
ATGATTTAACTGACTTAAATCTCTACTGGAATGAACTCCAATCAGTTAAAGTTATAAATG
AAAACATAAACTTGTCTGAATATTTAACGGTAGACGAGGAAGTAATCACGTcCGACTATC
CTACTGATCATGAGATAATATAATCGGTAAAACATCCTGAAGAGGGCGATCAAGAGGATG
AaGAAATAGATGATGTAGAAGTGGATGAAATAGTCAAACCTTCAAAGGTAGAAATGTTGA
CCGCGTTTGAAACCATTAAAAATACGGTTTCCgTATAGCGAAATTTCTATAtAACGAATT
TTttCTTTGGAACCTTCAAGTTCGTTATATAGAGGTCCAACTGTATTACGTTGCTTTATT
CTTTTAGACATTCTGTAACACAAACGTATAACGTATAAGTTCTGTACAATGGATTAACGT
CAAGTGCAAACTATTTTGTGGAAACATGTGAAGTAGAAACATTATAAGCCTTTGTTACTT
GAAAGnGAAAAAAAAACTTATCTGCAcCATTATCCAACaTCGAACTTGAAAATGAAAACG
ATAGaTGGCAAGGTTTCAAAAAGaCAACCTTCAAAAAATATAATCATCAACTTGCCTGGT
ACCAAAGGAACGTATAAGTCCCTTCATAAACTCGAAATGGTGTCCaCTAAAaGCATTATT
AGTTACCAAAATTTATGAAGATGTATATAAGATGGTTAATTCAACTCAATCTCGTTACTT
ATAAGGATACTCATAAAaTGaACATGAGGGATTTACATTGTAACGATACATTTTaacAAC
taTAACTAagCTTTCAAGGTTTATTAGGTATAATGAACATATCAGAGCCgAAAATCGGTT
AAAAATATTATTATCCTTGCATGGAGATAAATGCGTAtCTCAAAGTGAAAATATCTATCG
ATCAGAAAAGTGAAGAATAAAATAAATTATCACAACGTCATTATTTTATCATGTTCTAGT
TTAGTTAGC
>isotig00030  gene=isogroup00004  length=1875  numContigs=3
AAGATAGGgAAATTACGCGACGGAGTGTTGGCAACgCTGGATTGTTaTTAGGCGAGGGTA
GTCGCATCGCTTTGCAGTTAATCCTaGCaaaagaaaaaCACAGATGTTGTTTAcAGTAGC
GGAGAAAGTACAAATAATAATATGGTTTTACGGTGGAAGTTCTGTTGCCCAAATAATTAA
TTTGTTTGCTGTGGCCTATGAAAACAGACCAATTCCAAGTCGCGGAACAATTTCTAATAA
TATTAAAAACTTTGAGCGACATGGATGTGTGTCTCCACAGAAACACAAATTACGACGACG
TAAGAGAAAAGAGTTGCGTGATACGATGATATGTgCTGATGTTGAACGCAATAAAAATCA
GTCAAGCAAGTTGCGGAGACTTTTGCCATCAGCCATGTTGCCGTCAAAAACATTAAAGAA
GTACGGGTACAGGTCGTACAAGGTACAAAAAACTCACGAACTCCGCGAGAACGATAGTAT
TGCAAGGGCGGAATTTTGCTTTATTATGATGGAAATGGACAACCGAAATGTTGATTTTAT
TAAACACATTTTATTTACCGATGAATCTACATTCCCTTTGCATGGTAGGCATAATTCCAG
CGTTGTTCGATATTGGAGTCGTGAGAATGAACACCGAGTTTATGCGgcTCGTACACAATA
TCCTCAAAAACTAAATATTTGGGCTGGGTTAATAAGTGATCATATTATCGGCCCTTTTTT
tATAGAAGGAAATTTAAATGCCCAGAAATaTTTAAaTcTTTTGCAGAATAATGTAATCCC
ATCCCTTCGACAATTAcAAAATGTTCAATTTGAAaGTATCTGGTTccAACAAGATGGTTG
CCCTGCTCACAACAGCCGGCAAGTTACAGAGTATCTTAACGCACAATTTCCAAATCGTGT
AATCTCTTCGTGGAACTTTAACTTGGCCGCCTAGATCACCAGATTTGGCCCCCAATGATT
TTTTTCTATATTTGGATTGGGATATTTGAAATCGAAAATTTATGGTTTTGATGAAGAAAG
GGCGACCAATCTGGATGCATTACAAATAAAAATTCGTAATTGTATACAGGATATTAGTCC
CGATATACTAGCGAATGTAAGGCGAAGTTTTTACGATAGATTgGGCTATTGTTTAGCACA
TAATGGTGGTTTTAATTTCTAATACTTAGTTATTTTTCTATTATTTCTTATCTTTTTTTT
tATTATTTCTTTTGTTTTCTATTCTCATTTCAAATTCTAAAAGTTGTATTTTCTGcGAAC
AGTGCAAATATCTAAGCACAATTCCGAATGAAATaATACGTATATTGGCCTAACTGACTC
ATTGAACGCTGTCAGACGGTCCACTACTCTTGCGATTCCCcTCCcACAAATATATTGCAC
GCGCATGTGCACACACACAAGTATACGTCCTATAGTCCTATGGCTAGACTTTAAAGTTAA
CAATCTGTATGAGAATACTTTGAGAAaaCTACTATGAAAAAGGTGTTGCTACTGAAGAAA
GTTTTGGTGATTTAGATACTAATTCAGTTTGAACTTGATAATCACCGATTTATCCAGATG
CTGACATTTTCAGTTCTTAAAGTATAAAAAATTAACCAGCACATGTTTCAAAAGTTCTTC
AAAATCAGTTCTTTTTTAAaaTGTTATAAACGTTCGATTCAAAAGAACTTTTTTAGTAAT
ATTTTttAAACACCTGTAGTAATAGTAATAATAATATAAAGATTATAAGGTTCCATTGAT
CACAATACAAGAGCATATAAGTATATCTcACCATCGTTTCAGAATAAACTATTATTACAG
TTATATTATttAATTAGAATAATTTTTAAttAATAAACTGTAATTGTTTTAttCTTAttC
TTATACATTACTTAT
>isotig00031  gene=isogroup00004  length=1795  numContigs=4
tggattttttttaGAGAAGAAAGAATTAGCgGTAAATGAATATAAGAATGTCGAAAAtTT
TTGGTTAATCAAAACTTTTTATAATAAAAAAaaTGTATCGTCGATAATTACTTTCTTCCA
TaCAAAAAAAAAAGATTTttAACTCAAATATAAACGGAAAAAGGTAAAGTTATTTGCAAC
GATTGAAAAATAATATATAGAAACATAAAAAGAGAAATACCATTTTTTGCCAATATATAC
GGGTGAGTCATAAAGGATCATACCTGAATTGAAAATATAAAaTTAAATTAAATAAACcAT
GAAATTtAAATATAAAAaGGATATTTTTTAATAGAGCATCTTTTTAATTAAAGCATCCTA
AACTTTACAAGTATTAATAGGATAATGTTAtAAGAAGTTTTATAAGGATTCAAGTTTGTA
GTGTGAATTTTAATGGTTGGATTTCAATATagTTAACTATTCAAAATGTTATAGACTTGG
GTGGCCCCAATTTTTCAGTATACAGATTGGTAACTTTAATCTTAGGAAATATACCCAACA
CGTGCATAAGCATACGTGTGTGTGTATTCGGTGTCGTTAAGTGGGGATCATTCATAGATT
GTTGTTAGGCGAAGGTAaTCGCATCGCTTTGCAGTTAATCCTAGCAAAaaCGATGTTGTT
TaCAGTAGCGGAGAAaGTACAAATAATAAAATGGTTTTACGGTTGAAGATCTGTTGCTCA
AATAATTAATTTATTTGCTGTGGCCTATGAAATCAGACCAATTCCAAGTCGCGGAACAAT
TTCTAATAATATTAAAAaCTTTGGGCGACATGGATGTGTGTCTCCACAGAAACACAAATT
ACGACGACGTAAGAGAAAAGAGTTGCGTGATACGATGATATGTGCTGGTGTTGAACGCaA
TaAAATCAGTCAAGCAGACAAGTTGCGGAGACTTTTGCCATCAGCCATGTTGCCGTCATa
AAAACATTAAAGAAATaCGGGTACAGATCGTAGAAGGTACAAAAAaCTCACGAACTCCGC
GAGAACGATAGTATTGCAAGGGCGGAATTTTGCTTTACTATGATGGAAATGGCCAACCTA
AATGTTGATTTTATTAAACACATTTTATTTACCGATGAATCTACATTCCCTTTGCATGGT
AGGCATAATTCCAGCGTTGTTCGATATTGGAGTCGTGAGAATGAACACCGAGTTTATGCG
gcTCGTACACAATATCCTCAAAAACTAAATATTTGGGCTGGGTTAATAAGTGATCATATT
ATCGGCCCTTTTTTtATAGAAGGAAATTTAAATGCCCAGAAATaTTTAAaTcTTTTGCAG
AATAATGTAATCCCATCCCTTCGACAATTAcAAAATGTTCAATTTGAAaGTATCTGGTTc
cAACAAGATGGTTGCCCTGCTCACAACAGCCGGCAAGTTACAGAGTATCTTAACGCACAA
TTTCCAAATCGTGTAATATCTTGGCCGCCTAGATCACCAGATTTGGCCCCCATAATTTAT
TTTTACGGTTACGAATTTGCCTTTTGTTACTTGAATTTCAGTTTTGTTGTTTtACAGAGT
TTATTTCAGTTACTTtACGAATTGCTTTtATTTTTGAAATTAAGAATTTGCTTTtAATTT
CTATTACtAGTtATTTTTCTATTATTTCTTAtCTTTTTTTTTGATTATTTCTAtGTTTTC
TATTCTCATTTCAAATTCTAAAaaGTTGTATTTTCTGCGAGCAGTGCAAATATCTAAGCA
CAATTCCTGAATGAAATAATACGTATGTTGGccTAACTGACTCATTGAACGCTGT
>isotig00032  gene=isogroup00004  length=1700  numContigs=4
acgtcgttaccagggaaaCCCCcGAAGTTTACATTGGATTAACTGGCTTAACCTAACCAC
AAATgTATTGAAACGTCAGTTGAGTTCAGTCgTTTGCTAAAACTAGTGATACAATGAGTG
AAAAACGACACGAGCTTAGTATGgACTTGAAAGAATGCATTGTAAATATGCACAAACAAG
GAAAAAGTGTTTGCAAAACCGCAGATTTAGTGAAAAaCCGAAAAAaCAGTACATTTCATT
ATaAAAAaTACAACAGCACAAATTGTGTTGATAATCGTAAACGTTCCGGACGCCCAAAGG
TATTAAGTGTACGAAATTTTGCGCGAAATTAAGgTAtTAGTGCGCAAACTTTAGCCGTAA
ACCTCGGAACAATATCGGGAAAACATGTAAATTGCGAAACTGTTCGAAATGCAATACGAA
AAGTCGGCTATCATGGCAGAATGGCAAGAAAAAAaCCATTTATAAGTGAAACCAATAGAC
TTCGAcGTGTTGAATATGCAAGACAGTATATTGACCAGCCAATAGACTTTtGGAAAAACG
tAATTTTTtCTGATGAAAGTAAATATAACATATTTGGTTCGGaTGGACGAAAAACCGTAT
GGCGTAAACCTAATaCTGAACTTCACAAAGAAAAtTTGCTACCTACAGTGAAACATGGAG
GTGGCCATGTAATGGTTTGGGGgTGCATGGGGTACaATGGGGTaGGAAATATGCAtTTTA
TTGAAGGTATTAtGGaCGCAAAaGGTTATCTCAAGATATTGCAAGGTAATTTGCATGATA
GTGCtGTCAAATTAGGAATAGAAGATAGCTACATATTCCAACAAGACAACGATCCTAAAC
ATACCTCTAGGATTGTAAAGGAATGGATGCTTTACAGAGTAAGAAAAACCCTTCCTCACc
CACCCCAATCCCCGGATTTAAATCCGATAGAAAATCTATGGCATCAGTTGGATTTAAATA
TAAGAAAACACCACATAAGAAATAAAGATGATCTAAAAAGGTACCTACAAGAAGAGTGGA
ATAAAATTTCCATGGAAACTACCAGCAAGCTTGTGTCATCCATGCCCAGAAGATTGCAAG
CAGTATTAGCAGCTTCTGGAATGGTTACAAAATACTGAGGCTTCATAGAAATTGGATAAA
ATAAATTTTCTTTTAGTTAAATTTTAGTGTCCAAACACTTTATTGGAATAGAAATTTCAG
TTTTTTtGAATAAAATAAACATATGTTTCTGATTTCAGCCTGATTTTTTtGGTAATGTGT
TTAtATATTatACAAAAAAaaTGTTTTATTATTAGAAATAAAAAatgtCTACATCTCCGG
GTActttCTTGAAAAATGGTAaGTGTCCAAAcACTTTTTtGACCCACTGTAACATTAATT
CTGTTCCTGTACTATATTTTATACAAATCACACCCACAaTTCCAATAATTTTGATCAACA
AGTTATTATTGTAAAGAGTACTCTAATGGTGTACAAAGTTCAATTCAGGTCAGATCAATT
TTGAGAATGTCTAGAATGGAATGGTATTGATTCATTTATtGATTTGAAAtGCTTAAAATT
GAATTTTTGAtGATATAAtGTTGTGCcAAGtAAATAAATGCTATTATAACCATTtAGAGA
CCCTTCTATTTCCCCTAAAAAAaTTCAAATACTAATAACAAAAAaaTTAATAAAaaGTTA
AAAAAAATAATATAACAAAA
>isotig00033  gene=isogroup00004  length=1610  numContigs=3
GCAACCACAAAAAGCTGTTAAAAaaTAATACTTGTAACAAAGATGTACAAATAATTGCGC
AAAAAAGCATTGAATAAGAAACAAACAAAAAGCAAATAAATTGAAAAATAGTTTATATAC
AAGAAGTAATAAATGTttGGAAAAAATTTTGTGAGTtGAGTAAGTTTTAATAATATGTAA
ATAAGTATTTTCTAATTTTTGTTTAATTTTACTTCAGTTTtGAAAGGAAGAaCCTTATTA
AGAGTAAATTCAATTATCATCCTTTGATTATTATAAACTATGAGTTAACTCCACAATATA
ATGCAAAATagTTTATaCTGAATTAAACTCTTAACAGCTTGAAAATAAGAGATAAtAGCA
ACAATGGCTCTGtAAATATATTTTAATGTCTCTATTAGAAGAGCTTTTCTTTTAAAAGAT
AATCaCGTTtACGTGTGGTAATAAATATTTATTTCATGAATTTGGTTAGTTTGGATTCTC
TTTTAATATATGCAGCTATGAACAGAGTCAAAATAGAATTGAGTTAATTTTTtCCTTTTG
AGTTAATTTAAGTTCCATTTATTATATTAAGCTCATTTTGTGCTATATAGGTTAAATAAA
CTACACTAGGACCTCTATATAACGAACTTCTaTATAACGAATTTTCTGTATAACAAAATT
TTTTtGAAGGTCCAAGAAATTCTTTTGTAAAAACACTTCTATATAACGAAAAAAATTTCT
ATATAACGAACTAAATATTtCTGAAAAAAATTTACAAAGCTCAGTTaTTTATTATTATAA
CTGCTGTTAACGTCAATCCCATTTGGCAATTATACGCGTACGGTGAATTACCGAGAACTG
AGGTAGATATTCCAGGGCATCACaACACAGGGTTTTCACTTCTGCAGCTTATCGGATAGT
TTAGTAGTGTTGCTGTGATTGCATCTGTCACTATGTCTAAGCGGAAGGCTCTAAGTGcCG
CAGACAAAATTAACATTTTAACGGATGTTGATCGcGGTATGCAGAAAAAgtTTtATAGCG
GAGAAGCACAACATTCCTCCAAGCACGCTCTCGAcAATAAtAAAAAaTCGGGAGACAATT
TTAAACTGTCAGGAAGCTGGAAGAGGACCAGAAAAAAaGAAATTAAAACAGTGCAAGTTT
GGTGCTATAGATGAAGCGATGCTGAAATGGGTAACAATGGTGCGAACCCAAAATTTGCCA
GTGTCAGGACCACTTCTTAAGGAAAAAGCGATTGAATATGCAAAAATGTTAGGCCTTGAT
GATTTTCAAGCTAGTTCAGGGTGGTTGGACAAATTTAAAAAaCGACATGGAATAACAGAA
AAGGTTGTATCAGGAGAAAGTGCTAGTGTCTCAGAAACGACTTGCGATCAATGGAAACAG
AAATTGCAGTCGCTTTTGGAAAGTTATCAACCTGATGACGTGTTTAATATGGACGAATGT
GGAATTTTTTATAAGTGCCTTCCCAAtAAGACATTAGCATTCAAAGACGATAAATGTTTt
GGTGGTAAAAACAGCAAAAAACGAaTTACCGTAGTAGTGTACGCCAACATGACTGGAAGT
GAAAAAATGAAACTttAGTaaTAGGGAAAAGCAaaCAACCGAGATGCTTC
>isotig00034  gene=isogroup00004  length=1509  numContigs=5
AAAACAGCAAAGAACGAATTACCGTAGTAATGTGCGCCAACATGACTGGAAGTGAAAAAA
TGAAACTTTTAGTAAtAGGGAAAAGCAAACAACCGAGATTCTTCAAAGGAATAAAATACA
ACAAGAAATTCTGGATGACCAGCGAAATTTTCGAAAAATGGCTTAAAAATTTTGACAAGA
AGATGGTACGACAAAACAGAAAAGCTCTTGTTTTCGTAGACAATTGCCCTGCCCATCCTC
cTCACATAGCCCAAAAATTAACGAACATTAAACTTGCATTTTTTCCTCCGAATACAACAT
CGAAATTGCAACCGATGGACCAAGGAGTCATTAAAAATTTGAAAGCAAATTATCGGAAGC
AAATCCTAAgAAGAATGATTTATGCAGTGgAAAATAAACAGCCCATCGaCAAAGTTATCG
ATCTGCGCGTTAGCATAACGGTTTTGGCGAAGGTTTGGCAAAATGATGTCGCAGAAAGCA
CTATAAAAAACTGTTTCACTAAAGCTgGATTTGCAGAAAAGTCGACTGAGGAAGTGGAGG
ATGATTTAACTGACTTAAATCTCTACTGGAATGAACTCCAATCAGTTAAAGTTATAAATG
AAAACATAAACTTGTCTGAATATTTAACGGTAGACGAGGAAGTAATCACGTcCGACTATC
CTACTGATCATGAGATAATATAATCGGTAAAACATCCTGAAGAGGGCGATCAAGAGGATG
AaGAAATAGATGATGTAGAAGTGGATGAAATAGTCAAACCTTCAAAGGTAGAAATGTTGA
CCGCGTTTGAAACCATTAAAAATACGGTTTCCgTATAGCGAAATTTCTATAtAACGAATT
TTttCTTTGGAACCTTCAAGTTCGTTATATAGAGGTCCAACTGTATTACGTTGCTTTATT
CTTTTAGACATTCTGTAACACAAACGTATAACGTATAAGTTCTGTACAATGGATTAACGT
CAAGTGCAAACTATTTTGTGGAAACATGTGAAGTAGAAACATTATAAGCCTTTGTTACTT
GAAAGnGAAAAAAAAACTTATCTGCAcCATTATCCAACaTCGAACTTGAAAATGAAAACG
ATAGaTGGCAAGGTTTCAAAAAGaCAACCTTCAAAAAATATAATCATCAACTTGCCTGGT
ACCAAAGGAACGTATAAGTCCCTTCATAAACTCGAAATGGTGTCCaCTAAAaGCATTATT
AGTTACCAAAATTTATGAAGATGTATATAAGATGGTTAATTCAACTCAATCTCGTTACTT
ATAAGGATACTCATAAAaTGaACATGAGGGATTTACATTGTAACGATACATTTTaacAAC
taTAACTAagCTTTCAAGGTTTATTAGGTATAATGAACATATCAGAGCCgAAAATCGGTT
AAAAATATTATTATCCTTGCATGGAGATAAATGCGTAtCTCAAAGTGAAAATATCTATCG
ATCAGAAAAGTGAAGAATAAAATAAATTATCACAACGTCATTATTTTATCATGTTCTAGT
TTAGTTAGC
>isotig00035  gene=isogroup00004  length=1443  numContigs=4
GTGTGCGCCAACAAGACTGGAAGTGAAAAAATGAAACTTTAAGTAATAGGGAAAAGCAAA
CAACCGAGATCCTGGATGACCAGCGAAATTTTCGAAAAATGGCTTAAAAATTTTGACAAG
AAGATGGTACGACAAAACAGAAAAGCTCTTGTTTTCGTAGACAATTGCCCTGCCCATCCT
TCTCACATAGCCCAAAAATTAACGAACAGTAAACTTGCAACTTGAATACAACATCGAAAT
TGCAACCGATGGACCAAGGAGTCATTAAAAATTTGAAAGCAAATTATCGGAAGCAAATCC
TAAgAAGAATGATTTATGCAGTGgAAAATAAACAGCCCATCGaCAAAGTTATCGATCTGC
GCGTTAGCATAACGGTTTTGGCGAAGGTTTGGCAAAATGATGTCGCAGAAAGCACTATAA
AAAACTGTTTCACTAAAGCTgGATTTGCAGAAAAGTCGACTGAGGAAGTGGAGGATGATT
TAACTGACTTAAATCTCTACTGGAATGAACTCCAATCAGTTAAAGTTATAAATGAAAACA
TAAACTTGTCTGAATATTTAACGGTAGACGAGGAAGTAATCACGTcCGACTATCCTACTG
ATCATGAGATAATATAATCGGTAAAACATCCTGAAGAGGGCGATCAAGAGGATGAaGAAA
TAGATGATGTAGAAGTGGATGAAATAGTCAAACCTTCAAAGGTAGAAATGTTGACCGCGT
TTGAAACCATTAAAAATACGGTTTCCgTATAGCGAAATTTCTATAtAACGAATTTTttCT
TTGGAACCTTCAAGTTCGTTATATAGAGGTCCAACTGTATTACGTTGCTTTATTCTTTTA
GACATTCTGTAACACAAACGTATAACGTATAAGTTCTGTACAATGGATTAACGTCAAGTG
CAAACTATTTTGTGGAAACATGTGAAGTAGAAACATTATAAGCCTTTGTTACTTGAAAGn
GAAAAAAAAACTTATCTGCAcCATTATCCAACaTCGAACTTGAAAATGAAAACGATAGaT
GGCAAGGTTTCAAAAAGaCAACCTTCAAAAAATATAATCATCAACTTGCCTGGTACCAAA
GGAACGTATAAGTCCCTTCATAAACTCGAAATGGTGTCCaCTAAAaGCATTATTAGTTAC
CAAAATTTATGAAGATGTATATAAGATGGTTAATTCAACTCAATCTCGTTACTTATAAGG
ATACTCATAAAaTGaACATGAGGGATTTACATTGTAACGATACATTTTaacAACtaTAAC
TAagCTTTCAAGGTTTATTAGGTATAATGAACATATCAGAGCCgAAAATCGGTTAAAAAT
ATTATTATCCTTGCATGGAGATAAATGCGTAtCTCAAAGTGAAAATATCTATCGATCAGA
AAAGTGAAGAATAAAATAAATTATCACAACGTCATTATTTTATCATGTTCTAGTTTAGTT
AGC
>isotig00036  gene=isogroup00004  length=1220  numContigs=2
GAATGGCAAGAAAAAAaCcATTTATAAGTGAAACCAATAGACTTCAACGTGTTGAATATG
CAAGACAGTATATTGACCAGCCAATAGACTTTTGGAAAAaCGTAATTTTTTCTGATGAAA
GTAAaTATAACATATTTGGTTCGGATAGACGAAATTTGCTACCTACAGTGAAACATGGAG
GTGGCCATGTAATGGTTTGGAGGTGCATGGGGTACAATGGGGTAAGAAAtATGCATTTTA
TTGAAGGTATTATGGACGCAAAAGGTTATCTTAAGATATTGCAAGGTAATTTGCATGATA
GTGCTGTCAAATTAGGAATAGAAGATAGCTACATATTCCAACAAGACAACGATCCTAAAC
ATAAATCTAGGATTGTAAAGGAATGGATGCTTTGCAGAGTAAGAAAAACCCTTCCTCACC
CACCCCAATCCCCGGATTTAAATCCGATAGAAAATCTATGGCATCAGTTGGATTTAAATA
TAAGAAAACACCACATAAGAAATAAAGATGATCTAAAAAGGTACCTACAAGAAGAGTGGA
ATAAAATTTCCATGGAAACTACCAGCAAGCTTGTGTCATCCATGCCCAGAAGATTGCAAG
CAGTATTAGCAGCTTCTGGAATGGTTACAAAATACTGAGGCTTCATAGAAATTGGATAAA
ATAAATTTTCTTTTAGTTAAATTTTAGTGTCCAAACACTTTATTGGAATAGAAATTTCAG
TTTTTTtGAATAAAATAAACATATGTTTCTGATTTCAGCCTGATTTTTTtGGTAATGTGT
TTAtATATTatACAAAAAAaaTGTTTTATTATTAGAAATAAAAAatgtCTACATCTCCGG
GTActttCTTGAAAAATGGTAaGTGTCCAAAcACTTTTTtGACCCACTGTAACATTAATT
CTGTTCCTGTACTATATTTTATACAAATCACACCCACAaTTCCAATAATTTTGATCAACA
AGTTATTATTGTAAAGAGTACTCTAATGGTGTACAAAGTTCAATTCAGGTCAGATCAATT
TTGAGAATGTCTAGAATGGAATGGTATTGATTCATTTATtGATTTGAAAtGCTTAAAATT
GAATTTTTGAtGATATAAtGTTGTGCcAAGtAAATAAATGCTATTATAACCATTtAGAGA
CCCTTCTATTTCCCCTAAAAAAaTTCAAATACTAATAACAAAAAaaTTAATAAAaaGTTA
AAAAAAATAATATAACAAAA
>isotig00037  gene=isogroup00004  length=1241  numContigs=3
AAGATAGGgAAATTACGCGACGGAGTGTTGGCAACgCTGGATTGTTaTTAGGCGAGGGTA
GTCGCATCGCTTTGCAGTTAATCCTaGCaaaagaaaaaCACAGATGTTGTTTAcAGTAGC
GGAGAAAGTACAAATAATAATATGGTTTTACGGTGGAAGTTCTGTTGCCCAAATAATTAA
TTTGTTTGCTGTGGCCTATGAAAACAGACCAATTCCAAGTCGCGGAACAATTTCTAATAA
TATTAAAAACTTTGAGCGACATGGATGTGTGTCTCCACAGAAACACAAATTACGACGACG
TAAGAGAAAAGAGTTGCGTGATACGATGATATGTgCTGATGTTGAACGCAATAAAAATCA
GTCAAGCAAGTTGCGGAGACTTTTGCCATCAGCCATGTTGCCGTCAAAAACATTAAAGAA
GTACGGGTACAGGTCGTACAAGGTACAAAAAACTCACGAACTCCGCGAGAACGATAGTAT
TGCAAGGGCGGAATTTTGCTTTATTATGATGGAAATGGACAACCGAAATGTTGATTTTAT
TAAACACATTTTATTTACCGATGAATCTACATTCCCTTTGCATGGTAGGCATAATTCCAG
CGTTGTTCGATATTGGAGTCGTGAGAATGAACACCGAGTTTATGCGgcTCGTACACAATA
TCCTCAAAAACTAAATATTTGGGCTGGGTTAATAAGTGATCATATTATCGGCCCTTTTTT
tATAGAAGGAAATTTAAATGCCCAGAAATaTTTAAaTcTTTTGCAGAATAATGTAATCCC
ATCCCTTCGACAATTAcAAAATGTTCAATTTGAAaGTATCTGGTTccAACAAGATGGTTG
CCCTGCTCACAACAGCCGGCAAGTTACAGAGTATCTTAACGCACAATTTCCAAATCGTGT
AATATCTTGGCCGCCTAGATCACCAGATTTGGCCCCCATAATTTATTTTTACGGTTACGA
ATTTGCCTTTTGTTACTTGAATTTCAGTTTTGTTGTTTtACAGAGTTTATTTCAGTTACT
TtACGAATTGCTTTtATTTTTGAAATTAAGAATTTGCTTTtAATTTCTATTACtAGTtAT
TTTTCTATTATTTCTTAtCTTTTTTTTTGATTATTTCTAtGTTTTCTATTCTCATTTCAA
ATTCTAAAaaGTTGTATTTTCTGCGAGCAGTGCAAATATCTAAGCACAATTCCTGAATGA
AATAATACGTATGTTGGccTAACTGACTCATTGAACGCTGT
>isotig00038  gene=isogroup00004  length=820  numContigs=2
AATATTTACATGAAACGATAGTAATAAAATTAaaTCTTTAGACCCGTTTCAGCgattttt
CCATAaaGGCCTTATAACGATTTtATCGCCTATATTCAGtACTTTTCGAACGCACtGTAT
AATTAATTAATTCATCAATTATTTTTATTTtATGTACTAATATACATATTTATATAAACA
CACTATTACTTCATATTtaGTCAAAAAAAAAaTgTAaTGAAGCTAATGCATTATTAAAAG
AGAATATATTATTTTCGCTTTAGATTTAAATTGATATAGAGTTGCTCTAATAAATTAGAA
GTGATTATGCAAAAGTCCTAACCAAAATAAGAGGAAATAAATGTTGGAACAAGGTTTGAG
TCTTTATGGAAGAGGATGGAACTAAAAAATTAAAAAGGAGGAGAATTAATTAATAAATCT
AATCCACATTTGCATAAACACTCCACTTAATTAAATTGATAGTGTTATCAAAAAAGTTTT
GCGAATTCAGCGCTTTGTAATCGAATGAGTATGTTTTAATTTTATGCCTATTTAAAATGA
AATAATAAATTATAATCTATTGCACAATTTTATACGAAAAATATGCACAGGAAATCATCT
CATATTATACaGTGGGTCAAAAAAGTGTTTGGACACATAACaCCTTTCAAGAAAATACCC
GAAGATGTAGACACTTTCCACTTCTAATAACAAAACATTATtCTGTACAATATTCAGTCT
GAAATCAGAAATATTTCATATTTTATtCCAAAAAaCCGAAATTTCATTTCCAATAAaGTG
TTTTGACaCTTGCGCGCTTTGCTTTAGTCATATAACACGT
>isotig00039  gene=isogroup00004  length=658  numContigs=3
GTGATTGCATCTGTCACTATGTCTAAGCGGAAGGCTCTAAGTGTCGCAGACAAAATTAAC
ATTTTAACGGATGTTGATCGAAGAAGCACAACATTCCTCCAAGCGCGCTCTCGACAATAA
TAAAAAATCGGGAGACAATTTTAAACTGTCAGGAAGCTGGAAGAGGACCAGAAAAAaaTA
AATTAAAACAGTGCAAGTTTGGTGCTATAGATGGGCGATGCTGAAATGGGTGAACCCAAA
ATTTGCCAGTGTCAGGACCACTTCTTAAGGAAAAaGCGATTGAATATGCAAAAATGTTAA
GCTTTGATGATTTTCAAGCTAGTTCAGGGTGgTTGAACAAATTtAAaGAaCGACATGGAA
TAACAGAAAAGGTTGTATCAGGAGAAAGTGCTAGTGTCTCAGAAACGACTTGCGATCAAT
GGAAACAGAAATTGCAGTCGCTTTTGGAAAGTTATCAACCTGATGACGTGTTTAATATGG
ACGAATGTGGAATTTTTTATAAGTGCCTTCCCAAtAAGACATTAGCATTCAAAGACGATA
AATGTTTtGGTGGTAAAAACAGCAAAAAACGAaTTACCGTAGTAGTGTACGCCAACATGA
CTGGAAGTGAAAAAATGAAACTttAGTaaTAGGGAAAAGCAaaCAACCGAGATGCTTC
>isotig00040  gene=isogroup00005  length=3378  numContigs=9
tgatccctttatgagctccatcaattggaccaaagtattagaaaccctcgtaaagacttg
cccccctaatcatcaaTTGTAAATCTGTTACAGAAGCCGGCTTGGTGCTAGCCGTGCACT
CAGCGGAAATCCTCAGCTGCTTCtCCCACAATGGTTAGACGACCCACAAGGCCGGGCCAT
CTGGAGACCGCATAtTGGAATGCAAACGGACTCAGAACGCGGAAGGAGGAATTGATGGAA
TTCGCCGAACAGCACCAGCTCGACGTAATCCTCGTCAACGAAACCCATCTCCGCCCATGC
GACCGCTTgAATATTCCGAACTTCAGGATGTACCGGACCGATCGTCTCACCGGAAGAGGA
GGAGGAACCGCCATCTTCATCAAGACCTCGCTTGAACACCATGTAAATCCAACGCCGGAT
TTGCACTACATGGAAGTTACAAGCGTCACTATCCAGACCACCCACGGACCGTTGACGCTG
ATCTCCGCCTACAACAGGCCGGGACAAAGCGACCTGGACGACGATCTCACCAAGATCTTC
GCCCAACAGGGAGCGACCGTCCTCGCTGGAGATCTCAACTGCAAACATCCCACGTGGAAC
TCCAGATTGTCCAACGCCCCCGGCCGAACGCTTCGCGGCTTCGCCGACGCGTTCAATTTG
GAAGTGGATGGACCGCAGGAGCCAACGATCTACCCCACGAACAAGACCCCGGATGTCCTG
GACATCATCGTGATGAAGGATCTGACGATACCCTACCATCTCTACTCCCtctCAGAAcTA
TCGTCGGAtCACAATCCGGTCCTGCTGCAACTCGGAGAAGGATTCCCGACCCCGGACGCG
TCGCCCGTAAGGAAGATCGTCTCGTGGCCAGCCTTCACCGAACACCTTGCGCGGACCATG
GCCCCCATCACGCTGATCGACACCACCGACCAGCTGGACGATTCAGTGCagaGACTCACC
GGAACCGTACTGGACAGCCTCCAATACGCCACCAACGAGGTTCCCGTTCAAGACACCAGA
TCTTTCGTTCCCCGGGAGATCAAGGACTTAATACGAGAGAAGAACCGGATGAGAAGACGA
TGGCAACGTAGCCTCGACCCCAACCACAGGGCCGAATACAACCGCCTAACTCGACAAGTG
AAAcTCTCCATGGAAGAACTGAAATGTTCGCGTTGGGATGaAGTCGTTGAAcAGGCCTCC
GaAAGTCaAGGCGCCtTTTGGAAGACTGTGaAGaTCCTaAAGacAAAAAGATCCAACATG
CCGCCAATGCACgaCAACCGTGGTGGATTGGCCCTTACCATCGAGGACAAAGCGGAAGTT
TTCGCGGAAACCATCGAGCGACAGTGCAGTCCAAACTACGTGGACGTCAATGTGGACCAC
AtCCGACGtATCCACCGTAGCGtAgGACAGTTaCTCGaACGAGAtGACGGAAACGaaatC
GAACCGtGtACGttCGACGAAGTAAGGaCGGTACTGAAAGGTCAAAGTCCTAGAAAATCT
TCAGGAAACGACGGAGTCCCGGCAAGAGCGCTGAAGAACTTCCCCAGGAAAGCGGTAGCT
GCACTGTTGAACATCGTTAACGCGATGCTTCGACTACGGTACTTCCCCACCGCGTGGAAG
ACCGCAGACGTAATCGTCCTATTAAAACCAGGACATTCACCTACCCTACCaGAaAATTAC
CGCCCTATAAGTTTGCTTTCTGTTTTAGGTAAAGCAGCGGAAAGGATGGTACTCCGAAGA
TTGGCAGAGGAAGTGGACGAACGGAACGTCATCCCAGACGCTCAGTTCGGATTTCGACCC
AAACACGGCACCGTGCTACAGCTCCTGCGCCTAGTGGAGCACATCACCGAGGGTTTCAAC
CGATGGGAATATACCGGAGCGGTATTTCTCGACGTTGCCAAGGCGTTCGACAAGGTGTGG
CATCAGGGACTACTGTTCAAGATGCACCAGGCCGGAATcTCATCGCGATTGCTGCAACTA
ACTTGGTCGTTCTTATCCCAAAGAACGTTCCAAGTTAAATTGGAGCATCACCGATCAGCG
CCCAGGACCATGACAGCGGGAGTGCCTCAAGGGTCAACACTCTCCCCTCTGCTATTCAAC
ATCTTCGTGAGCGACATCCCGAAGACACCGTACGTCAACCAGGCGATGTACGCCGACGAC
GTTTGTATCTTCTCCCGATCGCGGCGAGCAGATACGATCGAACGTCGACTTCAACAATCC
CTCCAAAAGATGGAAGATTGGTACACCAAGTGGAGAATCCgGATCCATCCAGGGAAAAGC
ACGGCGATGCTTTTCTCGAGAACAGGACGAAGACGGACAAGAAGATGTTATACCAGCCCC
GCCCGGCTGAAGATCTTCGACGGAGTCATCCCCTGGCGTAACAAGACCAGGTACTTGGGA
GTCACTATGGACACTCGGCTGTCTTGGGGCCCTCACATTCAATCCGTCGCCACTCGTGCT
CGGCAGTTGTTGGCGGTTTTCTACGGAATGCTTAACAGGAAATGTAAGCTTGATCCTGCT
CGCAAGATCAAACTcTACAAAACTGTTATTCGTCCAACGATGACCTACGCATCAGCCGTC
TGGGCGACAGCGGCGGATAGTCACATGGAGAGACTCCAAGTCGTTCAAAACCGAGTGCTT
CGTATGGCCCTCGACGCACCtTGGTTTGTGAGaAACGACACCATCCATCGAGACCTCAAC
ATCGAGACCATCAAGGACTTCATCCTGAGGACAGCGATGAAGACATTCGAAGACGCCATG
GATCATCCGAACCCGCTCGTAAAACAAGCGGTGGACTATGATCCTTCCATTCCGAAGAGG
TACCGAAGACCACGGACCATCCTGGTCTGAAGTACCATCGAATATTGTGTTGCGCCAACA
GAGGGTGAACTGAGTAGCTCTCATCACGTTGGCGCAAACAATTAGAATTCGACGTATCCG
AAGAATGGACAACGTCATCCATCTTCCGtGATGGGTTCCAAACTCCAGAGATGACTCCAG
TTTACCCAGAATGGGTAACACACAGCGTCGTGAGGCAATGCCAAGAAGGCAGGCACTCCG
AAAAAGCGAAGATGTTCCATGTTCCAAttAgaTTAGTTCAGCTGTACTCATTGTACATac
tATccAacTGTAaaTATGTAAATAAATAaTTTAAAaCTACACCGAcGCCTTCTTCTTCAA
CGCCaGCCGACCCGACGCCTTCTTTCACCCGGTAACATTATCAGCTTGCAGGAAAAACTT
AAAGCGGTTCAACGGTTAGATtATGGTGAATTGCTTAAAAaTATAGCAAATGATTTAGGT
GTAGGCGTGAGTACGGTTGCAGAATGGAGAAAAAAaaTTGCGAAAAACTTGAAAAATGGT
GTAATGTTTTGTCATCGC
>isotig00041  gene=isogroup00005  length=3361  numContigs=9
tgatccctttatgagctccatcaattggaccaaagtattagaaaccctcgtaaagacttg
cccccctaatcatcaaTTGTAAATCTGTTACAGAAGCCGGCTTGGTGCTAGCCGTGCACT
CAGCGGAAATCCTCAGCTGCTTCtCCCACAATGGTTAGACGACCCACAAGGCCGGGCCAT
CTGGAGACCGCATAtTGGAATGCAAACGGACTCAGAACGCGGAAGGAGGAATTGATGGAA
TTCGCCGAACAGCACCAGCTCGACGTAATCCTCGTCAACGAAACCCATCTCCGCCCATGC
GACCGCTTgAATATTCCGAACTTCAGGATGTACCGGACCGATCGTCTCACCGGAAGAGGA
GGAGGAACCGCCATCTTCATCAAGACCTCGCTTGAACACCATGTAAATCCAACGCCGGAT
TTGCACTACATGGAAGTTACAAGCGTCACTATCCAGACCACCCACGGACCGTTGACGCTG
ATCTCCGCCTACAACAGGCCGGGACAAAGCGACCTGGACGACGATCTCACCAAGATCTTC
GCCCAACAGGGAGCGACCGTCCTCGCTGGAGATCTCAACTGCAAACATCCCACGTGGAAC
TCCAGATTGTCCAACGCCCCCGGCCGAACGCTTCGCGGCTTCGCCGACGCGTTCAATTTG
GAAGTGGATGGACCGCAGGAGCCAACGATCTACCCCACGAACAAGACCCCGGATGTCCTG
GACATCATCGTGATGAAGGATCTGACGATACCCTACCATCTCTACTCCCtctCAGAAcTA
TCGTCGGAtCACAATCCGGTCCTGCTGCAACTCGGAGAAGGATTCCCGACCCCGGACGCG
TCGCCCGTAAGGAAGATCGTCTCGTGGCCAGCCTTCACCGAACACCTTGCGCGGACCATG
GCCCCCATCACGCTGATCGACACCACCGACCAGCTGGACGATTCAGTGCagaGACTCACC
GGAACCGTACTGGACAGCCTCCAATACGCCACCAACGAGGTTCCCGTTCAAGACACCAGA
TCTTTCGTTCCCCGGGAGATCAAGGACTTAATACGAGAGAAGAACCGGATGAGAAGACGA
TGGCAACGTAGCCTCGACCCCAACCACAGGGCCGAATACAACCGCCTAACTCGACAAGTG
AAAcTCTCCATGGAAGAACTGAAATGTTCGCGTTGGGATGaAGTCGTTGAAcAGGCCTCC
GaAAGTCaAGGCGCCtTTTGGAAGACTGTGaAGaTCCTaAAGacAAAAAGATCCAACATG
CCGCCAATGCACgaCAACCGTGGTGGATTGGCCCTTACCATCGAGGACAAAGCGGAAGTT
TTCGCGGAAACCATCGAGCGACAGTGCAGTCCAAACTACGTGGACGTCAATGTGGACCAC
AtCCGACGtATCCACCGTAGCGtAgGACAGTTaCTCGaACGAGAtGACGGAAACGaaatC
GAACCGtGtACGttCGACGAAGTAAGGaCGGTACTGAAAGGTCAAAGTCCTAGAAAATCT
TCAGGAAACGACGGAGTCCCGGCAAGAGCGCTGAAGAACTTCCCCAGGAAAGCGGTAGCT
GCACTGTTGAACATCGTTAACGCGATGCTTCGACTACGGTACTTCCCCACCGCGTGGAAG
ACCGCAGACGTAATCGTCCTATTAAAACCAGGACATTCACCTACCCTACCaGAaAATTAC
CGCCCTATAAGTTTGCTTTCTGTTTTAGGTAAAGCAGCGGAAAGGATGGTACTCCGAAGA
TTGGCAGAGGAAGTGGACGAACGGAACGTCATCCCAGACGCTCAGTTCGGATTTCGACCC
AAACACGGCACCGTGCTACAGCTCCTGCGCCTAGTGGAGCACATCACCGAGGGTTTCAAC
CGATGGGAATATACCGGAGCGGTATTTCTCGACGTTGCCAAGGCGTTCGACAAGGTGTGG
CATCAGGGACTACTGTTCAAGATGCACCAGGCCGGAATcTCATCGCGATTGCTGCAACTA
ACTTGGTCGTTCTTATCCCAAAGAACGTTCCAAGTTAAATTGGAGCATCACCGATCAGCG
CCCAGGACCATGACAGCGGGAGTGCCTCAAGGGTCAACACTCTCCCCTCTGCTATTCAAC
ATCTTCGTGAGCGACATCCCGAAGACACCGTACGTCAACCAGGCGATGTACGCCGACGAC
GTTTGTATCTTCTCCCGATCGCGGCGAGCAGATACGATCGAACGTCGACTTCAACAATCC
CTCCAAAAGATGGAAGATTGGTACACCAAGTGGAGAATCCgGATCCATCCAGGGAAAAGC
ACGGCGATGCTTTTCTCGAGAACAGGACGAAGACGGACAAGAAGATGTTATACCAGCCCC
GCCCGGCTGAAGATCTTCGACGGAGTCATCCCCTGGCGTAACAAGACCAGGTACTTGGGA
GTCACTATGGACACTCGGCTGTCTTGGGGCCCTCACATTCAATCCGTCGCCACTCGTGCT
CGGCAGTTGTTGGCGGTTTTCTACGGAATGCTTAACAGGAAATGTAAGCTTGATCCTGCT
CGCAAGATCAAACTcTACAAAACTGTTATTCGTCCAACGATGACCTACGCATCAGCCGTC
TGGGCGACAGCGGCGGATAGTCACATGGAGAGACTCCAAGTCGTTCAAAACCGAGTGCTT
CGTATGGCCCTCGACGCACCtTGGTTTGTGAGaAACGACACCATCCATCGAGACCTCAAC
ATCGAGACCATCAAGGACTTCATCCTGAGGACAGCGATGAAGACATTCGAAGACGCCATG
GATCATCCGAACCCGCTCGTAAAACAAGCGGTGGACTATGATCCTTCCATTCCGAAGAGG
TACCGAAGACCACGGACCATCCTGGTCTGAAGTACCATCGAATATTGTGTTGCGCCAACA
GAGGGTGAACTGAGTAGCTCTCATCACGTTGGCGCAAACAATTAGAATTCGACGTATCCG
AAGAATGGACAACGTCATCCATCTTCCGtGATGGGTTCCAAACTCCAGAGATGACTCCAG
TTTACCCAGAATGGGTAACACACAGCGTCGTGAGGCAATGCCAAGAAGGCAGGCACTCCG
AAAaaaCGAAGATGTTCCATGTTcCATgTtCcatttcaacaaacattccgagtTGAGCAC
TcgaagCGAATACTTCgaggtaTcagaacttctttccTGATTgcGTCCAACAACGAATaa
aGAACtttCAGCGAttttAATCGCTATTCCAGGATATTCCATCAACGTCTCCGATCTACc
agcgattttaatcgctagttaaaaTcgcagaacttaaaaacaaagtcGGCAGTCGGATGc
cggCGaaccaagTGGAcGccccGACCACCTCCAGGACCGCCACCATGGACACCACCATCA
C
>isotig00042  gene=isogroup00005  length=3301  numContigs=7
tgatccctttatgagctccatcaattggaccaaagtattagaaaccctcgtaaagacttg
cccccctaatcatcaaTTGTAAATCTGTTACAGAAGCCGGCTTGGTGCTAGCCGTGCACT
CAGCGGAAATCCTCAGCTGCTTCtCCCACAATGGTTAGACGACCCACAAGGCCGGGCCAT
CTGGAGACCGCATAtTGGAATGCAAACGGACTCAGAACGCGGAAGGAGGAATTGATGGAA
TTCGCCGAACAGCACCAGCTCGACGTAATCCTCGTCAACGAAACCCATCTCCGCCCATGC
GACCGCTTgAATATTCCGAACTTCAGGATGTACCGGACCGATCGTCTCACCGGAAGAGGA
GGAGGAACCGCCATCTTCATCAAGACCTCGCTTGAACACCATGTAAATCCAACGCCGGAT
TTGCACTACATGGAAGTTACAAGCGTCACTATCCAGACCACCCACGGACCGTTGACGCTG
ATCTCCGCCTACAACAGGCCGGGACAAAGCGACCTGGACGACGATCTCACCAAGATCTTC
GCCCAACAGGGAGCGACCGTCCTCGCTGGAGATCTCAACTGCAAACATCCCACGTGGAAC
TCCAGATTGTCCAACGCCCCCGGCCGAACGCTTCGCGGCTTCGCCGACGCGTTCAATTTG
GAAGTGGATGGACCGCAGGAGCCAACGATCTACCCCACGAACAAGACCCCGGATGTCCTG
GACATCATCGTGATGAAGGATCTGACGATACCCTACCATCTCTACTCCCtctCAGAAcTA
TCGTCGGAtCACAATCCGGTCCTGCTGCAACTCGGAGAAGGATTCCCGACCCCGGACGCG
TCGCCCGTAAGGAAGATCGTCTCGTGGCCAGCCTTCACCGAACACCTTGCGCGGACCATG
GCCCCCATCACGCTGATCGACACCACCGACCAGCTGGACGATTCAGTGCagaGACTCACC
GGAACCGTACTGGACAGCCTCCAATACGCCACCAACGAGGTTCCCGTTCAAGACACCAGA
TCTTTCGTTCCCCGGGAGATCAAGGACTTAATACGAGAGAAGAACCGGATGAGAAGACGA
TGGCAACGTAGCCTCGACCCCAACCACAGGGCCGAATACAACCGCCTAACTCGACAAGTG
AAAcTCTCCATGGAAGAACTGAAATGTTCGCGTTGGGATGaAGTCGTTGAAcAGGCCTCC
GaAAGTCaAGGCGCCtTTTGGAAGACTGTGaAGaTCCTaAAGacAAAAAGATCCAACATG
CCGCCAATGCACgaCAACCGTGGTGGATTGGCCCTTACCATCGAGGACAAAGCGGAAGTT
TTCGCGGAAACCATCGAGCGACAGTGCAGTCCAAACTACGTGGACGTCAATGTGGACCAC
AtCCGACGtATCCACCGTAGCGtAgGACAGTTaCTCGaACGAGAtGACGGAAACGaaatC
GAACCGtGtACGttCGACGAAGTAAGGaCGGTACTGAAAGGTCAAAGTCCTAGAAAATCT
TCAGGAAACGACGGAGTCCCGGCAAGAGCGCTGAAGAACTTCCCCAGGAAAGCGGTAGCT
GCACTGTTGAACATCGTTAACGCGATGCTTCGACTACGGTACTTCCCCACCGCGTGGAAG
ACCGCAGACGTAATCGTCCTATTAAAACCAGGACATTCACCTACCCTACCaGAaAATTAC
CGCCCTATAAGTTTGCTTTCTGTTTTAGGTAAAGCAGCGGAAAGGATGGTACTCCGAAGA
TTGGCAGAGGAAGTGGACGAACGGAACGTCATCCCAGACGCTCAGTTCGGATTTCGACCC
AAACACGGCACCGTGCTACAGCTCCTGCGCCTAGTGGAGCACATCACCGAGGGTTTCAAC
CGATGGGAATATACCGGAGCGGTATTTCTCGACGTTGCCAAGGCGTTCGACAAGGTGTGG
CATCAGGGACTACTGTTCAAGATGCACCAGGCCGGAATcTCATCGCGATTGCTGCAACTA
ACTTGGTCGTTCTTATCCCAAAGAACGTTCCAAGTTAAATTGGAGCATCACCGATCAGCG
CCCAGGACCATGACAGCGGGAGTGCCTCAAGGGTCAACACTCTCCCCTCTGCTATTCAAC
ATCTTCGTGAGCGACATCCCGAAGACACCGTACGTCAACCAGGCGATGTACGCCGACGAC
GTTTGTATCTTCTCCCGATCGCGGCGAGCAGATACGATCGAACGTCGACTTCAACAATCC
CTCCAAAAGATGGAAGATTGGTACACCAAGTGGAGAATCCgGATCCATCCAGGGAAAAGC
ACGGCGATGCTTTTCTCGAGAACAGGACGAAGACGGACAAGAAGATGTTATACCAGCCCC
GCCCGGCTGAAGATCTTCGACGGAGTCATCCCCTGGCGTAACAAGACCAGGTACTTGGGA
GTCACTATGGACACTCGGCTGTCTTGGGGCCCTCACATTCAATCCGTCGCCACTCGTGCT
CGGCAGTTGTTGGCGGTTTTCTACGGAATGCTTAACAGGAAATGTAAGCTTGATCCTGCT
CGCAAGATCAAACTcTACAAAACTGTTATTCGTCCAACGATGACCTACGCATCAGCCGTC
TGGGCGACAGCGGCGGATAGTCACATGGAGAGACTCCAAGTCGTTCAAAACCGAGTGCTT
CGTATGGCCCTCGACGCACCtTGGTTTGTGAGaAACGACACCATCCATCGAGACCTCAAC
ATCGAGACCATCAAGGACTTCATCCTGAGGACAGCGATGAAGACATTTGACGAcGCcAAG
GATCATCCGAACCCGCTCGTAAAACAAGCGGTGGACTATGATCCTTCCATTCCGAAgagg
taccGAaGaCCACgGACGgcccTGGCcTgAAGTACCAtcgaaTATTGcTTTGCGCCAACA
GAGGGTGAACTGAGTAGCTCTCAtCACGTTggcGCAAACAATATgAATTCGACGTATCCG
AAGAATGGACAACGTCAACCATcTTCcGTGATGGGAtTCgAttttCAAAGATGACTCCAG
TTTACCCAGAATGGGTAACCCaCAGCGtaGTGAGGCAATGCCAAGAaGGCAGGcACTCCG
AAGAAAaCGAAGATGttCTATGGtTCTACTAtTTGGAGtTTTagtaCCATGgAAGCGtAa
CccAGGAAACCATCGTGCtTTTTGCATACGCGCCTATTATCGCAATGGTGATTCAATAGT
AATCGCTCAACGTTTATATCGTGCAGAATTTAATGTACGGAATGCACCAAAGGACATCGA
ATCCATTAGAAaaTGGATTCGAAAGTTTGAAAaaTACTGGTTCAAGTGTACaaTTCACAA
T
>isotig00043  gene=isogroup00005  length=3239  numContigs=9
tgatccctttatgagctccatcaattggaccaaagtattagaaaccctcgtaaagacttg
cccccctaatcatcaaTTGTAAATCTGTTACAGAAGCCGGCTTGGTGCTAGCCGTGCACT
CAGCGGAAATCCTCAGCTGCTTCtCCCACAATGGTTAGACGACCCACAAGGCCGGGCCAT
CTGGAGACCGCATAtTGGAATGCAAACGGACTCAGAACGCGGAAGGAGGAATTGATGGAA
TTCGCCGAACAGCACCAGCTCGACGTAATCCTCGTCAACGAAACCCATCTCCGCCCATGC
GACCGCTTgAATATTCCGAACTTCAGGATGTACCGGACCGATCGTCTCACCGGAAGAGGA
GGAGGAACCGCCATCTTCATCAAGACCTCGCTTGAACACCATGTAAATCCAACGCCGGAT
TTGCACTACATGGAAGTTACAAGCGTCACTATCCAGACCACCCACGGACCGTTGACGCTG
ATCTCCGCCTACAACAGGCCGGGACAAAGCGACCTGGACGACGATCTCACCAAGATCTTC
GCCCAACAGGGAGCGACCGTCCTCGCTGGAGATCTCAACTGCAAACATCCCACGTGGAAC
TCCAGATTGTCCAACGCCCCCGGCCGAACGCTTCGCGGCTTCGCCGACGCGTTCAATTTG
GAAGTGGATGGACCGCAGGAGCCAACGATCTACCCCACGAACAAGACCCCGGATGTCCTG
GACATCATCGTGATGAAGGATCTGACGATACCCTACCATCTCTACTCCCtctCAGAAcTA
TCGTCGGAtCACAATCCGGTCCTGCTGCAACTCGGAGAAGGATTCCCGACCCCGGACGCG
TCGCCCGTAAGGAAGATCGTCTCGTGGCCAGCCTTCACCGAACACCTTGCGCGGACCATG
GCCCCCATCACGCTGATCGACACCACCGACCAGCTGGACGATTCAGTGCagaGACTCACC
GGAACCGTACTGGACAGCCTCCAATACGCCACCAACGAGGTTCCCGTTCAAGACACCAGA
TCTTTCGTTCCCCGGGAGATCAAGGACTTAATACGAGAGAAGAACCGGATGAGAAGACGA
TGGCAACGTAGCCTCGACCCCAACCACAGGGCCGAATACAACCGCCTAACTCGACAAGTG
AAAcTCTCCATGGAAGAACTGAAATGTTCGCGTTGGGATGaAGTCGTTGAAcAGGCCTCC
GaAAGTCaAGGCGCCtTTTGGAAGACTGTGaAGaTCCTaAAGacAAAAAGATCCAACATG
CCGCCAATGCACgaCAACCGTGGTGGATTGGCCCTTACCATCGAGGACAAAGCGGAAGTT
TTCGCGGAAACCATCGAGCGACAGTGCAGTCCAAACTACGTGGACGTCAATGTGGACCAC
AtCCGACGtATCCACCGTAGCGtAgGACAGTTaCTCGaACGAGAtGACGGAAACGaaatC
GAACCGtGtACGttCGACGAAGTAAGGaCGGTACTGAAAGGTCAAAGTCCTAGAAAATCT
TCAGGAAACGACGGAGTCCCGGCAAGAGCGCTGAAGAACTTCCCCAGGAAAGCGGTAGCT
GCACTGTTGAACATCGTTAACGCGATGCTTCGACTACGGTACTTCCCCACCGCGTGGAAG
ACCGCAGACGTAATCGTCCTATTAAAACCAGGACATTCACCTACCCTACCaGAaAATTAC
CGCCCTATAAGTTTGCTTTCTGTTTTAGGTAAAGCAGCGGAAAGGATGGTACTCCGAAGA
TTGGCAGAGGAAGTGGACGAACGGAACGTCATCCCAGACGCTCAGTTCGGATTTCGACCC
AAACACGGCACCGTGCTACAGCTCCTGCGCCTAGTGGAGCACATCACCGAGGGTTTCAAC
CGATGGGAATATACCGGAGCGGTATTTCTCGACGTTGCCAAGGCGTTCGACAAGGTGTGG
CATCAGGGACTACTGTTCAAGATGCACCAGGCCGGAATcTCATCGCGATTGCTGCAACTA
ACTTGGTCGTTCTTATCCCAAAGAACGTTCCAAGTTAAATTGGAGCATCACCGATCAGCG
CCCAGGACCATGACAGCGGGAGTGCCTCAAGGGTCAACACTCTCCCCTCTGCTATTCAAC
ATCTTCGTGAGCGACATCCCGAAGACACCGTACGTCAACCAGGCGATGTACGCCGACGAC
GTTTGTATCTTCTCCCGATCGCGGCGAGCAGATACGATCGAACGTCGACTTCAACAATCC
CTCCAAAAGATGGAAGATTGGTACACCAAGTGGAGAATCCgGATCCATCCAGGGAAAAGC
ACGGCGATGCTTTTCTCGAGAACAGGACGAAGACGGACAAGAAGATGTTATACCAGCCCC
GCCCGGCTGAAGATCTTCGACGGAGTCATCCCCTGGCGTAACAAGACCAGGTACTTGGGA
GTCACTATGGACACTCGGCTGTCTTGGGGCCCTCACATTCAATCCGTCGCCACTCGTGCT
CGGCAGTTGTTGGCGGTTTTCTACGGAATGCTTAACAGGAAATGTAAGCTTGATCCTGCT
CGCAAGATCAAACTcTACAAAACTGTTATTCGTCCAACGATGACCTACGCATCAGCCGTC
TGGGCGACAGCGGCGGATAGTCACATGGAGAGACTCCAAGTCGTTCAAAACCGAGTGCTT
CGTATGGCCCTCGACGCACCtTGGTTTGTGAGaAACGACACCATCCATCGAGACCTCAAC
ATCGAGACCATCAAGGACTTCATCCTGAGGACAGCGATGAAGACATTCGAAGACGCCATG
GATCATCCGAACCCGCTCGTAAAACAAGCGGTGGACTATGATCCTTCCATTCCGAAGAGG
TACCGAAGACCACGGACCATCCTGGTCTGAAGTACCATCGAATATTGTGTTGCGCCAACA
GAGGGTGAACTGAGTAGCTCTCATCACGTTGGCGCAAACAATTAGAATTCGACGTATCCG
AAGAATGGACAACGTCATCCATCTTCCGtGATGGGTTCCAAACTCCAGAGATGACTCCAG
TTTACCCAGAATGGGTAACACACAGCGTCGTGAGGCAATGCCAAGAAGGCAGGCACTCCG
AAAAAGCGAAGATGTTCCATGTTCCATTCTGCCGAGTCCTTGTTTtATTTGGAGTATGGT
ACGAACTGGACtgACCTTCTTCTATATCTTCTGTCTCCCGAAATATTCTTCTAATTGCCG
CGATAGAAACTCCAGTTGCCATGGATACTCGTTCTTGCACCTAATAAAACACAGTGCGT
>isotig00044  gene=isogroup00005  length=3187  numContigs=9
tgatccctttatgagctccatcaattggaccaaagtattagaaaccctcgtaaagacttg
cccccctaatcatcaaTTGTAAATCTGTTACAGAAGCCGGCTTGGTGCTAGCCGTGCACT
CAGCGGAAATCCTCAGCTGCTTCtCCCACAATGGTTAGACGACCCACAAGGCCGGGCCAT
CTGGAGACCGCATAtTGGAATGCAAACGGACTCAGAACGCGGAAGGAGGAATTGATGGAA
TTCGCCGAACAGCACCAGCTCGACGTAATCCTCGTCAACGAAACCCATCTCCGCCCATGC
GACCGCTTgAATATTCCGAACTTCAGGATGTACCGGACCGATCGTCTCACCGGAAGAGGA
GGAGGAACCGCCATCTTCATCAAGACCTCGCTTGAACACCATGTAAATCCAACGCCGGAT
TTGCACTACATGGAAGTTACAAGCGTCACTATCCAGACCACCCACGGACCGTTGACGCTG
ATCTCCGCCTACAACAGGCCGGGACAAAGCGACCTGGACGACGATCTCACCAAGATCTTC
GCCCAACAGGGAGCGACCGTCCTCGCTGGAGATCTCAACTGCAAACATCCCACGTGGAAC
TCCAGATTGTCCAACGCCCCCGGCCGAACGCTTCGCGGCTTCGCCGACGCGTTCAATTTG
GAAGTGGATGGACCGCAGGAGCCAACGATCTACCCCACGAACAAGACCCCGGATGTCCTG
GACATCATCGTGATGAAGGATCTGACGATACCCTACCATCTCTACTCCCtctCAGAAcTA
TCGTCGGAtCACAATCCGGTCCTGCTGCAACTCGGAGAAGGATTCCCGACCCCGGACGCG
TCGCCCGTAAGGAAGATCGTCTCGTGGCCAGCCTTCACCGAACACCTTGCGCGGACCATG
GCCCCCATCACGCTGATCGACACCACCGACCAGCTGGACGATTCAGTGCagaGACTCACC
GGAACCGTACTGGACAGCCTCCAATACGCCACCAACGAGGTTCCCGTTCAAGACACCAGA
TCTTTCGTTCCCCGGGAGATCAAGGACTTAATACGAGAGAAGAACCGGATGAGAAGACGA
TGGCAACGTAGCCTCGACCCCAACCACAGGGCCGAATACAACCGCCTAACTCGACAAGTG
AAAcTCTCCATGGAAGAACTGAAATGTTCGCGTTGGGATGaAGTCGTTGAAcAGGCCTCC
GaAAGTCaAGGCGCCtTTTGGAAGACTGTGaAGaTCCTaAAGacAAAAAGATCCAACATG
CCGCCAATGCACgaCAACCGTGGTGGATTGGCCCTTACCATCGAGGACAAAGCGGAAGTT
TTCGCGGAAACCATCGAGCGACAGTGCAGTCCAAACTACGTGGACGTCAATGTGGACCAC
AtCCGACGtATCCACCGTAGCGtAgGACAGTTaCTCGaACGAGAtGACGGAAACGaaatC
GAACCGtGtACGttCGACGAAGTAAGGaCGGTACTGAAAGGTCAAAGTCCTAGAAAATCT
TCAGGAAACGACGGAGTCCCGGCAAGAGCGCTGAAGAACTTCCCCAGGAAAGCGGTAGCT
GCACTGTTGAACATCGTTAACGCGATGCTTCGACTACGGTACTTCCCCACCGCGTGGAAG
ACCGCAGACGTAATCGTCCTATTAAAACCAGGACATTCACCTACCCTACCaGAaAATTAC
CGCCCTATAAGTTTGCTTTCTGTTTTAGGTAAAGCAGCGGAAAGGATGGTACTCCGAAGA
TTGGCAGAGGAAGTGGACGAACGGAACGTCATCCCAGACGCTCAGTTCGGATTTCGACCC
AAACACGGCACCGTGCTACAGCTCCTGCGCCTAGTGGAGCACATCACCGAGGGTTTCAAC
CGATGGGAATATACCGGAGCGGTATTTCTCGACGTTGCCAAGGCGTTCGACAAGGTGTGG
CATCAGGGACTACTGTTCAAGATGCACCAGGCCGGAATcTCATCGCGATTGCTGCAACTA
ACTTGGTCGTTCTTATCCCAAAGAACGTTCCAAGTTAAATTGGAGCATCACCGATCAGCG
CCCAGGACCATGACAGCGGGAGTGCCTCAAGGGTCAACACTCTCCCCTCTGCTATTCAAC
ATCTTCGTGAGCGACATCCCGAAGACACCGTACGTCAACCAGGCGATGTACGCCGACGAC
GTTTGTATCTTCTCCCGATCGCGGCGAGCAGATACGATCGAACGTCGACTTCAACAATCC
CTCCAAAAGATGGAAGATTGGTACACCAAGTGGAGAATCCgGATCCATCCAGGGAAAAGC
ACGGCGATGCTTTTCTCGAGAACAGGACGAAGACGGACAAGAAGATGTTATACCAGCCCC
GCCCGGCTGAAGATCTTCGACGGAGTCATCCCCTGGCGTAACAAGACCAGGTACTTGGGA
GTCACTATGGACACTCGGCTGTCTTGGGGCCCTCACATTCAATCCGTCGCCACTCGTGCT
CGGCAGTTGTTGGCGGTTTTCTACGGAATGCTTAACAGGAAATGTAAGCTTGATCCTGCT
CGCAAGATCAAACTcTACAAAACTGTTATTCGTCCAACGATGACCTACGCATCAGCCGTC
TGGGCGACAGCGGCGGATAGTCACATGGAGAGACTCCAAGTCGTTCAAAACCGAGTGCTT
CGTATGGCCCTCGACGCACCtTGGTTTGTGAGaAACGACACCATCCATCGAGACCTCAAC
ATCGAGACCATCAAGGACTTCATCCTGAGGACAGCGATGAAGACATTCGAAGACGCCATG
GATCATCCGAACCCGCTCGTAAAACAAGCGGTGGACTATGATCCTTCCATTCCGAAGAGG
TACCGAAGACCACGGACCATCCTGGTCTGAAGTACCATCGAATATTGTGTTGCGCCAACA
GAGGGTGAACTGAGTAGCTCTCATCACGTTGGCGCAAACAATTAGAATTCGACGTATCCG
AAGAATGGACAACGTCATCCATCTTCCGtGATGGGTTCCAAACTCCAGAGATGACTCCAG
TTTACCCAGAATGGGTAACACACAGCGTCGTGAGGCAATGCCAAGAAGGCAGGCACTCCG
AAAaaaCGAAGATGTTCCATGTTcCGTTCGCGTTAGTACGTCCAGGAGATGTATGGTGTT
AGTAACGTTCGGCTTTTGTTGAACGCCAAATTGCATGTAAATTTGGCCAAGCGGTCTTtt
ATCATTA
>isotig00045  gene=isogroup00005  length=2822  numContigs=6
tgatccctttatgagctccatcaattggaccaaagtattagaaaccctcgtaaagacttg
cccccctaatcatcaaTTGTAAATCTGTTACAGAAGCCGGCTTGGTGCTAGCCGTGCACT
CAGCGGAAATCCTCAGCTGCTTCtCCCACAATGGTTAGACGACCCACAAGGCCGGGCCAT
CTGGAGACCGCATAtTGGAATGCAAACGGACTCAGAACGCGGAAGGAGGAATTGATGGAA
TTCGCCGAACAGCACCAGCTCGACGTAATCCTCGTCAACGAAACCCATCTCCGCCCATGC
GACCGCTTgAATATTCCGAACTTCAGGATGTACCGGACCGATCGTCTCACCGGAAGAGGA
GGAGGAACCGCCATCTTCATCAAGACCTCGCTTGAACACCATGTAAATCCAACGCCGGAT
TTGCACTACATGGAAGTTACAAGCGTCACTATCCAGACCACCCACGGACCGTTGACGCTG
ATCTCCGCCTACAACAGGCCGGGACAAAGCGACCTGGACGACGATCTCACCAAGATCTTC
GCCCAACAGGGAGCGACCGTCCTCGCTGGAGATCTCAACTGCAAACATCCCACGTGGAAC
TCCAGATTGTCCAACGCCCCCGGCCGAACGCTTCGCGGCTTCGCCGACGCGTTCAATTTG
GAAGTGGATGGACCGCAGGAGCCAACGATCTACCCCACGAACAAGACCCCGGATGTCCTG
GACATCATCGTGATGAAGGATCTGACGATACCCTACCATCTCTACTCCCtctCAGAAcTA
TCGTCGGAtCACAATCCGGTCCTGCTGCAACTCGGAGAAGGATTCCCGACCCCGGACGCG
TCGCCCGTAAGGAAGATCGTCTCGTGGCCAGCCTTCACCGAACACCTTGCGCGGACCATG
GCCCCCATCACGCTGATCGACACCACCGACCAGCTGGACGATTCAGTGCagaGACTCACC
GGAACCGTACTGGACAGCCTCCAATACGCCACCAACGAGGTTCCCGTTCAAGACACCAGA
TCTTTCGTTCCCCGGGAGATCAAGGACTTAATACGAGAGAAGAACCGGATGAGAAGACGA
TGGCAACGTAGCCTCGACCCCAACCACAGGGCCGAATACAACCGCCTAACTCGACAAGTG
AAAcTCTCCATGGAAGAACTGAAATGTTCGCGTTGGGATGaAGTCGTTGAAcAGGCCTCC
GaAAGTCaAGGCGCCtTTTGGAAGACTGTGaAGaTCCTaAAGacAAAAAGATCCAACATG
CCGCCAATGCACgaCAACCGTGGTGGATTGGCCCTTACCATCGAGGACAAAGCGGAAGTT
TTCGCGGAAACCATCGAGCGACAGTGCAGTCCAAACTACGTGGACGTCAATGTGGACCAC
AtCCGACGtATCCACCGTAGCGtAgGACAGTTaCTCGaACGAGAtGACGGAAACGaaatC
GAACCGtGtACGttCGACGAAGTAAGGaCGGTACTGAAAGGTCAAAGTCCTAGAAAATCT
TCAGGAAACGACGGAGTCCCGGCAAGAGCGCTGAAGAACTTCCCCAGGAAAGCGGTAGCT
GCACTGTTGAACATCGTTAACGCGATGCTTCGACTACGGTACTTCCCCACCGCGTGGAAG
ACCGCAGACGTAATCGTCCTATTAAAACCAGGACATTCACCTACCCTACCaGAaAATTAC
CGCCCTATAAGTTTGCTTTCTGTTTTAGGTAAAGCAGCGGAAAGGATGGTACTCCGAAGA
TTGGCAGAGGAAGTGGACGAACGGAACGTCATCCCAGACGCTCAGTTCGGATTTCGACCC
AAACACGGCACCGTGCTACAGCTCCTGCGCCTAGTGGAGCACATCACCGAGGGTTTCAAC
CGATGGGAATATACCGGAGCGGTATTTCTCGACGTTGCCAAGGCGTTCGACAAGGTGTGG
CATCAGGGACTACTGTTCAAGATGCACCAGGCCGGAATcTCATCGCGATTGCTGCAACTA
ACTTGGTCGTTCTTATCCCAAAGAACGTTCCAAGTTAAATTGGAGCATCACCGATCAGCG
CCCAGGACCATGACAGCGGGAGTGCCTCAAGGGTCAACACTCTCCCCTCTGCTATTCAAC
ATCTTCGTGAGCGACATCCCGAAGACACCGTACGTCAACCAGGCGATGTACGCCGACGAC
GTTTGTATCTTCTCCCGATCGCGGCGAGCAGATACGATCGAACGTCGACTTCAACAATCC
CTCCAAAAGATGGAAGATTGGTACACCAAGTGGAGAATCCgGATCCATCCAGGGAAAAGC
ACGGCGATGCTTTTCTCGAGAACAGGACGAAGACGGACAAGAAGATGTTATACCAGCCCC
GCCCGGCTGAAGATCTTCGACGGAGTCATCCCCTGGCGTAACAAGACCAGGTACTTGGGA
GTCACTATGGACACTCGGCTGTCTTGGGGCCCTCACATTCAATCCGTCGCCACTCGTGCT
CGGCAGTTGTTGGCGGTTTTCTACGGAATGCTTAACAGGAAATGTAAGCTTGATCCTGCT
CGCAAGATCAAACTcTACAAAACTGTTATTCGTCCAACGATGACCTACGCATCAGCCGTC
TGGGCGACAGCGGCGGATAGTCACATGGAGAGACTCCAAGTCGTTCAAAACCGAGTGCTT
CGTATGGCCCTCGACGCACCtTGGTTTGTGAGaAACGACACCATCCATCGAGACCTCAAG
GACTTCATCcTGAGGACAGCGATGAAGAcaTTcGACGACGCCAAGGATCATCCGAACCCG
CTCGTAaAaCAaGCGGTGGACTATGATCCTTCCATTCCGAAGAGGTACCGAAGACCACGG
AC
>isotig00046  gene=isogroup00005  length=2545  numContigs=9
GCAACTCGGAGAGGGATTCCCGACCCTCTCGTGGCCAGCCTTCACCGAACACCTTGCGCG
GACCATGGCCCTCATCACACTgaTCGACACCACCgACCAGCTGGACGATTCAGTGCAGAG
ACTCACCGGAACCGTACTGGACAGCCtCCAATACGcCACCAACGAGGTTCCCGTTCAAGA
CACCAGATCTTTCGTTCCCCGGGAGATCAAGgACTtaATACGAGAGAAGAACCGGATGAG
AAGACGATGGCAGCGTAGcCTCGACCCCAACcACAGGgCCGAATACaaCCGCCTAGCtCG
ACAAGTGAAAcTCTCCATGGAAGAACTGAAATGTTCGCGTTGGGaCGaAGTCGTTGAAcA
GGCCTCCGaAAGTCaAGGCGCCtTTTGGAAGACTGTGaAGaTCCTaAAGacAAAAAGATC
CAACATGCCGCCAATGCACgaCAACCGTGGTGGATTGGCCCTTACCATCGAGGACAAAGC
GGAAGTTTTCGCGGAAACCATCGAGCGACAGTGCAGTCCAAACTACGTGGACGTCAATGT
GGACCACAtCCGACGtATCCACCGTAGCGtAgGACAGTTaCTCGaACGAGAtGACGGAAA
CGaaatCGAACCGtGtACGttCGACGAAGTAAGGaCGGTACTGAAAGGTCAAAGTCCTAG
AAAATCTTCAGGAAACGACGGAGTCCCGGCAAGAGCGCTGAAGAACTTCCCCAGGAAAGC
GGTAGCTGCACTGTTGAACATCGTTAACGCGATGCTTCGACTACGGTACTTCCCCACCGC
GTGGAAGACCGCAGACGTAATCGTCCTATTAAAACCAGGACATTCACCTACCCTACCaGA
aAATTACCGCCCTATAAGTTTGCTTTCTGTTTTAGGTAAAGCAGCGGAAAGGATGGTACT
CCGAAGATTGGCAGAGGAAGTGGACGAACGGAACGTCATCCCAGACGCTCAGTTCGGATT
TCGACCCAAACACGGCACCGTGCTACAGCTCCTGCGCCTAGTGGAGCACATCACCGAGGG
TTTCAACCGATGGGAATATACCGGAGCGGTATTTCTCGACGTTGCCAAGGCGTTCGACAA
GGTGTGGCATCAGGGACTACTGTTCAAGATGCACCAGGCCGGAATcTCATCGCGATTGCT
GCAACTAACTTGGTCGTTCTTATCCCAAAGAACGTTCCAAGTTAAATTGGAGCATCACCG
ATCAGCGCCCAGGACCATGACAGCGGGAGTGCCTCAAGGGTCAACACTCTCCCCTCTGCT
ATTCAACATCTTCGTGAGCGACATCCCGAAGACACCGTACGTCAACCAGGCGATGTACGC
CGACGACGTTTGTATCTTCTCCCGATCGCGGCGAGCAGATACGATCGAACGTCGACTTCA
ACAATCCCTCCAAAAGATGGAAGATTGGTACACCAAGTGGAGAATCCgGATCCATCCAGG
GAAAAGCACGGCGATGCTTTTCTCGAGAACAGGACGAAGACGGACAAGAAGATGTTATAC
CAGCCCCGCCCGGCTGAAGATCTTCGACGGAGTCATCCCCTGGCGTAACAAGACCAGGTA
CTTGGGAGTCACTATGGACACTCGGCTGTCTTGGGGCCCTCACATTCAATCCGTCGCCAC
TCGTGCTCGGCAGTTGTTGGCGGTTTTCTACGGAATGCTTAACAGGAAATGTAAGCTTGA
TCCTGCTCGCAAGATCAAACTcTACAAAACTGTTATTCGTCCAACGATGACCTACGCATC
AGCCGTCTGGGCGACAGCGGCGGATAGTCACATGGAGAGACTCCAAGTCGTTCAAAACCG
AGTGCTTCGTATGGCCCTCGACGCACCtTGGTTTGTGAGaAACGACACCATCCATCGAGA
CCTCAACATCGAGACCATCAAGGACTTCATCCTGAGGACAGCGATGAAGACATTCGAAGA
CGCCATGGATCATCCGAACCCGCTCGTAAAACAAGCGGTGGACTATGATCCTTCCATTCC
GAAGAGGTACCGAAGACCACGGACCATCCTGGTCTGAAGTACCATCGAATATTGTGTTGC
GCCAACAGAGGGTGAACTGAGTAGCTCTCATCACGTTGGCGCAAACAATTAGAATTCGAC
GTATCCGAAGAATGGACAACGTCATCCATCTTCCGtGATGGGTTCCAAACTCCAGAGATG
ACTCCAGTTTACCCAGAATGGGTAACACACAGCGTCGTGAGGCAATGCCAAGAAGGCAGG
CACTCCGAAAAAGCGAAGATGTTCCATGTTCCAAttAgaTTAGTTCAGCTGTACTCATTG
TACATactATccAacTGTAaaTATGTAAATAAATAaTTTAAAaCTACACCGAcGCCTTCT
TCTTCAACGCCaGCCGACCCGACGCCTTCTTTCACCCGGTAACATTATCAGCTTGCAGGA
AAAACTTAAAGCGGTTCAACGGTTAGATtATGGTGAATTGCTTAAAAaTATAGCAAATGA
TTTAGGTGTAGGCGTGAGTACGGTTGCAGAATGGAGAAAAAAaaTTGCGAAAAACTTGAA
AAATGGTGTAATGTTTTGTCATCGC
>isotig00047  gene=isogroup00005  length=2528  numContigs=9
GCAACTCGGAGAGGGATTCCCGACCCTCTCGTGGCCAGCCTTCACCGAACACCTTGCGCG
GACCATGGCCCTCATCACACTgaTCGACACCACCgACCAGCTGGACGATTCAGTGCAGAG
ACTCACCGGAACCGTACTGGACAGCCtCCAATACGcCACCAACGAGGTTCCCGTTCAAGA
CACCAGATCTTTCGTTCCCCGGGAGATCAAGgACTtaATACGAGAGAAGAACCGGATGAG
AAGACGATGGCAGCGTAGcCTCGACCCCAACcACAGGgCCGAATACaaCCGCCTAGCtCG
ACAAGTGAAAcTCTCCATGGAAGAACTGAAATGTTCGCGTTGGGaCGaAGTCGTTGAAcA
GGCCTCCGaAAGTCaAGGCGCCtTTTGGAAGACTGTGaAGaTCCTaAAGacAAAAAGATC
CAACATGCCGCCAATGCACgaCAACCGTGGTGGATTGGCCCTTACCATCGAGGACAAAGC
GGAAGTTTTCGCGGAAACCATCGAGCGACAGTGCAGTCCAAACTACGTGGACGTCAATGT
GGACCACAtCCGACGtATCCACCGTAGCGtAgGACAGTTaCTCGaACGAGAtGACGGAAA
CGaaatCGAACCGtGtACGttCGACGAAGTAAGGaCGGTACTGAAAGGTCAAAGTCCTAG
AAAATCTTCAGGAAACGACGGAGTCCCGGCAAGAGCGCTGAAGAACTTCCCCAGGAAAGC
GGTAGCTGCACTGTTGAACATCGTTAACGCGATGCTTCGACTACGGTACTTCCCCACCGC
GTGGAAGACCGCAGACGTAATCGTCCTATTAAAACCAGGACATTCACCTACCCTACCaGA
aAATTACCGCCCTATAAGTTTGCTTTCTGTTTTAGGTAAAGCAGCGGAAAGGATGGTACT
CCGAAGATTGGCAGAGGAAGTGGACGAACGGAACGTCATCCCAGACGCTCAGTTCGGATT
TCGACCCAAACACGGCACCGTGCTACAGCTCCTGCGCCTAGTGGAGCACATCACCGAGGG
TTTCAACCGATGGGAATATACCGGAGCGGTATTTCTCGACGTTGCCAAGGCGTTCGACAA
GGTGTGGCATCAGGGACTACTGTTCAAGATGCACCAGGCCGGAATcTCATCGCGATTGCT
GCAACTAACTTGGTCGTTCTTATCCCAAAGAACGTTCCAAGTTAAATTGGAGCATCACCG
ATCAGCGCCCAGGACCATGACAGCGGGAGTGCCTCAAGGGTCAACACTCTCCCCTCTGCT
ATTCAACATCTTCGTGAGCGACATCCCGAAGACACCGTACGTCAACCAGGCGATGTACGC
CGACGACGTTTGTATCTTCTCCCGATCGCGGCGAGCAGATACGATCGAACGTCGACTTCA
ACAATCCCTCCAAAAGATGGAAGATTGGTACACCAAGTGGAGAATCCgGATCCATCCAGG
GAAAAGCACGGCGATGCTTTTCTCGAGAACAGGACGAAGACGGACAAGAAGATGTTATAC
CAGCCCCGCCCGGCTGAAGATCTTCGACGGAGTCATCCCCTGGCGTAACAAGACCAGGTA
CTTGGGAGTCACTATGGACACTCGGCTGTCTTGGGGCCCTCACATTCAATCCGTCGCCAC
TCGTGCTCGGCAGTTGTTGGCGGTTTTCTACGGAATGCTTAACAGGAAATGTAAGCTTGA
TCCTGCTCGCAAGATCAAACTcTACAAAACTGTTATTCGTCCAACGATGACCTACGCATC
AGCCGTCTGGGCGACAGCGGCGGATAGTCACATGGAGAGACTCCAAGTCGTTCAAAACCG
AGTGCTTCGTATGGCCCTCGACGCACCtTGGTTTGTGAGaAACGACACCATCCATCGAGA
CCTCAACATCGAGACCATCAAGGACTTCATCCTGAGGACAGCGATGAAGACATTCGAAGA
CGCCATGGATCATCCGAACCCGCTCGTAAAACAAGCGGTGGACTATGATCCTTCCATTCC
GAAGAGGTACCGAAGACCACGGACCATCCTGGTCTGAAGTACCATCGAATATTGTGTTGC
GCCAACAGAGGGTGAACTGAGTAGCTCTCATCACGTTGGCGCAAACAATTAGAATTCGAC
GTATCCGAAGAATGGACAACGTCATCCATCTTCCGtGATGGGTTCCAAACTCCAGAGATG
ACTCCAGTTTACCCAGAATGGGTAACACACAGCGTCGTGAGGCAATGCCAAGAAGGCAGG
CACTCCGAAAaaaCGAAGATGTTCCATGTTcCATgTtCcatttcaacaaacattccgagt
TGAGCACTcgaagCGAATACTTCgaggtaTcagaacttctttccTGATTgcGTCCAACAA
CGAATaaaGAACtttCAGCGAttttAATCGCTATTCCAGGATATTCCATCAACGTCTCCG
ATCTACcagcgattttaatcgctagttaaaaTcgcagaacttaaaaacaaagtcGGCAGT
CGGATGccggCGaaccaagTGGAcGccccGACCACCTCCAGGACCGCCACCATGGACACC
ACCATCAC
>isotig00048  gene=isogroup00005  length=2468  numContigs=7
GCAACTCGGAGAGGGATTCCCGACCCTCTCGTGGCCAGCCTTCACCGAACACCTTGCGCG
GACCATGGCCCTCATCACACTgaTCGACACCACCgACCAGCTGGACGATTCAGTGCAGAG
ACTCACCGGAACCGTACTGGACAGCCtCCAATACGcCACCAACGAGGTTCCCGTTCAAGA
CACCAGATCTTTCGTTCCCCGGGAGATCAAGgACTtaATACGAGAGAAGAACCGGATGAG
AAGACGATGGCAGCGTAGcCTCGACCCCAACcACAGGgCCGAATACaaCCGCCTAGCtCG
ACAAGTGAAAcTCTCCATGGAAGAACTGAAATGTTCGCGTTGGGaCGaAGTCGTTGAAcA
GGCCTCCGaAAGTCaAGGCGCCtTTTGGAAGACTGTGaAGaTCCTaAAGacAAAAAGATC
CAACATGCCGCCAATGCACgaCAACCGTGGTGGATTGGCCCTTACCATCGAGGACAAAGC
GGAAGTTTTCGCGGAAACCATCGAGCGACAGTGCAGTCCAAACTACGTGGACGTCAATGT
GGACCACAtCCGACGtATCCACCGTAGCGtAgGACAGTTaCTCGaACGAGAtGACGGAAA
CGaaatCGAACCGtGtACGttCGACGAAGTAAGGaCGGTACTGAAAGGTCAAAGTCCTAG
AAAATCTTCAGGAAACGACGGAGTCCCGGCAAGAGCGCTGAAGAACTTCCCCAGGAAAGC
GGTAGCTGCACTGTTGAACATCGTTAACGCGATGCTTCGACTACGGTACTTCCCCACCGC
GTGGAAGACCGCAGACGTAATCGTCCTATTAAAACCAGGACATTCACCTACCCTACCaGA
aAATTACCGCCCTATAAGTTTGCTTTCTGTTTTAGGTAAAGCAGCGGAAAGGATGGTACT
CCGAAGATTGGCAGAGGAAGTGGACGAACGGAACGTCATCCCAGACGCTCAGTTCGGATT
TCGACCCAAACACGGCACCGTGCTACAGCTCCTGCGCCTAGTGGAGCACATCACCGAGGG
TTTCAACCGATGGGAATATACCGGAGCGGTATTTCTCGACGTTGCCAAGGCGTTCGACAA
GGTGTGGCATCAGGGACTACTGTTCAAGATGCACCAGGCCGGAATcTCATCGCGATTGCT
GCAACTAACTTGGTCGTTCTTATCCCAAAGAACGTTCCAAGTTAAATTGGAGCATCACCG
ATCAGCGCCCAGGACCATGACAGCGGGAGTGCCTCAAGGGTCAACACTCTCCCCTCTGCT
ATTCAACATCTTCGTGAGCGACATCCCGAAGACACCGTACGTCAACCAGGCGATGTACGC
CGACGACGTTTGTATCTTCTCCCGATCGCGGCGAGCAGATACGATCGAACGTCGACTTCA
ACAATCCCTCCAAAAGATGGAAGATTGGTACACCAAGTGGAGAATCCgGATCCATCCAGG
GAAAAGCACGGCGATGCTTTTCTCGAGAACAGGACGAAGACGGACAAGAAGATGTTATAC
CAGCCCCGCCCGGCTGAAGATCTTCGACGGAGTCATCCCCTGGCGTAACAAGACCAGGTA
CTTGGGAGTCACTATGGACACTCGGCTGTCTTGGGGCCCTCACATTCAATCCGTCGCCAC
TCGTGCTCGGCAGTTGTTGGCGGTTTTCTACGGAATGCTTAACAGGAAATGTAAGCTTGA
TCCTGCTCGCAAGATCAAACTcTACAAAACTGTTATTCGTCCAACGATGACCTACGCATC
AGCCGTCTGGGCGACAGCGGCGGATAGTCACATGGAGAGACTCCAAGTCGTTCAAAACCG
AGTGCTTCGTATGGCCCTCGACGCACCtTGGTTTGTGAGaAACGACACCATCCATCGAGA
CCTCAACATCGAGACCATCAAGGACTTCATCCTGAGGACAGCGATGAAGACATTTGACGA
cGCcAAGGATCATCCGAACCCGCTCGTAAAACAAGCGGTGGACTATGATCCTTCCATTCC
GAAgaggtaccGAaGaCCACgGACGgcccTGGCcTgAAGTACCAtcgaaTATTGcTTTGC
GCCAACAGAGGGTGAACTGAGTAGCTCTCAtCACGTTggcGCAAACAATATgAATTCGAC
GTATCCGAAGAATGGACAACGTCAACCATcTTCcGTGATGGGAtTCgAttttCAAAGATG
ACTCCAGTTTACCCAGAATGGGTAACCCaCAGCGtaGTGAGGCAATGCCAAGAaGGCAGG
cACTCCGAAGAAAaCGAAGATGttCTATGGtTCTACTAtTTGGAGtTTTagtaCCATGgA
AGCGtAaCccAGGAAACCATCGTGCtTTTTGCATACGCGCCTATTATCGCAATGGTGATT
CAATAGTAATCGCTCAACGTTTATATCGTGCAGAATTTAATGTACGGAATGCACCAAAGG
ACATCGAATCCATTAGAAaaTGGATTCGAAAGTTTGAAAaaTACTGGTTCAAGTGTACaa
TTCACAAT
>isotig00049  gene=isogroup00005  length=2406  numContigs=9
GCAACTCGGAGAGGGATTCCCGACCCTCTCGTGGCCAGCCTTCACCGAACACCTTGCGCG
GACCATGGCCCTCATCACACTgaTCGACACCACCgACCAGCTGGACGATTCAGTGCAGAG
ACTCACCGGAACCGTACTGGACAGCCtCCAATACGcCACCAACGAGGTTCCCGTTCAAGA
CACCAGATCTTTCGTTCCCCGGGAGATCAAGgACTtaATACGAGAGAAGAACCGGATGAG
AAGACGATGGCAGCGTAGcCTCGACCCCAACcACAGGgCCGAATACaaCCGCCTAGCtCG
ACAAGTGAAAcTCTCCATGGAAGAACTGAAATGTTCGCGTTGGGaCGaAGTCGTTGAAcA
GGCCTCCGaAAGTCaAGGCGCCtTTTGGAAGACTGTGaAGaTCCTaAAGacAAAAAGATC
CAACATGCCGCCAATGCACgaCAACCGTGGTGGATTGGCCCTTACCATCGAGGACAAAGC
GGAAGTTTTCGCGGAAACCATCGAGCGACAGTGCAGTCCAAACTACGTGGACGTCAATGT
GGACCACAtCCGACGtATCCACCGTAGCGtAgGACAGTTaCTCGaACGAGAtGACGGAAA
CGaaatCGAACCGtGtACGttCGACGAAGTAAGGaCGGTACTGAAAGGTCAAAGTCCTAG
AAAATCTTCAGGAAACGACGGAGTCCCGGCAAGAGCGCTGAAGAACTTCCCCAGGAAAGC
GGTAGCTGCACTGTTGAACATCGTTAACGCGATGCTTCGACTACGGTACTTCCCCACCGC
GTGGAAGACCGCAGACGTAATCGTCCTATTAAAACCAGGACATTCACCTACCCTACCaGA
aAATTACCGCCCTATAAGTTTGCTTTCTGTTTTAGGTAAAGCAGCGGAAAGGATGGTACT
CCGAAGATTGGCAGAGGAAGTGGACGAACGGAACGTCATCCCAGACGCTCAGTTCGGATT
TCGACCCAAACACGGCACCGTGCTACAGCTCCTGCGCCTAGTGGAGCACATCACCGAGGG
TTTCAACCGATGGGAATATACCGGAGCGGTATTTCTCGACGTTGCCAAGGCGTTCGACAA
GGTGTGGCATCAGGGACTACTGTTCAAGATGCACCAGGCCGGAATcTCATCGCGATTGCT
GCAACTAACTTGGTCGTTCTTATCCCAAAGAACGTTCCAAGTTAAATTGGAGCATCACCG
ATCAGCGCCCAGGACCATGACAGCGGGAGTGCCTCAAGGGTCAACACTCTCCCCTCTGCT
ATTCAACATCTTCGTGAGCGACATCCCGAAGACACCGTACGTCAACCAGGCGATGTACGC
CGACGACGTTTGTATCTTCTCCCGATCGCGGCGAGCAGATACGATCGAACGTCGACTTCA
ACAATCCCTCCAAAAGATGGAAGATTGGTACACCAAGTGGAGAATCCgGATCCATCCAGG
GAAAAGCACGGCGATGCTTTTCTCGAGAACAGGACGAAGACGGACAAGAAGATGTTATAC
CAGCCCCGCCCGGCTGAAGATCTTCGACGGAGTCATCCCCTGGCGTAACAAGACCAGGTA
CTTGGGAGTCACTATGGACACTCGGCTGTCTTGGGGCCCTCACATTCAATCCGTCGCCAC
TCGTGCTCGGCAGTTGTTGGCGGTTTTCTACGGAATGCTTAACAGGAAATGTAAGCTTGA
TCCTGCTCGCAAGATCAAACTcTACAAAACTGTTATTCGTCCAACGATGACCTACGCATC
AGCCGTCTGGGCGACAGCGGCGGATAGTCACATGGAGAGACTCCAAGTCGTTCAAAACCG
AGTGCTTCGTATGGCCCTCGACGCACCtTGGTTTGTGAGaAACGACACCATCCATCGAGA
CCTCAACATCGAGACCATCAAGGACTTCATCCTGAGGACAGCGATGAAGACATTCGAAGA
CGCCATGGATCATCCGAACCCGCTCGTAAAACAAGCGGTGGACTATGATCCTTCCATTCC
GAAGAGGTACCGAAGACCACGGACCATCCTGGTCTGAAGTACCATCGAATATTGTGTTGC
GCCAACAGAGGGTGAACTGAGTAGCTCTCATCACGTTGGCGCAAACAATTAGAATTCGAC
GTATCCGAAGAATGGACAACGTCATCCATCTTCCGtGATGGGTTCCAAACTCCAGAGATG
ACTCCAGTTTACCCAGAATGGGTAACACACAGCGTCGTGAGGCAATGCCAAGAAGGCAGG
CACTCCGAAAAAGCGAAGATGTTCCATGTTCCATTCTGCCGAGTCCTTGTTTtATTTGGA
GTATGGTACGAACTGGACtgACCTTCTTCTATATCTTCTGTCTCCCGAAATATTCTTCTA
ATTGCCGCGATAGAAACTCCAGTTGCCATGGATACTCGTTCTTGCACCTAATAAAACACA
GTGCGT
>isotig00050  gene=isogroup00005  length=2354  numContigs=9
GCAACTCGGAGAGGGATTCCCGACCCTCTCGTGGCCAGCCTTCACCGAACACCTTGCGCG
GACCATGGCCCTCATCACACTgaTCGACACCACCgACCAGCTGGACGATTCAGTGCAGAG
ACTCACCGGAACCGTACTGGACAGCCtCCAATACGcCACCAACGAGGTTCCCGTTCAAGA
CACCAGATCTTTCGTTCCCCGGGAGATCAAGgACTtaATACGAGAGAAGAACCGGATGAG
AAGACGATGGCAGCGTAGcCTCGACCCCAACcACAGGgCCGAATACaaCCGCCTAGCtCG
ACAAGTGAAAcTCTCCATGGAAGAACTGAAATGTTCGCGTTGGGaCGaAGTCGTTGAAcA
GGCCTCCGaAAGTCaAGGCGCCtTTTGGAAGACTGTGaAGaTCCTaAAGacAAAAAGATC
CAACATGCCGCCAATGCACgaCAACCGTGGTGGATTGGCCCTTACCATCGAGGACAAAGC
GGAAGTTTTCGCGGAAACCATCGAGCGACAGTGCAGTCCAAACTACGTGGACGTCAATGT
GGACCACAtCCGACGtATCCACCGTAGCGtAgGACAGTTaCTCGaACGAGAtGACGGAAA
CGaaatCGAACCGtGtACGttCGACGAAGTAAGGaCGGTACTGAAAGGTCAAAGTCCTAG
AAAATCTTCAGGAAACGACGGAGTCCCGGCAAGAGCGCTGAAGAACTTCCCCAGGAAAGC
GGTAGCTGCACTGTTGAACATCGTTAACGCGATGCTTCGACTACGGTACTTCCCCACCGC
GTGGAAGACCGCAGACGTAATCGTCCTATTAAAACCAGGACATTCACCTACCCTACCaGA
aAATTACCGCCCTATAAGTTTGCTTTCTGTTTTAGGTAAAGCAGCGGAAAGGATGGTACT
CCGAAGATTGGCAGAGGAAGTGGACGAACGGAACGTCATCCCAGACGCTCAGTTCGGATT
TCGACCCAAACACGGCACCGTGCTACAGCTCCTGCGCCTAGTGGAGCACATCACCGAGGG
TTTCAACCGATGGGAATATACCGGAGCGGTATTTCTCGACGTTGCCAAGGCGTTCGACAA
GGTGTGGCATCAGGGACTACTGTTCAAGATGCACCAGGCCGGAATcTCATCGCGATTGCT
GCAACTAACTTGGTCGTTCTTATCCCAAAGAACGTTCCAAGTTAAATTGGAGCATCACCG
ATCAGCGCCCAGGACCATGACAGCGGGAGTGCCTCAAGGGTCAACACTCTCCCCTCTGCT
ATTCAACATCTTCGTGAGCGACATCCCGAAGACACCGTACGTCAACCAGGCGATGTACGC
CGACGACGTTTGTATCTTCTCCCGATCGCGGCGAGCAGATACGATCGAACGTCGACTTCA
ACAATCCCTCCAAAAGATGGAAGATTGGTACACCAAGTGGAGAATCCgGATCCATCCAGG
GAAAAGCACGGCGATGCTTTTCTCGAGAACAGGACGAAGACGGACAAGAAGATGTTATAC
CAGCCCCGCCCGGCTGAAGATCTTCGACGGAGTCATCCCCTGGCGTAACAAGACCAGGTA
CTTGGGAGTCACTATGGACACTCGGCTGTCTTGGGGCCCTCACATTCAATCCGTCGCCAC
TCGTGCTCGGCAGTTGTTGGCGGTTTTCTACGGAATGCTTAACAGGAAATGTAAGCTTGA
TCCTGCTCGCAAGATCAAACTcTACAAAACTGTTATTCGTCCAACGATGACCTACGCATC
AGCCGTCTGGGCGACAGCGGCGGATAGTCACATGGAGAGACTCCAAGTCGTTCAAAACCG
AGTGCTTCGTATGGCCCTCGACGCACCtTGGTTTGTGAGaAACGACACCATCCATCGAGA
CCTCAACATCGAGACCATCAAGGACTTCATCCTGAGGACAGCGATGAAGACATTCGAAGA
CGCCATGGATCATCCGAACCCGCTCGTAAAACAAGCGGTGGACTATGATCCTTCCATTCC
GAAGAGGTACCGAAGACCACGGACCATCCTGGTCTGAAGTACCATCGAATATTGTGTTGC
GCCAACAGAGGGTGAACTGAGTAGCTCTCATCACGTTGGCGCAAACAATTAGAATTCGAC
GTATCCGAAGAATGGACAACGTCATCCATCTTCCGtGATGGGTTCCAAACTCCAGAGATG
ACTCCAGTTTACCCAGAATGGGTAACACACAGCGTCGTGAGGCAATGCCAAGAAGGCAGG
CACTCCGAAAaaaCGAAGATGTTCCATGTTcCGTTCGCGTTAGTACGTCCAGGAGATGTA
TGGTGTTAGTAACGTTCGGCTTTTGTTGAACGCCAAATTGCATGTAAATTTGGCCAAGCG
GTCTTttATCATTA
>isotig00051  gene=isogroup00005  length=1989  numContigs=6
GCAACTCGGAGAGGGATTCCCGACCCTCTCGTGGCCAGCCTTCACCGAACACCTTGCGCG
GACCATGGCCCTCATCACACTgaTCGACACCACCgACCAGCTGGACGATTCAGTGCAGAG
ACTCACCGGAACCGTACTGGACAGCCtCCAATACGcCACCAACGAGGTTCCCGTTCAAGA
CACCAGATCTTTCGTTCCCCGGGAGATCAAGgACTtaATACGAGAGAAGAACCGGATGAG
AAGACGATGGCAGCGTAGcCTCGACCCCAACcACAGGgCCGAATACaaCCGCCTAGCtCG
ACAAGTGAAAcTCTCCATGGAAGAACTGAAATGTTCGCGTTGGGaCGaAGTCGTTGAAcA
GGCCTCCGaAAGTCaAGGCGCCtTTTGGAAGACTGTGaAGaTCCTaAAGacAAAAAGATC
CAACATGCCGCCAATGCACgaCAACCGTGGTGGATTGGCCCTTACCATCGAGGACAAAGC
GGAAGTTTTCGCGGAAACCATCGAGCGACAGTGCAGTCCAAACTACGTGGACGTCAATGT
GGACCACAtCCGACGtATCCACCGTAGCGtAgGACAGTTaCTCGaACGAGAtGACGGAAA
CGaaatCGAACCGtGtACGttCGACGAAGTAAGGaCGGTACTGAAAGGTCAAAGTCCTAG
AAAATCTTCAGGAAACGACGGAGTCCCGGCAAGAGCGCTGAAGAACTTCCCCAGGAAAGC
GGTAGCTGCACTGTTGAACATCGTTAACGCGATGCTTCGACTACGGTACTTCCCCACCGC
GTGGAAGACCGCAGACGTAATCGTCCTATTAAAACCAGGACATTCACCTACCCTACCaGA
aAATTACCGCCCTATAAGTTTGCTTTCTGTTTTAGGTAAAGCAGCGGAAAGGATGGTACT
CCGAAGATTGGCAGAGGAAGTGGACGAACGGAACGTCATCCCAGACGCTCAGTTCGGATT
TCGACCCAAACACGGCACCGTGCTACAGCTCCTGCGCCTAGTGGAGCACATCACCGAGGG
TTTCAACCGATGGGAATATACCGGAGCGGTATTTCTCGACGTTGCCAAGGCGTTCGACAA
GGTGTGGCATCAGGGACTACTGTTCAAGATGCACCAGGCCGGAATcTCATCGCGATTGCT
GCAACTAACTTGGTCGTTCTTATCCCAAAGAACGTTCCAAGTTAAATTGGAGCATCACCG
ATCAGCGCCCAGGACCATGACAGCGGGAGTGCCTCAAGGGTCAACACTCTCCCCTCTGCT
ATTCAACATCTTCGTGAGCGACATCCCGAAGACACCGTACGTCAACCAGGCGATGTACGC
CGACGACGTTTGTATCTTCTCCCGATCGCGGCGAGCAGATACGATCGAACGTCGACTTCA
ACAATCCCTCCAAAAGATGGAAGATTGGTACACCAAGTGGAGAATCCgGATCCATCCAGG
GAAAAGCACGGCGATGCTTTTCTCGAGAACAGGACGAAGACGGACAAGAAGATGTTATAC
CAGCCCCGCCCGGCTGAAGATCTTCGACGGAGTCATCCCCTGGCGTAACAAGACCAGGTA
CTTGGGAGTCACTATGGACACTCGGCTGTCTTGGGGCCCTCACATTCAATCCGTCGCCAC
TCGTGCTCGGCAGTTGTTGGCGGTTTTCTACGGAATGCTTAACAGGAAATGTAAGCTTGA
TCCTGCTCGCAAGATCAAACTcTACAAAACTGTTATTCGTCCAACGATGACCTACGCATC
AGCCGTCTGGGCGACAGCGGCGGATAGTCACATGGAGAGACTCCAAGTCGTTCAAAACCG
AGTGCTTCGTATGGCCCTCGACGCACCtTGGTTTGTGAGaAACGACACCATCCATCGAGA
CCTCAAGGACTTCATCcTGAGGACAGCGATGAAGAcaTTcGACGACGCCAAGGATCATCC
GAACCCGCTCGTAaAaCAaGCGGTGGACTATGATCCTTCCATTCCGAAGAGGTACCGAAG
ACCACGGAC
>isotig00052  gene=isogroup00005  length=1648  numContigs=4
tgatccctttatgagctccatcaattggaccaaagtattagaaaccctcgtaaagacttg
cccccctaatcatcaaTTGTAAATCTGTTACAGAAGCCGGCTTGGTGCTAGCCGTGCACT
CAGCGGAAATCCTCAGCTGCTTCtCCCACAATGGTTAGACGACCCACAAGGCCGGGCCAT
CTGGAGACCGCATAtTGGAATGCAAACGGACTCAGAACGCGGAAGGAGGAATTGATGGAA
TTCGCCGAACAGCACCAGCTCGACGTAATCCTCGTCAACGAAACCCATCTCCGCCCATGC
GACCGCTTgAATATTCCGAACTTCAGGATGTACCGGACCGATCGTCTCACCGGAAGAGGA
GGAGGAACCGCCATCTTCATCAAGACCTCGCTTGAACACCATGTAAATCCAACGCCGGAT
TTGCACTACATGGAAGTTACAAGCGTCACTATCCAGACCACCCACGGACCGTTGACGCTG
ATCTCCGCCTACAACAGGCCGGGACAAAGCGACCTGGACGACGATCTCACCAAGATCTTC
GCCCAACAGGGAGCGACCGTCCTCGCTGGAGATCTCAACTGCAAACATCCCACGTGGAAC
TCCAGATTGTCCAACGCCCCCGGCCGAACGCTTCGCGGCTTCGCCGACGCGTTCAATTTG
GAAGTGGATGGACCGCAGGAGCCAACGATCTACCCCACGAACAAGACCCCGGATGTCCTG
GACATCATCGTGATGAAGGATCTGACGATACCCTACCATCTCTACTCCCtctCAGAAcTA
TCGTCGGAtCACAATCCGGTCCTGCTGCAACTCGGAGAAGGATTCCCGACCCCGGACGCG
TCGCCCGTAAGGAAGATCGTCTCGTGGCCAGCCTTCACCGAACACCTTGCGCGGACCATG
GCCCCCATCACGCTGATCGACACCACCGACCAGCTGGACGATTCAGTGCagaGACTCACC
GGAACCGTACTGGACAGCCTCCAATACGCCACCAACGAGGTTCCCGTTCAAGACACCAGA
TCTTTCGTTCCCCGGGAGATCAAGGACTTAATACGAGAGAAGAACCGGATGAGAAGACGA
TGGCAACGTAGCCTCGACCCCAACCACAGGGCCGAATACAACCGCCTAACTCGACAAGTG
AAAcTCTCCATGGAAGAACTGAAATGTTCGCGTTGGGATGaAGTCGTTGAAcAGGCCTCC
GaAAGTCaAGGCGCCtTTTGGAAGACTGTGaAGaTCCTaAAGacAAAAAGATCCAACATG
CCGCCAATGCACgaCAACCGTGGTGGATTGGCCCTTACCATCGAGGACAAAGCGGAAGTT
TTCGCGGAAACCATCGAGCGACAGTGCAGTCCAAACTACGTGGACGTCAATGTGGACCAC
AtCCGACGtATCCACCGTAGCGtAgGACAGTTaCTCGaACGAGAtGACGGAAACGaaatC
GAACCGtGtACGttCGACGAAGTAAGGaCGGTACTGAAAGGTCAAAGTCCTAGGAAATCT
TCTGGCAACGACGGAGTCCCGACAAGAGCGCTGAAGAACTTCCCCAGGAAAGCGATAGCT
GCACTGTTGAACATCGTTAACGCGATGCTTCGACTACGGTACTTCCCCACAGCGTGGAAG
ACCGCAGACGTAATCGTCCTATTGAAAC
>isotig00053  gene=isogroup00005  length=1291  numContigs=2
tgatccctttatgagctccatcaattggaccaaagtattagaaaccctcgtaaagacttg
cccccctaatcatcaaTTGTAAATCTGTTACAGAAGCCGGCTTGGTGCTAGCCGTGCACT
CAGCGGAAATCCTCAGCTGCTTCtCCCACAATGGTTAGACGACCCACAAGGCCGGGCCAT
CTGGAGACCGCATAtTGGAATGCAAACGGACTCAGAACGCGGAAGGAGGAATTGATGGAA
TTCGCCGAACAGCACCAGCTCGACGTAATCCTCGTCAACGAAACCCATCTCCGCCCATGC
GACCGCTTgAATATTCCGAACTTCAGGATGTACCGGACCGATCGTCTCACCGGAAGAGGA
GGAGGAACCGCCATCTTCATCAAGACCTCGCTTGAACACCATGTAAATCCAACGCCGGAT
TTGCACTACATGGAAGTTACAAGCGTCACTATCCAGACCACCCACGGACCGTTGACGCTG
ATCTCCGCCTACAACAGGCCGGGACAAAGCGACCTGGACGACGATCTCACCAAGATCTTC
GCCCAACAGGGAGCGACCGTCCTCGCTGGAGATCTCAACTGCAAACATCCCACGTGGAAC
TCCAGATTGTCCAACGCCCCCGGCCGAACGCTTCGCGGCTTCGCCGACGCGTTCAATTTG
GAAGTGGATGGACCGCAGGAGCCAACGATCTACCCCACGAACAAGACCCCGGATGTCCTG
GACATCATCGTGATGAAGGATCTGACGATACCCTACCATCTCTACTCCCtctCAGAAcTA
TCGTCGGAtCACAATCCGGTCCTGCTGCAACTCGGAGAAGGATTCCCGACCCCGGACGCG
TCGCCCGTAAGGAAGATCGTCTCGTGGCCAGCCTTCACCGAACACCTTGCGCGGACCATG
GCCCCCATCACGCTGATCGACACCACCGACCAGCTGGACGATTCAGTGCagaGACTCACC
GGAACCGTACTGGACAGCCTCCAATACGCCACCAACGAGGTTCCCGTTCAAGACACCAGA
TCTTTCGTTCCCCGGGAGATCAAGGACTTAATACGAGAGAAGAACCGGATGAGAAGACGA
TGGCAGCGTAGCCTCGACCCCAACCACAGGGCCGAATACAACCGCCTAGCTCGACAAGTG
AAACTCTCCATGGAAGAACTGAAATGTTCGCGTTGGGACGAAGTCGTTGAACAGGCCTCC
GAAAGTCAAGGCGCCTTTTGGAAGACTGTGAAGATCCTAAAGACAAAAgATCCAACATGC
CGCCAATGCACGACAACCGTGGTGGATTGGC
>isotig00054  gene=isogroup00005  length=1022  numContigs=2
GCAACTCGGAGAGGGATTCCCGACCCTCTCGTGGCCAGCCTTCACCGAACACCTTGCGCG
GACCATGGCCCTCATCACACTgaTCGACACCACCgACCAGCTGGACGATTCAGTGCAGAG
ACTCACCGGAACCGTACTGGACAGCCtCCAATACGcCACCAACGAGGTTCCCGTTCAAGA
CACCAGATCTTTCGTTCCTCGGGAGATCAAGGACCTGATACGAGAGAAGAACCGGATGAG
AAGACGATGGCAGCGTATCcTCGACCCCAACCACAGGGCCGAATACAACCGCCTAGCTTG
ACAAGTGAAACTCTCCATGGAAGAACTGAAATGTTCGCGTTGGGACGAAGTCATTGAACA
GGCCTCCGAAAGTCAAGGCGCCTTTTGGAAGACTGTGAAGATCCTAAAGACAAAAAGATC
CAAtATGCCGCCAATGCACGACAACCGTGGTGGATTGGCCCTTACCATCGAGGACAAAGC
GGAAATTTTCGCGGAAACCATCGAGCGACAGTGCAGTCCAAACTACATGGACGTCAaTGT
GGACCACATCCGACGCATCCACCGTAGcGTAGGACAGTTACTCGAaCGAGATGACGGAAA
CGAAATCGAGCCGTGTACGTTCGACGAAGTAAGGACAGTACTGAAAGGTCaAAGTCCTAG
GAAATCTTCtGGCAACGACGGAGTCCCGACAAGAGCGCTGAAGAACTTCCCCAGGAAAGC
GATAGCTGCACTGTTGAACATCGTTAACGCGATGCTTCGACTACGGTACTTCCCCACAGC
GTGGAAGACCGCAGACGTAATCGTCCTATTGAAACCAGGACATTCACCTACCCTACCCGa
AAaTTACCGCCCTATAAGTTTGCTTTCTGTTTtAGGtAAAGCAGCGGAAAGGaTGGTAGT
CCGAAGATTGGCAGAGGAAGTGGACGAACGGAACGTCATCCCAGACGCTCAGTTCGGccc
AgTTTCGACCCAGACACGGCACCGTGCTACAGCTCCTGCGCCTAGTGGAGCACATCACCG
AG
>isotig00055  gene=isogroup00005  length=952  numContigs=6
GCTTTAGGGTCTTAAaaaTAATATACCAAACGATAGAATACGGTAAAAaTGAGGAACTGC
CCGAAATTTTGATTCTGCGGCACGCCTCTCTGCTCCGCGCGCCTTCTGTTGTCCGgGAAC
GCGTTAGAATTTATGAGTACGGGTATAGGGCTATATGCTATATACATTCGACTAAACATG
TGTAGCGAGCCAAGTCGTTCAAAACCGAGTGCTTCGTATGGCCCTCGACGCACCtTGGTT
TGTGAGaAACGACACCATCCATCGAGACCTCAACATCGAGACCATCAAGGACTTCATCCT
GAGGACAGCGATGAAGACATTCGAAGACGCCATGGATCATCCGAACCCGCTCGTAAAACA
AGCGGTGGACTATGATCCTTCCATTCCGAAGAGGTACCGAAGACCACGGACCATCCTGGT
CTGAAGTACCATCGAATATTGTGTTGCGCCAACAGAGGGTGAACTGAGTAGCTCTCATCA
CGTTGGCGCAAACAATTAGAATTCGACGTATCCGAAGAATGGACAACGTCATCCATCTTC
CGtGATGGGTTCCAAACTCCAGAGATGACTCCAGTTTACCCAGAATGGGTAACACACAGC
GTCGTGAGGCAATGCCAAGAAGGCAGGCACTCCGAAAAAGCGAAGATGTTCCATGTTCCA
AttAgaTTAGTTCAGCTGTACTCATTGTACATactATccAacTGTAaaTATGTAAATAAA
TAaTTTAAAaCTACACCGAcGCCTTCTTCTTCAACGCCaGCCGACCCGACGCCTTCTTTC
ACCCGGTAACATTATCAGCTTGCAGGAAAAACTTAAAGCGGTTCAACGGTTAGATtATGG
TGAATTGCTTAAAAaTATAGCAAATGATTTAGGTGTAGGCGTGAGTACGGTTGCAGAATG
GAGAAAAAAaaTTGCGAAAAACTTGAAAAATGGTGTAATGTTTTGTCATCGC
>isotig00056  gene=isogroup00005  length=935  numContigs=6
GCTTTAGGGTCTTAAaaaTAATATACCAAACGATAGAATACGGTAAAAaTGAGGAACTGC
CCGAAATTTTGATTCTGCGGCACGCCTCTCTGCTCCGCGCGCCTTCTGTTGTCCGgGAAC
GCGTTAGAATTTATGAGTACGGGTATAGGGCTATATGCTATATACATTCGACTAAACATG
TGTAGCGAGCCAAGTCGTTCAAAACCGAGTGCTTCGTATGGCCCTCGACGCACCtTGGTT
TGTGAGaAACGACACCATCCATCGAGACCTCAACATCGAGACCATCAAGGACTTCATCCT
GAGGACAGCGATGAAGACATTCGAAGACGCCATGGATCATCCGAACCCGCTCGTAAAACA
AGCGGTGGACTATGATCCTTCCATTCCGAAGAGGTACCGAAGACCACGGACCATCCTGGT
CTGAAGTACCATCGAATATTGTGTTGCGCCAACAGAGGGTGAACTGAGTAGCTCTCATCA
CGTTGGCGCAAACAATTAGAATTCGACGTATCCGAAGAATGGACAACGTCATCCATCTTC
CGtGATGGGTTCCAAACTCCAGAGATGACTCCAGTTTACCCAGAATGGGTAACACACAGC
GTCGTGAGGCAATGCCAAGAAGGCAGGCACTCCGAAAaaaCGAAGATGTTCCATGTTcCA
TgTtCcatttcaacaaacattccgagtTGAGCACTcgaagCGAATACTTCgaggtaTcag
aacttctttccTGATTgcGTCCAACAACGAATaaaGAACtttCAGCGAttttAATCGCTA
TTCCAGGATATTCCATCAACGTCTCCGATCTACcagcgattttaatcgctagttaaaaTc
gcagaacttaaaaacaaagtcGGCAGTCGGATGccggCGaaccaagTGGAcGccccGACC
ACCTCCAGGACCGCCACCATGGACACCACCATCAC
>isotig00057  gene=isogroup00005  length=875  numContigs=4
GCTTTAGGGTCTTAAaaaTAATATACCAAACGATAGAATACGGTAAAAaTGAGGAACTGC
CCGAAATTTTGATTCTGCGGCACGCCTCTCTGCTCCGCGCGCCTTCTGTTGTCCGgGAAC
GCGTTAGAATTTATGAGTACGGGTATAGGGCTATATGCTATATACATTCGACTAAACATG
TGTAGCGAGCCAAGTCGTTCAAAACCGAGTGCTTCGTATGGCCCTCGACGCACCtTGGTT
TGTGAGaAACGACACCATCCATCGAGACCTCAACATCGAGACCATCAAGGACTTCATCCT
GAGGACAGCGATGAAGACATTTGACGAcGCcAAGGATCATCCGAACCCGCTCGTAAAACA
AGCGGTGGACTATGATCCTTCCATTCCGAAgaggtaccGAaGaCCACgGACGgcccTGGC
cTgAAGTACCAtcgaaTATTGcTTTGCGCCAACAGAGGGTGAACTGAGTAGCTCTCAtCA
CGTTggcGCAAACAATATgAATTCGACGTATCCGAAGAATGGACAACGTCAACCATcTTC
cGTGATGGGAtTCgAttttCAAAGATGACTCCAGTTTACCCAGAATGGGTAACCCaCAGC
GtaGTGAGGCAATGCCAAGAaGGCAGGcACTCCGAAGAAAaCGAAGATGttCTATGGtTC
TACTAtTTGGAGtTTTagtaCCATGgAAGCGtAaCccAGGAAACCATCGTGCtTTTTGCA
TACGCGCCTATTATCGCAATGGTGATTCAATAGTAATCGCTCAACGTTTATATCGTGCAG
AATTTAATGTACGGAATGCACCAAAGGACATCGAATCCATTAGAAaaTGGATTCGAAAGT
TTGAAAaaTACTGGTTCAAGTGTACaaTTCACAAT
>isotig00058  gene=isogroup00005  length=815  numContigs=4
GCAACTCGGAGAGGGATTCCCGACCCTCTCGTGGCCAGCCTTCACCGAACACCTTGCGCG
GACCATGGCCCTCATCACACTgaTCGACACCACCgACCAGCTGGACGATTCAGTGCAGAG
ACTCACCGGAACCGTACTGGACAGCCtCCAATACGcCACCAACGAGGTTCCCGTTCAAGA
CACCAGATCTTTCGTTCCCCGGGAGATCAAGgACTtaATACGAGAGAAGAACCGGATGAG
AAGACGATGGCAGCGTAGcCTCGACCCCAACcACAGGgCCGAATACaaCCGCCTAGCtCG
ACAAGTGAAAcTCTCCATGGAAGAACTGAAATGTTCGCGTTGGGaCGaAGTCGTTGAAcA
GGCCTCCGaAAGTCaAGGCGCCtTTTGGAAGACTGTGaAGaTCCTaAAGacAAAAAGATC
CAACATGCCGCCAATGCACgaCAACCGTGGTGGATTGGCCCTTACCATCGAGGACAAAGC
GGAAGTTTTCGCGGAAACCATCGAGCGACAGTGCAGTCCAAACTACGTGGACGTCAATGT
GGACCACAtCCGACGtATCCACCGTAGCGtAgGACAGTTaCTCGaACGAGAtGACGGAAA
CGaaatCGAACCGtGtACGttCGACGAAGTAAGGaCGGTACTGAAAGGTCAAAGTCCTAG
GAAATCTTCTGGCAACGACGGAGTCCCGACAAGAGCGCTGAAGAACTTCCCCAGGAAAGC
GATAGCTGCACTGTTGAACATCGTTAACGCGATGCTTCGACTACGGTACTTCCCCACAGC
GTGGAAGACCGCAGACGTAATCGTCCTATTGAAAC
>isotig00059  gene=isogroup00005  length=813  numContigs=6
GCTTTAGGGTCTTAAaaaTAATATACCAAACGATAGAATACGGTAAAAaTGAGGAACTGC
CCGAAATTTTGATTCTGCGGCACGCCTCTCTGCTCCGCGCGCCTTCTGTTGTCCGgGAAC
GCGTTAGAATTTATGAGTACGGGTATAGGGCTATATGCTATATACATTCGACTAAACATG
TGTAGCGAGCCAAGTCGTTCAAAACCGAGTGCTTCGTATGGCCCTCGACGCACCtTGGTT
TGTGAGaAACGACACCATCCATCGAGACCTCAACATCGAGACCATCAAGGACTTCATCCT
GAGGACAGCGATGAAGACATTCGAAGACGCCATGGATCATCCGAACCCGCTCGTAAAACA
AGCGGTGGACTATGATCCTTCCATTCCGAAGAGGTACCGAAGACCACGGACCATCCTGGT
CTGAAGTACCATCGAATATTGTGTTGCGCCAACAGAGGGTGAACTGAGTAGCTCTCATCA
CGTTGGCGCAAACAATTAGAATTCGACGTATCCGAAGAATGGACAACGTCATCCATCTTC
CGtGATGGGTTCCAAACTCCAGAGATGACTCCAGTTTACCCAGAATGGGTAACACACAGC
GTCGTGAGGCAATGCCAAGAAGGCAGGCACTCCGAAAAAGCGAAGATGTTCCATGTTCCA
TTCTGCCGAGTCCTTGTTTtATTTGGAGTATGGTACGAACTGGACtgACCTTCTTCTATA
TCTTCTGTCTCCCGAAATATTCTTCTAATTGCCGCGATAGAAACTCCAGTTGCCATGGAT
ACTCGTTCTTGCACCTAATAAAACACAGTGCGT
>isotig00060  gene=isogroup00005  length=761  numContigs=6
GCTTTAGGGTCTTAAaaaTAATATACCAAACGATAGAATACGGTAAAAaTGAGGAACTGC
CCGAAATTTTGATTCTGCGGCACGCCTCTCTGCTCCGCGCGCCTTCTGTTGTCCGgGAAC
GCGTTAGAATTTATGAGTACGGGTATAGGGCTATATGCTATATACATTCGACTAAACATG
TGTAGCGAGCCAAGTCGTTCAAAACCGAGTGCTTCGTATGGCCCTCGACGCACCtTGGTT
TGTGAGaAACGACACCATCCATCGAGACCTCAACATCGAGACCATCAAGGACTTCATCCT
GAGGACAGCGATGAAGACATTCGAAGACGCCATGGATCATCCGAACCCGCTCGTAAAACA
AGCGGTGGACTATGATCCTTCCATTCCGAAGAGGTACCGAAGACCACGGACCATCCTGGT
CTGAAGTACCATCGAATATTGTGTTGCGCCAACAGAGGGTGAACTGAGTAGCTCTCATCA
CGTTGGCGCAAACAATTAGAATTCGACGTATCCGAAGAATGGACAACGTCATCCATCTTC
CGtGATGGGTTCCAAACTCCAGAGATGACTCCAGTTTACCCAGAATGGGTAACACACAGC
GTCGTGAGGCAATGCCAAGAAGGCAGGCACTCCGAAAaaaCGAAGATGTTCCATGTTcCG
TTCGCGTTAGTACGTCCAGGAGATGTATGGTGTTAGTAACGTTCGGCTTTTGTTGAACGC
CAAATTGCATGTAAATTTGGCCAAGCGGTCTTttATCATTA
>isotig00061  gene=isogroup00005  length=396  numContigs=3
GCTTTAGGGTCTTAAaaaTAATATACCAAACGATAGAATACGGTAAAAaTGAGGAACTGC
CCGAAATTTTGATTCTGCGGCACGCCTCTCTGCTCCGCGCGCCTTCTGTTGTCCGgGAAC
GCGTTAGAATTTATGAGTACGGGTATAGGGCTATATGCTATATACATTCGACTAAACATG
TGTAGCGAGCCAAGTCGTTCAAAACCGAGTGCTTCGTATGGCCCTCGACGCACCtTGGTT
TGTGAGaAACGACACCATCCATCGAGACCTCAAGGACTTCATCcTGAGGACAGCGATGAA
GAcaTTcGACGACGCCAAGGATCATCCGAACCCGCTCGTAaAaCAaGCGGTGGACTATGA
TCCTTCCATTCCGAAGAGGTACCGAAGACCACGGAC
>isotig00062  gene=isogroup00006  length=8024  numContigs=14
GTTTTAAAAAAAACTCCTATTTTTTttATATAAAAAAAGAAACTTATttATTGAGTCGTT
TTtCTTTGACTAGAAACGGAAAaTTTATCATtATTTCAATACAAATTTtATTGAACATAA
CTAATTAAATTAAAaaCTAAATTAAATAACCACCACCGGTCCCCAACTTtCTTTTTCCTT
ATtAACAATTCGAGTTAATTTTAAAAaTTAAAAaTTAAaTCGAAAATTtAATAAATTTTC
ATCCcCCccTaCAAAAAAATGGGATGTCaTTAAAAaaTTAATTAATTATTTtAATTAATT
AATTTttATTTtATTAAAaTGTTTCTTTtttGTAATACGAAACGTTAACaTTTTCAATTG
GCAAATTCCACCTAAAACTTCTTCCCATCCCATCTCCAACTCCTTCACACTCCGACAATT
TGCTCTTTCTCTCACATCGCCTACTCACGGACCAAAACGCGAATCCCATCGGGCATTGCA
TTAAAATTGGTTCAAATCTCAAATCAATTTTTGAAACATTCTTGGAACATTTTAGAAACA
TTGAAGAACATTTTCCCTTAATACCACCTTCTTTTAATTCAAAATATCCCTCAAACGGGC
ATAAATTTCCTTCATTTCCGATTAAGATCGGTTCTAATTCATCATCAGGTAAAAATCCTC
GTTCTTGTGGTCGATATTCACCATCGCACGGCTTCGTTATTTCAGGATCGGAACATTGAC
ACCGCTCTTCATCGTATAGTGTTCCGTTAGGACAAGCGAAAACTGATACTTTTACATCAA
TACTTGATGATGTTATGCATTGATAAAACAAATCGCAATATTTAGGGTGGCGTTTAAAGG
CGGTAGGACAAATTAAAAGAATTTGAGAACCGGTTAAGTTTGAAATAGGACAAGTTACGT
TTTGAGAAGGATTTTCTGTTATCATTTCAGTTGTTGATTCAGTACTACTAAATTCAGTTG
ATGTACTTAATACGGTGGTTGGATTGGATTCGGTTTGAGTAATTAAAGTCGAGGATGAAA
CTGATTCAGTACTACTAAATTCAGTTGATTCGGTTTGAGTAATTAAAGTCGAGGATGTAA
CAGATTCAGTGCTACTGATAGGGTTTGTAGGTTGCGTTGATAATTCAGTATTTTTCCCAC
ATCTTCCACTAACTTCATTTGGATAATTACAAATAATTTTGTTTTCaTCCCAAACGGTAC
CTTCCGGACACGTCATAACCGATTCAATATTATTGGCACATCTATAAAACTTCTTACAAT
CATTTTCATCAGCTCTATAATCTTCTGTACAATATTTTCCAGTTGTAATTTGTTGGGTAC
TTGTGTTCTCTCCATATTGAGTCGTAGTTTCGGTTGTAATTGTGCTGGAACTTTCTGTGG
TTATCaCTTGAGTTGTGCTAATAGGTgCGCTCGTTGtttgggTTGTGCTCATAATTTGAG
TTGTACTATCTGTGATATAACTTGTCGTcGATTCCGTAGTAGGCATTGATGTTATTGAAC
TTGTAAATTTTTCAGTTGTCATTGTTGGATTTGATTCTGAAGTTGAACAATTTCCATAAT
TGCAAGTTAATATGTTTTGATCCCACACTAATCCACTGGGGCATTCGAAACTGTACTCAA
TCCCATTACTACAACGAATGTATTTATGACAATTGTTCAAATCTGGTTTAAAATCCCCGT
GGGCTGAAGCGGAGCAATTTTTATTAGGCTCCTTAATTTCTTCTTTTGTGGTTGTATTGT
AACAAGGTGGGAGcACGGTGGTTGCAGTAGTATTGGGTGCTTTTGTGGTACTTTCTGTTT
TTtCGCTaGTTACTTCATACATTGTTGTAGTCATTGGTGTAATGACGGGTGAgGTTGTTG
TGTAAGTTGGACCTCCTTCGGGATTAGATCCGCATTTTCCTTTTACAGCGGAAGGATAAT
TGCATGTGACAGCATCTTGGTCCCAAACGGTTCCTTCTGGGCAAGTGAAAAGGTTATCGA
TTCCGTTGGAGCATTTATAAAATTTTTTGCAATCACTTTCATGGCTTCTAAATGCTCCGG
TTGAACAACCATTTTGTACGGTAGATCCACTATTCTCTTCTTGGCCGGGTAATCCTCCAT
TTCCACCTTGTCCAGGAGATCCTGGAGTTCCTGGTGACCCGCCATTTCCACCTTGCCCTC
CATTTCCACCTTGTCCAGGAGATCCTGGAGTTCCTGGTAATCCACCATTCCCGGCTTCAC
CTCCATTTCCACCTTCTCCAGGTGATCCTGGAGTACCTggaGTTCCTGGTGATCCACCAT
TTCCACCTTGACCTCCATTTCCACCTTGTCCAGGAGATcCTGGAGTAcCTgGtGTTCCTG
GTGATCcGCCATTTCCACCTTGACCTCCATTTCCACTTTCTCCAGGTGATCCTGGAGTAC
CTGGTGTTCCTGGTAATCCACCATTTCCACCTTGACCTCCATTTCCACCTTGTCCAGGAG
AACCTGGAGTTCCTGGTAATCCACCATTTCCATTTTGCCCTGGAGTTCCAAGTTGACCCA
CACCATTGGCGTTTGTGTTGCAATCaTTTCTATTTGCGGCATTGGGATAaTTGCACGTGC
TCAAGtTaCTATCCCAAACTGTTCCAGGTCCGCAGTTATATGGgTAtTGAGTATAaCCtC
CGTTTCCGTTCggaACACaTCTGTAGAAtTTCATACAATCTTCGTTATCACCCAAATATC
CTTCTTGGGTACACGTTTTTCCAACAGGTGTtGGAGTTGGTGGTCCAGATGGaGATGGTG
TTGATGTACTTGGCTGTTGATTTTCTCCTGGGGTACCTGATTGACCTGGGCTCCCTGGTG
TACCAtCGCTTCCACTTTGCCCtGGGCTGCCAGGTGTGCCTGGAGTTCCTGGTGTACCAC
CGCTTCCATTTTGACCTGGGCTTCCTGGTGTACCACCACTGCCACTTTGCCCTGGAGTGC
CTGGTTGGCCtGGAGTTCCTGGTGTACCACCATTTCCAGCTTGCCCAGGGGTGCCAGGgG
ATCCTGGAGTGCCAGGTGTGCCTGGTTGACCTGGAGTGCCTGGCGTACCACCGTTTCCAa
CTTGCCCAGGGGTGCCAGGGGATCCTGGAACGCCAGGTGAGCCTGGTTGACCTGGAGTTC
CTGGTGTACCACCGCTTCCAGCTTGCCCTGGAGTGCTCGGCTGACCTaCATTCCCTGATC
CATTACTTCCACTTTCTGGTGTTTGATTTCCACCACTATTTGTCGTACAATCTTGTCGAT
TCGCAGCGTTTGGAtAATTACatGTGCTCAAGTTGGTGtCCCaAACAGtTCCAGGAGCGC
AATTATAAGAATACTGGACATATCCACCACTTCCGTTGTCTACACATCGATAAAATTTCA
TGCAATCATCTGTGTCGCCCATGTATCCCTCTTGGGTGCACgTCTTTCCAAtTGGCGTTg
GCGtTGGTGGACCAGAtGGaGATGGTGTTGAtGTACtTGATTGTTGAtTATCTCCTGGTG
TACtAGCAGTTCCCCCTTGTCCTGGaGTGCCTGGCTGtcCcTGGACTCCCTGGTGTACcT
CCGCTTCCAGCTTGCCCAGGAGTGCCAGGTGtGCCtGGTTTTCCTGGGGTaCCtCCACtA
CCAtTTTGCCCTGGAGTGCCGGGTGTGCCTGGTTGGCCAGGAGTTCCTGGTTGACCTGGC
GTTCCAGGTGTACCACCGCTTCCACTTTGCCCtGGAGTaCCTGGTTGACCtGGGCTTCCT
GGGGTACCTCCACTACCACTTtGCCctGGAGTGCCAGGTGTgCcTGgTTGGCCTGGGGTT
CCTGAGtTACCACCGTTTCCACTCTGACCtGGAGTGCCAGGTGTTCCCGGTTGACtTGGA
GTTcCAGGTTGACCGGTACTTCCTGTTCCACTACTTCCACTTTCTAGTGTTTGATTTCCA
CCAATATTTGTCTTGCAATCATGTCTATTCGCGGCGTTTGGATAATTACATGTGCTCAAA
TTGGTATCCCAAACAGTTCCGGGAGCACAATTATAAGAATATTGGACATATCCACCAtTT
CCATTATCCACGCATCGaTaAAACTTCaTACaATCGTCAGAGTCTCCCaAAtATCCTTCT
TGGTTACaCGtTTTTCCaACagGtGTTGGaGTTGGTGGTCCAGTTGGAGATGGTGTTGAT
GTaCTTGGTTGTtGATTTtCTCCTGGAaTGCCAGAATTTCCCCCTTGTCcTGGAGTGCCT
GGCTGACCTGGACTCCCTGGTGTACCACCACTTCCAGCTTGCCCAGGAGTGCCTGGTGTA
CCTCCACTACCACTTTGTCCTGGAGTGcCAGGTGTGCCTGGtTGACCTGGAGtTCCTGGT
GtACCACCActGCCACTTTGTCCTGGGGTTCCAGGTGTGcCTGGTTGGCCTTgACTTCCC
GGTGTACCACCACTTCCGTTTTGTCCGGGAGTGCCAGGTGTGCCTGGTTGACCTGAGCTT
CCTGGTGTACCACCGCTTCCACTCTGCCCTGGAGTTCCAGGTTGATCTACACTACCTGAT
CCACTACTTCCACTTTCTGGTGtTTGATTTCCACCAATATTTGTTTTGCaATCATGTCGA
TTCGCGGCGTTTGGGTAATTACATGTGCTTAAGTTGGTATCCCAAACAGTTCCGGGAGCA
CAATTATAAGAATATTGGACATATCCCCCATTACCATTGTTCACGCATCGATAAAATTTC
ATACAATCTTCAGAATCTGCCAAATATCCTTCTTGGGTGCACGTTTTTCCAACTGGAGTT
GGTGACGGTGGACcAGATGGAGATGGTGTTGATGTATTTGGTTGTTGATTTTCTCCTGGA
GTGCCTGACTGACTTGGACTCCCTGGTGTACCACCGCTTCCATTTTGCCCTGGGGTGCCA
CCACTTCCACCtTgCCCAGGAGTGCCAGGTGTGcCTGGTTGGCCtGGAGTTCCTGGTGTA
CCACCATTGCCACCTtGCCCAgGAGTGCCAGGTGTGCCTGGAGTTCCTGGTGTACCACCG
CTTCCATTTTGACCTGGGCTTCCTGGTGTACCATCACTGCCACTTTGCCCTGGAGTGCCA
GGTGTGCCTGGAGTTCCTGGTATACCACCGCTTCCATTTTGACCtGGGCTTCCATCACTG
CCACTTTGCCCTGGAGtGCCAGGTGTGCCTGGTTGGCCTGGAGTTCCTGGTGCACCTCCG
CTTCcatTTTGcCCTGGaATGCCAGGTGTGCCCGGTTGACCTACACCTTCTGaTCCACCA
CTTCCACTTTCTGCTGtTTGATTTCCACCAGCAtTTGTCTTGCAATCTTGTCGATTCGCT
GCGTTTGGATAATTACATGTGCTTAAGTTAGTATCCCAAACAGTTCCCGGaGCACaATTA
TAAGAATATTGGACATATCCACCaTTGCCATTGTTGACGCATCGATAAAaTTTCATaCAA
TCTTCAGAATCTCCCAtATATCCTTCTTGGGTGCACGTTTTTCCAACTGGAGTTGGCGAT
GTTGGATCTGTTGGAGATGGTGTTGATGTATTTGGTTGTTGAGTTTCTCCTgGGGTGCCA
GaAGtTcCCCCTTGTCCTGGAGTGCCTGGTTGACCTGGACTCCCTGGGGTACCACCGCTT
CCATTTTGCCCTGGGGTGCCACCACTTCCACCTTGCCCAGGTGTGCCTGGTTGGCCtGGA
GTTcCCGGGGTGCCACCACTTCCACCTTGCCCAGGAGTGCCAGGTGTGCCTGGTTGGCCT
GGAGTTCCCGGTGTGCCACCACTGCCACCTTGTCCAGGAGTGCCTGGAGTTCCTGGTGTA
CCTCCGTTTCCATTTTGTCCTGGTGTGCCTGGTTGACCTGGGGTTCCTgGTGTACCACCG
CTTCCGCCTTGGCCGGGAGTGCtAGGTGTGCCTGGAGTTCCTGGTTGACCCGGATTTCCA
CCTTGCCCTCCATTACCACCTTCCCCTCCGTTTCCACCATCTCCTCCATTCCCACCCTGC
CCAGGACTTCCCGGATCTCCTCCACCACCCGTTGAACCAGCACTTCCAGGAGTGGCTGAG
CTTTCTCCATTCGAATTTATTTTACAATCTTTGCGGTTAGCTGCTCCTGGATAATTACAA
GTGCTTAGGTTAGTATCCCAAATGGTTCCAGGTGCGCAACTATATGGATATTGGGCATAT
CCACCACTGCCATTGTCCACACATCGATAGAATTTCGTACAGTCATCGCTGTCAGCCAAA
TATCCTTCATTGGTGCATACCTTTCCTACTGGTGTTGGTGTTACTGTAGTGGTGCTTGAT
TCGGTTGAAGTAGGTGTATTCGGAATGCTTGGATTTTCTGAGGAACTCGGACTTCCTGGA
GAACCTGGGTTTCCGGGTGTTCCGGCACTGCCAGGTGTTCCTGGGCTTCCGGGTGTTCCT
GGACTACCGGGTGTTCCTACAGTTCCAGGTGTTCCTGGACTTCCGGGcGTTCCTGGACTT
CCGGGTGTTcCTGGaCTTCCGGGTGTTGCTGGGCTTCCgGGTGTTGCTGGGCTTCCAGGT
GTTcCTGtGCTTCCAGGTGTTGCTGGGCtTCCAGGTGTTCCTGCGTTTCCAGGTGTTCCT
GGACTTCCTGAAGAACCTGGGCCTCCTGGTGTTCCGGGAGTACCTCCCGATGAGTCTGTT
TCACCTCCTCCTCCACTTTGACTAACTTTACAGCCACTTCGATTTGCAGCATTTGGATAG
TTACAAGTGCTTAAATTAATATCCCATATGGTTCCTGGGgCGCAGGTATAaGAaTATTGA
GtgTAaCCTCCACTTccAtTATcCACACATCTGTAGAAtTTTATGCAAtCTTCAtCATCA
GCTAAATAACCATCTTGCTTGCAAGTATTTCCAATTGGGGTTGGTGTTACAGGTGGACCT
GTTGGGGATGGACTCGGAGTTCCAGAAGAACTTGGTGTGCTCGGTGTACTAGaAtTTTCT
GTTATATGACTTGAAGATTCTGTAtTAGCTGGTGTTCCTGCACTTCCTgGACTTCCCGGT
GTTCCTGGTTGTCcTGGAAGTCCAGGCGTTCCTGGACTTCCCGGTGTTCCCGACTGTCCT
GGATATCCAGGCGTTCCTGCACTTCCTGGAGTTCCTGGACTTCCCGGTGTTCCAGGTGTT
CCCGACTGTCCTGGATATCCAGGTGTTCCTGCACTTCCcGGTGTTCCTGATTGTCCTGGA
AGTCCAGACGTTCCTGGACTTCCCGGTGTTCCAGGTGTTCCCGACTGTCCTGGATATCCA
GGCGTTCCTGCACTTCCTGGAGTTCCTGGACTTCCCGGTGTTCCAGGTGTTCCCGACTGT
CCTGGATATCCAGGTGTTCCTGTACTTCCTGGTGTTGCCGATTGACTTTGTTCAGAACTA
CTTTGAGTTCCTGAAGTTCCTTCTCCATTAACATTAGATTTACAATCCTTGCGATTCGCA
GATCCAGGATAATTACATGTGCTTAGGTTAATATCCCAAACAGTTCCAGGTGCGCAGGAG
TAAGAATATTGAATATAACCTCCATTTCCATTATCTACGCATCTATAGAATCTCATGCAG
TTTTCATTGTCCGCTAAATATCCTTCTTGAGAaCATTTATTCCCAACTGGAGTAGGAGTT
GTTGATGcTCCTTGACtTCCAGCACCTCCTGCCCCCCcAGATCCTCCTTGACCATTTTGA
CCAGGACTTCCATCTGATCCCCCAGCACCCccTTGACCACCTTGTCCGCCAGTTCCACCC
GAACCACTTTGTCCTGGTGCACCAGATTGTCCAGGGTTTCCGCCAGCTCCCCCAGACCCT
CCTTGACCACCCGAACCACCACTTCCTCCTGCTCCTCCAGAAGCTCCTTGACCCCCAGAT
CCACCCGAACCACTTTGTCCTGGTTTTCCAGGATTTCCACCAGTTCCTCCAGCACCTCCT
TGACCACCcGAACcACTaCTTCCCCCTGCTCCTCCTTGTCCTGGTGCTCCAGGTTGTCCA
GGCCTTCCACCCCCTCCTCCTCCTGCACCTCCTTGACCCCCAGCACCACTTTGTCCTGGT
TTTCCAGGTTGTCCAGGATTTCCACCAGTTCCTCCAGCTCCTCC
>isotig00063  gene=isogroup00006  length=7979  numContigs=14
GTTTTAAAAAAAACTCCTATTTTTTttATATAAAAAAAGAAACTTATttATTGAGTCGTT
TTtCTTTGACTAGAAACGGAAAaTTTATCATtATTTCAATACAAATTTtATTGAACATAA
CTAATTAAATTAAAaaCTAAATTAAATAACCACCACCGGTCCCCAACTTtCTTTTTCCTT
ATtAACAATTCGAGTTAATTTTAAAAaTTAAAAaTTAAaTCGAAAATTtAATAAATTTTC
ATCCcCCccTaCAAAAAAATGGGATGTCaTTAAAAaaTTAATTAATTATTTtAATTAATT
AATTTttATTTtATTAAAaTGTTTCTTTtttGTAATACGAAACGTTAACaTTTTCAATTG
GCAAATTCCACCTAAAACTTCTTCCCATCCCATCTCCAACTCCTTCACACTCCGACAATT
TGCTCTTTCTCTCACATCGCCTACTCACGGACCAAAACGCGAATCCCATCGGGCATTGCA
TTAAAATTGGTTCAAATCTCAAATCAATTTTTGAAACATTCTTGGAACATTTTAGAAACA
TTGAAGAACATTTTCCCTTAATACCACCTTCTTTTAATTCAAAATATCCCTCAAACGGGC
ATAAATTTCCTTCATTTCCGATTAAGATCGGTTCTAATTCATCATCAGGTAAAAATCCTC
GTTCTTGTGGTCGATATTCACCATCGCACGGCTTCGTTATTTCAGGATCGGAACATTGAC
ACCGCTCTTCATCGTATAGTGTTCCGTTAGGACAAGCGAAAACTGATACTTTTACATCAA
TACTTGATGATGTTATGCATTGATAAAACAAATCGCAATATTTAGGGTGGCGTTTAAAGG
CGGTAGGACAAATTAAAAGAATTTGAGAACCGGTTAAGTTTGAAATAGGACAAGTTACGT
TTTGAGAAGGATTTTCTGTTATCATTTCAGTTGTTGATTCAGTACTACTAAATTCAGTTG
ATGTACTTAATACGGTGGTTGGATTGGATTCGGTTTGAGTAATTAAAGTCGAGGATGAAA
CTGATTCAGTACTACTAAATTCAGTTGATTCGGTTTGAGTAATTAAAGTCGAGGATGTAA
CAGATTCAGTGCTACTGATAGGGTTTGTAGGTTGCGTTGATAATTCAGTATTTTTCCCAC
ATCTTCCACTAACTTCATTTGGATAATTACAAATAATTTTGTTTTCaTCCCAAACGGTAC
CTTCCGGACACGTCATAACCGATTCAATATTATTGGCACATCTATAAAACTTCTTACAAT
CATTTTCATCAGCTCTATAATCTTCTGTACAATATTTTCCAGTTGTAATTTGTTGGGTAC
TTGTGTTCTCTCCATATTGAGTCGTAGTTTCGGTTGTAATTGTGCTGGAACTTTCTGTGG
TTATCaCTTGAGTTGTGCTAATAGGTgCGCTCGTTGtttgggTTGTGCTCATAATTTGAG
TTGTACTATCTGTGATATAACTTGTCGTcGATTCCGTAGTAGGCATTGATGTTATTGAAC
TTGTAAATTTTTCAGTTGTCATTGTTGGATTTGATTCTGAAGTTGAACAATTTCCATAAT
TGCAAGTTAATATGTTTTGATCCCACACTAATCCACTGGGGCATTCGAAACTGTACTCAA
TCCCATTACTACAACGAATGTATTTATGACAATTGTTCAAATCTGGTTTAAAATCCCCGT
GGGCTGAAGCGGAGCAATTTTTATTAGGCTCCTTAATTTCTTCTTTTGTGGTTGTATTGT
AACAAGGTGGGAGcACGGTGGTTGCAGTAGTATTGGGTGCTTTTGTGGTACTTTCTGTTT
TTtCGCTaGTTACTTCATACATTGTTGTAGTCATTGGTGTAATGACGGGTGAgGTTGTTG
TGTAAGTTGGACCTCCTTCGGGATTAGATCCGCATTTTCCTTTTACAGCGGAAGGATAAT
TGCATGTGACAGCATCTTGGTCCCAAACGGTTCCTTCTGGGCAAGTGAAAAGGTTATCGA
TTCCGTTGGAGCATTTATAAAATTTTTTGCAATCACTTTCATGGCTTCTAAATGCTCCGG
TTGAACAACCATTTTGTACGGTAGATCCACTATTCTCTTCTTGGCCGGGTAATCCTCCAT
TTCCACCTTGTCCAGGAGATCCTGGAGTTCCTGGTGACCCGCCATTTCCACCTTGCCCTC
CATTTCCACCTTGTCCAGGAGATCCTGGAGTTCCTGGTAATCCACCATTCCCGGCTTCAC
CTCCATTTCCACCTTCTCCAGGTGATCCTGGAGTACCTggaGTTCCTGGTGATCCACCAT
TTCCACCTTGACCTCCATTTCCACCTTGTCCAGGAGATcCTGGAGTAcCTgGtGTTCCTG
GTGATCcGCCATTTCCACCTTGACCTCCATTTCCACTTTCTCCAGGTGATCCTGGAGTAC
CTGGTGTTCCTGGTAATCCACCATTTCCACCTTGACCTCCATTTCCACCTTGTCCAGGAG
AACCTGGAGTTCCTGGTAATCCACCATTTCCATTTTGCCCTGGAGTTCCAAGTTGACCCA
CACCATTGGCGTTTGTGTTGCAATCaTTTCTATTTGCGGCATTGGGATAaTTGCACGTGC
TCAAGtTaCTATCCCAAACTGTTCCAGGTCCGCAGTTATATGGgTAtTGAGTATAaCCtC
CGTTTCCGTTCggaACACaTCTGTAGAAtTTCATACAATCTTCGTTATCACCCAAATATC
CTTCTTGGGTACACGTTTTTCCAACAGGTGTtGGAGTTGGTGGTCCAGATGGaGATGGTG
TTGATGTACTTGGCTGTTGATTTTCTCCTGGGGTACCTGATTGACCTGGGCTCCCTGGTG
TACCAtCGCTTCCGGCTTGCCCAGGAGTGCCAGGTGTTCCTGGTTGGCCTGGAGTTCCTG
GTGTACCACCATTGCCACCTTGCCCTGGAGTGCCTGGCGTACCACCGTTTCCACCTTGCC
CAGGGGTGCCAGGgGATCCTGGAGTGCCAGGTGTGCCTGGTTGACCTGGAGTGCCTGGCG
TACCACCGTTTCCAaCTTGCCCAGGGGTGCCAGGGGATCCTGGAACGCCAGGTGAGCCTG
GTTGACCTGGAGTTCCTGGTGTACCACCGCTTCCAGCTTGCCCTGGAGTGCTCGGCTGAC
CTaCATTCCCTGATCCATTACTTCCACTTTCTGGTGTTTGATTTCCACCACTATTTGTCG
TACAATCTTGTCGATTCGCAGCGTTTGGAtAATTACatGTGCTCAAGTTGGTGtCCCaAA
CAGtTCCAGGAGCGCAATTATAAGAATACTGGACATATCCACCACTTCCGTTGTCTACAC
ATCGATAAAATTTCATGCAATCATCTGTGTCGCCCATGTATCCCTCTTGGGTGCACgTCT
TTCCAAtTGGCGTTgGCGtTGGTGGACCAGAtGGaGATGGTGTTGAtGTACtTGATTGTT
GAtTATCTCCTGGTGTACtAGCAGTTCCCCCTTGTCCTGGaGTGCCTGGCTGtcCcTGGA
CTCCCTGGTGTACcTCCGCTTCCAGCTTGCCCAGGAGTGCCAGGTGtGCCtGGTTTTCCT
GGGGTaCCtCCACtACCAtTTTGCCCTGGAGTGCCGGGTGTGCCTGGTTGGCCAGGAGTT
CCTGGTTGACCTGGCGTTCCAGGTGTACCACCGCTTCCACTTTGCCCtGGAGTaCCTGGT
TGACCtGGGCTTCCTGGGGTACCTCCACTACCACTTtGCCctGGAGTGCCAGGTGTgCcT
GgTTGGCCTGGGGTTCCTGAGtTACCACCGTTTCCACTCTGACCtGGAGTGCCAGGTGTT
CCCGGTTGACtTGGAGTTcCAGGTTGACCGGTACTTCCTGTTCCACTACTTCCACTTTCT
AGTGTTTGATTTCCACCAATATTTGTCTTGCAATCATGTCTATTCGCGGCGTTTGGATAA
TTACATGTGCTCAAATTGGTATCCCAAACAGTTCCGGGAGCACAATTATAAGAATATTGG
ACATATCCACCAtTTCCATTATCCACGCATCGaTaAAACTTCaTACaATCGTCAGAGTCT
CCCaAAtATCCTTCTTGGTTACaCGtTTTTCCaACagGtGTTGGaGTTGGTGGTCCAGTT
GGAGATGGTGTTGATGTaCTTGGTTGTtGATTTtCTCCTGGAaTGCCAGAATTTCCCCCT
TGTCcTGGAGTGCCTGGCTGACCTGGACTCCCTGGTGTACCACCACTTCCAGCTTGCCCA
GGAGTGCCTGGTGTACCTCCACTACCACTTTGTCCTGGAGTGcCAGGTGTGCCTGGtTGA
CCTGGAGtTCCTGGTGtACCACCActGCCACTTTGTCCTGGGGTTCCAGGTGTGcCTGGT
TGGCCTTgACTTCCCGGTGTACCACCACTTCCGTTTTGTCCGGGAGTGCCAGGTGTGCCT
GGTTGACCTGAGCTTCCTGGTGTACCACCGCTTCCACTCTGCCCTGGAGTTCCAGGTTGA
TCTACACTACCTGATCCACTACTTCCACTTTCTGGTGtTTGATTTCCACCAATATTTGTT
TTGCaATCATGTCGATTCGCGGCGTTTGGGTAATTACATGTGCTTAAGTTGGTATCCCAA
ACAGTTCCGGGAGCACAATTATAAGAATATTGGACATATCCCCCATTACCATTGTTCACG
CATCGATAAAATTTCATACAATCTTCAGAATCTGCCAAATATCCTTCTTGGGTGCACGTT
TTTCCAACTGGAGTTGGTGACGGTGGACcAGATGGAGATGGTGTTGATGTATTTGGTTGT
TGATTTTCTCCTGGAGTGCCTGACTGACTTGGACTCCCTGGTGTACCACCGCTTCCATTT
TGCCCTGGGGTGCCACCACTTCCACCtTgCCCAGGAGTGCCAGGTGTGcCTGGTTGGCCt
GGAGTTCCTGGTGTACCACCATTGCCACCTtGCCCAgGAGTGCCAGGTGTGCCTGGAGTT
CCTGGTGTACCACCGCTTCCATTTTGACCTGGGCTTCCTGGTGTACCATCACTGCCACTT
TGCCCTGGAGTGCCAGGTGTGCCTGGAGTTCCTGGTATACCACCGCTTCCATTTTGACCt
GGGCTTCCATCACTGCCACTTTGCCCTGGAGtGCCAGGTGTGCCTGGTTGGCCTGGAGTT
CCTGGTGCACCTCCGCTTCcatTTTGcCCTGGaATGCCAGGTGTGCCCGGTTGACCTACA
CCTTCTGaTCCACCACTTCCACTTTCTGCTGtTTGATTTCCACCAGCAtTTGTCTTGCAA
TCTTGTCGATTCGCTGCGTTTGGATAATTACATGTGCTTAAGTTAGTATCCCAAACAGTT
CCCGGaGCACaATTATAAGAATATTGGACATATCCACCaTTGCCATTGTTGACGCATCGA
TAAAaTTTCATaCAATCTTCAGAATCTCCCAtATATCCTTCTTGGGTGCACGTTTTTCCA
ACTGGAGTTGGCGATGTTGGATCTGTTGGAGATGGTGTTGATGTATTTGGTTGTTGAGTT
TCTCCTgGGGTGCCAGaAGtTcCCCCTTGTCCTGGAGTGCCTGGTTGACCTGGACTCCCT
GGGGTACCACCGCTTCCATTTTGCCCTGGGGTGCCACCACTTCCACCTTGCCCAGGTGTG
CCTGGTTGGCCtGGAGTTcCCGGGGTGCCACCACTTCCACCTTGCCCAGGAGTGCCAGGT
GTGCCTGGTTGGCCTGGAGTTCCCGGTGTGCCACCACTGCCACCTTGTCCAGGAGTGCCT
GGAGTTCCTGGTGTACCTCCGTTTCCATTTTGTCCTGGTGTGCCTGGTTGACCTGGGGTT
CCTgGTGTACCACCGCTTCCGCCTTGGCCGGGAGTGCtAGGTGTGCCTGGAGTTCCTGGT
TGACCCGGATTTCCACCTTGCCCTCCATTACCACCTTCCCCTCCGTTTCCACCATCTCCT
CCATTCCCACCCTGCCCAGGACTTCCCGGATCTCCTCCACCACCCGTTGAACCAGCACTT
CCAGGAGTGGCTGAGCTTTCTCCATTCGAATTTATTTTACAATCTTTGCGGTTAGCTGCT
CCTGGATAATTACAAGTGCTTAGGTTAGTATCCCAAATGGTTCCAGGTGCGCAACTATAT
GGATATTGGGCATATCCACCACTGCCATTGTCCACACATCGATAGAATTTCGTACAGTCA
TCGCTGTCAGCCAAATATCCTTCATTGGTGCATACCTTTCCTACTGGTGTTGGTGTTACT
GTAGTGGTGCTTGATTCGGTTGAAGTAGGTGTATTCGGAATGCTTGGATTTTCTGAGGAA
CTCGGACTTCCTGGAGAACCTGGGTTTCCGGGTGTTCCGGCACTGCCAGGTGTTCCTGGG
CTTCCGGGTGTTCCTGGACTACCGGGTGTTCCTACAGTTCCAGGTGTTCCTGGACTTCCG
GGcGTTCCTGGACTTCCGGGTGTTcCTGGaCTTCCGGGTGTTGCTGGGCTTCCgGGTGTT
GCTGGGCTTCCAGGTGTTcCTGtGCTTCCAGGTGTTGCTGGGCtTCCAGGTGTTCCTGCG
TTTCCAGGTGTTCCTGGACTTCCTGAAGAACCTGGGCCTCCTGGTGTTCCGGGAGTACCT
CCCGATGAGTCTGTTTCACCTCCTCCTCCACTTTGACTAACTTTACAGCCACTTCGATTT
GCAGCATTTGGATAGTTACAAGTGCTTAAATTAATATCCCATATGGTTCCTGGGgCGCAG
GTATAaGAaTATTGAGtgTAaCCTCCACTTccAtTATcCACACATCTGTAGAAtTTTATG
CAAtCTTCAtCATCAGCTAAATAACCATCTTGCTTGCAAGTATTTCCAATTGGGGTTGGT
GTTACAGGTGGACCTGTTGGGGATGGACTCGGAGTTCCAGAAGAACTTGGTGTGCTCGGT
GTACTAGaAtTTTCTGTTATATGACTTGAAGATTCTGTAtTAGCTGGTGTTCCTGCACTT
CCTgGACTTCCCGGTGTTCCTGGTTGTCcTGGAAGTCCAGGCGTTCCTGGACTTCCCGGT
GTTCCCGACTGTCCTGGATATCCAGGCGTTCCTGCACTTCCTGGAGTTCCTGGACTTCCC
GGTGTTCCAGGTGTTCCCGACTGTCCTGGATATCCAGGTGTTCCTGCACTTCCcGGTGTT
CCTGATTGTCCTGGAAGTCCAGACGTTCCTGGACTTCCCGGTGTTCCAGGTGTTCCCGAC
TGTCCTGGATATCCAGGCGTTCCTGCACTTCCTGGAGTTCCTGGACTTCCCGGTGTTCCA
GGTGTTCCCGACTGTCCTGGATATCCAGGTGTTCCTGTACTTCCTGGTGTTGCCGATTGA
CTTTGTTCAGAACTACTTTGAGTTCCTGAAGTTCCTTCTCCATTAACATTAGATTTACAA
TCCTTGCGATTCGCAGATCCAGGATAATTACATGTGCTTAGGTTAATATCCCAAACAGTT
CCAGGTGCGCAGGAGTAAGAATATTGAATATAACCTCCATTTCCATTATCTACGCATCTA
TAGAATCTCATGCAGTTTTCATTGTCCGCTAAATATCCTTCTTGAGAaCATTTATTCCCA
ACTGGAGTAGGAGTTGTTGATGcTCCTTGACtTCCAGCACCTCCTGCCCCCCcAGATCCT
CCTTGACCATTTTGACCAGGACTTCCATCTGATCCCCCAGCACCCccTTGACCACCTTGT
CCGCCAGTTCCACCCGAACCACTTTGTCCTGGTGCACCAGATTGTCCAGGGTTTCCGCCA
GCTCCCCCAGACCCTCCTTGACCACCCGAACCACCACTTCCTCCTGCTCCTCCAGAAGCT
CCTTGACCCCCAGATCCACCCGAACCACTTTGTCCTGGTTTTCCAGGATTTCCACCAGTT
CCTCCAGCACCTCCTTGACCACCcGAACcACTaCTTCCCCCTGCTCCTCCTTGTCCTGGT
GCTCCAGGTTGTCCAGGCCTTCCACCCCCTCCTCCTCCTGCACCTCCTTGACCCCCAGCA
CCACTTTGTCCTGGTTTTCCAGGTTGTCCAGGATTTCCACCAGTTCCTCCAGCTCCTCC
>isotig00064  gene=isogroup00006  length=7997  numContigs=14
GTTTTAAAAAAAACTCCTATTTTTTttATATAAAAAAAGAAACTTATttATTGAGTCGTT
TTtCTTTGACTAGAAACGGAAAaTTTATCATtATTTCAATACAAATTTtATTGAACATAA
CTAATTAAATTAAAaaCTAAATTAAATAACCACCACCGGTCCCCAACTTtCTTTTTCCTT
ATtAACAATTCGAGTTAATTTTAAAAaTTAAAAaTTAAaTCGAAAATTtAATAAATTTTC
ATCCcCCccTaCAAAAAAATGGGATGTCaTTAAAAaaTTAATTAATTATTTtAATTAATT
AATTTttATTTtATTAAAaTGTTTCTTTtttGTAATACGAAACGTTAACaTTTTCAATTG
GCAAATTCCACCTAAAACTTCTTCCCATCCCATCTCCAACTCCTTCACACTCCGACAATT
TGCTCTTTCTCTCACATCGCCTACTCACGGACCAAAACGCGAATCCCATCGGGCATTGCA
TTAAAATTGGTTCAAATCTCAAATCAATTTTTGAAACATTCTTGGAACATTTTAGAAACA
TTGAAGAACATTTTCCCTTAATACCACCTTCTTTTAATTCAAAATATCCCTCAAACGGGC
ATAAATTTCCTTCATTTCCGATTAAGATCGGTTCTAATTCATCATCAGGTAAAAATCCTC
GTTCTTGTGGTCGATATTCACCATCGCACGGCTTCGTTATTTCAGGATCGGAACATTGAC
ACCGCTCTTCATCGTATAGTGTTCCGTTAGGACAAGCGAAAACTGATACTTTTACATCAA
TACTTGATGATGTTATGCATTGATAAAACAAATCGCAATATTTAGGGTGGCGTTTAAAGG
CGGTAGGACAAATTAAAAGAATTTGAGAACCGGTTAAGTTTGAAATAGGACAAGTTACGT
TTTGAGAAGGATTTTCTGTTATCATTTCAGTTGTTGATTCAGTACTACTAAATTCAGTTG
ATGTACTTAATACGGTGGTTGGATTGGATTCGGTTTGAGTAATTAAAGTCGAGGATGAAA
CTGATTCAGTACTACTAAATTCAGTTGATTCGGTTTGAGTAATTAAAGTCGAGGATGTAA
CAGATTCAGTGCTACTGATAGGGTTTGTAGGTTGCGTTGATAATTCAGTATTTTTCCCAC
ATCTTCCACTAACTTCATTTGGATAATTACAAATAATTTTGTTTTCaTCCCAAACGGTAC
CTTCCGGACACGTCATAACCGATTCAATATTATTGGCACATCTATAAAACTTCTTACAAT
CATTTTCATCAGCTCTATAATCTTCTGTACAATATTTTCCAGTTGTAATTTGTTGGGTAC
TTGTGTTCTCTCCATATTGAGTCGTAGTTTCGGTTGTAATTGTGCTGGAACTTTCTGTGG
TTATCaCTTGAGTTGTGCTAATAGGTgCGCTCGTTGtttgggTTGTGCTCATAATTTGAG
TTGTACTATCTGTGATATAACTTGTCGTcGATTCCGTAGTAGGCATTGATGTTATTGAAC
TTGTAAATTTTTCAGTTGTCATTGTTGGATTTGATTCTGAAGTTGAACAATTTCCATAAT
TGCAAGTTAATATGTTTTGATCCCACACTAATCCACTGGGGCATTCGAAACTGTACTCAA
TCCCATTACTACAACGAATGTATTTATGACAATTGTTCAAATCTGGTTTAAAATCCCCGT
GGGCTGAAGCGGAGCAATTTTTATTAGGCTCCTTAATTTCTTCTTTTGTGGTTGTATTGT
AACAAGGTGGGAGcACGGTGGTTGCAGTAGTATTGGGTGCTTTTGTGGTACTTTCTGTTT
TTtCGCTaGTTACTTCATACATTGTTGTAGTCATTGGTGTAATGACGGGTGAgGTTGTTG
TGTAAGTTGGACCTCCTTCGGGATTAGATCCGCATTTTCCTTTTACAGCGGAAGGATAAT
TGCATGTGACAGCATCTTGGTCCCAAACGGTTCCTTCTGGGCAAGTGAAAAGGTTATCGA
TTCCGTTGGAGCATTTATAAAATTTTTTGCAATCACTTTCATGGCTTCTAAATGCTCCGG
TTGAACAACCATTTTGTACGGTAGATCCACTATTCTCTTCTTGGCCGGGTAATCCTCCAT
TTCCACCTTGTCCAGGAGATCCTGGAGTTCCTGGTGACCCGCCATTTCCACCTTGCCCTC
CATTTCCACCTTGTCCAGGAGATCCTGGAGTTCCTGGTAATCCACCATTCCCGGCTTCAC
CTCCATTTCCACCTTCTCCAGGTGATCCTGGAGTACCTggaGTTCCTGGTGATCCACCAT
TTCCACCTTGACCTCCATTTCCACCTTGTCCAGGAGATcCTGGAGTAcCTgGtGTTCCTG
GTGATCcGCCATTTCCACCTTGACCTCCATTTCCACTTTCTCCAGGTGATCCTGGAGTAC
CTGGTGTTCCTGGTAATCCACCATTTCCACCTTGACCTCCATTTCCACCTTGTCCAGGAG
AACCTGGAGTTCCTGGTAATCCACCATTTCCATTTTGCCCTGGAGTTCCAAGTTGACCCA
CACCATTGGCGTTTGTGTTGCAATCaTTTCTATTTGCGGCATTGGGATAaTTGCACGTGC
TCAAGtTaCTATCCCAAACTGTTCCAGGTCCGCAGTTATATGGgTAtTGAGTATAaCCtC
CGTTTCCGTTCggaACACaTCTGTAGAAtTTCATACAATCTTCGTTATCACCCAAATATC
CTTCTTGGGTACACGTTTTTCCAACAGGTGTtGGAGTTGGTGGTCCAGATGGaGATGGTG
TTGATGTACTTGGCTGTTGATTTTCTCCTGGGGTACCTGATTGACCTGGGCTCCCTGGTG
TACCAtCGCTTCCACTTTGCCCtGGGCTGCCAGGTGTGCCTGGAGTTCCTGGTGTACCAC
CGCTTCCATTTTGACCTGGGCTTCCTGGTGTACCACCACTGCCACTTTGCCCTGGAGTGC
CTGGTTGGCCtGGAGTTCCTGGTGTACCACCATTTCCAGCTTGCCCAGGGGTGCCAGGgG
ATCCTGGAGTGCCAGGTGTGCCTGGTTGACCTGGAGTGCCTGGCGTACCACCGTTTCCAa
CTTGCCCAGGGGTGCCAGGGGATCCTGGAACGCCAGGTGAGCCTGGTTGACCTGGAGTTC
CTGGTGTACCACCGCTTCCAGCTTGCCCTGGAGTGCTCGGCTGACCTaCATTCCCTGATC
CATTACTTCCACTTTCTGGTGTTTGATTTCCACCACTATTTGTCGTACAATCTTGTCGAT
TCGCAGCGTTTGGAtAATTACatGTGCTCAAGTTGGTGtCCCaAACAGtTCCAGGAGCGC
AATTATAAGAATACTGGACATATCCACCACTTCCGTTGTCTACACATCGATAAAATTTCA
TGCAATCATCTGTGTCGCCCATGTATCCCTCTTGGGTGCACgTCTTTCCAAtTGGCGTTg
GCGtTGGTGGACCAGAtGGaGATGGTGTTGAtGTACtTGATTGTTGAtTATCTCCTGGTG
TACtAGCAGTTCCCCCTTGTCCTGGaGTGCCTGGCTGtcCcTGGACTCCCTGGTGTACcT
CCGCTTCCAGCTTGCCCAGGAGTGCCAGGTGtGCCtGGTTTTCCTGGGGTaCCtCCACtA
CCAtTTTGCCCTGGAGTGCCGGGTGTGCCTGGTTGGCCAGGAGTTCCTGGTTGACCTGGC
GTTCCAGGTGTACCACCGCTTCCACTTTGCCCtGGAGTaCCTGGTTGACCtGGGCTTCCT
GGGGTACCTCCACTACCACTTtGCCctGGAGTGCCAGGTGTgCcTGgTTGGCCTGGGGTT
CCTGAGtTACCACCGTTTCCACTCTGACCtGGAGTGCCAGGTGTTCCCGGTTGACtTGGA
GTTcCAGGTTGACCGGTACTTCCTGTTCCACTACTTCCACTTTCTAGTGTTTGATTTCCA
CCAATATTTGTCTTGCAATCATGTCTATTCGCGGCGTTTGGATAATTACATGTGCTCAAA
TTGGTATCCCAAACAGTTCCGGGAGCACAATTATAAGAATATTGGACATATCCACCAtTT
CCATTATCCACGCATCGaTaAAACTTCaTACaATCGTCAGAGTCTCCCaAAtATCCTTCT
TGGTTACaCGtTTTTCCaACagGtGTTGGaGTTGGTGGTCCAGTTGGAGATGGTGTTGAT
GTaCTTGGTTGTtGATTTtCTCCTGGAaTGCCAGAATTTCCCCCTTGTCcTGGAGTGCCT
GGCTGACCTGGACTCCCTGGTGTACCACCACTTCCAGCTTGCCCAGGAGTGCCTGGTGTA
CCTCCACTACCACTTTGTCCTGGAGTGcCAGGTGTGCCTGGtTGACCTGGAGtTCCTGGT
GtACCACCActGCCACTTTGTCCTGGGGTTCCAGGTGTGcCTGGTTGGCCTTgACTTCCC
GGTGTACCACCACTTCCGTTTTGTCCGGGAGTGCCAGGTGTGCCTGGTTGACCTGAGCTT
CCTGGTGTACCACCGCTTCCACTCTGCCCTGGAGTTCCAGGTTGATCTACACTACCTGAT
CCACTACTTCCACTTTCTGGTGtTTGATTTCCACCAATATTTGTTTTGCaATCATGTCGA
TTCGCGGCGTTTGGGTAATTACATGTGCTTAAGTTGGTATCCCAAACAGTTCCGGGAGCA
CAATTATAAGAATATTGGACATATCCCCCATTACCATTGTTCACGCATCGATAAAATTTC
ATACAATCTTCAGAATCTGCCAAATATCCTTCTTGGGTGCACGTTTTTCCAACTGGAGTT
GGTGACGGTGGACcAGATGGAGATGGTGTTGATGTATTTGGTTGTTGATTTTCTCCTGGA
GTGCCTGACTGACTTGGACTCCCTGGTGTACCACCGCTTCCATTTTGCCCTGGGGTGCCA
CCACTTCCACCtTgCCCAGGAGTGCCAGGTGTGcCTGGTTGGCCtGGAGTTCCTGGTGTA
CCACCATTGCCACCTtGCCCAgGAGTGCCAGGTGTGCCTGGAGTTCCTGGTGTACCACCG
CTTCCATTTTGACCTGGGCTTCCTGGTGTACCATCACTGCCACTTTGCCCTGGAGTGCCA
GGTGTGCCTGGAGTTCCTGGTATACCACCGCTTCCATTTTGACCtGGGCTTCCATCACTG
CCACTTTGCCCTGGAGtGCCAGGTGTGCCTGGTTGGCCTGGAGTTCCTGGTGCACCTCCG
CTTCcatTTTGcCCTGGaATGCCAGGTGTGCCCGGTTGACCTACACCTTCTGaTCCACCA
CTTCCACTTTCTGCTGtTTGATTTCCACCAGCAtTTGTCTTGCAATCTTGTCGATTCGCT
GCGTTTGGATAATTACATGTGCTTAAGTTAGTATCCCAAACAGTTCCCGGaGCACaATTA
TAAGAATATTGGACATATCCACCaTTGCCATTGTTGACGCATCGATAAAaTTTCATaCAA
TCTTCAGAATCTCCCAtATATCCTTCTTGGGTGCACGTTTTTCCAACTGGAGTTGGCGAT
GTTGGATCTGTTGGAGATGGTGTTGATGTATTTGGTTGTTGAGTTTCTCCTGGGGTGCCT
gGCTGACCTGGACTCCCTGGTGTACCACCGCTTCCATTTTGCCCTGGGGTGCCACCACTT
CCACCTTGCCCAGGTGTGCCTGGTTCGCCtGGAGTTcCCGGGGTGCCACCACTTCCACCT
TGCCCAGGAGTGCCAGGTGTGCCTGGTTGGCCTGGAGTTCCCGGTGTGCCACCACTGCCA
CCTTGTCCAGGAGTGCCTGGAGTTCCTGGTGTACCTCCGTTTCCATTTTGTCCTGGTGTG
CCTGGTTGACCTGGGGTTCCTgGTGTACCACCGCTTCCGCCTTGGCCGGGAGTGCtAGGT
GTGCCTGGAGTTCCTGGTTGACCCGGATTTCCACCTTGCCCTCCATTACCACCTTCCCCT
CCGTTTCCACCATCTCCTCCATTCCCACCCTGCCCAGGACTTCCCGGATCTCCTCCACCA
CCCGTTGAACCAGCACTTCCAGGAGTGGCTGAGCTTTCTCCATTCGAATTTATTTTACAA
TCTTTGCGGTTAGCTGCTCCTGGATAATTACAAGTGCTTAGGTTAGTATCCCAAATGGTT
CCAGGTGCGCAACTATATGGATATTGGGCATATCCACCACTGCCATTGTCCACACATCGA
TAGAATTTCGTACAGTCATCGCTGTCAGCCAAATATCCTTCATTGGTGCATACCTTTCCT
ACTGGTGTTGGTGTTACTGTAGTGGTGCTTGATTCGGTTGAAGTAGGTGTATTCGGAATG
CTTGGATTTTCTGAGGAACTCGGACTTCCTGGAGAACCTGGGTTTCCGGGTGTTCCGGCA
CTGCCAGGTGTTCCTGGGCTTCCGGGTGTTCCTGGACTACCGGGTGTTCCTACAGTTCCA
GGTGTTCCTGGACTTCCGGGcGTTCCTGGACTTCCGGGTGTTcCTGGaCTTCCGGGTGTT
GCTGGGCTTCCgGGTGTTGCTGGGCTTCCAGGTGTTcCTGtGCTTCCAGGTGTTGCTGGG
CtTCCAGGTGTTCCTGCGTTTCCAGGTGTTCCTGGACTTCCTGAAGAACCTGGGCCTCCT
GGTGTTCCGGGAGTACCTCCCGATGAGTCTGTTTCACCTCCTCCTCCACTTTGACTAACT
TTACAGCCACTTCGATTTGCAGCATTTGGATAGTTACAAGTGCTTAAATTAATATCCCAT
ATGGTTCCTGGGgCGCAGGTATAaGAaTATTGAGtgTAaCCTCCACTTccAtTATcCACA
CATCTGTAGAAtTTTATGCAAtCTTCAtCATCAGCTAAATAACCATCTTGCTTGCAAGTA
TTTCCAATTGGGGTTGGTGTTACAGGTGGACCTGTTGGGGATGGACTCGGAGTTCCAGAA
GAACTTGGTGTGCTCGGTGTACTAGaAtTTTCTGTTATATGACTTGAAGATTCTGTAtTA
GCTGGTGTTCCTGCACTTCCTgGACTTCCCGGTGTTCCTGGTTGTCcTGGAAGTCCAGGC
GTTCCTGGACTTCCCGGTGTTCCCGACTGTCCTGGATATCCAGGCGTTCCTGCACTTCCT
GGAGTTCCTGGACTTCCCGGTGTTCCAGGTGTTCCCGACTGTCCTGGATATCCAGGTGTT
CCTGCACTTCCcGGTGTTCCTGATTGTCCTGGAAGTCCAGACGTTCCTGGACTTCCCGGT
GTTCCAGGTGTTCCCGACTGTCCTGGATATCCAGGCGTTCCTGCACTTCCTGGAGTTCCT
GGACTTCCCGGTGTTCCAGGTGTTCCCGACTGTCCTGGATATCCAGGTGTTCCTGTACTT
CCTGGTGTTGCCGATTGACTTTGTTCAGAACTACTTTGAGTTCCTGAAGTTCCTTCTCCA
TTAACATTAGATTTACAATCCTTGCGATTCGCAGATCCAGGATAATTACATGTGCTTAGG
TTAATATCCCAAACAGTTCCAGGTGCGCAGGAGTAAGAATATTGAATATAACCTCCATTT
CCATTATCTACGCATCTATAGAATCTCATGCAGTTTTCATTGTCCGCTAAATATCCTTCT
TGAGAaCATTTATTCCCAACTGGAGTAGGAGTTGTTGATGcTCCTTGACtTCCAGCACCT
CCTGCCCCCCcAGATCCTCCTTGACCATTTTGACCAGGACTTCCATCTGATCCCCCAGCA
CCCccTTGACCACCTTGTCCGCCAGTTCCACCCGAACCACTTTGTCCTGGTGCACCAGAT
TGTCCAGGGTTTCCGCCAGCTCCCCCAGACCCTCCTTGACCACCCGAACCACCACTTCCT
CCTGCTCCTCCAGAAGCTCCTTGACCCCCAGATCCACCCGAACCACTTTGTCCTGGTTTT
CCAGGATTTCCACCAGTTCCTCCAGCACCTCCTTGACCACCcGAACcACTaCTTCCCCCT
GCTCCTCCTTGTCCTGGTGCTCCAGGTTGTCCAGGCCTTCCACCCCCTCCTCCTCCTGCA
CCTCCTTGACCCCCAGCACCACTTTGTCCTGGTTTTCCAGGTTGTCCAGGATTTCCACCA
GTTCCTCCAGCTCCTCC
>isotig00065  gene=isogroup00006  length=7973  numContigs=14
GTTTTAAAAAAAACTCCTATTTTTTttATATAAAAAAAGAAACTTATttATTGAGTCGTT
TTtCTTTGACTAGAAACGGAAAaTTTATCATtATTTCAATACAAATTTtATTGAACATAA
CTAATTAAATTAAAaaCTAAATTAAATAACCACCACCGGTCCCCAACTTtCTTTTTCCTT
ATtAACAATTCGAGTTAATTTTAAAAaTTAAAAaTTAAaTCGAAAATTtAATAAATTTTC
ATCCcCCccTaCAAAAAAATGGGATGTCaTTAAAAaaTTAATTAATTATTTtAATTAATT
AATTTttATTTtATTAAAaTGTTTCTTTtttGTAATACGAAACGTTAACaTTTTCAATTG
GCAAATTCCACCTAAAACTTCTTCCCATCCCATCTCCAACTCCTTCACACTCCGACAATT
TGCTCTTTCTCTCACATCGCCTACTCACGGACCAAAACGCGAATCCCATCGGGCATTGCA
TTAAAATTGGTTCAAATCTCAAATCAATTTTTGAAACATTCTTGGAACATTTTAGAAACA
TTGAAGAACATTTTCCCTTAATACCACCTTCTTTTAATTCAAAATATCCCTCAAACGGGC
ATAAATTTCCTTCATTTCCGATTAAGATCGGTTCTAATTCATCATCAGGTAAAAATCCTC
GTTCTTGTGGTCGATATTCACCATCGCACGGCTTCGTTATTTCAGGATCGGAACATTGAC
ACCGCTCTTCATCGTATAGTGTTCCGTTAGGACAAGCGAAAACTGATACTTTTACATCAA
TACTTGATGATGTTATGCATTGATAAAACAAATCGCAATATTTAGGGTGGCGTTTAAAGG
CGGTAGGACAAATTAAAAGAATTTGAGAACCGGTTAAGTTTGAAATAGGACAAGTTACGT
TTTGAGAAGGATTTTCTGTTATCATTTCAGTTGTTGATTCAGTACTACTAAATTCAGTTG
ATGTACTTAATACGGTGGTTGGATTGGATTCGGTTTGAGTAATTAAAGTCGAGGATGAAA
CTGATTCAGTACTACTAAATTCAGTTGATTCGGTTTGAGTAATTAAAGTCGAGGATGTAA
CAGATTCAGTGCTACTGATAGGGTTTGTAGGTTGCGTTGATAATTCAGTATTTTTCCCAC
ATCTTCCACTAACTTCATTTGGATAATTACAAATAATTTTGTTTTCaTCCCAAACGGTAC
CTTCCGGACACGTCATAACCGATTCAATATTATTGGCACATCTATAAAACTTCTTACAAT
CATTTTCATCAGCTCTATAATCTTCTGTACAATATTTTCCAGTTGTAATTTGTTGGGTAC
TTGTGTTCTCTCCATATTGAGTCGTAGTTTCGGTTGTAATTGTGCTGGAACTTTCTGTGG
TTATCaCTTGAGTTGTGCTAATAGGTgCGCTCGTTGtttgggTTGTGCTCATAATTTGAG
TTGTACTATCTGTGATATAACTTGTCGTcGATTCCGTAGTAGGCATTGATGTTATTGAAC
TTGTAAATTTTTCAGTTGTCATTGTTGGATTTGATTCTGAAGTTGAACAATTTCCATAAT
TGCAAGTTAATATGTTTTGATCCCACACTAATCCACTGGGGCATTCGAAACTGTACTCAA
TCCCATTACTACAACGAATGTATTTATGACAATTGTTCAAATCTGGTTTAAAATCCCCGT
GGGCTGAAGCGGAGCAATTTTTATTAGGCTCCTTAATTTCTTCTTTTGTGGTTGTATTGT
AACAAGGTGGGAGcACGGTGGTTGCAGTAGTATTGGGTGCTTTTGTGGTACTTTCTGTTT
TTtCGCTaGTTACTTCATACATTGTTGTAGTCATTGGTGTAATGACGGGTGAgGTTGTTG
TGTAAGTTGGACCTCCTTCGGGATTAGATCCGCATTTTCCTTTTACAGCGGAAGGATAAT
TGCATGTGACAGCATCTTGGTCCCAAACGGTTCCTTCTGGGCAAGTGAAAAGGTTATCGA
TTCCGTTGGAGCATTTATAAAATTTTTTGCAATCACTTTCATGGCTTCTAAATGCTCCGG
TTGAACAACCATTTTGTACGGTAGATCCACTATTCTCTTCTTGGCCGGGTAATCCTCCAT
TTCCACCTTGTCCAGGAGATCCTGGAGTTCCTGGTGACCCGCCATTTCCACCTTGCCCTC
CATTTCCACCTTGTCCAGGAGATCCTGGAGTTCCTGGTAATCCACCATTCCCGGCTTCAC
CTCCATTTCCACCTTCTCCAGGTGATCCTGGAGTACCTggaGTTCCTGGTGATCCACCAT
TTCCACCTTGACCTCCATTTCCACCTTGTCCAGGAGATcCTGGAGTAcCTgGtGTTCCTG
GTGATCcGCCATTTCCACCTTGACCTCCATTTCCACTTTCTCCAGGTGATCCTGGAGTAC
CTGGTGTTCCTGGTAATCCACCATTTCCACCTTGACCTCCATTTCCACCTTGTCCAGGAG
AACCTGGAGTTCCTGGTAATCCACCATTTCCATTTTGCCCTGGAGTTCCAAGTTGACCCA
CACCATTGGCGTTTGTGTTGCAATCaTTTCTATTTGCGGCATTGGGATAaTTGCACGTGC
TCAAGtTaCTATCCCAAACTGTTCCAGGTCCGCAGTTATATGGgTAtTGAGTATAaCCtC
CGTTTCCGTTCggaACACaTCTGTAGAAtTTCATACAATCTTCGTTATCACCCAAATATC
CTTCTTGGGTACACGTTTTTCCAACAGGTGTtGGAGTTGGTGGTCCAGATGGaGATGGTG
TTGATGTACTTGGCTGTTGATTTTCTCCTGGGGTACCTGATTGACCTGGGCTCCCTGGTG
TACCAtCGCTTCCACTTTGCCCtGGGCTGCCAGGTGTGCCTGGAGTTCCTGGTGTACCAC
CGCTTCCATTTTGACCTGGGCTTCCTGGTGTACCACCACTGCCACTTTGCCCTGGAGTGC
CTGGTTGGCCtGGAGTTCCTGGTGTACCACCATTTCCAGCTTGCCCAGGGGTGCCAGGgG
ATCCTGGAGTGCCAGGTGTGCCTGGTTGACCTGGAGTGCCTGGCGTACCACCGTTTCCAa
CTTGCCCAGGGGTGCCAGGGGATCCTGGAACGCCAGGTGAGCCTGGTTGACCTGGAGTTC
CTGGTGTACCACCGCTTCCAGCTTGCCCTGGAGTGCTCGGCTGACCTaCATTCCCTGATC
CATTACTTCCACTTTCTGGTGTTTGATTTCCACCACTATTTGTCGTACAATCTTGTCGAT
TCGCAGCGTTTGGAtAATTACatGTGCTCAAGTTGGTGtCCCaAACAGtTCCAGGAGCGC
AATTATAAGAATACTGGACATATCCACCACTTCCGTTGTCTACACATCGATAAAATTTCA
TGCAATCATCTGTGTCGCCCATGTATCCCTCTTGGGTGCACgTCTTTCCAAtTGGCGTTg
GCGtTGGTGGACCAGAtGGaGATGGTGTTGAtGTACtTGATTGTTGAtTATCTCCTGGTG
TACtAGCAGTTCCCCCTTGTCCTGGaGTGCCTGGCTGtcCcTGGACTCCCTGGTGTACcT
CCGCTTCCAGCTTGCCCAGGAGTGCCAGGTGtGCCtGGTTTTCCTGGGGTaCCtCCACtA
CCAtTTTGCCCTGGAGTGCCGGGTGTGCCTGGTTGGCCAGGAGTTCCTGGTTGACCTGGC
GTTCCAGGTGTACCACCGCTTCCACTTTGCCCtGGAGTaCCTGGTTGACCtGGGCTTCCT
GGGGTACCTCCACTACCACTTtGCCctGGAGTGCCAGGTGTgCcTGgTTGGCCTGGGGTT
CCTGAGtTACCACCGTTTCCACTCTGACCtGGAGTGCCAGGTGTTCCCGGTTGACtTGGA
GTTcCAGGTTGACCGGTACTTCCTGTTCCACTACTTCCACTTTCTAGTGTTTGATTTCCA
CCAATATTTGTCTTGCAATCATGTCTATTCGCGGCGTTTGGATAATTACATGTGCTCAAA
TTGGTATCCCAAACAGTTCCGGGAGCACAATTATAAGAATATTGGACATATCCACCAtTT
CCATTATCCACGCATCGaTaAAACTTCaTACaATCGTCAGAGTCTCCCaAAtATCCTTCT
TGGTTACaCGtTTTTCCaACagGtGTTGGaGTTGGTGGTCCAGTTGGAGATGGTGTTGAT
GTaCTTGGTTGTtGATTTtCTCCTGGAaTGCCAGAATTTCCCCCTTGTCcTGGAGTGCCT
GGCTGACCTGGACTCCCTGGTGTACCACCACTTCCAGCTTGCCCAGGAGTGCCTGGTGTA
CCTCCACTACCACTTTGTCCTGGAGTGcCAGGTGTGCCTGGtTGACCTGGAGtTCCTGGT
GtACCACCActGCCACTTTGTCCTGGGGTTCCAGGTGTGcCTGGTTGGCCTTgACTTCCC
GGTGTACCACCACTTCCGTTTTGTCCGGGAGTGCCAGGTGTGCCTGGTTGACCTGAGCTT
CCTGGTGTACCACCGCTTCCACTCTGCCCTGGAGTTCCAGGTTGATCTACACTACCTGAT
CCACTACTTCCACTTTCTGGTGtTTGATTTCCACCAATATTTGTTTTGCaATCATGTCGA
TTCGCGGCGTTTGGGTAATTACATGTGCTTAAGTTGGTATCCCAAACAGTTCCGGGAGCA
CAATTATAAGAATATTGGACATATCCCCCATTACCATTGTTCACGCATCGATAAAATTTC
ATACAATCTTCAGAATCTGCCAAATATCCTTCTTGGGTGCACGTTTTTCCAACTGGAGTT
GGTGACGGTGGACcAGATGGAGATGGTGTTGATGTATTTGGTTGTTGATTTTCTCCTGGA
GTGCCTGACTGACTTGGACTCCCTGGTGTACCACCGCTTCCATTTTGCCCTGGGGTGCCA
CCACTTCCACCtTgCCCAGGAGTGCCAGGTGTGcCTGGTTGGCCtGGAGTTCCTGGTGTA
CCACCATTGCCACCTtGCCCAgGAGTGCCAGGTGTGCCTGGAGTTCCTGGTGTACCACCG
CTTCCATTTTGACCTGGGCTTCCTGGTGTACCATCACTGCCACTTTGCCCTGGAGTGCCA
GGTGTGCCTGGAGTTCCTGGTATACCACCGCTTCCATTTTGACCtGGGCTTCCATCACTG
CCACTTTGCCCTGGAGtGCCAGGTGTGCCTGGTTGGCCTGGAGTTCCTGGTGCACCTCCG
CTTCcatTTTGcCCTGGaATGCCAGGTGTGCCCGGTTGACCTACACCTTCTGaTCCACCA
CTTCCACTTTCTGCTGtTTGATTTCCACCAGCAtTTGTCTTGCAATCTTGTCGATTCGCT
GCGTTTGGATAATTACATGTGCTTAAGTTAGTATCCCAAACAGTTCCCGGaGCACaATTA
TAAGAATATTGGACATATCCACCaTTGCCATTGTTGACGCATCGATAAAaTTTCATaCAA
TCTTCAGAATCTCCCAtATATCCTTCTTGGGTGCACGTTTTTCCAACTGGAGTTGGCGAT
GTTGGATCTGTTGGAGATGGTGTTGATGTATTTGGTTGTTGAGTTTCTCCTgGGGTGCCA
GaAGtTcCCCCTTGTCCTGGAGTGCCTGGTTGACCTGGACTCCCTGGGGTACCACCGCTT
CCATTTTGCCCTGGGGTGCCACCACTTCCACCTTGCCCAGGTGTGCCTGGTTGGCCtGGA
GTTcCCGGGGTGCCACCACTTCCACCTTGCCCAGGAGTGCCAGGTGTGCCTGGTTGGCCT
GGAGTTCCCGGTGTGCCACCACTGCCACCTTGTCCAGGAGTGCCTGGAGTTCCTGGTGTA
CCTCCGTTTCCATTTTGTCCTGGTGTGCCTGGTTGACCTGGGGTTCCTgGTGTACCACCG
CTTCCGCCTTGGCCGGGAGTGCtAGGTGTGCCTGGAGTTCCTCCACCTTGCCCTCCATTA
CCACCTTCCCCTCCGTTTCCACCATCTCCTCCATTCCCACCCTGCCCAGGACTTCCAGGA
GTGGCTGAGCTTTCTCCATTCGAATTTATTTTACAATCTTTGCGGTTAGCTGCTCCTGGA
TAATTACAAGTGCTTAGGTTAGTATCCCAAATGGTTCCAGGTGCGCAACTATATGGATAT
TGGGCATATCCACCACTGCCATTGTCCACACATCGATAGAATTTCGTACAGTCATCGCTG
TCAGCCAAATATCCTTCATTGGTGCATACCTTTCCTACTGGTGTTGGTGTTACTGTAGTG
GTGCTTGATTCGGTTGAAGTAGGTGTATTCGGAATGCTTGGATTTTCTGAGGAACTCGGA
CTTCCTGGAGAACCTGGGTTTCCGGGTGTTCCGGCACTGCCAGGTGTTCCTGGGCTTCCG
GGTGTTCCTGGACTACCGGGTGTTCCTACAGTTCCAGGTGTTCCTGGACTTCCGGGcGTT
CCTGGACTTCCGGGTGTTcCTGGaCTTCCGGGTGTTGCTGGGCTTCCgGGTGTTGCTGGG
CTTCCAGGTGTTcCTGtGCTTCCAGGTGTTGCTGGGCtTCCAGGTGTTCCTGCGTTTCCA
GGTGTTCCTGGACTTCCTGAAGAACCTGGGCCTCCTGGTGTTCCGGGAGTACCTCCCGAT
GAGTCTGTTTCACCTCCTCCTCCACTTTGACTAACTTTACAGCCACTTCGATTTGCAGCA
TTTGGATAGTTACAAGTGCTTAAATTAATATCCCATATGGTTCCTGGGgCGCAGGTATAa
GAaTATTGAGtgTAaCCTCCACTTccAtTATcCACACATCTGTAGAAtTTTATGCAAtCT
TCAtCATCAGCTAAATAACCATCTTGCTTGCAAGTATTTCCAATTGGGGTTGGTGTTACA
GGTGGACCTGTTGGGGATGGACTCGGAGTTCCAGAAGAACTTGGTGTGCTCGGTGTACTA
GaAtTTTCTGTTATATGACTTGAAGATTCTGTAtTAGCTGGTGTTCCTGCACTTCCTgGA
CTTCCCGGTGTTCCTGGTTGTCcTGGAAGTCCAGGCGTTCCTGGACTTCCCGGTGTTCCC
GACTGTCCTGGATATCCAGGCGTTCCTGCACTTCCTGGAGTTCCTGGACTTCCCGGTGTT
CCAGGTGTTCCCGACTGTCCTGGATATCCAGGTGTTCCTGCACTTCCcGGTGTTCCTGAT
TGTCCTGGAAGTCCAGACGTTCCTGGACTTCCCGGTGTTCCAGGTGTTCCCGACTGTCCT
GGATATCCAGGCGTTCCTGCACTTCCTGGAGTTCCTGGACTTCCCGGTGTTCCAGGTGTT
CCCGACTGTCCTGGATATCCAGGTGTTCCTGTACTTCCTGGTGTTGCCGATTGACTTTGT
TCAGAACTACTTTGAGTTCCTGAAGTTCCTTCTCCATTAACATTAGATTTACAATCCTTG
CGATTCGCAGATCCAGGATAATTACATGTGCTTAGGTTAATATCCCAAACAGTTCCAGGT
GCGCAGGAGTAAGAATATTGAATATAACCTCCATTTCCATTATCTACGCATCTATAGAAT
CTCATGCAGTTTTCATTGTCCGCTAAATATCCTTCTTGAGAaCATTTATTCCCAACTGGA
GTAGGAGTTGTTGATGcTCCTTGACtTCCAGCACCTCCTGCCCCCCcAGATCCTCCTTGA
CCATTTTGACCAGGACTTCCATCTGATCCCCCAGCACCCccTTGACCACCTTGTCCGCCA
GTTCCACCCGAACCACTTTGTCCTGGTGCACCAGATTGTCCAGGGTTTCCGCCAGCTCCC
CCAGACCCTCCTTGACCACCCGAACCACCACTTCCTCCTGCTCCTCCAGAAGCTCCTTGA
CCCCCAGATCCACCCGAACCACTTTGTCCTGGTTTTCCAGGATTTCCACCAGTTCCTCCA
GCACCTCCTTGACCACCcGAACcACTaCTTCCCCCTGCTCCTCCTTGTCCTGGTGCTCCA
GGTTGTCCAGGCCTTCCACCCCCTCCTCCTCCTGCACCTCCTTGACCCCCAGCACCACTT
TGTCCTGGTTTTCCAGGTTGTCCAGGATTTCCACCAGTTCCTCCAGCTCCTCC
>isotig00066  gene=isogroup00006  length=7979  numContigs=13
GTTTTAAAAAAAACTCCTATTTTTTttATATAAAAAAAGAAACTTATttATTGAGTCGTT
TTtCTTTGACTAGAAACGGAAAaTTTATCATtATTTCAATACAAATTTtATTGAACATAA
CTAATTAAATTAAAaaCTAAATTAAATAACCACCACCGGTCCCCAACTTtCTTTTTCCTT
ATtAACAATTCGAGTTAATTTTAAAAaTTAAAAaTTAAaTCGAAAATTtAATAAATTTTC
ATCCcCCccTaCAAAAAAATGGGATGTCaTTAAAAaaTTAATTAATTATTTtAATTAATT
AATTTttATTTtATTAAAaTGTTTCTTTtttGTAATACGAAACGTTAACaTTTTCAATTG
GCAAATTCCACCTAAAACTTCTTCCCATCCCATCTCCAACTCCTTCACACTCCGACAATT
TGCTCTTTCTCTCACATCGCCTACTCACGGACCAAAACGCGAATCCCATCGGGCATTGCA
TTAAAATTGGTTCAAATCTCAAATCAATTTTTGAAACATTCTTGGAACATTTTAGAAACA
TTGAAGAACATTTTCCCTTAATACCACCTTCTTTTAATTCAAAATATCCCTCAAACGGGC
ATAAATTTCCTTCATTTCCGATTAAGATCGGTTCTAATTCATCATCAGGTAAAAATCCTC
GTTCTTGTGGTCGATATTCACCATCGCACGGCTTCGTTATTTCAGGATCGGAACATTGAC
ACCGCTCTTCATCGTATAGTGTTCCGTTAGGACAAGCGAAAACTGATACTTTTACATCAA
TACTTGATGATGTTATGCATTGATAAAACAAATCGCAATATTTAGGGTGGCGTTTAAAGG
CGGTAGGACAAATTAAAAGAATTTGAGAACCGGTTAAGTTTGAAATAGGACAAGTTACGT
TTTGAGAAGGATTTTCTGTTATCATTTCAGTTGTTGATTCAGTACTACTAAATTCAGTTG
ATGTACTTAATACGGTGGTTGGATTGGATTCGGTTTGAGTAATTAAAGTCGAGGATGAAA
CTGATTCAGTACTACTAAATTCAGTTGATTCGGTTTGAGTAATTAAAGTCGAGGATGTAA
CAGATTCAGTGCTACTGATAGGGTTTGTAGGTTGCGTTGATAATTCAGTATTTTTCCCAC
ATCTTCCACTAACTTCATTTGGATAATTACAAATAATTTTGTTTTCaTCCCAAACGGTAC
CTTCCGGACACGTCATAACCGATTCAATATTATTGGCACATCTATAAAACTTCTTACAAT
CATTTTCATCAGCTCTATAATCTTCTGTACAATATTTTCCAGTTGTAATTTGTTGGGTAC
TTGTGTTCTCTCCATATTGAGTCGTAGTTTCGGTTGTAATTGTGCTGGAACTTTCTGTGG
TTATCaCTTGAGTTGTGCTAATAGGTgCGCTCGTTGtttgggTTGTGCTCATAATTTGAG
TTGTACTATCTGTGATATAACTTGTCGTcGATTCCGTAGTAGGCATTGATGTTATTGAAC
TTGTAAATTTTTCAGTTGTCATTGTTGGATTTGATTCTGAAGTTGAACAATTTCCATAAT
TGCAAGTTAATATGTTTTGATCCCACACTAATCCACTGGGGCATTCGAAACTGTACTCAA
TCCCATTACTACAACGAATGTATTTATGACAATTGTTCAAATCTGGTTTAAAATCCCCGT
GGGCTGAAGCGGAGCAATTTTTATTAGGCTCCTTAATTTCTTCTTTTGTGGTTGTATTGT
AACAAGGTGGGAGcACGGTGGTTGCAGTAGTATTGGGTGCTTTTGTGGTACTTTCTGTTT
TTtCGCTaGTTACTTCATACATTGTTGTAGTCATTGGTGTAATGACGGGTGAgGTTGTTG
TGTAAGTTGGACCTCCTTCGGGATTAGATCCGCATTTTCCTTTTACAGCGGAAGGATAAT
TGCATGTGACAGCATCTTGGTCCCAAACGGTTCCTTCTGGGCAAGTGAAAAGGTTATCGA
TTCCGTTGGAGCATTTATAAAATTTTTTGCAATCACTTTCATGGCTTCTAAATGCTCCGG
TTGAACAACCATTTTGTACGGTAGATCCACTATTCTCTTCTTGGCCGGGTAATCCTCCAT
TTCCACCTTGTCCAGGAGATCCTGGAGTTCCTGGTGACCCGCCATTTCCACCTTGCCCTC
CATTTCCACCTTGTCCAGGAGATCCTGGAGTTCCTGGTAATCCACCATTCCCGGCTTCAC
CTCCATTTCCACCTTCTCCAGGTGATCCTGGAGTACCTggaGTTCCTGGTGATCCACCAT
TTCCACCTTGACCTCCATTTCCACCTTGTCCAGGAGATcCTGGAGTAcCTgGtGTTCCTG
GTGATCcGCCATTTCCACCTTGACCTCCATTTCCACTTTCTCCAGGTGATCCTGGAGTAC
CTGGTGTTCCTGGTAATCCACCATTTCCACCTTGACCTCCATTTCCACCTTGTCCAGGAG
AACCTGGAGTTCCTGGTAATCCACCATTTCCATTTTGCCCTGGAGTTCCAAGTTGACCCA
CACCATTGGCGTTTGTGTTGCAATCaTTTCTATTTGCGGCATTGGGATAaTTGCACGTGC
TCAAGtTaCTATCCCAAACTGTTCCAGGTCCGCAGTTATATGGgTAtTGAGTATAaCCtC
CGTTTCCGTTCggaACACaTCTGTAGAAtTTCATACAATCTTCGTTATCACCCAAATATC
CTTCTTGGGTACACGTTTTTCCAACAGGTGTtGGAGTTGGTGGTCCAGATGGaGATGGTG
TTGATGTACTTGGCTGTTGATTTTCTCCTGGGGTACCTGATTGACCTGGGCTCCCTGGTG
TACCAtCGCTTCCACTTTGCCCtGGGCTGCCAGGTGTGCCTGGAGTTCCTGGTGTACCAC
CGCTTCCATTTTGACCTGGGCTTCCTGGTGTACCACCACTGCCACTTTGCCCTGGAGTGC
CTGGTTGGCCtGGAGTTCCTGGTGTACCACCATTTCCAGCTTGCCCAGGGGTGCCAGGgG
ATCCTGGAGTGCCAGGTGTGCCTGGTTGACCTGGAGTGCCTGGCGTACCACCGTTTCCAa
CTTGCCCAGGGGTGCCAGGGGATCCTGGAACGCCAGGTGAGCCTGGTTGACCTGGAGTTC
CTGGTGTACCACCGCTTCCAGCTTGCCCTGGAGTGCTCGGCTGACCTaCATTCCCTGATC
CATTACTTCCACTTTCTGGTGTTTGATTTCCACCACTATTTGTCGTACAATCTTGTCGAT
TCGCAGCGTTTGGAtAATTACatGTGCTCAAGTTGGTGtCCCaAACAGtTCCAGGAGCGC
AATTATAAGAATACTGGACATATCCACCACTTCCGTTGTCTACACATCGATAAAATTTCA
TGCAATCATCTGTGTCGCCCATGTATCCCTCTTGGGTGCACgTCTTTCCAAtTGGCGTTg
GCGtTGGTGGACCAGAtGGaGATGGTGTTGAtGTACtTGATTGTTGAtTATCTCCTGGTG
TACtAGCAGTTCCCCCTTGTCCTGGaGTGCCTGGCTGtcCcTGGACTCCCTGGTGTACcT
CCGCTTCCAGCTTGCCCAGGAGTGCCAGGTGtGCCtGGTTTTCCTGGGGTaCCtCCACtA
CCAtTTTGCCCTGGAGTGCCGGGTGTGCCTGGTTGGCCAGGAGTTCCTGGTTGACCTGGC
GTTCCAGGTGTACCACCGCTTCCACTTTGCCCtGGAGTaCCTGGTTGACCtGGGCTTCCT
GGGGTACCTCCACTACCACTTtGCCctGGAGTGCCAGGTGTgCcTGgTTGGCCTGGGGTT
CCTGAGtTACCACCGTTTCCACTCTGACCtGGAGTGCCAGGTGTTCCCGGTTGACtTGGA
GTTcCAGGTTGACCGGTACTTCCTGTTCCACTACTTCCACTTTCTAGTGTTTGATTTCCA
CCAATATTTGTCTTGCAATCATGTCTATTCGCGGCGTTTGGATAATTACATGTGCTCAAA
TTGGTATCCCAAACAGTTCCGGGAGCACAATTATAAGAATATTGGACATATCCACCAtTT
CCATTATCCACGCATCGaTaAAACTTCaTACaATCGTCAGAGTCTCCCaAAtATCCTTCT
TGGTTACaCGtTTTTCCaACagGtGTTGGaGTTGGTGGTCCAGTTGGAGATGGTGTTGAT
GTaCTTGGTTGTtGATTTtCTCCTGGAaTGCCAGAATTTCCCCCTTGTCcTGGAGTGCCT
GGCTGACCTGGACTCCCTGGTGTACCACCACTTCCAGCTTGCCCAGGAGTGCCTGGTGTA
CCTCCACTACCACTTTGTCCTGGAGTGcCAGGTGTGCCTGGtTGACCTGGAGtTCCTGGT
GtACCACCActGCCACTTTGTCCTGGGGTTCCAGGTGTGcCTGGTTGGCCTTgACTTCCC
GGTGTACCACCACTTCCGTTTTGTCCGGGAGTGCCAGGTGTGCCTGGTTGACCTGAGCTT
CCTGGTGTACCACCGCTTCCACTCTGCCCTGGAGTTCCAGGTTGATCTACACTACCTGAT
CCACTACTTCCACTTTCTGGTGtTTGATTTCCACCAATATTTGTTTTGCaATCATGTCGA
TTCGCGGCGTTTGGGTAATTACATGTGCTTAAGTTGGTATCCCAAACAGTTCCGGGAGCA
CAATTATAAGAATATTGGACATATCCCCCATTACCATTGTTCACGCATCGATAAAATTTC
ATACAATCTTCAGAATCTGCCAAATATCCTTCTTGGGTGCACGTTTTTCCAACTGGAGTT
GGTGACGGTGGACcAGATGGAGATGGTGTTGATGTATTTGGTTGTTGATTTTCTCCTGGA
GTGCCTGACTGACTTGGACTCCCTGGTGTACCACCGCTTCCATTTTGCCCTGGGGTGCCA
CCACTTCCACCtTgCCCAGGAGTGCCAGGTGTGcCTGGTTGGCCtGGAGTTCCTGGTGTA
CCACCATTGCCACCTtGCCCAgGAGTGCCAGGTGTGCCTGGAGTTCCTGGTGTACCACCG
CTTCCATTTTGACCTGGGCTTCCTGGTGTACCATCACTGCCACTTTGCCCTGGAGTGCCA
GGTGTGCCTGGAGTTCCTGGTATACCACCGCTTCCATTTTGACCtGGGCTTCCATCACTG
CCACTTTGCCCTGGAGtGCCAGGTGTGCCTGGTTGGCCTGGAGTTCCTGGTGCACCTCCG
CTTCcatTTTGcCCTGGaATGCCAGGTGTGCCCGGTTGACCTACACCTTCTGaTCCACCA
CTTCCACTTTCTGCTGtTTGATTTCCACCAGCAtTTGTCTTGCAATCTTGTCGATTCGCT
GCGTTTGGATAATTACATGTGCTTAAGTTAGTATCCCAAACAGTTCCCGGaGCACaATTA
TAAGAATATTGGACATATCCACCaTTGCCATTGTTGACGCATCGATAAAaTTTCATaCAA
TCTTCAGAATCTCCCAtATATCCTTCTTGGGTGCACGTTTTTCCAACTGGAGTTGGCGAT
GTTGGATCTGTTGGAGATGGTGTTGATGTATTTGGTTGTTGAGTTTCTCCTgGGGTGCCA
GaAGtTcCCCCTTGTCCTGGAGTGCCTGGTTGACCTGGACTCCCTGGGGTACCACCGCTT
CCATTTTGCCCTGGGGTGCCACCACTTCCACCTTGCCCAGGTGTGCCTGGTTGGCCtGGA
GTTcCCGGGGTGCCACCACTTCCACCTTGCCCAGGAGTGCCAGGTGTGCCTGGTTGGCCT
GGAGTTCCCGGTGTGCCACCACTGCCACCTTGTCCAGGAGTGCCTGGAGTTCCTGGTGTA
CCTCCGTTTCCATTTTGTCCTGGTGTGCCTGGTTGACCTGGGGTTCCTgGTGTACCACCG
CTTCCGCCTTGGCCGGGAGTGCtAGGTGTGCCTGGAGTTCCTGGTTGACCCGGATTTCCA
CCTTGCCCTCCATTACCACCTTCCCCTCCGTTTCCACCATCTCCTCCATTCCCACCCTGC
CCAGGACTTCCCGGATCTCCTCCACCACCCGTTGAACCAGCACTTCCAGGAGTGGCTGAG
CTTTCTCCATTCGAATTTATTTTACAATCTTTGCGGTTAGCTGCTCCTGGATAATTACAA
GTGCTTAGGTTAGTATCCCAAATGGTTCCAGGTGCGCAACTATATGGATATTGGGCATAT
CCACCACTGCCATTGTCCACACATCGATAGAATTTCGTACAGTCATCGCTGTCAGCCAAA
TATCCTTCATTGGTGCATACCTTTCCTACTGGTGTTGGTGTTACTGTAGTGGTGCTTGAT
TCGGTTGAAGTAGGTGTATTCGGAATGCTTGGATTTTCTGAGGAACTCGGACTTCCTGGA
GAACCTGGGTTTCCGGGTGTTCCGGCACTGCCAGGTGTTCCTGGGCTTCCGGGTGTTCCT
GGACTACCGGGTGTTCCTACAGTTCCAGGTGTTCCTGGACTTCCGGGcGTTCCTGGACTT
CCGGGTGTTcCTGGaCTTCCGGGTGTTGCTGGGCTTCCgGGTGTTGCTGGGCTTCCAGGT
GTTcCTGtGCTTCCAGGTGTTGCTGGGCtTCCAGGTGTTCCTGCGTTTCCAGGTGTTCCT
GGACTTCCTGAAGAACCTGGGCCTCCTGGTGTTCCGGGAGTACCTCCCGATGAGTCTGTT
TCACCTCCTCCTCCACTTTGACTAACTTTACAGCCACTTCGATTTGCAGCATTTGGATAG
TTACAAGTGCTTAAATTAATATCCCATATGGTTCCTGGGgCGCAGGTATAaGAaTATTGA
GtgTAaCCTCCACTTccAtTATcCACACATCTGTAGAAtTTTATGCAAtCTTCAtCATCA
GCTAAATAACCATCTTGCTTGCAAGTATTTCCAATTGGGGTTGGTGTTACAGGTGGACCT
GTTGGGGATGGACTCGGAGTTCCAGAAGAACTTGGTGTGCTCGGTGTACTAGaAtTTTCT
GTTATATGACTTGAAGATTCTGTAtTAGCTGGTGTTCCTGCACTTCCTgGACTTCCCGGT
GTTCCTGGTTGTCcTGGATATCCAGGCGTTCCTGCACTTCCTGGAGTTCCTGGACTTCCC
GGTGTTCCAGGTGTTCCCGACTGTCCTGGATATCCAGGTGTTCCTGCACTTCCcGGTGTT
CCTGATTGTCCTGGAAGTCCAGACGTTCCTGGACTTCCCGGTGTTCCAGGTGTTCCCGAC
TGTCCTGGATATCCAGGCGTTCCTGCACTTCCTGGAGTTCCTGGACTTCCCGGTGTTCCA
GGTGTTCCCGACTGTCCTGGATATCCAGGTGTTCCTGTACTTCCTGGTGTTGCCGATTGA
CTTTGTTCAGAACTACTTTGAGTTCCTGAAGTTCCTTCTCCATTAACATTAGATTTACAA
TCCTTGCGATTCGCAGATCCAGGATAATTACATGTGCTTAGGTTAATATCCCAAACAGTT
CCAGGTGCGCAGGAGTAAGAATATTGAATATAACCTCCATTTCCATTATCTACGCATCTA
TAGAATCTCATGCAGTTTTCATTGTCCGCTAAATATCCTTCTTGAGAaCATTTATTCCCA
ACTGGAGTAGGAGTTGTTGATGcTCCTTGACtTCCAGCACCTCCTGCCCCCCcAGATCCT
CCTTGACCATTTTGACCAGGACTTCCATCTGATCCCCCAGCACCCccTTGACCACCTTGT
CCGCCAGTTCCACCCGAACCACTTTGTCCTGGTGCACCAGATTGTCCAGGGTTTCCGCCA
GCTCCCCCAGACCCTCCTTGACCACCCGAACCACCACTTCCTCCTGCTCCTCCAGAAGCT
CCTTGACCCCCAGATCCACCCGAACCACTTTGTCCTGGTTTTCCAGGATTTCCACCAGTT
CCTCCAGCACCTCCTTGACCACCcGAACcACTaCTTCCCCCTGCTCCTCCTTGTCCTGGT
GCTCCAGGTTGTCCAGGCCTTCCACCCCCTCCTCCTCCTGCACCTCCTTGACCCCCAGCA
CCACTTTGTCCTGGTTTTCCAGGTTGTCCAGGATTTCCACCAGTTCCTCCAGCTCCTCC
>isotig00067  gene=isogroup00006  length=7952  numContigs=14
GTTTTAAAAAAAACTCCTATTTTTTttATATAAAAAAAGAAACTTATttATTGAGTCGTT
TTtCTTTGACTAGAAACGGAAAaTTTATCATtATTTCAATACAAATTTtATTGAACATAA
CTAATTAAATTAAAaaCTAAATTAAATAACCACCACCGGTCCCCAACTTtCTTTTTCCTT
ATtAACAATTCGAGTTAATTTTAAAAaTTAAAAaTTAAaTCGAAAATTtAATAAATTTTC
ATCCcCCccTaCAAAAAAATGGGATGTCaTTAAAAaaTTAATTAATTATTTtAATTAATT
AATTTttATTTtATTAAAaTGTTTCTTTtttGTAATACGAAACGTTAACaTTTTCAATTG
GCAAATTCCACCTAAAACTTCTTCCCATCCCATCTCCAACTCCTTCACACTCCGACAATT
TGCTCTTTCTCTCACATCGCCTACTCACGGACCAAAACGCGAATCCCATCGGGCATTGCA
TTAAAATTGGTTCAAATCTCAAATCAATTTTTGAAACATTCTTGGAACATTTTAGAAACA
TTGAAGAACATTTTCCCTTAATACCACCTTCTTTTAATTCAAAATATCCCTCAAACGGGC
ATAAATTTCCTTCATTTCCGATTAAGATCGGTTCTAATTCATCATCAGGTAAAAATCCTC
GTTCTTGTGGTCGATATTCACCATCGCACGGCTTCGTTATTTCAGGATCGGAACATTGAC
ACCGCTCTTCATCGTATAGTGTTCCGTTAGGACAAGCGAAAACTGATACTTTTACATCAA
TACTTGATGATGTTATGCATTGATAAAACAAATCGCAATATTTAGGGTGGCGTTTAAAGG
CGGTAGGACAAATTAAAAGAATTTGAGAACCGGTTAAGTTTGAAATAGGACAAGTTACGT
TTTGAGAAGGATTTTCTGTTATCATTTCAGTTGTTGATTCAGTACTACTAAATTCAGTTG
ATGTACTTAATACGGTGGTTGGATTGGATTCGGTTTGAGTAATTAAAGTCGAGGATGAAA
CTGATTCAGTACTACTAAATTCAGTTGATTCGGTTTGAGTAATTAAAGTCGAGGATGTAA
CAGATTCAGTGCTACTGATAGGGTTTGTAGGTTGCGTTGATAATTCAGTATTTTTCCCAC
ATCTTCCACTAACTTCATTTGGATAATTACAAATAATTTTGTTTTCaTCCCAAACGGTAC
CTTCCGGACACGTCATAACCGATTCAATATTATTGGCACATCTATAAAACTTCTTACAAT
CATTTTCATCAGCTCTATAATCTTCTGTACAATATTTTCCAGTTGTAATTTGTTGGGTAC
TTGTGTTCTCTCCATATTGAGTCGTAGTTTCGGTTGTAATTGTGCTGGAACTTTCTGTGG
TTATCaCTTGAGTTGTGCTAATAGGTgCGCTCGTTGtttgggTTGTGCTCATAATTTGAG
TTGTACTATCTGTGATATAACTTGTCGTcGATTCCGTAGTAGGCATTGATGTTATTGAAC
TTGTAAATTTTTCAGTTGTCATTGTTGGATTTGATTCTGAAGTTGAACAATTTCCATAAT
TGCAAGTTAATATGTTTTGATCCCACACTAATCCACTGGGGCATTCGAAACTGTACTCAA
TCCCATTACTACAACGAATGTATTTATGACAATTGTTCAAATCTGGTTTAAAATCCCCGT
GGGCTGAAGCGGAGCAATTTTTATTAGGCTCCTTAATTTCTTCTTTTGTGGTTGTATTGT
AACAAGGTGGGAGcACGGTGGTTGCAGTAGTATTGGGTGCTTTTGTGGTACTTTCTGTTT
TTtCGCTaGTTACTTCATACATTGTTGTAGTCATTGGTGTAATGACGGGTGAgGTTGTTG
TGTAAGTTGGACCTCCTTCGGGATTAGATCCGCATTTTCCTTTTACAGCGGAAGGATAAT
TGCATGTGACAGCATCTTGGTCCCAAACGGTTCCTTCTGGGCAAGTGAAAAGGTTATCGA
TTCCGTTGGAGCATTTATAAAATTTTTTGCAATCACTTTCATGGCTTCTAAATGCTCCGG
TTGAACAACCATTTTGTACGGTAGATCCACTATTCTCTTCTTGGCCGGGTAATCCTCCAT
TTCCACCTTGTCCAGGAGATCCTGGAGTTCCTGGTGACCCGCCATTTCCACCTTGCCCTC
CATTTCCACCTTGTCCAGGAGATCCTGGAGTTCCTGGTAATCCACCATTCCCGGCTTCAC
CTCCATTTCCACCTTCTCCAGGTGATCCTGGAGTACCTggaGTTCCTGGTGATCCACCAT
TTCCACCTTGACCTCCATTTCCACCTTGTCCAGGAGATcCTGGAGTAcCTgGtGTTCCTG
GTGATCcGCCATTTCCACCTTGACCTCCATTTCCACTTTCTCCAGGTGATCCTGGAGTAC
CTGGTGTTCCTGGTAATCCACCATTTCCACCTTGACCTCCATTTCCACCTTGTCCAGGAG
AACCTGGAGTTCCTGGTAATCCACCATTTCCATTTTGCCCTGGAGTTCCAAGTTGACCCA
CACCATTGGCGTTTGTGTTGCAATCaTTTCTATTTGCGGCATTGGGATAaTTGCACGTGC
TCAAGtTaCTATCCCAAACTGTTCCAGGTCCGCAGTTATATGGgTAtTGAGTATAaCCtC
CGTTTCCGTTCggaACACaTCTGTAGAAtTTCATACAATCTTCGTTATCACCCAAATATC
CTTCTTGGGTACACGTTTTTCCAACAGGTGTtGGAGTTGGTGGTCCAGATGGaGATGGTG
TTGATGTACTTGGCTGTTGATTTTCTCCTGGGGTACCTGATTGACCTGGGCTCCCTGGTG
TACCAtCGCTTCCGGCTTGCCCAGGAGTGCCAGGTGTTCCTGGTTGGCCTGGAGTTCCTG
GTGTACCACCATTGCCACCTTGCCCTGGAGTGCCTGGCGTACCACCGTTTCCACCTTGCC
CAGGGGTGCCAGGgGATCCTGGAGTGCCAGGTGTGCCTGGTTGACCTGGAGTGCCTGGCG
TACCACCGTTTCCAaCTTGCCCAGGGGTGCCAGGGGATCCTGGAACGCCAGGTGAGCCTG
GTTGACCTGGAGTTCCTGGTGTACCACCGCTTCCAGCTTGCCCTGGAGTGCTCGGCTGAC
CTaCATTCCCTGATCCATTACTTCCACTTTCTGGTGTTTGATTTCCACCACTATTTGTCG
TACAATCTTGTCGATTCGCAGCGTTTGGAtAATTACatGTGCTCAAGTTGGTGtCCCaAA
CAGtTCCAGGAGCGCAATTATAAGAATACTGGACATATCCACCACTTCCGTTGTCTACAC
ATCGATAAAATTTCATGCAATCATCTGTGTCGCCCATGTATCCCTCTTGGGTGCACgTCT
TTCCAAtTGGCGTTgGCGtTGGTGGACCAGAtGGaGATGGTGTTGAtGTACtTGATTGTT
GAtTATCTCCTGGTGTACtAGCAGTTCCCCCTTGTCCTGGaGTGCCTGGCTGtcCcTGGA
CTCCCTGGTGTACcTCCGCTTCCAGCTTGCCCAGGAGTGCCAGGTGtGCCtGGTTTTCCT
GGGGTaCCtCCACtACCAtTTTGCCCTGGAGTGCCGGGTGTGCCTGGTTGGCCAGGAGTT
CCTGGTTGACCTGGCGTTCCAGGTGTACCACCGCTTCCACTTTGCCCtGGAGTaCCTGGT
TGACCtGGGCTTCCTGGGGTACCTCCACTACCACTTtGCCctGGAGTGCCAGGTGTgCcT
GgTTGGCCTGGGGTTCCTGAGtTACCACCGTTTCCACTCTGACCtGGAGTGCCAGGTGTT
CCCGGTTGACtTGGAGTTcCAGGTTGACCGGTACTTCCTGTTCCACTACTTCCACTTTCT
AGTGTTTGATTTCCACCAATATTTGTCTTGCAATCATGTCTATTCGCGGCGTTTGGATAA
TTACATGTGCTCAAATTGGTATCCCAAACAGTTCCGGGAGCACAATTATAAGAATATTGG
ACATATCCACCAtTTCCATTATCCACGCATCGaTaAAACTTCaTACaATCGTCAGAGTCT
CCCaAAtATCCTTCTTGGTTACaCGtTTTTCCaACagGtGTTGGaGTTGGTGGTCCAGTT
GGAGATGGTGTTGATGTaCTTGGTTGTtGATTTtCTCCTGGAaTGCCAGAATTTCCCCCT
TGTCcTGGAGTGCCTGGCTGACCTGGACTCCCTGGTGTACCACCACTTCCAGCTTGCCCA
GGAGTGCCTGGTGTACCTCCACTACCACTTTGTCCTGGAGTGcCAGGTGTGCCTGGtTGA
CCTGGAGtTCCTGGTGtACCACCActGCCACTTTGTCCTGGGGTTCCAGGTGTGcCTGGT
TGGCCTTgACTTCCCGGTGTACCACCACTTCCGTTTTGTCCGGGAGTGCCAGGTGTGCCT
GGTTGACCTGAGCTTCCTGGTGTACCACCGCTTCCACTCTGCCCTGGAGTTCCAGGTTGA
TCTACACTACCTGATCCACTACTTCCACTTTCTGGTGtTTGATTTCCACCAATATTTGTT
TTGCaATCATGTCGATTCGCGGCGTTTGGGTAATTACATGTGCTTAAGTTGGTATCCCAA
ACAGTTCCGGGAGCACAATTATAAGAATATTGGACATATCCCCCATTACCATTGTTCACG
CATCGATAAAATTTCATACAATCTTCAGAATCTGCCAAATATCCTTCTTGGGTGCACGTT
TTTCCAACTGGAGTTGGTGACGGTGGACcAGATGGAGATGGTGTTGATGTATTTGGTTGT
TGATTTTCTCCTGGAGTGCCTGACTGACTTGGACTCCCTGGTGTACCACCGCTTCCATTT
TGCCCTGGGGTGCCACCACTTCCACCtTgCCCAGGAGTGCCAGGTGTGcCTGGTTGGCCt
GGAGTTCCTGGTGTACCACCATTGCCACCTtGCCCAgGAGTGCCAGGTGTGCCTGGAGTT
CCTGGTGTACCACCGCTTCCATTTTGACCTGGGCTTCCTGGTGTACCATCACTGCCACTT
TGCCCTGGAGTGCCAGGTGTGCCTGGAGTTCCTGGTATACCACCGCTTCCATTTTGACCt
GGGCTTCCATCACTGCCACTTTGCCCTGGAGtGCCAGGTGTGCCTGGTTGGCCTGGAGTT
CCTGGTGCACCTCCGCTTCcatTTTGcCCTGGaATGCCAGGTGTGCCCGGTTGACCTACA
CCTTCTGaTCCACCACTTCCACTTTCTGCTGtTTGATTTCCACCAGCAtTTGTCTTGCAA
TCTTGTCGATTCGCTGCGTTTGGATAATTACATGTGCTTAAGTTAGTATCCCAAACAGTT
CCCGGaGCACaATTATAAGAATATTGGACATATCCACCaTTGCCATTGTTGACGCATCGA
TAAAaTTTCATaCAATCTTCAGAATCTCCCAtATATCCTTCTTGGGTGCACGTTTTTCCA
ACTGGAGTTGGCGATGTTGGATCTGTTGGAGATGGTGTTGATGTATTTGGTTGTTGAGTT
TCTCCTGGGGTGCCTgGCTGACCTGGACTCCCTGGTGTACCACCGCTTCCATTTTGCCCT
GGGGTGCCACCACTTCCACCTTGCCCAGGTGTGCCTGGTTCGCCtGGAGTTcCCGGGGTG
CCACCACTTCCACCTTGCCCAGGAGTGCCAGGTGTGCCTGGTTGGCCTGGAGTTCCCGGT
GTGCCACCACTGCCACCTTGTCCAGGAGTGCCTGGAGTTCCTGGTGTACCTCCGTTTCCA
TTTTGTCCTGGTGTGCCTGGTTGACCTGGGGTTCCTgGTGTACCACCGCTTCCGCCTTGG
CCGGGAGTGCtAGGTGTGCCTGGAGTTCCTGGTTGACCCGGATTTCCACCTTGCCCTCCA
TTACCACCTTCCCCTCCGTTTCCACCATCTCCTCCATTCCCACCCTGCCCAGGACTTCCC
GGATCTCCTCCACCACCCGTTGAACCAGCACTTCCAGGAGTGGCTGAGCTTTCTCCATTC
GAATTTATTTTACAATCTTTGCGGTTAGCTGCTCCTGGATAATTACAAGTGCTTAGGTTA
GTATCCCAAATGGTTCCAGGTGCGCAACTATATGGATATTGGGCATATCCACCACTGCCA
TTGTCCACACATCGATAGAATTTCGTACAGTCATCGCTGTCAGCCAAATATCCTTCATTG
GTGCATACCTTTCCTACTGGTGTTGGTGTTACTGTAGTGGTGCTTGATTCGGTTGAAGTA
GGTGTATTCGGAATGCTTGGATTTTCTGAGGAACTCGGACTTCCTGGAGAACCTGGGTTT
CCGGGTGTTCCGGCACTGCCAGGTGTTCCTGGGCTTCCGGGTGTTCCTGGACTACCGGGT
GTTCCTACAGTTCCAGGTGTTCCTGGACTTCCGGGcGTTCCTGGACTTCCGGGTGTTcCT
GGaCTTCCGGGTGTTGCTGGGCTTCCgGGTGTTGCTGGGCTTCCAGGTGTTcCTGtGCTT
CCAGGTGTTGCTGGGCtTCCAGGTGTTCCTGCGTTTCCAGGTGTTCCTGGACTTCCTGAA
GAACCTGGGCCTCCTGGTGTTCCGGGAGTACCTCCCGATGAGTCTGTTTCACCTCCTCCT
CCACTTTGACTAACTTTACAGCCACTTCGATTTGCAGCATTTGGATAGTTACAAGTGCTT
AAATTAATATCCCATATGGTTCCTGGGgCGCAGGTATAaGAaTATTGAGtgTAaCCTCCA
CTTccAtTATcCACACATCTGTAGAAtTTTATGCAAtCTTCAtCATCAGCTAAATAACCA
TCTTGCTTGCAAGTATTTCCAATTGGGGTTGGTGTTACAGGTGGACCTGTTGGGGATGGA
CTCGGAGTTCCAGAAGAACTTGGTGTGCTCGGTGTACTAGaAtTTTCTGTTATATGACTT
GAAGATTCTGTAtTAGCTGGTGTTCCTGCACTTCCTgGACTTCCCGGTGTTCCTGGTTGT
CcTGGAAGTCCAGGCGTTCCTGGACTTCCCGGTGTTCCCGACTGTCCTGGATATCCAGGC
GTTCCTGCACTTCCTGGAGTTCCTGGACTTCCCGGTGTTCCAGGTGTTCCCGACTGTCCT
GGATATCCAGGTGTTCCTGCACTTCCcGGTGTTCCTGATTGTCCTGGAAGTCCAGACGTT
CCTGGACTTCCCGGTGTTCCAGGTGTTCCCGACTGTCCTGGATATCCAGGCGTTCCTGCA
CTTCCTGGAGTTCCTGGACTTCCCGGTGTTCCAGGTGTTCCCGACTGTCCTGGATATCCA
GGTGTTCCTGTACTTCCTGGTGTTGCCGATTGACTTTGTTCAGAACTACTTTGAGTTCCT
GAAGTTCCTTCTCCATTAACATTAGATTTACAATCCTTGCGATTCGCAGATCCAGGATAA
TTACATGTGCTTAGGTTAATATCCCAAACAGTTCCAGGTGCGCAGGAGTAAGAATATTGA
ATATAACCTCCATTTCCATTATCTACGCATCTATAGAATCTCATGCAGTTTTCATTGTCC
GCTAAATATCCTTCTTGAGAaCATTTATTCCCAACTGGAGTAGGAGTTGTTGATGcTCCT
TGACtTCCAGCACCTCCTGCCCCCCcAGATCCTCCTTGACCATTTTGACCAGGACTTCCA
TCTGATCCCCCAGCACCCccTTGACCACCTTGTCCGCCAGTTCCACCCGAACCACTTTGT
CCTGGTGCACCAGATTGTCCAGGGTTTCCGCCAGCTCCCCCAGACCCTCCTTGACCACCC
GAACCACCACTTCCTCCTGCTCCTCCAGAAGCTCCTTGACCCCCAGATCCACCCGAACCA
CTTTGTCCTGGTTTTCCAGGATTTCCACCAGTTCCTCCAGCACCTCCTTGACCACCcGAA
CcACTaCTTCCCCCTGCTCCTCCTTGTCCTGGTGCTCCAGGTTGTCCAGGCCTTCCACCC
CCTCCTCCTCCTGCACCTCCTTGACCCCCAGCACCACTTTGTCCTGGTTTTCCAGGTTGT
CCAGGATTTCCACCAGTTCCTCCAGCTCCTCC
>isotig00068  gene=isogroup00006  length=7928  numContigs=14
GTTTTAAAAAAAACTCCTATTTTTTttATATAAAAAAAGAAACTTATttATTGAGTCGTT
TTtCTTTGACTAGAAACGGAAAaTTTATCATtATTTCAATACAAATTTtATTGAACATAA
CTAATTAAATTAAAaaCTAAATTAAATAACCACCACCGGTCCCCAACTTtCTTTTTCCTT
ATtAACAATTCGAGTTAATTTTAAAAaTTAAAAaTTAAaTCGAAAATTtAATAAATTTTC
ATCCcCCccTaCAAAAAAATGGGATGTCaTTAAAAaaTTAATTAATTATTTtAATTAATT
AATTTttATTTtATTAAAaTGTTTCTTTtttGTAATACGAAACGTTAACaTTTTCAATTG
GCAAATTCCACCTAAAACTTCTTCCCATCCCATCTCCAACTCCTTCACACTCCGACAATT
TGCTCTTTCTCTCACATCGCCTACTCACGGACCAAAACGCGAATCCCATCGGGCATTGCA
TTAAAATTGGTTCAAATCTCAAATCAATTTTTGAAACATTCTTGGAACATTTTAGAAACA
TTGAAGAACATTTTCCCTTAATACCACCTTCTTTTAATTCAAAATATCCCTCAAACGGGC
ATAAATTTCCTTCATTTCCGATTAAGATCGGTTCTAATTCATCATCAGGTAAAAATCCTC
GTTCTTGTGGTCGATATTCACCATCGCACGGCTTCGTTATTTCAGGATCGGAACATTGAC
ACCGCTCTTCATCGTATAGTGTTCCGTTAGGACAAGCGAAAACTGATACTTTTACATCAA
TACTTGATGATGTTATGCATTGATAAAACAAATCGCAATATTTAGGGTGGCGTTTAAAGG
CGGTAGGACAAATTAAAAGAATTTGAGAACCGGTTAAGTTTGAAATAGGACAAGTTACGT
TTTGAGAAGGATTTTCTGTTATCATTTCAGTTGTTGATTCAGTACTACTAAATTCAGTTG
ATGTACTTAATACGGTGGTTGGATTGGATTCGGTTTGAGTAATTAAAGTCGAGGATGAAA
CTGATTCAGTACTACTAAATTCAGTTGATTCGGTTTGAGTAATTAAAGTCGAGGATGTAA
CAGATTCAGTGCTACTGATAGGGTTTGTAGGTTGCGTTGATAATTCAGTATTTTTCCCAC
ATCTTCCACTAACTTCATTTGGATAATTACAAATAATTTTGTTTTCaTCCCAAACGGTAC
CTTCCGGACACGTCATAACCGATTCAATATTATTGGCACATCTATAAAACTTCTTACAAT
CATTTTCATCAGCTCTATAATCTTCTGTACAATATTTTCCAGTTGTAATTTGTTGGGTAC
TTGTGTTCTCTCCATATTGAGTCGTAGTTTCGGTTGTAATTGTGCTGGAACTTTCTGTGG
TTATCaCTTGAGTTGTGCTAATAGGTgCGCTCGTTGtttgggTTGTGCTCATAATTTGAG
TTGTACTATCTGTGATATAACTTGTCGTcGATTCCGTAGTAGGCATTGATGTTATTGAAC
TTGTAAATTTTTCAGTTGTCATTGTTGGATTTGATTCTGAAGTTGAACAATTTCCATAAT
TGCAAGTTAATATGTTTTGATCCCACACTAATCCACTGGGGCATTCGAAACTGTACTCAA
TCCCATTACTACAACGAATGTATTTATGACAATTGTTCAAATCTGGTTTAAAATCCCCGT
GGGCTGAAGCGGAGCAATTTTTATTAGGCTCCTTAATTTCTTCTTTTGTGGTTGTATTGT
AACAAGGTGGGAGcACGGTGGTTGCAGTAGTATTGGGTGCTTTTGTGGTACTTTCTGTTT
TTtCGCTaGTTACTTCATACATTGTTGTAGTCATTGGTGTAATGACGGGTGAgGTTGTTG
TGTAAGTTGGACCTCCTTCGGGATTAGATCCGCATTTTCCTTTTACAGCGGAAGGATAAT
TGCATGTGACAGCATCTTGGTCCCAAACGGTTCCTTCTGGGCAAGTGAAAAGGTTATCGA
TTCCGTTGGAGCATTTATAAAATTTTTTGCAATCACTTTCATGGCTTCTAAATGCTCCGG
TTGAACAACCATTTTGTACGGTAGATCCACTATTCTCTTCTTGGCCGGGTAATCCTCCAT
TTCCACCTTGTCCAGGAGATCCTGGAGTTCCTGGTGACCCGCCATTTCCACCTTGCCCTC
CATTTCCACCTTGTCCAGGAGATCCTGGAGTTCCTGGTAATCCACCATTCCCGGCTTCAC
CTCCATTTCCACCTTCTCCAGGTGATCCTGGAGTACCTggaGTTCCTGGTGATCCACCAT
TTCCACCTTGACCTCCATTTCCACCTTGTCCAGGAGATcCTGGAGTAcCTgGtGTTCCTG
GTGATCcGCCATTTCCACCTTGACCTCCATTTCCACTTTCTCCAGGTGATCCTGGAGTAC
CTGGTGTTCCTGGTAATCCACCATTTCCACCTTGACCTCCATTTCCACCTTGTCCAGGAG
AACCTGGAGTTCCTGGTAATCCACCATTTCCATTTTGCCCTGGAGTTCCAAGTTGACCCA
CACCATTGGCGTTTGTGTTGCAATCaTTTCTATTTGCGGCATTGGGATAaTTGCACGTGC
TCAAGtTaCTATCCCAAACTGTTCCAGGTCCGCAGTTATATGGgTAtTGAGTATAaCCtC
CGTTTCCGTTCggaACACaTCTGTAGAAtTTCATACAATCTTCGTTATCACCCAAATATC
CTTCTTGGGTACACGTTTTTCCAACAGGTGTtGGAGTTGGTGGTCCAGATGGaGATGGTG
TTGATGTACTTGGCTGTTGATTTTCTCCTGGGGTACCTGATTGACCTGGGCTCCCTGGTG
TACCAtCGCTTCCGGCTTGCCCAGGAGTGCCAGGTGTTCCTGGTTGGCCTGGAGTTCCTG
GTGTACCACCATTGCCACCTTGCCCTGGAGTGCCTGGCGTACCACCGTTTCCACCTTGCC
CAGGGGTGCCAGGgGATCCTGGAGTGCCAGGTGTGCCTGGTTGACCTGGAGTGCCTGGCG
TACCACCGTTTCCAaCTTGCCCAGGGGTGCCAGGGGATCCTGGAACGCCAGGTGAGCCTG
GTTGACCTGGAGTTCCTGGTGTACCACCGCTTCCAGCTTGCCCTGGAGTGCTCGGCTGAC
CTaCATTCCCTGATCCATTACTTCCACTTTCTGGTGTTTGATTTCCACCACTATTTGTCG
TACAATCTTGTCGATTCGCAGCGTTTGGAtAATTACatGTGCTCAAGTTGGTGtCCCaAA
CAGtTCCAGGAGCGCAATTATAAGAATACTGGACATATCCACCACTTCCGTTGTCTACAC
ATCGATAAAATTTCATGCAATCATCTGTGTCGCCCATGTATCCCTCTTGGGTGCACgTCT
TTCCAAtTGGCGTTgGCGtTGGTGGACCAGAtGGaGATGGTGTTGAtGTACtTGATTGTT
GAtTATCTCCTGGTGTACtAGCAGTTCCCCCTTGTCCTGGaGTGCCTGGCTGtcCcTGGA
CTCCCTGGTGTACcTCCGCTTCCAGCTTGCCCAGGAGTGCCAGGTGtGCCtGGTTTTCCT
GGGGTaCCtCCACtACCAtTTTGCCCTGGAGTGCCGGGTGTGCCTGGTTGGCCAGGAGTT
CCTGGTTGACCTGGCGTTCCAGGTGTACCACCGCTTCCACTTTGCCCtGGAGTaCCTGGT
TGACCtGGGCTTCCTGGGGTACCTCCACTACCACTTtGCCctGGAGTGCCAGGTGTgCcT
GgTTGGCCTGGGGTTCCTGAGtTACCACCGTTTCCACTCTGACCtGGAGTGCCAGGTGTT
CCCGGTTGACtTGGAGTTcCAGGTTGACCGGTACTTCCTGTTCCACTACTTCCACTTTCT
AGTGTTTGATTTCCACCAATATTTGTCTTGCAATCATGTCTATTCGCGGCGTTTGGATAA
TTACATGTGCTCAAATTGGTATCCCAAACAGTTCCGGGAGCACAATTATAAGAATATTGG
ACATATCCACCAtTTCCATTATCCACGCATCGaTaAAACTTCaTACaATCGTCAGAGTCT
CCCaAAtATCCTTCTTGGTTACaCGtTTTTCCaACagGtGTTGGaGTTGGTGGTCCAGTT
GGAGATGGTGTTGATGTaCTTGGTTGTtGATTTtCTCCTGGAaTGCCAGAATTTCCCCCT
TGTCcTGGAGTGCCTGGCTGACCTGGACTCCCTGGTGTACCACCACTTCCAGCTTGCCCA
GGAGTGCCTGGTGTACCTCCACTACCACTTTGTCCTGGAGTGcCAGGTGTGCCTGGtTGA
CCTGGAGtTCCTGGTGtACCACCActGCCACTTTGTCCTGGGGTTCCAGGTGTGcCTGGT
TGGCCTTgACTTCCCGGTGTACCACCACTTCCGTTTTGTCCGGGAGTGCCAGGTGTGCCT
GGTTGACCTGAGCTTCCTGGTGTACCACCGCTTCCACTCTGCCCTGGAGTTCCAGGTTGA
TCTACACTACCTGATCCACTACTTCCACTTTCTGGTGtTTGATTTCCACCAATATTTGTT
TTGCaATCATGTCGATTCGCGGCGTTTGGGTAATTACATGTGCTTAAGTTGGTATCCCAA
ACAGTTCCGGGAGCACAATTATAAGAATATTGGACATATCCCCCATTACCATTGTTCACG
CATCGATAAAATTTCATACAATCTTCAGAATCTGCCAAATATCCTTCTTGGGTGCACGTT
TTTCCAACTGGAGTTGGTGACGGTGGACcAGATGGAGATGGTGTTGATGTATTTGGTTGT
TGATTTTCTCCTGGAGTGCCTGACTGACTTGGACTCCCTGGTGTACCACCGCTTCCATTT
TGCCCTGGGGTGCCACCACTTCCACCtTgCCCAGGAGTGCCAGGTGTGcCTGGTTGGCCt
GGAGTTCCTGGTGTACCACCATTGCCACCTtGCCCAgGAGTGCCAGGTGTGCCTGGAGTT
CCTGGTGTACCACCGCTTCCATTTTGACCTGGGCTTCCTGGTGTACCATCACTGCCACTT
TGCCCTGGAGTGCCAGGTGTGCCTGGAGTTCCTGGTATACCACCGCTTCCATTTTGACCt
GGGCTTCCATCACTGCCACTTTGCCCTGGAGtGCCAGGTGTGCCTGGTTGGCCTGGAGTT
CCTGGTGCACCTCCGCTTCcatTTTGcCCTGGaATGCCAGGTGTGCCCGGTTGACCTACA
CCTTCTGaTCCACCACTTCCACTTTCTGCTGtTTGATTTCCACCAGCAtTTGTCTTGCAA
TCTTGTCGATTCGCTGCGTTTGGATAATTACATGTGCTTAAGTTAGTATCCCAAACAGTT
CCCGGaGCACaATTATAAGAATATTGGACATATCCACCaTTGCCATTGTTGACGCATCGA
TAAAaTTTCATaCAATCTTCAGAATCTCCCAtATATCCTTCTTGGGTGCACGTTTTTCCA
ACTGGAGTTGGCGATGTTGGATCTGTTGGAGATGGTGTTGATGTATTTGGTTGTTGAGTT
TCTCCTgGGGTGCCAGaAGtTcCCCCTTGTCCTGGAGTGCCTGGTTGACCTGGACTCCCT
GGGGTACCACCGCTTCCATTTTGCCCTGGGGTGCCACCACTTCCACCTTGCCCAGGTGTG
CCTGGTTGGCCtGGAGTTcCCGGGGTGCCACCACTTCCACCTTGCCCAGGAGTGCCAGGT
GTGCCTGGTTGGCCTGGAGTTCCCGGTGTGCCACCACTGCCACCTTGTCCAGGAGTGCCT
GGAGTTCCTGGTGTACCTCCGTTTCCATTTTGTCCTGGTGTGCCTGGTTGACCTGGGGTT
CCTgGTGTACCACCGCTTCCGCCTTGGCCGGGAGTGCtAGGTGTGCCTGGAGTTCCTCCA
CCTTGCCCTCCATTACCACCTTCCCCTCCGTTTCCACCATCTCCTCCATTCCCACCCTGC
CCAGGACTTCCAGGAGTGGCTGAGCTTTCTCCATTCGAATTTATTTTACAATCTTTGCGG
TTAGCTGCTCCTGGATAATTACAAGTGCTTAGGTTAGTATCCCAAATGGTTCCAGGTGCG
CAACTATATGGATATTGGGCATATCCACCACTGCCATTGTCCACACATCGATAGAATTTC
GTACAGTCATCGCTGTCAGCCAAATATCCTTCATTGGTGCATACCTTTCCTACTGGTGTT
GGTGTTACTGTAGTGGTGCTTGATTCGGTTGAAGTAGGTGTATTCGGAATGCTTGGATTT
TCTGAGGAACTCGGACTTCCTGGAGAACCTGGGTTTCCGGGTGTTCCGGCACTGCCAGGT
GTTCCTGGGCTTCCGGGTGTTCCTGGACTACCGGGTGTTCCTACAGTTCCAGGTGTTCCT
GGACTTCCGGGcGTTCCTGGACTTCCGGGTGTTcCTGGaCTTCCGGGTGTTGCTGGGCTT
CCgGGTGTTGCTGGGCTTCCAGGTGTTcCTGtGCTTCCAGGTGTTGCTGGGCtTCCAGGT
GTTCCTGCGTTTCCAGGTGTTCCTGGACTTCCTGAAGAACCTGGGCCTCCTGGTGTTCCG
GGAGTACCTCCCGATGAGTCTGTTTCACCTCCTCCTCCACTTTGACTAACTTTACAGCCA
CTTCGATTTGCAGCATTTGGATAGTTACAAGTGCTTAAATTAATATCCCATATGGTTCCT
GGGgCGCAGGTATAaGAaTATTGAGtgTAaCCTCCACTTccAtTATcCACACATCTGTAG
AAtTTTATGCAAtCTTCAtCATCAGCTAAATAACCATCTTGCTTGCAAGTATTTCCAATT
GGGGTTGGTGTTACAGGTGGACCTGTTGGGGATGGACTCGGAGTTCCAGAAGAACTTGGT
GTGCTCGGTGTACTAGaAtTTTCTGTTATATGACTTGAAGATTCTGTAtTAGCTGGTGTT
CCTGCACTTCCTgGACTTCCCGGTGTTCCTGGTTGTCcTGGAAGTCCAGGCGTTCCTGGA
CTTCCCGGTGTTCCCGACTGTCCTGGATATCCAGGCGTTCCTGCACTTCCTGGAGTTCCT
GGACTTCCCGGTGTTCCAGGTGTTCCCGACTGTCCTGGATATCCAGGTGTTCCTGCACTT
CCcGGTGTTCCTGATTGTCCTGGAAGTCCAGACGTTCCTGGACTTCCCGGTGTTCCAGGT
GTTCCCGACTGTCCTGGATATCCAGGCGTTCCTGCACTTCCTGGAGTTCCTGGACTTCCC
GGTGTTCCAGGTGTTCCCGACTGTCCTGGATATCCAGGTGTTCCTGTACTTCCTGGTGTT
GCCGATTGACTTTGTTCAGAACTACTTTGAGTTCCTGAAGTTCCTTCTCCATTAACATTA
GATTTACAATCCTTGCGATTCGCAGATCCAGGATAATTACATGTGCTTAGGTTAATATCC
CAAACAGTTCCAGGTGCGCAGGAGTAAGAATATTGAATATAACCTCCATTTCCATTATCT
ACGCATCTATAGAATCTCATGCAGTTTTCATTGTCCGCTAAATATCCTTCTTGAGAaCAT
TTATTCCCAACTGGAGTAGGAGTTGTTGATGcTCCTTGACtTCCAGCACCTCCTGCCCCC
CcAGATCCTCCTTGACCATTTTGACCAGGACTTCCATCTGATCCCCCAGCACCCccTTGA
CCACCTTGTCCGCCAGTTCCACCCGAACCACTTTGTCCTGGTGCACCAGATTGTCCAGGG
TTTCCGCCAGCTCCCCCAGACCCTCCTTGACCACCCGAACCACCACTTCCTCCTGCTCCT
CCAGAAGCTCCTTGACCCCCAGATCCACCCGAACCACTTTGTCCTGGTTTTCCAGGATTT
CCACCAGTTCCTCCAGCACCTCCTTGACCACCcGAACcACTaCTTCCCCCTGCTCCTCCT
TGTCCTGGTGCTCCAGGTTGTCCAGGCCTTCCACCCCCTCCTCCTCCTGCACCTCCTTGA
CCCCCAGCACCACTTTGTCCTGGTTTTCCAGGTTGTCCAGGATTTCCACCAGTTCCTCCA
GCTCCTCC
>isotig00069  gene=isogroup00006  length=7934  numContigs=13
GTTTTAAAAAAAACTCCTATTTTTTttATATAAAAAAAGAAACTTATttATTGAGTCGTT
TTtCTTTGACTAGAAACGGAAAaTTTATCATtATTTCAATACAAATTTtATTGAACATAA
CTAATTAAATTAAAaaCTAAATTAAATAACCACCACCGGTCCCCAACTTtCTTTTTCCTT
ATtAACAATTCGAGTTAATTTTAAAAaTTAAAAaTTAAaTCGAAAATTtAATAAATTTTC
ATCCcCCccTaCAAAAAAATGGGATGTCaTTAAAAaaTTAATTAATTATTTtAATTAATT
AATTTttATTTtATTAAAaTGTTTCTTTtttGTAATACGAAACGTTAACaTTTTCAATTG
GCAAATTCCACCTAAAACTTCTTCCCATCCCATCTCCAACTCCTTCACACTCCGACAATT
TGCTCTTTCTCTCACATCGCCTACTCACGGACCAAAACGCGAATCCCATCGGGCATTGCA
TTAAAATTGGTTCAAATCTCAAATCAATTTTTGAAACATTCTTGGAACATTTTAGAAACA
TTGAAGAACATTTTCCCTTAATACCACCTTCTTTTAATTCAAAATATCCCTCAAACGGGC
ATAAATTTCCTTCATTTCCGATTAAGATCGGTTCTAATTCATCATCAGGTAAAAATCCTC
GTTCTTGTGGTCGATATTCACCATCGCACGGCTTCGTTATTTCAGGATCGGAACATTGAC
ACCGCTCTTCATCGTATAGTGTTCCGTTAGGACAAGCGAAAACTGATACTTTTACATCAA
TACTTGATGATGTTATGCATTGATAAAACAAATCGCAATATTTAGGGTGGCGTTTAAAGG
CGGTAGGACAAATTAAAAGAATTTGAGAACCGGTTAAGTTTGAAATAGGACAAGTTACGT
TTTGAGAAGGATTTTCTGTTATCATTTCAGTTGTTGATTCAGTACTACTAAATTCAGTTG
ATGTACTTAATACGGTGGTTGGATTGGATTCGGTTTGAGTAATTAAAGTCGAGGATGAAA
CTGATTCAGTACTACTAAATTCAGTTGATTCGGTTTGAGTAATTAAAGTCGAGGATGTAA
CAGATTCAGTGCTACTGATAGGGTTTGTAGGTTGCGTTGATAATTCAGTATTTTTCCCAC
ATCTTCCACTAACTTCATTTGGATAATTACAAATAATTTTGTTTTCaTCCCAAACGGTAC
CTTCCGGACACGTCATAACCGATTCAATATTATTGGCACATCTATAAAACTTCTTACAAT
CATTTTCATCAGCTCTATAATCTTCTGTACAATATTTTCCAGTTGTAATTTGTTGGGTAC
TTGTGTTCTCTCCATATTGAGTCGTAGTTTCGGTTGTAATTGTGCTGGAACTTTCTGTGG
TTATCaCTTGAGTTGTGCTAATAGGTgCGCTCGTTGtttgggTTGTGCTCATAATTTGAG
TTGTACTATCTGTGATATAACTTGTCGTcGATTCCGTAGTAGGCATTGATGTTATTGAAC
TTGTAAATTTTTCAGTTGTCATTGTTGGATTTGATTCTGAAGTTGAACAATTTCCATAAT
TGCAAGTTAATATGTTTTGATCCCACACTAATCCACTGGGGCATTCGAAACTGTACTCAA
TCCCATTACTACAACGAATGTATTTATGACAATTGTTCAAATCTGGTTTAAAATCCCCGT
GGGCTGAAGCGGAGCAATTTTTATTAGGCTCCTTAATTTCTTCTTTTGTGGTTGTATTGT
AACAAGGTGGGAGcACGGTGGTTGCAGTAGTATTGGGTGCTTTTGTGGTACTTTCTGTTT
TTtCGCTaGTTACTTCATACATTGTTGTAGTCATTGGTGTAATGACGGGTGAgGTTGTTG
TGTAAGTTGGACCTCCTTCGGGATTAGATCCGCATTTTCCTTTTACAGCGGAAGGATAAT
TGCATGTGACAGCATCTTGGTCCCAAACGGTTCCTTCTGGGCAAGTGAAAAGGTTATCGA
TTCCGTTGGAGCATTTATAAAATTTTTTGCAATCACTTTCATGGCTTCTAAATGCTCCGG
TTGAACAACCATTTTGTACGGTAGATCCACTATTCTCTTCTTGGCCGGGTAATCCTCCAT
TTCCACCTTGTCCAGGAGATCCTGGAGTTCCTGGTGACCCGCCATTTCCACCTTGCCCTC
CATTTCCACCTTGTCCAGGAGATCCTGGAGTTCCTGGTAATCCACCATTCCCGGCTTCAC
CTCCATTTCCACCTTCTCCAGGTGATCCTGGAGTACCTggaGTTCCTGGTGATCCACCAT
TTCCACCTTGACCTCCATTTCCACCTTGTCCAGGAGATcCTGGAGTAcCTgGtGTTCCTG
GTGATCcGCCATTTCCACCTTGACCTCCATTTCCACTTTCTCCAGGTGATCCTGGAGTAC
CTGGTGTTCCTGGTAATCCACCATTTCCACCTTGACCTCCATTTCCACCTTGTCCAGGAG
AACCTGGAGTTCCTGGTAATCCACCATTTCCATTTTGCCCTGGAGTTCCAAGTTGACCCA
CACCATTGGCGTTTGTGTTGCAATCaTTTCTATTTGCGGCATTGGGATAaTTGCACGTGC
TCAAGtTaCTATCCCAAACTGTTCCAGGTCCGCAGTTATATGGgTAtTGAGTATAaCCtC
CGTTTCCGTTCggaACACaTCTGTAGAAtTTCATACAATCTTCGTTATCACCCAAATATC
CTTCTTGGGTACACGTTTTTCCAACAGGTGTtGGAGTTGGTGGTCCAGATGGaGATGGTG
TTGATGTACTTGGCTGTTGATTTTCTCCTGGGGTACCTGATTGACCTGGGCTCCCTGGTG
TACCAtCGCTTCCGGCTTGCCCAGGAGTGCCAGGTGTTCCTGGTTGGCCTGGAGTTCCTG
GTGTACCACCATTGCCACCTTGCCCTGGAGTGCCTGGCGTACCACCGTTTCCACCTTGCC
CAGGGGTGCCAGGgGATCCTGGAGTGCCAGGTGTGCCTGGTTGACCTGGAGTGCCTGGCG
TACCACCGTTTCCAaCTTGCCCAGGGGTGCCAGGGGATCCTGGAACGCCAGGTGAGCCTG
GTTGACCTGGAGTTCCTGGTGTACCACCGCTTCCAGCTTGCCCTGGAGTGCTCGGCTGAC
CTaCATTCCCTGATCCATTACTTCCACTTTCTGGTGTTTGATTTCCACCACTATTTGTCG
TACAATCTTGTCGATTCGCAGCGTTTGGAtAATTACatGTGCTCAAGTTGGTGtCCCaAA
CAGtTCCAGGAGCGCAATTATAAGAATACTGGACATATCCACCACTTCCGTTGTCTACAC
ATCGATAAAATTTCATGCAATCATCTGTGTCGCCCATGTATCCCTCTTGGGTGCACgTCT
TTCCAAtTGGCGTTgGCGtTGGTGGACCAGAtGGaGATGGTGTTGAtGTACtTGATTGTT
GAtTATCTCCTGGTGTACtAGCAGTTCCCCCTTGTCCTGGaGTGCCTGGCTGtcCcTGGA
CTCCCTGGTGTACcTCCGCTTCCAGCTTGCCCAGGAGTGCCAGGTGtGCCtGGTTTTCCT
GGGGTaCCtCCACtACCAtTTTGCCCTGGAGTGCCGGGTGTGCCTGGTTGGCCAGGAGTT
CCTGGTTGACCTGGCGTTCCAGGTGTACCACCGCTTCCACTTTGCCCtGGAGTaCCTGGT
TGACCtGGGCTTCCTGGGGTACCTCCACTACCACTTtGCCctGGAGTGCCAGGTGTgCcT
GgTTGGCCTGGGGTTCCTGAGtTACCACCGTTTCCACTCTGACCtGGAGTGCCAGGTGTT
CCCGGTTGACtTGGAGTTcCAGGTTGACCGGTACTTCCTGTTCCACTACTTCCACTTTCT
AGTGTTTGATTTCCACCAATATTTGTCTTGCAATCATGTCTATTCGCGGCGTTTGGATAA
TTACATGTGCTCAAATTGGTATCCCAAACAGTTCCGGGAGCACAATTATAAGAATATTGG
ACATATCCACCAtTTCCATTATCCACGCATCGaTaAAACTTCaTACaATCGTCAGAGTCT
CCCaAAtATCCTTCTTGGTTACaCGtTTTTCCaACagGtGTTGGaGTTGGTGGTCCAGTT
GGAGATGGTGTTGATGTaCTTGGTTGTtGATTTtCTCCTGGAaTGCCAGAATTTCCCCCT
TGTCcTGGAGTGCCTGGCTGACCTGGACTCCCTGGTGTACCACCACTTCCAGCTTGCCCA
GGAGTGCCTGGTGTACCTCCACTACCACTTTGTCCTGGAGTGcCAGGTGTGCCTGGtTGA
CCTGGAGtTCCTGGTGtACCACCActGCCACTTTGTCCTGGGGTTCCAGGTGTGcCTGGT
TGGCCTTgACTTCCCGGTGTACCACCACTTCCGTTTTGTCCGGGAGTGCCAGGTGTGCCT
GGTTGACCTGAGCTTCCTGGTGTACCACCGCTTCCACTCTGCCCTGGAGTTCCAGGTTGA
TCTACACTACCTGATCCACTACTTCCACTTTCTGGTGtTTGATTTCCACCAATATTTGTT
TTGCaATCATGTCGATTCGCGGCGTTTGGGTAATTACATGTGCTTAAGTTGGTATCCCAA
ACAGTTCCGGGAGCACAATTATAAGAATATTGGACATATCCCCCATTACCATTGTTCACG
CATCGATAAAATTTCATACAATCTTCAGAATCTGCCAAATATCCTTCTTGGGTGCACGTT
TTTCCAACTGGAGTTGGTGACGGTGGACcAGATGGAGATGGTGTTGATGTATTTGGTTGT
TGATTTTCTCCTGGAGTGCCTGACTGACTTGGACTCCCTGGTGTACCACCGCTTCCATTT
TGCCCTGGGGTGCCACCACTTCCACCtTgCCCAGGAGTGCCAGGTGTGcCTGGTTGGCCt
GGAGTTCCTGGTGTACCACCATTGCCACCTtGCCCAgGAGTGCCAGGTGTGCCTGGAGTT
CCTGGTGTACCACCGCTTCCATTTTGACCTGGGCTTCCTGGTGTACCATCACTGCCACTT
TGCCCTGGAGTGCCAGGTGTGCCTGGAGTTCCTGGTATACCACCGCTTCCATTTTGACCt
GGGCTTCCATCACTGCCACTTTGCCCTGGAGtGCCAGGTGTGCCTGGTTGGCCTGGAGTT
CCTGGTGCACCTCCGCTTCcatTTTGcCCTGGaATGCCAGGTGTGCCCGGTTGACCTACA
CCTTCTGaTCCACCACTTCCACTTTCTGCTGtTTGATTTCCACCAGCAtTTGTCTTGCAA
TCTTGTCGATTCGCTGCGTTTGGATAATTACATGTGCTTAAGTTAGTATCCCAAACAGTT
CCCGGaGCACaATTATAAGAATATTGGACATATCCACCaTTGCCATTGTTGACGCATCGA
TAAAaTTTCATaCAATCTTCAGAATCTCCCAtATATCCTTCTTGGGTGCACGTTTTTCCA
ACTGGAGTTGGCGATGTTGGATCTGTTGGAGATGGTGTTGATGTATTTGGTTGTTGAGTT
TCTCCTgGGGTGCCAGaAGtTcCCCCTTGTCCTGGAGTGCCTGGTTGACCTGGACTCCCT
GGGGTACCACCGCTTCCATTTTGCCCTGGGGTGCCACCACTTCCACCTTGCCCAGGTGTG
CCTGGTTGGCCtGGAGTTcCCGGGGTGCCACCACTTCCACCTTGCCCAGGAGTGCCAGGT
GTGCCTGGTTGGCCTGGAGTTCCCGGTGTGCCACCACTGCCACCTTGTCCAGGAGTGCCT
GGAGTTCCTGGTGTACCTCCGTTTCCATTTTGTCCTGGTGTGCCTGGTTGACCTGGGGTT
CCTgGTGTACCACCGCTTCCGCCTTGGCCGGGAGTGCtAGGTGTGCCTGGAGTTCCTGGT
TGACCCGGATTTCCACCTTGCCCTCCATTACCACCTTCCCCTCCGTTTCCACCATCTCCT
CCATTCCCACCCTGCCCAGGACTTCCCGGATCTCCTCCACCACCCGTTGAACCAGCACTT
CCAGGAGTGGCTGAGCTTTCTCCATTCGAATTTATTTTACAATCTTTGCGGTTAGCTGCT
CCTGGATAATTACAAGTGCTTAGGTTAGTATCCCAAATGGTTCCAGGTGCGCAACTATAT
GGATATTGGGCATATCCACCACTGCCATTGTCCACACATCGATAGAATTTCGTACAGTCA
TCGCTGTCAGCCAAATATCCTTCATTGGTGCATACCTTTCCTACTGGTGTTGGTGTTACT
GTAGTGGTGCTTGATTCGGTTGAAGTAGGTGTATTCGGAATGCTTGGATTTTCTGAGGAA
CTCGGACTTCCTGGAGAACCTGGGTTTCCGGGTGTTCCGGCACTGCCAGGTGTTCCTGGG
CTTCCGGGTGTTCCTGGACTACCGGGTGTTCCTACAGTTCCAGGTGTTCCTGGACTTCCG
GGcGTTCCTGGACTTCCGGGTGTTcCTGGaCTTCCGGGTGTTGCTGGGCTTCCgGGTGTT
GCTGGGCTTCCAGGTGTTcCTGtGCTTCCAGGTGTTGCTGGGCtTCCAGGTGTTCCTGCG
TTTCCAGGTGTTCCTGGACTTCCTGAAGAACCTGGGCCTCCTGGTGTTCCGGGAGTACCT
CCCGATGAGTCTGTTTCACCTCCTCCTCCACTTTGACTAACTTTACAGCCACTTCGATTT
GCAGCATTTGGATAGTTACAAGTGCTTAAATTAATATCCCATATGGTTCCTGGGgCGCAG
GTATAaGAaTATTGAGtgTAaCCTCCACTTccAtTATcCACACATCTGTAGAAtTTTATG
CAAtCTTCAtCATCAGCTAAATAACCATCTTGCTTGCAAGTATTTCCAATTGGGGTTGGT
GTTACAGGTGGACCTGTTGGGGATGGACTCGGAGTTCCAGAAGAACTTGGTGTGCTCGGT
GTACTAGaAtTTTCTGTTATATGACTTGAAGATTCTGTAtTAGCTGGTGTTCCTGCACTT
CCTgGACTTCCCGGTGTTCCTGGTTGTCcTGGATATCCAGGCGTTCCTGCACTTCCTGGA
GTTCCTGGACTTCCCGGTGTTCCAGGTGTTCCCGACTGTCCTGGATATCCAGGTGTTCCT
GCACTTCCcGGTGTTCCTGATTGTCCTGGAAGTCCAGACGTTCCTGGACTTCCCGGTGTT
CCAGGTGTTCCCGACTGTCCTGGATATCCAGGCGTTCCTGCACTTCCTGGAGTTCCTGGA
CTTCCCGGTGTTCCAGGTGTTCCCGACTGTCCTGGATATCCAGGTGTTCCTGTACTTCCT
GGTGTTGCCGATTGACTTTGTTCAGAACTACTTTGAGTTCCTGAAGTTCCTTCTCCATTA
ACATTAGATTTACAATCCTTGCGATTCGCAGATCCAGGATAATTACATGTGCTTAGGTTA
ATATCCCAAACAGTTCCAGGTGCGCAGGAGTAAGAATATTGAATATAACCTCCATTTCCA
TTATCTACGCATCTATAGAATCTCATGCAGTTTTCATTGTCCGCTAAATATCCTTCTTGA
GAaCATTTATTCCCAACTGGAGTAGGAGTTGTTGATGcTCCTTGACtTCCAGCACCTCCT
GCCCCCCcAGATCCTCCTTGACCATTTTGACCAGGACTTCCATCTGATCCCCCAGCACCC
ccTTGACCACCTTGTCCGCCAGTTCCACCCGAACCACTTTGTCCTGGTGCACCAGATTGT
CCAGGGTTTCCGCCAGCTCCCCCAGACCCTCCTTGACCACCCGAACCACCACTTCCTCCT
GCTCCTCCAGAAGCTCCTTGACCCCCAGATCCACCCGAACCACTTTGTCCTGGTTTTCCA
GGATTTCCACCAGTTCCTCCAGCACCTCCTTGACCACCcGAACcACTaCTTCCCCCTGCT
CCTCCTTGTCCTGGTGCTCCAGGTTGTCCAGGCCTTCCACCCCCTCCTCCTCCTGCACCT
CCTTGACCCCCAGCACCACTTTGTCCTGGTTTTCCAGGTTGTCCAGGATTTCCACCAGTT
CCTCCAGCTCCTCC
>isotig00070  gene=isogroup00006  length=7946  numContigs=14
GTTTTAAAAAAAACTCCTATTTTTTttATATAAAAAAAGAAACTTATttATTGAGTCGTT
TTtCTTTGACTAGAAACGGAAAaTTTATCATtATTTCAATACAAATTTtATTGAACATAA
CTAATTAAATTAAAaaCTAAATTAAATAACCACCACCGGTCCCCAACTTtCTTTTTCCTT
ATtAACAATTCGAGTTAATTTTAAAAaTTAAAAaTTAAaTCGAAAATTtAATAAATTTTC
ATCCcCCccTaCAAAAAAATGGGATGTCaTTAAAAaaTTAATTAATTATTTtAATTAATT
AATTTttATTTtATTAAAaTGTTTCTTTtttGTAATACGAAACGTTAACaTTTTCAATTG
GCAAATTCCACCTAAAACTTCTTCCCATCCCATCTCCAACTCCTTCACACTCCGACAATT
TGCTCTTTCTCTCACATCGCCTACTCACGGACCAAAACGCGAATCCCATCGGGCATTGCA
TTAAAATTGGTTCAAATCTCAAATCAATTTTTGAAACATTCTTGGAACATTTTAGAAACA
TTGAAGAACATTTTCCCTTAATACCACCTTCTTTTAATTCAAAATATCCCTCAAACGGGC
ATAAATTTCCTTCATTTCCGATTAAGATCGGTTCTAATTCATCATCAGGTAAAAATCCTC
GTTCTTGTGGTCGATATTCACCATCGCACGGCTTCGTTATTTCAGGATCGGAACATTGAC
ACCGCTCTTCATCGTATAGTGTTCCGTTAGGACAAGCGAAAACTGATACTTTTACATCAA
TACTTGATGATGTTATGCATTGATAAAACAAATCGCAATATTTAGGGTGGCGTTTAAAGG
CGGTAGGACAAATTAAAAGAATTTGAGAACCGGTTAAGTTTGAAATAGGACAAGTTACGT
TTTGAGAAGGATTTTCTGTTATCATTTCAGTTGTTGATTCAGTACTACTAAATTCAGTTG
ATGTACTTAATACGGTGGTTGGATTGGATTCGGTTTGAGTAATTAAAGTCGAGGATGAAA
CTGATTCAGTACTACTAAATTCAGTTGATTCGGTTTGAGTAATTAAAGTCGAGGATGTAA
CAGATTCAGTGCTACTGATAGGGTTTGTAGGTTGCGTTGATAATTCAGTATTTTTCCCAC
ATCTTCCACTAACTTCATTTGGATAATTACAAATAATTTTGTTTTCaTCCCAAACGGTAC
CTTCCGGACACGTCATAACCGATTCAATATTATTGGCACATCTATAAAACTTCTTACAAT
CATTTTCATCAGCTCTATAATCTTCTGTACAATATTTTCCAGTTGTAATTTGTTGGGTAC
TTGTGTTCTCTCCATATTGAGTCGTAGTTTCGGTTGTAATTGTGCTGGAACTTTCTGTGG
TTATCaCTTGAGTTGTGCTAATAGGTgCGCTCGTTGtttgggTTGTGCTCATAATTTGAG
TTGTACTATCTGTGATATAACTTGTCGTcGATTCCGTAGTAGGCATTGATGTTATTGAAC
TTGTAAATTTTTCAGTTGTCATTGTTGGATTTGATTCTGAAGTTGAACAATTTCCATAAT
TGCAAGTTAATATGTTTTGATCCCACACTAATCCACTGGGGCATTCGAAACTGTACTCAA
TCCCATTACTACAACGAATGTATTTATGACAATTGTTCAAATCTGGTTTAAAATCCCCGT
GGGCTGAAGCGGAGCAATTTTTATTAGGCTCCTTAATTTCTTCTTTTGTGGTTGTATTGT
AACAAGGTGGGAGcACGGTGGTTGCAGTAGTATTGGGTGCTTTTGTGGTACTTTCTGTTT
TTtCGCTaGTTACTTCATACATTGTTGTAGTCATTGGTGTAATGACGGGTGAgGTTGTTG
TGTAAGTTGGACCTCCTTCGGGATTAGATCCGCATTTTCCTTTTACAGCGGAAGGATAAT
TGCATGTGACAGCATCTTGGTCCCAAACGGTTCCTTCTGGGCAAGTGAAAAGGTTATCGA
TTCCGTTGGAGCATTTATAAAATTTTTTGCAATCACTTTCATGGCTTCTAAATGCTCCGG
TTGAACAACCATTTTGTACGGTAGATCCACTATTCTCTTCTTGGCCGGGTAATCCTCCAT
TTCCACCTTGTCCAGGAGATCCTGGAGTTCCTGGTGACCCGCCATTTCCACCTTGCCCTC
CATTTCCACCTTGTCCAGGAGATCCTGGAGTTCCTGGTAATCCACCATTCCCGGCTTCAC
CTCCATTTCCACCTTCTCCAGGTGATCCTGGAGTACCTggaGTTCCTGGTGATCCACCAT
TTCCACCTTGACCTCCATTTCCACCTTGTCCAGGAGATcCTGGAGTAcCTgGtGTTCCTG
GTGATCcGCCATTTCCACCTTGACCTCCATTTCCACTTTCTCCAGGTGATCCTGGAGTAC
CTGGTGTTCCTGGTAATCCACCATTTCCACCTTGACCTCCATTTCCACCTTGTCCAGGAG
AACCTGGAGTTCCTGGTAATCCACCATTTCCATTTTGCCCTGGAGTTCCAAGTTGACCCA
CACCATTGGCGTTTGTGTTGCAATCaTTTCTATTTGCGGCATTGGGATAaTTGCACGTGC
TCAAGtTaCTATCCCAAACTGTTCCAGGTCCGCAGTTATATGGgTAtTGAGTATAaCCtC
CGTTTCCGTTCggaACACaTCTGTAGAAtTTCATACAATCTTCGTTATCACCCAAATATC
CTTCTTGGGTACACGTTTTTCCAACAGGTGTtGGAGTTGGTGGTCCAGATGGaGATGGTG
TTGATGTACTTGGCTGTTGATTTTCTCCTGGGGTACCTGATTGACCTGGGCTCCCTGGTG
TACCAtCGCTTCCACTTTGCCCtGGGCTGCCAGGTGTGCCTGGAGTTCCTGGTGTACCAC
CGCTTCCATTTTGACCTGGGCTTCCTGGTGTACCACCACTGCCACTTTGCCCTGGAGTGC
CTGGTTGGCCtGGAGTTCCTGGTGTACCACCATTTCCAGCTTGCCCAGGGGTGCCAGGgG
ATCCTGGAGTGCCAGGTGTGCCTGGTTGACCTGGAGTGCCTGGCGTACCACCGTTTCCAa
CTTGCCCAGGGGTGCCAGGGGATCCTGGAACGCCAGGTGAGCCTGGTTGACCTGGAGTTC
CTGGTGTACCACCGCTTCCAGCTTGCCCTGGAGTGCTCGGCTGACCTaCATTCCCTGATC
CATTACTTCCACTTTCTGGTGTTTGATTTCCACCACTATTTGTCGTACAATCTTGTCGAT
TCGCAGCGTTTGGAtAATTACatGTGCTCAAGTTGGTGtCCCaAACAGtTCCAGGAGCGC
AATTATAAGAATACTGGACATATCCACCACTTCCGTTGTCTACACATCGATAAAATTTCA
TGCAATCATCTGTGTCGCCCATGTATCCCTCTTGGGTGCACgTCTTTCCAAtTGGCGTTg
GCGtTGGTGGACCAGAtGGaGATGGTGTTGAtGTACtTGATTGTTGAtTATCTCCTGGTG
TACtAGCAGTTCCCCCTTGTCCTGGaGTGCCTGGCTGtcCcTGGACTCCCTGGTGTACcT
CCGCTTCCAGCTTGCCCAGGAGTGCCAGGTGtGCCtGGTTTTCCTGGGGTaCCtCCACtA
CCAtTTTGCCCTGGAGTGCCGGGTGTGCCTGGTTGGCCAGGAGTTCCTGGTTGACCTGGC
GTTCCAGGTGTACCACCGCTTCCACTTTGCCCtGGAGTaCCTGGTTGACCtGGGCTTCCT
GGGGTACCTCCACTACCACTTtGCCctGGAGTGCCAGGTGTgCcTGgTTGGCCTGGGGTT
CCTGAGtTACCACCGTTTCCACTCTGACCtGGAGTGCCAGGTGTTCCCGGTTGACtTGGA
GTTcCAGGTTGACCGGTACTTCCTGTTCCACTACTTCCACTTTCTAGTGTTTGATTTCCA
CCAATATTTGTCTTGCAATCATGTCTATTCGCGGCGTTTGGATAATTACATGTGCTCAAA
TTGGTATCCCAAACAGTTCCGGGAGCACAATTATAAGAATATTGGACATATCCACCAtTT
CCATTATCCACGCATCGaTaAAACTTCaTACaATCGTCAGAGTCTCCCaAAtATCCTTCT
TGGTTACaCGtTTTTCCaACagGtGTTGGaGTTGGTGGTCCAGTTGGAGATGGTGTTGAT
GTaCTTGGTTGTtGATTTtCTCCTGGAaTGCCAGAATTTCCCCCTTGTCcTGGAGTGCCT
GGCTGACCTGGACTCCCTGGTGTACCACCACTTCCAGCTTGCCCAGGAGTGCCTGGTGTA
CCTCCACTACCACTTTGTCCTGGAGTGcCAGGTGTGCCTGGtTGACCTGGAGtTCCTGGT
GtACCACCActGCCACTTTGTCCTGGGGTTCCAGGTGTGcCTGGTTGGCCTTgACTTCCC
GGTGTACCACCACTTCCGTTTTGTCCGGGAGTGCCAGGTGTGCCTGGTTGACCTGAGCTT
CCTGGTGTACCACCGCTTCCACTCTGCCCTGGAGTTCCAGGTTGATCTACACTACCTGAT
CCACTACTTCCACTTTCTGGTGtTTGATTTCCACCAATATTTGTTTTGCaATCATGTCGA
TTCGCGGCGTTTGGGTAATTACATGTGCTTAAGTTGGTATCCCAAACAGTTCCGGGAGCA
CAATTATAAGAATATTGGACATATCCCCCATTACCATTGTTCACGCATCGATAAAATTTC
ATACAATCTTCAGAATCTGCCAAATATCCTTCTTGGGTGCACGTTTTTCCAACTGGAGTT
GGTGACGGTGGACcAGATGGAGATGGTGTTGATGTATTTGGTTGTTGATTTTCTCCTGGA
GTGCCTGACTGACTTGGACTCCCTGGTGTACCACCGCTTCCATTTTGCCCTGGGGTGCCA
CCACTTCCACCtTgCCCAGGAGTGCCAGGTGTGcCTGGTTGGCCtGGAGTTCCTGGTGTA
CCACCATTGCCACCTtGCCCAgGAGTGCCAGGTGTGCCTGGAGTTCCTGGTGTACCACCG
CTTCCATTTTGACCTGGGCTTCCTGGTGTACCATCACTGCCACTTTGCCCTGGAGTGCCA
GGTGTGCCTGGAGTTCCTGGTATACCACCGCTTCCATTTTGACCtGGGCTTCCATCACTG
CCACTTTGCCCTGGAGtGCCAGGTGTGCCTGGTTGGCCTGGAGTTCCTGGTGCACCTCCG
CTTCcatTTTGcCCTGGaATGCCAGGTGTGCCCGGTTGACCTACACCTTCTGaTCCACCA
CTTCCACTTTCTGCTGtTTGATTTCCACCAGCAtTTGTCTTGCAATCTTGTCGATTCGCT
GCGTTTGGATAATTACATGTGCTTAAGTTAGTATCCCAAACAGTTCCCGGaGCACaATTA
TAAGAATATTGGACATATCCACCaTTGCCATTGTTGACGCATCGATAAAaTTTCATaCAA
TCTTCAGAATCTCCCAtATATCCTTCTTGGGTGCACGTTTTTCCAACTGGAGTTGGCGAT
GTTGGATCTGTTGGAGATGGTGTTGATGTATTTGGTTGTTGAGTTTCTCCTGGGGTGCCT
gGCTGACCTGGACTCCCTGGTGTACCACCGCTTCCATTTTGCCCTGGGGTGCCACCACTT
CCACCTTGCCCAGGTGTGCCTGGTTCGCCtGGAGTTcCCGGGGTGCCACCACTTCCACCT
TGCCCAGGAGTGCCAGGTGTGCCTGGTTGGCCTGGAGTTCCCGGTGTGCCACCACTGCCA
CCTTGTCCAGGAGTGCCTGGAGTTCCTGGTGTACCTCCGTTTCCATTTTGTCCTGGTGTG
CCTGGTTGACCTGGGGTTCCTgGTGTACCACCGCTTCCGCCTTGGCCGGGAGTGCtAGGT
GTGCCTGGAGTTCCTCCACCTTGCCCTCCATTACCACCTTCCCCTCCGTTTCCACCATCT
CCTCCATTCCCACCCTGCCCAGGACTTCCAGGAGTGGCTGAGCTTTCTCCATTCGAATTT
ATTTTACAATCTTTGCGGTTAGCTGCTCCTGGATAATTACAAGTGCTTAGGTTAGTATCC
CAAATGGTTCCAGGTGCGCAACTATATGGATATTGGGCATATCCACCACTGCCATTGTCC
ACACATCGATAGAATTTCGTACAGTCATCGCTGTCAGCCAAATATCCTTCATTGGTGCAT
ACCTTTCCTACTGGTGTTGGTGTTACTGTAGTGGTGCTTGATTCGGTTGAAGTAGGTGTA
TTCGGAATGCTTGGATTTTCTGAGGAACTCGGACTTCCTGGAGAACCTGGGTTTCCGGGT
GTTCCGGCACTGCCAGGTGTTCCTGGGCTTCCGGGTGTTCCTGGACTACCGGGTGTTCCT
ACAGTTCCAGGTGTTCCTGGACTTCCGGGcGTTCCTGGACTTCCGGGTGTTcCTGGaCTT
CCGGGTGTTGCTGGGCTTCCgGGTGTTGCTGGGCTTCCAGGTGTTcCTGtGCTTCCAGGT
GTTGCTGGGCtTCCAGGTGTTCCTGCGTTTCCAGGTGTTCCTGGACTTCCTGAAGAACCT
GGGCCTCCTGGTGTTCCGGGAGTACCTCCCGATGAGTCTGTTTCACCTCCTCCTCCACTT
TGACTAACTTTACAGCCACTTCGATTTGCAGCATTTGGATAGTTACAAGTGCTTAAATTA
ATATCCCATATGGTTCCTGGGgCGCAGGTATAaGAaTATTGAGtgTAaCCTCCACTTccA
tTATcCACACATCTGTAGAAtTTTATGCAAtCTTCAtCATCAGCTAAATAACCATCTTGC
TTGCAAGTATTTCCAATTGGGGTTGGTGTTACAGGTGGACCTGTTGGGGATGGACTCGGA
GTTCCAGAAGAACTTGGTGTGCTCGGTGTACTAGaAtTTTCTGTTATATGACTTGAAGAT
TCTGTAtTAGCTGGTGTTCCTGCACTTCCTgGACTTCCCGGTGTTCCTGGTTGTCcTGGA
AGTCCAGGCGTTCCTGGACTTCCCGGTGTTCCCGACTGTCCTGGATATCCAGGCGTTCCT
GCACTTCCTGGAGTTCCTGGACTTCCCGGTGTTCCAGGTGTTCCCGACTGTCCTGGATAT
CCAGGTGTTCCTGCACTTCCcGGTGTTCCTGATTGTCCTGGAAGTCCAGACGTTCCTGGA
CTTCCCGGTGTTCCAGGTGTTCCCGACTGTCCTGGATATCCAGGCGTTCCTGCACTTCCT
GGAGTTCCTGGACTTCCCGGTGTTCCAGGTGTTCCCGACTGTCCTGGATATCCAGGTGTT
CCTGTACTTCCTGGTGTTGCCGATTGACTTTGTTCAGAACTACTTTGAGTTCCTGAAGTT
CCTTCTCCATTAACATTAGATTTACAATCCTTGCGATTCGCAGATCCAGGATAATTACAT
GTGCTTAGGTTAATATCCCAAACAGTTCCAGGTGCGCAGGAGTAAGAATATTGAATATAA
CCTCCATTTCCATTATCTACGCATCTATAGAATCTCATGCAGTTTTCATTGTCCGCTAAA
TATCCTTCTTGAGAaCATTTATTCCCAACTGGAGTAGGAGTTGTTGATGcTCCTTGACtT
CCAGCACCTCCTGCCCCCCcAGATCCTCCTTGACCATTTTGACCAGGACTTCCATCTGAT
CCCCCAGCACCCccTTGACCACCTTGTCCGCCAGTTCCACCCGAACCACTTTGTCCTGGT
GCACCAGATTGTCCAGGGTTTCCGCCAGCTCCCCCAGACCCTCCTTGACCACCCGAACCA
CCACTTCCTCCTGCTCCTCCAGAAGCTCCTTGACCCCCAGATCCACCCGAACCACTTTGT
CCTGGTTTTCCAGGATTTCCACCAGTTCCTCCAGCACCTCCTTGACCACCcGAACcACTa
CTTCCCCCTGCTCCTCCTTGTCCTGGTGCTCCAGGTTGTCCAGGCCTTCCACCCCCTCCT
CCTCCTGCACCTCCTTGACCCCCAGCACCACTTTGTCCTGGTTTTCCAGGTTGTCCAGGA
TTTCCACCAGTTCCTCCAGCTCCTCC
>isotig00071  gene=isogroup00006  length=7952  numContigs=13
GTTTTAAAAAAAACTCCTATTTTTTttATATAAAAAAAGAAACTTATttATTGAGTCGTT
TTtCTTTGACTAGAAACGGAAAaTTTATCATtATTTCAATACAAATTTtATTGAACATAA
CTAATTAAATTAAAaaCTAAATTAAATAACCACCACCGGTCCCCAACTTtCTTTTTCCTT
ATtAACAATTCGAGTTAATTTTAAAAaTTAAAAaTTAAaTCGAAAATTtAATAAATTTTC
ATCCcCCccTaCAAAAAAATGGGATGTCaTTAAAAaaTTAATTAATTATTTtAATTAATT
AATTTttATTTtATTAAAaTGTTTCTTTtttGTAATACGAAACGTTAACaTTTTCAATTG
GCAAATTCCACCTAAAACTTCTTCCCATCCCATCTCCAACTCCTTCACACTCCGACAATT
TGCTCTTTCTCTCACATCGCCTACTCACGGACCAAAACGCGAATCCCATCGGGCATTGCA
TTAAAATTGGTTCAAATCTCAAATCAATTTTTGAAACATTCTTGGAACATTTTAGAAACA
TTGAAGAACATTTTCCCTTAATACCACCTTCTTTTAATTCAAAATATCCCTCAAACGGGC
ATAAATTTCCTTCATTTCCGATTAAGATCGGTTCTAATTCATCATCAGGTAAAAATCCTC
GTTCTTGTGGTCGATATTCACCATCGCACGGCTTCGTTATTTCAGGATCGGAACATTGAC
ACCGCTCTTCATCGTATAGTGTTCCGTTAGGACAAGCGAAAACTGATACTTTTACATCAA
TACTTGATGATGTTATGCATTGATAAAACAAATCGCAATATTTAGGGTGGCGTTTAAAGG
CGGTAGGACAAATTAAAAGAATTTGAGAACCGGTTAAGTTTGAAATAGGACAAGTTACGT
TTTGAGAAGGATTTTCTGTTATCATTTCAGTTGTTGATTCAGTACTACTAAATTCAGTTG
ATGTACTTAATACGGTGGTTGGATTGGATTCGGTTTGAGTAATTAAAGTCGAGGATGAAA
CTGATTCAGTACTACTAAATTCAGTTGATTCGGTTTGAGTAATTAAAGTCGAGGATGTAA
CAGATTCAGTGCTACTGATAGGGTTTGTAGGTTGCGTTGATAATTCAGTATTTTTCCCAC
ATCTTCCACTAACTTCATTTGGATAATTACAAATAATTTTGTTTTCaTCCCAAACGGTAC
CTTCCGGACACGTCATAACCGATTCAATATTATTGGCACATCTATAAAACTTCTTACAAT
CATTTTCATCAGCTCTATAATCTTCTGTACAATATTTTCCAGTTGTAATTTGTTGGGTAC
TTGTGTTCTCTCCATATTGAGTCGTAGTTTCGGTTGTAATTGTGCTGGAACTTTCTGTGG
TTATCaCTTGAGTTGTGCTAATAGGTgCGCTCGTTGtttgggTTGTGCTCATAATTTGAG
TTGTACTATCTGTGATATAACTTGTCGTcGATTCCGTAGTAGGCATTGATGTTATTGAAC
TTGTAAATTTTTCAGTTGTCATTGTTGGATTTGATTCTGAAGTTGAACAATTTCCATAAT
TGCAAGTTAATATGTTTTGATCCCACACTAATCCACTGGGGCATTCGAAACTGTACTCAA
TCCCATTACTACAACGAATGTATTTATGACAATTGTTCAAATCTGGTTTAAAATCCCCGT
GGGCTGAAGCGGAGCAATTTTTATTAGGCTCCTTAATTTCTTCTTTTGTGGTTGTATTGT
AACAAGGTGGGAGcACGGTGGTTGCAGTAGTATTGGGTGCTTTTGTGGTACTTTCTGTTT
TTtCGCTaGTTACTTCATACATTGTTGTAGTCATTGGTGTAATGACGGGTGAgGTTGTTG
TGTAAGTTGGACCTCCTTCGGGATTAGATCCGCATTTTCCTTTTACAGCGGAAGGATAAT
TGCATGTGACAGCATCTTGGTCCCAAACGGTTCCTTCTGGGCAAGTGAAAAGGTTATCGA
TTCCGTTGGAGCATTTATAAAATTTTTTGCAATCACTTTCATGGCTTCTAAATGCTCCGG
TTGAACAACCATTTTGTACGGTAGATCCACTATTCTCTTCTTGGCCGGGTAATCCTCCAT
TTCCACCTTGTCCAGGAGATCCTGGAGTTCCTGGTGACCCGCCATTTCCACCTTGCCCTC
CATTTCCACCTTGTCCAGGAGATCCTGGAGTTCCTGGTAATCCACCATTCCCGGCTTCAC
CTCCATTTCCACCTTCTCCAGGTGATCCTGGAGTACCTggaGTTCCTGGTGATCCACCAT
TTCCACCTTGACCTCCATTTCCACCTTGTCCAGGAGATcCTGGAGTAcCTgGtGTTCCTG
GTGATCcGCCATTTCCACCTTGACCTCCATTTCCACTTTCTCCAGGTGATCCTGGAGTAC
CTGGTGTTCCTGGTAATCCACCATTTCCACCTTGACCTCCATTTCCACCTTGTCCAGGAG
AACCTGGAGTTCCTGGTAATCCACCATTTCCATTTTGCCCTGGAGTTCCAAGTTGACCCA
CACCATTGGCGTTTGTGTTGCAATCaTTTCTATTTGCGGCATTGGGATAaTTGCACGTGC
TCAAGtTaCTATCCCAAACTGTTCCAGGTCCGCAGTTATATGGgTAtTGAGTATAaCCtC
CGTTTCCGTTCggaACACaTCTGTAGAAtTTCATACAATCTTCGTTATCACCCAAATATC
CTTCTTGGGTACACGTTTTTCCAACAGGTGTtGGAGTTGGTGGTCCAGATGGaGATGGTG
TTGATGTACTTGGCTGTTGATTTTCTCCTGGGGTACCTGATTGACCTGGGCTCCCTGGTG
TACCAtCGCTTCCACTTTGCCCtGGGCTGCCAGGTGTGCCTGGAGTTCCTGGTGTACCAC
CGCTTCCATTTTGACCTGGGCTTCCTGGTGTACCACCACTGCCACTTTGCCCTGGAGTGC
CTGGTTGGCCtGGAGTTCCTGGTGTACCACCATTTCCAGCTTGCCCAGGGGTGCCAGGgG
ATCCTGGAGTGCCAGGTGTGCCTGGTTGACCTGGAGTGCCTGGCGTACCACCGTTTCCAa
CTTGCCCAGGGGTGCCAGGGGATCCTGGAACGCCAGGTGAGCCTGGTTGACCTGGAGTTC
CTGGTGTACCACCGCTTCCAGCTTGCCCTGGAGTGCTCGGCTGACCTaCATTCCCTGATC
CATTACTTCCACTTTCTGGTGTTTGATTTCCACCACTATTTGTCGTACAATCTTGTCGAT
TCGCAGCGTTTGGAtAATTACatGTGCTCAAGTTGGTGtCCCaAACAGtTCCAGGAGCGC
AATTATAAGAATACTGGACATATCCACCACTTCCGTTGTCTACACATCGATAAAATTTCA
TGCAATCATCTGTGTCGCCCATGTATCCCTCTTGGGTGCACgTCTTTCCAAtTGGCGTTg
GCGtTGGTGGACCAGAtGGaGATGGTGTTGAtGTACtTGATTGTTGAtTATCTCCTGGTG
TACtAGCAGTTCCCCCTTGTCCTGGaGTGCCTGGCTGtcCcTGGACTCCCTGGTGTACcT
CCGCTTCCAGCTTGCCCAGGAGTGCCAGGTGtGCCtGGTTTTCCTGGGGTaCCtCCACtA
CCAtTTTGCCCTGGAGTGCCGGGTGTGCCTGGTTGGCCAGGAGTTCCTGGTTGACCTGGC
GTTCCAGGTGTACCACCGCTTCCACTTTGCCCtGGAGTaCCTGGTTGACCtGGGCTTCCT
GGGGTACCTCCACTACCACTTtGCCctGGAGTGCCAGGTGTgCcTGgTTGGCCTGGGGTT
CCTGAGtTACCACCGTTTCCACTCTGACCtGGAGTGCCAGGTGTTCCCGGTTGACtTGGA
GTTcCAGGTTGACCGGTACTTCCTGTTCCACTACTTCCACTTTCTAGTGTTTGATTTCCA
CCAATATTTGTCTTGCAATCATGTCTATTCGCGGCGTTTGGATAATTACATGTGCTCAAA
TTGGTATCCCAAACAGTTCCGGGAGCACAATTATAAGAATATTGGACATATCCACCAtTT
CCATTATCCACGCATCGaTaAAACTTCaTACaATCGTCAGAGTCTCCCaAAtATCCTTCT
TGGTTACaCGtTTTTCCaACagGtGTTGGaGTTGGTGGTCCAGTTGGAGATGGTGTTGAT
GTaCTTGGTTGTtGATTTtCTCCTGGAaTGCCAGAATTTCCCCCTTGTCcTGGAGTGCCT
GGCTGACCTGGACTCCCTGGTGTACCACCACTTCCAGCTTGCCCAGGAGTGCCTGGTGTA
CCTCCACTACCACTTTGTCCTGGAGTGcCAGGTGTGCCTGGtTGACCTGGAGtTCCTGGT
GtACCACCActGCCACTTTGTCCTGGGGTTCCAGGTGTGcCTGGTTGGCCTTgACTTCCC
GGTGTACCACCACTTCCGTTTTGTCCGGGAGTGCCAGGTGTGCCTGGTTGACCTGAGCTT
CCTGGTGTACCACCGCTTCCACTCTGCCCTGGAGTTCCAGGTTGATCTACACTACCTGAT
CCACTACTTCCACTTTCTGGTGtTTGATTTCCACCAATATTTGTTTTGCaATCATGTCGA
TTCGCGGCGTTTGGGTAATTACATGTGCTTAAGTTGGTATCCCAAACAGTTCCGGGAGCA
CAATTATAAGAATATTGGACATATCCCCCATTACCATTGTTCACGCATCGATAAAATTTC
ATACAATCTTCAGAATCTGCCAAATATCCTTCTTGGGTGCACGTTTTTCCAACTGGAGTT
GGTGACGGTGGACcAGATGGAGATGGTGTTGATGTATTTGGTTGTTGATTTTCTCCTGGA
GTGCCTGACTGACTTGGACTCCCTGGTGTACCACCGCTTCCATTTTGCCCTGGGGTGCCA
CCACTTCCACCtTgCCCAGGAGTGCCAGGTGTGcCTGGTTGGCCtGGAGTTCCTGGTGTA
CCACCATTGCCACCTtGCCCAgGAGTGCCAGGTGTGCCTGGAGTTCCTGGTGTACCACCG
CTTCCATTTTGACCTGGGCTTCCTGGTGTACCATCACTGCCACTTTGCCCTGGAGTGCCA
GGTGTGCCTGGAGTTCCTGGTATACCACCGCTTCCATTTTGACCtGGGCTTCCATCACTG
CCACTTTGCCCTGGAGtGCCAGGTGTGCCTGGTTGGCCTGGAGTTCCTGGTGCACCTCCG
CTTCcatTTTGcCCTGGaATGCCAGGTGTGCCCGGTTGACCTACACCTTCTGaTCCACCA
CTTCCACTTTCTGCTGtTTGATTTCCACCAGCAtTTGTCTTGCAATCTTGTCGATTCGCT
GCGTTTGGATAATTACATGTGCTTAAGTTAGTATCCCAAACAGTTCCCGGaGCACaATTA
TAAGAATATTGGACATATCCACCaTTGCCATTGTTGACGCATCGATAAAaTTTCATaCAA
TCTTCAGAATCTCCCAtATATCCTTCTTGGGTGCACGTTTTTCCAACTGGAGTTGGCGAT
GTTGGATCTGTTGGAGATGGTGTTGATGTATTTGGTTGTTGAGTTTCTCCTGGGGTGCCT
gGCTGACCTGGACTCCCTGGTGTACCACCGCTTCCATTTTGCCCTGGGGTGCCACCACTT
CCACCTTGCCCAGGTGTGCCTGGTTCGCCtGGAGTTcCCGGGGTGCCACCACTTCCACCT
TGCCCAGGAGTGCCAGGTGTGCCTGGTTGGCCTGGAGTTCCCGGTGTGCCACCACTGCCA
CCTTGTCCAGGAGTGCCTGGAGTTCCTGGTGTACCTCCGTTTCCATTTTGTCCTGGTGTG
CCTGGTTGACCTGGGGTTCCTgGTGTACCACCGCTTCCGCCTTGGCCGGGAGTGCtAGGT
GTGCCTGGAGTTCCTGGTTGACCCGGATTTCCACCTTGCCCTCCATTACCACCTTCCCCT
CCGTTTCCACCATCTCCTCCATTCCCACCCTGCCCAGGACTTCCCGGATCTCCTCCACCA
CCCGTTGAACCAGCACTTCCAGGAGTGGCTGAGCTTTCTCCATTCGAATTTATTTTACAA
TCTTTGCGGTTAGCTGCTCCTGGATAATTACAAGTGCTTAGGTTAGTATCCCAAATGGTT
CCAGGTGCGCAACTATATGGATATTGGGCATATCCACCACTGCCATTGTCCACACATCGA
TAGAATTTCGTACAGTCATCGCTGTCAGCCAAATATCCTTCATTGGTGCATACCTTTCCT
ACTGGTGTTGGTGTTACTGTAGTGGTGCTTGATTCGGTTGAAGTAGGTGTATTCGGAATG
CTTGGATTTTCTGAGGAACTCGGACTTCCTGGAGAACCTGGGTTTCCGGGTGTTCCGGCA
CTGCCAGGTGTTCCTGGGCTTCCGGGTGTTCCTGGACTACCGGGTGTTCCTACAGTTCCA
GGTGTTCCTGGACTTCCGGGcGTTCCTGGACTTCCGGGTGTTcCTGGaCTTCCGGGTGTT
GCTGGGCTTCCgGGTGTTGCTGGGCTTCCAGGTGTTcCTGtGCTTCCAGGTGTTGCTGGG
CtTCCAGGTGTTCCTGCGTTTCCAGGTGTTCCTGGACTTCCTGAAGAACCTGGGCCTCCT
GGTGTTCCGGGAGTACCTCCCGATGAGTCTGTTTCACCTCCTCCTCCACTTTGACTAACT
TTACAGCCACTTCGATTTGCAGCATTTGGATAGTTACAAGTGCTTAAATTAATATCCCAT
ATGGTTCCTGGGgCGCAGGTATAaGAaTATTGAGtgTAaCCTCCACTTccAtTATcCACA
CATCTGTAGAAtTTTATGCAAtCTTCAtCATCAGCTAAATAACCATCTTGCTTGCAAGTA
TTTCCAATTGGGGTTGGTGTTACAGGTGGACCTGTTGGGGATGGACTCGGAGTTCCAGAA
GAACTTGGTGTGCTCGGTGTACTAGaAtTTTCTGTTATATGACTTGAAGATTCTGTAtTA
GCTGGTGTTCCTGCACTTCCTgGACTTCCCGGTGTTCCTGGTTGTCcTGGATATCCAGGC
GTTCCTGCACTTCCTGGAGTTCCTGGACTTCCCGGTGTTCCAGGTGTTCCCGACTGTCCT
GGATATCCAGGTGTTCCTGCACTTCCcGGTGTTCCTGATTGTCCTGGAAGTCCAGACGTT
CCTGGACTTCCCGGTGTTCCAGGTGTTCCCGACTGTCCTGGATATCCAGGCGTTCCTGCA
CTTCCTGGAGTTCCTGGACTTCCCGGTGTTCCAGGTGTTCCCGACTGTCCTGGATATCCA
GGTGTTCCTGTACTTCCTGGTGTTGCCGATTGACTTTGTTCAGAACTACTTTGAGTTCCT
GAAGTTCCTTCTCCATTAACATTAGATTTACAATCCTTGCGATTCGCAGATCCAGGATAA
TTACATGTGCTTAGGTTAATATCCCAAACAGTTCCAGGTGCGCAGGAGTAAGAATATTGA
ATATAACCTCCATTTCCATTATCTACGCATCTATAGAATCTCATGCAGTTTTCATTGTCC
GCTAAATATCCTTCTTGAGAaCATTTATTCCCAACTGGAGTAGGAGTTGTTGATGcTCCT
TGACtTCCAGCACCTCCTGCCCCCCcAGATCCTCCTTGACCATTTTGACCAGGACTTCCA
TCTGATCCCCCAGCACCCccTTGACCACCTTGTCCGCCAGTTCCACCCGAACCACTTTGT
CCTGGTGCACCAGATTGTCCAGGGTTTCCGCCAGCTCCCCCAGACCCTCCTTGACCACCC
GAACCACCACTTCCTCCTGCTCCTCCAGAAGCTCCTTGACCCCCAGATCCACCCGAACCA
CTTTGTCCTGGTTTTCCAGGATTTCCACCAGTTCCTCCAGCACCTCCTTGACCACCcGAA
CcACTaCTTCCCCCTGCTCCTCCTTGTCCTGGTGCTCCAGGTTGTCCAGGCCTTCCACCC
CCTCCTCCTCCTGCACCTCCTTGACCCCCAGCACCACTTTGTCCTGGTTTTCCAGGTTGT
CCAGGATTTCCACCAGTTCCTCCAGCTCCTCC
>isotig00072  gene=isogroup00006  length=7928  numContigs=13
GTTTTAAAAAAAACTCCTATTTTTTttATATAAAAAAAGAAACTTATttATTGAGTCGTT
TTtCTTTGACTAGAAACGGAAAaTTTATCATtATTTCAATACAAATTTtATTGAACATAA
CTAATTAAATTAAAaaCTAAATTAAATAACCACCACCGGTCCCCAACTTtCTTTTTCCTT
ATtAACAATTCGAGTTAATTTTAAAAaTTAAAAaTTAAaTCGAAAATTtAATAAATTTTC
ATCCcCCccTaCAAAAAAATGGGATGTCaTTAAAAaaTTAATTAATTATTTtAATTAATT
AATTTttATTTtATTAAAaTGTTTCTTTtttGTAATACGAAACGTTAACaTTTTCAATTG
GCAAATTCCACCTAAAACTTCTTCCCATCCCATCTCCAACTCCTTCACACTCCGACAATT
TGCTCTTTCTCTCACATCGCCTACTCACGGACCAAAACGCGAATCCCATCGGGCATTGCA
TTAAAATTGGTTCAAATCTCAAATCAATTTTTGAAACATTCTTGGAACATTTTAGAAACA
TTGAAGAACATTTTCCCTTAATACCACCTTCTTTTAATTCAAAATATCCCTCAAACGGGC
ATAAATTTCCTTCATTTCCGATTAAGATCGGTTCTAATTCATCATCAGGTAAAAATCCTC
GTTCTTGTGGTCGATATTCACCATCGCACGGCTTCGTTATTTCAGGATCGGAACATTGAC
ACCGCTCTTCATCGTATAGTGTTCCGTTAGGACAAGCGAAAACTGATACTTTTACATCAA
TACTTGATGATGTTATGCATTGATAAAACAAATCGCAATATTTAGGGTGGCGTTTAAAGG
CGGTAGGACAAATTAAAAGAATTTGAGAACCGGTTAAGTTTGAAATAGGACAAGTTACGT
TTTGAGAAGGATTTTCTGTTATCATTTCAGTTGTTGATTCAGTACTACTAAATTCAGTTG
ATGTACTTAATACGGTGGTTGGATTGGATTCGGTTTGAGTAATTAAAGTCGAGGATGAAA
CTGATTCAGTACTACTAAATTCAGTTGATTCGGTTTGAGTAATTAAAGTCGAGGATGTAA
CAGATTCAGTGCTACTGATAGGGTTTGTAGGTTGCGTTGATAATTCAGTATTTTTCCCAC
ATCTTCCACTAACTTCATTTGGATAATTACAAATAATTTTGTTTTCaTCCCAAACGGTAC
CTTCCGGACACGTCATAACCGATTCAATATTATTGGCACATCTATAAAACTTCTTACAAT
CATTTTCATCAGCTCTATAATCTTCTGTACAATATTTTCCAGTTGTAATTTGTTGGGTAC
TTGTGTTCTCTCCATATTGAGTCGTAGTTTCGGTTGTAATTGTGCTGGAACTTTCTGTGG
TTATCaCTTGAGTTGTGCTAATAGGTgCGCTCGTTGtttgggTTGTGCTCATAATTTGAG
TTGTACTATCTGTGATATAACTTGTCGTcGATTCCGTAGTAGGCATTGATGTTATTGAAC
TTGTAAATTTTTCAGTTGTCATTGTTGGATTTGATTCTGAAGTTGAACAATTTCCATAAT
TGCAAGTTAATATGTTTTGATCCCACACTAATCCACTGGGGCATTCGAAACTGTACTCAA
TCCCATTACTACAACGAATGTATTTATGACAATTGTTCAAATCTGGTTTAAAATCCCCGT
GGGCTGAAGCGGAGCAATTTTTATTAGGCTCCTTAATTTCTTCTTTTGTGGTTGTATTGT
AACAAGGTGGGAGcACGGTGGTTGCAGTAGTATTGGGTGCTTTTGTGGTACTTTCTGTTT
TTtCGCTaGTTACTTCATACATTGTTGTAGTCATTGGTGTAATGACGGGTGAgGTTGTTG
TGTAAGTTGGACCTCCTTCGGGATTAGATCCGCATTTTCCTTTTACAGCGGAAGGATAAT
TGCATGTGACAGCATCTTGGTCCCAAACGGTTCCTTCTGGGCAAGTGAAAAGGTTATCGA
TTCCGTTGGAGCATTTATAAAATTTTTTGCAATCACTTTCATGGCTTCTAAATGCTCCGG
TTGAACAACCATTTTGTACGGTAGATCCACTATTCTCTTCTTGGCCGGGTAATCCTCCAT
TTCCACCTTGTCCAGGAGATCCTGGAGTTCCTGGTGACCCGCCATTTCCACCTTGCCCTC
CATTTCCACCTTGTCCAGGAGATCCTGGAGTTCCTGGTAATCCACCATTCCCGGCTTCAC
CTCCATTTCCACCTTCTCCAGGTGATCCTGGAGTACCTggaGTTCCTGGTGATCCACCAT
TTCCACCTTGACCTCCATTTCCACCTTGTCCAGGAGATcCTGGAGTAcCTgGtGTTCCTG
GTGATCcGCCATTTCCACCTTGACCTCCATTTCCACTTTCTCCAGGTGATCCTGGAGTAC
CTGGTGTTCCTGGTAATCCACCATTTCCACCTTGACCTCCATTTCCACCTTGTCCAGGAG
AACCTGGAGTTCCTGGTAATCCACCATTTCCATTTTGCCCTGGAGTTCCAAGTTGACCCA
CACCATTGGCGTTTGTGTTGCAATCaTTTCTATTTGCGGCATTGGGATAaTTGCACGTGC
TCAAGtTaCTATCCCAAACTGTTCCAGGTCCGCAGTTATATGGgTAtTGAGTATAaCCtC
CGTTTCCGTTCggaACACaTCTGTAGAAtTTCATACAATCTTCGTTATCACCCAAATATC
CTTCTTGGGTACACGTTTTTCCAACAGGTGTtGGAGTTGGTGGTCCAGATGGaGATGGTG
TTGATGTACTTGGCTGTTGATTTTCTCCTGGGGTACCTGATTGACCTGGGCTCCCTGGTG
TACCAtCGCTTCCACTTTGCCCtGGGCTGCCAGGTGTGCCTGGAGTTCCTGGTGTACCAC
CGCTTCCATTTTGACCTGGGCTTCCTGGTGTACCACCACTGCCACTTTGCCCTGGAGTGC
CTGGTTGGCCtGGAGTTCCTGGTGTACCACCATTTCCAGCTTGCCCAGGGGTGCCAGGgG
ATCCTGGAGTGCCAGGTGTGCCTGGTTGACCTGGAGTGCCTGGCGTACCACCGTTTCCAa
CTTGCCCAGGGGTGCCAGGGGATCCTGGAACGCCAGGTGAGCCTGGTTGACCTGGAGTTC
CTGGTGTACCACCGCTTCCAGCTTGCCCTGGAGTGCTCGGCTGACCTaCATTCCCTGATC
CATTACTTCCACTTTCTGGTGTTTGATTTCCACCACTATTTGTCGTACAATCTTGTCGAT
TCGCAGCGTTTGGAtAATTACatGTGCTCAAGTTGGTGtCCCaAACAGtTCCAGGAGCGC
AATTATAAGAATACTGGACATATCCACCACTTCCGTTGTCTACACATCGATAAAATTTCA
TGCAATCATCTGTGTCGCCCATGTATCCCTCTTGGGTGCACgTCTTTCCAAtTGGCGTTg
GCGtTGGTGGACCAGAtGGaGATGGTGTTGAtGTACtTGATTGTTGAtTATCTCCTGGTG
TACtAGCAGTTCCCCCTTGTCCTGGaGTGCCTGGCTGtcCcTGGACTCCCTGGTGTACcT
CCGCTTCCAGCTTGCCCAGGAGTGCCAGGTGtGCCtGGTTTTCCTGGGGTaCCtCCACtA
CCAtTTTGCCCTGGAGTGCCGGGTGTGCCTGGTTGGCCAGGAGTTCCTGGTTGACCTGGC
GTTCCAGGTGTACCACCGCTTCCACTTTGCCCtGGAGTaCCTGGTTGACCtGGGCTTCCT
GGGGTACCTCCACTACCACTTtGCCctGGAGTGCCAGGTGTgCcTGgTTGGCCTGGGGTT
CCTGAGtTACCACCGTTTCCACTCTGACCtGGAGTGCCAGGTGTTCCCGGTTGACtTGGA
GTTcCAGGTTGACCGGTACTTCCTGTTCCACTACTTCCACTTTCTAGTGTTTGATTTCCA
CCAATATTTGTCTTGCAATCATGTCTATTCGCGGCGTTTGGATAATTACATGTGCTCAAA
TTGGTATCCCAAACAGTTCCGGGAGCACAATTATAAGAATATTGGACATATCCACCAtTT
CCATTATCCACGCATCGaTaAAACTTCaTACaATCGTCAGAGTCTCCCaAAtATCCTTCT
TGGTTACaCGtTTTTCCaACagGtGTTGGaGTTGGTGGTCCAGTTGGAGATGGTGTTGAT
GTaCTTGGTTGTtGATTTtCTCCTGGAaTGCCAGAATTTCCCCCTTGTCcTGGAGTGCCT
GGCTGACCTGGACTCCCTGGTGTACCACCACTTCCAGCTTGCCCAGGAGTGCCTGGTGTA
CCTCCACTACCACTTTGTCCTGGAGTGcCAGGTGTGCCTGGtTGACCTGGAGtTCCTGGT
GtACCACCActGCCACTTTGTCCTGGGGTTCCAGGTGTGcCTGGTTGGCCTTgACTTCCC
GGTGTACCACCACTTCCGTTTTGTCCGGGAGTGCCAGGTGTGCCTGGTTGACCTGAGCTT
CCTGGTGTACCACCGCTTCCACTCTGCCCTGGAGTTCCAGGTTGATCTACACTACCTGAT
CCACTACTTCCACTTTCTGGTGtTTGATTTCCACCAATATTTGTTTTGCaATCATGTCGA
TTCGCGGCGTTTGGGTAATTACATGTGCTTAAGTTGGTATCCCAAACAGTTCCGGGAGCA
CAATTATAAGAATATTGGACATATCCCCCATTACCATTGTTCACGCATCGATAAAATTTC
ATACAATCTTCAGAATCTGCCAAATATCCTTCTTGGGTGCACGTTTTTCCAACTGGAGTT
GGTGACGGTGGACcAGATGGAGATGGTGTTGATGTATTTGGTTGTTGATTTTCTCCTGGA
GTGCCTGACTGACTTGGACTCCCTGGTGTACCACCGCTTCCATTTTGCCCTGGGGTGCCA
CCACTTCCACCtTgCCCAGGAGTGCCAGGTGTGcCTGGTTGGCCtGGAGTTCCTGGTGTA
CCACCATTGCCACCTtGCCCAgGAGTGCCAGGTGTGCCTGGAGTTCCTGGTGTACCACCG
CTTCCATTTTGACCTGGGCTTCCTGGTGTACCATCACTGCCACTTTGCCCTGGAGTGCCA
GGTGTGCCTGGAGTTCCTGGTATACCACCGCTTCCATTTTGACCtGGGCTTCCATCACTG
CCACTTTGCCCTGGAGtGCCAGGTGTGCCTGGTTGGCCTGGAGTTCCTGGTGCACCTCCG
CTTCcatTTTGcCCTGGaATGCCAGGTGTGCCCGGTTGACCTACACCTTCTGaTCCACCA
CTTCCACTTTCTGCTGtTTGATTTCCACCAGCAtTTGTCTTGCAATCTTGTCGATTCGCT
GCGTTTGGATAATTACATGTGCTTAAGTTAGTATCCCAAACAGTTCCCGGaGCACaATTA
TAAGAATATTGGACATATCCACCaTTGCCATTGTTGACGCATCGATAAAaTTTCATaCAA
TCTTCAGAATCTCCCAtATATCCTTCTTGGGTGCACGTTTTTCCAACTGGAGTTGGCGAT
GTTGGATCTGTTGGAGATGGTGTTGATGTATTTGGTTGTTGAGTTTCTCCTgGGGTGCCA
GaAGtTcCCCCTTGTCCTGGAGTGCCTGGTTGACCTGGACTCCCTGGGGTACCACCGCTT
CCATTTTGCCCTGGGGTGCCACCACTTCCACCTTGCCCAGGTGTGCCTGGTTGGCCtGGA
GTTcCCGGGGTGCCACCACTTCCACCTTGCCCAGGAGTGCCAGGTGTGCCTGGTTGGCCT
GGAGTTCCCGGTGTGCCACCACTGCCACCTTGTCCAGGAGTGCCTGGAGTTCCTGGTGTA
CCTCCGTTTCCATTTTGTCCTGGTGTGCCTGGTTGACCTGGGGTTCCTgGTGTACCACCG
CTTCCGCCTTGGCCGGGAGTGCtAGGTGTGCCTGGAGTTCCTCCACCTTGCCCTCCATTA
CCACCTTCCCCTCCGTTTCCACCATCTCCTCCATTCCCACCCTGCCCAGGACTTCCAGGA
GTGGCTGAGCTTTCTCCATTCGAATTTATTTTACAATCTTTGCGGTTAGCTGCTCCTGGA
TAATTACAAGTGCTTAGGTTAGTATCCCAAATGGTTCCAGGTGCGCAACTATATGGATAT
TGGGCATATCCACCACTGCCATTGTCCACACATCGATAGAATTTCGTACAGTCATCGCTG
TCAGCCAAATATCCTTCATTGGTGCATACCTTTCCTACTGGTGTTGGTGTTACTGTAGTG
GTGCTTGATTCGGTTGAAGTAGGTGTATTCGGAATGCTTGGATTTTCTGAGGAACTCGGA
CTTCCTGGAGAACCTGGGTTTCCGGGTGTTCCGGCACTGCCAGGTGTTCCTGGGCTTCCG
GGTGTTCCTGGACTACCGGGTGTTCCTACAGTTCCAGGTGTTCCTGGACTTCCGGGcGTT
CCTGGACTTCCGGGTGTTcCTGGaCTTCCGGGTGTTGCTGGGCTTCCgGGTGTTGCTGGG
CTTCCAGGTGTTcCTGtGCTTCCAGGTGTTGCTGGGCtTCCAGGTGTTCCTGCGTTTCCA
GGTGTTCCTGGACTTCCTGAAGAACCTGGGCCTCCTGGTGTTCCGGGAGTACCTCCCGAT
GAGTCTGTTTCACCTCCTCCTCCACTTTGACTAACTTTACAGCCACTTCGATTTGCAGCA
TTTGGATAGTTACAAGTGCTTAAATTAATATCCCATATGGTTCCTGGGgCGCAGGTATAa
GAaTATTGAGtgTAaCCTCCACTTccAtTATcCACACATCTGTAGAAtTTTATGCAAtCT
TCAtCATCAGCTAAATAACCATCTTGCTTGCAAGTATTTCCAATTGGGGTTGGTGTTACA
GGTGGACCTGTTGGGGATGGACTCGGAGTTCCAGAAGAACTTGGTGTGCTCGGTGTACTA
GaAtTTTCTGTTATATGACTTGAAGATTCTGTAtTAGCTGGTGTTCCTGCACTTCCTgGA
CTTCCCGGTGTTCCTGGTTGTCcTGGATATCCAGGCGTTCCTGCACTTCCTGGAGTTCCT
GGACTTCCCGGTGTTCCAGGTGTTCCCGACTGTCCTGGATATCCAGGTGTTCCTGCACTT
CCcGGTGTTCCTGATTGTCCTGGAAGTCCAGACGTTCCTGGACTTCCCGGTGTTCCAGGT
GTTCCCGACTGTCCTGGATATCCAGGCGTTCCTGCACTTCCTGGAGTTCCTGGACTTCCC
GGTGTTCCAGGTGTTCCCGACTGTCCTGGATATCCAGGTGTTCCTGTACTTCCTGGTGTT
GCCGATTGACTTTGTTCAGAACTACTTTGAGTTCCTGAAGTTCCTTCTCCATTAACATTA
GATTTACAATCCTTGCGATTCGCAGATCCAGGATAATTACATGTGCTTAGGTTAATATCC
CAAACAGTTCCAGGTGCGCAGGAGTAAGAATATTGAATATAACCTCCATTTCCATTATCT
ACGCATCTATAGAATCTCATGCAGTTTTCATTGTCCGCTAAATATCCTTCTTGAGAaCAT
TTATTCCCAACTGGAGTAGGAGTTGTTGATGcTCCTTGACtTCCAGCACCTCCTGCCCCC
CcAGATCCTCCTTGACCATTTTGACCAGGACTTCCATCTGATCCCCCAGCACCCccTTGA
CCACCTTGTCCGCCAGTTCCACCCGAACCACTTTGTCCTGGTGCACCAGATTGTCCAGGG
TTTCCGCCAGCTCCCCCAGACCCTCCTTGACCACCCGAACCACCACTTCCTCCTGCTCCT
CCAGAAGCTCCTTGACCCCCAGATCCACCCGAACCACTTTGTCCTGGTTTTCCAGGATTT
CCACCAGTTCCTCCAGCACCTCCTTGACCACCcGAACcACTaCTTCCCCCTGCTCCTCCT
TGTCCTGGTGCTCCAGGTTGTCCAGGCCTTCCACCCCCTCCTCCTCCTGCACCTCCTTGA
CCCCCAGCACCACTTTGTCCTGGTTTTCCAGGTTGTCCAGGATTTCCACCAGTTCCTCCA
GCTCCTCC
>isotig00073  gene=isogroup00006  length=7901  numContigs=14
GTTTTAAAAAAAACTCCTATTTTTTttATATAAAAAAAGAAACTTATttATTGAGTCGTT
TTtCTTTGACTAGAAACGGAAAaTTTATCATtATTTCAATACAAATTTtATTGAACATAA
CTAATTAAATTAAAaaCTAAATTAAATAACCACCACCGGTCCCCAACTTtCTTTTTCCTT
ATtAACAATTCGAGTTAATTTTAAAAaTTAAAAaTTAAaTCGAAAATTtAATAAATTTTC
ATCCcCCccTaCAAAAAAATGGGATGTCaTTAAAAaaTTAATTAATTATTTtAATTAATT
AATTTttATTTtATTAAAaTGTTTCTTTtttGTAATACGAAACGTTAACaTTTTCAATTG
GCAAATTCCACCTAAAACTTCTTCCCATCCCATCTCCAACTCCTTCACACTCCGACAATT
TGCTCTTTCTCTCACATCGCCTACTCACGGACCAAAACGCGAATCCCATCGGGCATTGCA
TTAAAATTGGTTCAAATCTCAAATCAATTTTTGAAACATTCTTGGAACATTTTAGAAACA
TTGAAGAACATTTTCCCTTAATACCACCTTCTTTTAATTCAAAATATCCCTCAAACGGGC
ATAAATTTCCTTCATTTCCGATTAAGATCGGTTCTAATTCATCATCAGGTAAAAATCCTC
GTTCTTGTGGTCGATATTCACCATCGCACGGCTTCGTTATTTCAGGATCGGAACATTGAC
ACCGCTCTTCATCGTATAGTGTTCCGTTAGGACAAGCGAAAACTGATACTTTTACATCAA
TACTTGATGATGTTATGCATTGATAAAACAAATCGCAATATTTAGGGTGGCGTTTAAAGG
CGGTAGGACAAATTAAAAGAATTTGAGAACCGGTTAAGTTTGAAATAGGACAAGTTACGT
TTTGAGAAGGATTTTCTGTTATCATTTCAGTTGTTGATTCAGTACTACTAAATTCAGTTG
ATGTACTTAATACGGTGGTTGGATTGGATTCGGTTTGAGTAATTAAAGTCGAGGATGAAA
CTGATTCAGTACTACTAAATTCAGTTGATTCGGTTTGAGTAATTAAAGTCGAGGATGTAA
CAGATTCAGTGCTACTGATAGGGTTTGTAGGTTGCGTTGATAATTCAGTATTTTTCCCAC
ATCTTCCACTAACTTCATTTGGATAATTACAAATAATTTTGTTTTCaTCCCAAACGGTAC
CTTCCGGACACGTCATAACCGATTCAATATTATTGGCACATCTATAAAACTTCTTACAAT
CATTTTCATCAGCTCTATAATCTTCTGTACAATATTTTCCAGTTGTAATTTGTTGGGTAC
TTGTGTTCTCTCCATATTGAGTCGTAGTTTCGGTTGTAATTGTGCTGGAACTTTCTGTGG
TTATCaCTTGAGTTGTGCTAATAGGTgCGCTCGTTGtttgggTTGTGCTCATAATTTGAG
TTGTACTATCTGTGATATAACTTGTCGTcGATTCCGTAGTAGGCATTGATGTTATTGAAC
TTGTAAATTTTTCAGTTGTCATTGTTGGATTTGATTCTGAAGTTGAACAATTTCCATAAT
TGCAAGTTAATATGTTTTGATCCCACACTAATCCACTGGGGCATTCGAAACTGTACTCAA
TCCCATTACTACAACGAATGTATTTATGACAATTGTTCAAATCTGGTTTAAAATCCCCGT
GGGCTGAAGCGGAGCAATTTTTATTAGGCTCCTTAATTTCTTCTTTTGTGGTTGTATTGT
AACAAGGTGGGAGcACGGTGGTTGCAGTAGTATTGGGTGCTTTTGTGGTACTTTCTGTTT
TTtCGCTaGTTACTTCATACATTGTTGTAGTCATTGGTGTAATGACGGGTGAgGTTGTTG
TGTAAGTTGGACCTCCTTCGGGATTAGATCCGCATTTTCCTTTTACAGCGGAAGGATAAT
TGCATGTGACAGCATCTTGGTCCCAAACGGTTCCTTCTGGGCAAGTGAAAAGGTTATCGA
TTCCGTTGGAGCATTTATAAAATTTTTTGCAATCACTTTCATGGCTTCTAAATGCTCCGG
TTGAACAACCATTTTGTACGGTAGATCCACTATTCTCTTCTTGGCCGGGTAATCCTCCAT
TTCCACCTTGTCCAGGAGATCCTGGAGTTCCTGGTGACCCGCCATTTCCACCTTGCCCTC
CATTTCCACCTTGTCCAGGAGATCCTGGAGTTCCTGGTAATCCACCATTCCCGGCTTCAC
CTCCATTTCCACCTTCTCCAGGTGATCCTGGAGTACCTggaGTTCCTGGTGATCCACCAT
TTCCACCTTGACCTCCATTTCCACCTTGTCCAGGAGATcCTGGAGTAcCTgGtGTTCCTG
GTGATCcGCCATTTCCACCTTGACCTCCATTTCCACTTTCTCCAGGTGATCCTGGAGTAC
CTGGTGTTCCTGGTAATCCACCATTTCCACCTTGACCTCCATTTCCACCTTGTCCAGGAG
AACCTGGAGTTCCTGGTAATCCACCATTTCCATTTTGCCCTGGAGTTCCAAGTTGACCCA
CACCATTGGCGTTTGTGTTGCAATCaTTTCTATTTGCGGCATTGGGATAaTTGCACGTGC
TCAAGtTaCTATCCCAAACTGTTCCAGGTCCGCAGTTATATGGgTAtTGAGTATAaCCtC
CGTTTCCGTTCggaACACaTCTGTAGAAtTTCATACAATCTTCGTTATCACCCAAATATC
CTTCTTGGGTACACGTTTTTCCAACAGGTGTtGGAGTTGGTGGTCCAGATGGaGATGGTG
TTGATGTACTTGGCTGTTGATTTTCTCCTGGGGTACCTGATTGACCTGGGCTCCCTGGTG
TACCAtCGCTTCCGGCTTGCCCAGGAGTGCCAGGTGTTCCTGGTTGGCCTGGAGTTCCTG
GTGTACCACCATTGCCACCTTGCCCTGGAGTGCCTGGCGTACCACCGTTTCCACCTTGCC
CAGGGGTGCCAGGgGATCCTGGAGTGCCAGGTGTGCCTGGTTGACCTGGAGTGCCTGGCG
TACCACCGTTTCCAaCTTGCCCAGGGGTGCCAGGGGATCCTGGAACGCCAGGTGAGCCTG
GTTGACCTGGAGTTCCTGGTGTACCACCGCTTCCAGCTTGCCCTGGAGTGCTCGGCTGAC
CTaCATTCCCTGATCCATTACTTCCACTTTCTGGTGTTTGATTTCCACCACTATTTGTCG
TACAATCTTGTCGATTCGCAGCGTTTGGAtAATTACatGTGCTCAAGTTGGTGtCCCaAA
CAGtTCCAGGAGCGCAATTATAAGAATACTGGACATATCCACCACTTCCGTTGTCTACAC
ATCGATAAAATTTCATGCAATCATCTGTGTCGCCCATGTATCCCTCTTGGGTGCACgTCT
TTCCAAtTGGCGTTgGCGtTGGTGGACCAGAtGGaGATGGTGTTGAtGTACtTGATTGTT
GAtTATCTCCTGGTGTACtAGCAGTTCCCCCTTGTCCTGGaGTGCCTGGCTGtcCcTGGA
CTCCCTGGTGTACcTCCGCTTCCAGCTTGCCCAGGAGTGCCAGGTGtGCCtGGTTTTCCT
GGGGTaCCtCCACtACCAtTTTGCCCTGGAGTGCCGGGTGTGCCTGGTTGGCCAGGAGTT
CCTGGTTGACCTGGCGTTCCAGGTGTACCACCGCTTCCACTTTGCCCtGGAGTaCCTGGT
TGACCtGGGCTTCCTGGGGTACCTCCACTACCACTTtGCCctGGAGTGCCAGGTGTgCcT
GgTTGGCCTGGGGTTCCTGAGtTACCACCGTTTCCACTCTGACCtGGAGTGCCAGGTGTT
CCCGGTTGACtTGGAGTTcCAGGTTGACCGGTACTTCCTGTTCCACTACTTCCACTTTCT
AGTGTTTGATTTCCACCAATATTTGTCTTGCAATCATGTCTATTCGCGGCGTTTGGATAA
TTACATGTGCTCAAATTGGTATCCCAAACAGTTCCGGGAGCACAATTATAAGAATATTGG
ACATATCCACCAtTTCCATTATCCACGCATCGaTaAAACTTCaTACaATCGTCAGAGTCT
CCCaAAtATCCTTCTTGGTTACaCGtTTTTCCaACagGtGTTGGaGTTGGTGGTCCAGTT
GGAGATGGTGTTGATGTaCTTGGTTGTtGATTTtCTCCTGGAaTGCCAGAATTTCCCCCT
TGTCcTGGAGTGCCTGGCTGACCTGGACTCCCTGGTGTACCACCACTTCCAGCTTGCCCA
GGAGTGCCTGGTGTACCTCCACTACCACTTTGTCCTGGAGTGcCAGGTGTGCCTGGtTGA
CCTGGAGtTCCTGGTGtACCACCActGCCACTTTGTCCTGGGGTTCCAGGTGTGcCTGGT
TGGCCTTgACTTCCCGGTGTACCACCACTTCCGTTTTGTCCGGGAGTGCCAGGTGTGCCT
GGTTGACCTGAGCTTCCTGGTGTACCACCGCTTCCACTCTGCCCTGGAGTTCCAGGTTGA
TCTACACTACCTGATCCACTACTTCCACTTTCTGGTGtTTGATTTCCACCAATATTTGTT
TTGCaATCATGTCGATTCGCGGCGTTTGGGTAATTACATGTGCTTAAGTTGGTATCCCAA
ACAGTTCCGGGAGCACAATTATAAGAATATTGGACATATCCCCCATTACCATTGTTCACG
CATCGATAAAATTTCATACAATCTTCAGAATCTGCCAAATATCCTTCTTGGGTGCACGTT
TTTCCAACTGGAGTTGGTGACGGTGGACcAGATGGAGATGGTGTTGATGTATTTGGTTGT
TGATTTTCTCCTGGAGTGCCTGACTGACTTGGACTCCCTGGTGTACCACCGCTTCCATTT
TGCCCTGGGGTGCCACCACTTCCACCtTgCCCAGGAGTGCCAGGTGTGcCTGGTTGGCCt
GGAGTTCCTGGTGTACCACCATTGCCACCTtGCCCAgGAGTGCCAGGTGTGCCTGGAGTT
CCTGGTGTACCACCGCTTCCATTTTGACCTGGGCTTCCTGGTGTACCATCACTGCCACTT
TGCCCTGGAGTGCCAGGTGTGCCTGGAGTTCCTGGTATACCACCGCTTCCATTTTGACCt
GGGCTTCCATCACTGCCACTTTGCCCTGGAGtGCCAGGTGTGCCTGGTTGGCCTGGAGTT
CCTGGTGCACCTCCGCTTCcatTTTGcCCTGGaATGCCAGGTGTGCCCGGTTGACCTACA
CCTTCTGaTCCACCACTTCCACTTTCTGCTGtTTGATTTCCACCAGCAtTTGTCTTGCAA
TCTTGTCGATTCGCTGCGTTTGGATAATTACATGTGCTTAAGTTAGTATCCCAAACAGTT
CCCGGaGCACaATTATAAGAATATTGGACATATCCACCaTTGCCATTGTTGACGCATCGA
TAAAaTTTCATaCAATCTTCAGAATCTCCCAtATATCCTTCTTGGGTGCACGTTTTTCCA
ACTGGAGTTGGCGATGTTGGATCTGTTGGAGATGGTGTTGATGTATTTGGTTGTTGAGTT
TCTCCTGGGGTGCCTgGCTGACCTGGACTCCCTGGTGTACCACCGCTTCCATTTTGCCCT
GGGGTGCCACCACTTCCACCTTGCCCAGGTGTGCCTGGTTCGCCtGGAGTTcCCGGGGTG
CCACCACTTCCACCTTGCCCAGGAGTGCCAGGTGTGCCTGGTTGGCCTGGAGTTCCCGGT
GTGCCACCACTGCCACCTTGTCCAGGAGTGCCTGGAGTTCCTGGTGTACCTCCGTTTCCA
TTTTGTCCTGGTGTGCCTGGTTGACCTGGGGTTCCTgGTGTACCACCGCTTCCGCCTTGG
CCGGGAGTGCtAGGTGTGCCTGGAGTTCCTCCACCTTGCCCTCCATTACCACCTTCCCCT
CCGTTTCCACCATCTCCTCCATTCCCACCCTGCCCAGGACTTCCAGGAGTGGCTGAGCTT
TCTCCATTCGAATTTATTTTACAATCTTTGCGGTTAGCTGCTCCTGGATAATTACAAGTG
CTTAGGTTAGTATCCCAAATGGTTCCAGGTGCGCAACTATATGGATATTGGGCATATCCA
CCACTGCCATTGTCCACACATCGATAGAATTTCGTACAGTCATCGCTGTCAGCCAAATAT
CCTTCATTGGTGCATACCTTTCCTACTGGTGTTGGTGTTACTGTAGTGGTGCTTGATTCG
GTTGAAGTAGGTGTATTCGGAATGCTTGGATTTTCTGAGGAACTCGGACTTCCTGGAGAA
CCTGGGTTTCCGGGTGTTCCGGCACTGCCAGGTGTTCCTGGGCTTCCGGGTGTTCCTGGA
CTACCGGGTGTTCCTACAGTTCCAGGTGTTCCTGGACTTCCGGGcGTTCCTGGACTTCCG
GGTGTTcCTGGaCTTCCGGGTGTTGCTGGGCTTCCgGGTGTTGCTGGGCTTCCAGGTGTT
cCTGtGCTTCCAGGTGTTGCTGGGCtTCCAGGTGTTCCTGCGTTTCCAGGTGTTCCTGGA
CTTCCTGAAGAACCTGGGCCTCCTGGTGTTCCGGGAGTACCTCCCGATGAGTCTGTTTCA
CCTCCTCCTCCACTTTGACTAACTTTACAGCCACTTCGATTTGCAGCATTTGGATAGTTA
CAAGTGCTTAAATTAATATCCCATATGGTTCCTGGGgCGCAGGTATAaGAaTATTGAGtg
TAaCCTCCACTTccAtTATcCACACATCTGTAGAAtTTTATGCAAtCTTCAtCATCAGCT
AAATAACCATCTTGCTTGCAAGTATTTCCAATTGGGGTTGGTGTTACAGGTGGACCTGTT
GGGGATGGACTCGGAGTTCCAGAAGAACTTGGTGTGCTCGGTGTACTAGaAtTTTCTGTT
ATATGACTTGAAGATTCTGTAtTAGCTGGTGTTCCTGCACTTCCTgGACTTCCCGGTGTT
CCTGGTTGTCcTGGAAGTCCAGGCGTTCCTGGACTTCCCGGTGTTCCCGACTGTCCTGGA
TATCCAGGCGTTCCTGCACTTCCTGGAGTTCCTGGACTTCCCGGTGTTCCAGGTGTTCCC
GACTGTCCTGGATATCCAGGTGTTCCTGCACTTCCcGGTGTTCCTGATTGTCCTGGAAGT
CCAGACGTTCCTGGACTTCCCGGTGTTCCAGGTGTTCCCGACTGTCCTGGATATCCAGGC
GTTCCTGCACTTCCTGGAGTTCCTGGACTTCCCGGTGTTCCAGGTGTTCCCGACTGTCCT
GGATATCCAGGTGTTCCTGTACTTCCTGGTGTTGCCGATTGACTTTGTTCAGAACTACTT
TGAGTTCCTGAAGTTCCTTCTCCATTAACATTAGATTTACAATCCTTGCGATTCGCAGAT
CCAGGATAATTACATGTGCTTAGGTTAATATCCCAAACAGTTCCAGGTGCGCAGGAGTAA
GAATATTGAATATAACCTCCATTTCCATTATCTACGCATCTATAGAATCTCATGCAGTTT
TCATTGTCCGCTAAATATCCTTCTTGAGAaCATTTATTCCCAACTGGAGTAGGAGTTGTT
GATGcTCCTTGACtTCCAGCACCTCCTGCCCCCCcAGATCCTCCTTGACCATTTTGACCA
GGACTTCCATCTGATCCCCCAGCACCCccTTGACCACCTTGTCCGCCAGTTCCACCCGAA
CCACTTTGTCCTGGTGCACCAGATTGTCCAGGGTTTCCGCCAGCTCCCCCAGACCCTCCT
TGACCACCCGAACCACCACTTCCTCCTGCTCCTCCAGAAGCTCCTTGACCCCCAGATCCA
CCCGAACCACTTTGTCCTGGTTTTCCAGGATTTCCACCAGTTCCTCCAGCACCTCCTTGA
CCACCcGAACcACTaCTTCCCCCTGCTCCTCCTTGTCCTGGTGCTCCAGGTTGTCCAGGC
CTTCCACCCCCTCCTCCTCCTGCACCTCCTTGACCCCCAGCACCACTTTGTCCTGGTTTT
CCAGGTTGTCCAGGATTTCCACCAGTTCCTCCAGCTCCTCC
>isotig00074  gene=isogroup00006  length=7907  numContigs=13
GTTTTAAAAAAAACTCCTATTTTTTttATATAAAAAAAGAAACTTATttATTGAGTCGTT
TTtCTTTGACTAGAAACGGAAAaTTTATCATtATTTCAATACAAATTTtATTGAACATAA
CTAATTAAATTAAAaaCTAAATTAAATAACCACCACCGGTCCCCAACTTtCTTTTTCCTT
ATtAACAATTCGAGTTAATTTTAAAAaTTAAAAaTTAAaTCGAAAATTtAATAAATTTTC
ATCCcCCccTaCAAAAAAATGGGATGTCaTTAAAAaaTTAATTAATTATTTtAATTAATT
AATTTttATTTtATTAAAaTGTTTCTTTtttGTAATACGAAACGTTAACaTTTTCAATTG
GCAAATTCCACCTAAAACTTCTTCCCATCCCATCTCCAACTCCTTCACACTCCGACAATT
TGCTCTTTCTCTCACATCGCCTACTCACGGACCAAAACGCGAATCCCATCGGGCATTGCA
TTAAAATTGGTTCAAATCTCAAATCAATTTTTGAAACATTCTTGGAACATTTTAGAAACA
TTGAAGAACATTTTCCCTTAATACCACCTTCTTTTAATTCAAAATATCCCTCAAACGGGC
ATAAATTTCCTTCATTTCCGATTAAGATCGGTTCTAATTCATCATCAGGTAAAAATCCTC
GTTCTTGTGGTCGATATTCACCATCGCACGGCTTCGTTATTTCAGGATCGGAACATTGAC
ACCGCTCTTCATCGTATAGTGTTCCGTTAGGACAAGCGAAAACTGATACTTTTACATCAA
TACTTGATGATGTTATGCATTGATAAAACAAATCGCAATATTTAGGGTGGCGTTTAAAGG
CGGTAGGACAAATTAAAAGAATTTGAGAACCGGTTAAGTTTGAAATAGGACAAGTTACGT
TTTGAGAAGGATTTTCTGTTATCATTTCAGTTGTTGATTCAGTACTACTAAATTCAGTTG
ATGTACTTAATACGGTGGTTGGATTGGATTCGGTTTGAGTAATTAAAGTCGAGGATGAAA
CTGATTCAGTACTACTAAATTCAGTTGATTCGGTTTGAGTAATTAAAGTCGAGGATGTAA
CAGATTCAGTGCTACTGATAGGGTTTGTAGGTTGCGTTGATAATTCAGTATTTTTCCCAC
ATCTTCCACTAACTTCATTTGGATAATTACAAATAATTTTGTTTTCaTCCCAAACGGTAC
CTTCCGGACACGTCATAACCGATTCAATATTATTGGCACATCTATAAAACTTCTTACAAT
CATTTTCATCAGCTCTATAATCTTCTGTACAATATTTTCCAGTTGTAATTTGTTGGGTAC
TTGTGTTCTCTCCATATTGAGTCGTAGTTTCGGTTGTAATTGTGCTGGAACTTTCTGTGG
TTATCaCTTGAGTTGTGCTAATAGGTgCGCTCGTTGtttgggTTGTGCTCATAATTTGAG
TTGTACTATCTGTGATATAACTTGTCGTcGATTCCGTAGTAGGCATTGATGTTATTGAAC
TTGTAAATTTTTCAGTTGTCATTGTTGGATTTGATTCTGAAGTTGAACAATTTCCATAAT
TGCAAGTTAATATGTTTTGATCCCACACTAATCCACTGGGGCATTCGAAACTGTACTCAA
TCCCATTACTACAACGAATGTATTTATGACAATTGTTCAAATCTGGTTTAAAATCCCCGT
GGGCTGAAGCGGAGCAATTTTTATTAGGCTCCTTAATTTCTTCTTTTGTGGTTGTATTGT
AACAAGGTGGGAGcACGGTGGTTGCAGTAGTATTGGGTGCTTTTGTGGTACTTTCTGTTT
TTtCGCTaGTTACTTCATACATTGTTGTAGTCATTGGTGTAATGACGGGTGAgGTTGTTG
TGTAAGTTGGACCTCCTTCGGGATTAGATCCGCATTTTCCTTTTACAGCGGAAGGATAAT
TGCATGTGACAGCATCTTGGTCCCAAACGGTTCCTTCTGGGCAAGTGAAAAGGTTATCGA
TTCCGTTGGAGCATTTATAAAATTTTTTGCAATCACTTTCATGGCTTCTAAATGCTCCGG
TTGAACAACCATTTTGTACGGTAGATCCACTATTCTCTTCTTGGCCGGGTAATCCTCCAT
TTCCACCTTGTCCAGGAGATCCTGGAGTTCCTGGTGACCCGCCATTTCCACCTTGCCCTC
CATTTCCACCTTGTCCAGGAGATCCTGGAGTTCCTGGTAATCCACCATTCCCGGCTTCAC
CTCCATTTCCACCTTCTCCAGGTGATCCTGGAGTACCTggaGTTCCTGGTGATCCACCAT
TTCCACCTTGACCTCCATTTCCACCTTGTCCAGGAGATcCTGGAGTAcCTgGtGTTCCTG
GTGATCcGCCATTTCCACCTTGACCTCCATTTCCACTTTCTCCAGGTGATCCTGGAGTAC
CTGGTGTTCCTGGTAATCCACCATTTCCACCTTGACCTCCATTTCCACCTTGTCCAGGAG
AACCTGGAGTTCCTGGTAATCCACCATTTCCATTTTGCCCTGGAGTTCCAAGTTGACCCA
CACCATTGGCGTTTGTGTTGCAATCaTTTCTATTTGCGGCATTGGGATAaTTGCACGTGC
TCAAGtTaCTATCCCAAACTGTTCCAGGTCCGCAGTTATATGGgTAtTGAGTATAaCCtC
CGTTTCCGTTCggaACACaTCTGTAGAAtTTCATACAATCTTCGTTATCACCCAAATATC
CTTCTTGGGTACACGTTTTTCCAACAGGTGTtGGAGTTGGTGGTCCAGATGGaGATGGTG
TTGATGTACTTGGCTGTTGATTTTCTCCTGGGGTACCTGATTGACCTGGGCTCCCTGGTG
TACCAtCGCTTCCGGCTTGCCCAGGAGTGCCAGGTGTTCCTGGTTGGCCTGGAGTTCCTG
GTGTACCACCATTGCCACCTTGCCCTGGAGTGCCTGGCGTACCACCGTTTCCACCTTGCC
CAGGGGTGCCAGGgGATCCTGGAGTGCCAGGTGTGCCTGGTTGACCTGGAGTGCCTGGCG
TACCACCGTTTCCAaCTTGCCCAGGGGTGCCAGGGGATCCTGGAACGCCAGGTGAGCCTG
GTTGACCTGGAGTTCCTGGTGTACCACCGCTTCCAGCTTGCCCTGGAGTGCTCGGCTGAC
CTaCATTCCCTGATCCATTACTTCCACTTTCTGGTGTTTGATTTCCACCACTATTTGTCG
TACAATCTTGTCGATTCGCAGCGTTTGGAtAATTACatGTGCTCAAGTTGGTGtCCCaAA
CAGtTCCAGGAGCGCAATTATAAGAATACTGGACATATCCACCACTTCCGTTGTCTACAC
ATCGATAAAATTTCATGCAATCATCTGTGTCGCCCATGTATCCCTCTTGGGTGCACgTCT
TTCCAAtTGGCGTTgGCGtTGGTGGACCAGAtGGaGATGGTGTTGAtGTACtTGATTGTT
GAtTATCTCCTGGTGTACtAGCAGTTCCCCCTTGTCCTGGaGTGCCTGGCTGtcCcTGGA
CTCCCTGGTGTACcTCCGCTTCCAGCTTGCCCAGGAGTGCCAGGTGtGCCtGGTTTTCCT
GGGGTaCCtCCACtACCAtTTTGCCCTGGAGTGCCGGGTGTGCCTGGTTGGCCAGGAGTT
CCTGGTTGACCTGGCGTTCCAGGTGTACCACCGCTTCCACTTTGCCCtGGAGTaCCTGGT
TGACCtGGGCTTCCTGGGGTACCTCCACTACCACTTtGCCctGGAGTGCCAGGTGTgCcT
GgTTGGCCTGGGGTTCCTGAGtTACCACCGTTTCCACTCTGACCtGGAGTGCCAGGTGTT
CCCGGTTGACtTGGAGTTcCAGGTTGACCGGTACTTCCTGTTCCACTACTTCCACTTTCT
AGTGTTTGATTTCCACCAATATTTGTCTTGCAATCATGTCTATTCGCGGCGTTTGGATAA
TTACATGTGCTCAAATTGGTATCCCAAACAGTTCCGGGAGCACAATTATAAGAATATTGG
ACATATCCACCAtTTCCATTATCCACGCATCGaTaAAACTTCaTACaATCGTCAGAGTCT
CCCaAAtATCCTTCTTGGTTACaCGtTTTTCCaACagGtGTTGGaGTTGGTGGTCCAGTT
GGAGATGGTGTTGATGTaCTTGGTTGTtGATTTtCTCCTGGAaTGCCAGAATTTCCCCCT
TGTCcTGGAGTGCCTGGCTGACCTGGACTCCCTGGTGTACCACCACTTCCAGCTTGCCCA
GGAGTGCCTGGTGTACCTCCACTACCACTTTGTCCTGGAGTGcCAGGTGTGCCTGGtTGA
CCTGGAGtTCCTGGTGtACCACCActGCCACTTTGTCCTGGGGTTCCAGGTGTGcCTGGT
TGGCCTTgACTTCCCGGTGTACCACCACTTCCGTTTTGTCCGGGAGTGCCAGGTGTGCCT
GGTTGACCTGAGCTTCCTGGTGTACCACCGCTTCCACTCTGCCCTGGAGTTCCAGGTTGA
TCTACACTACCTGATCCACTACTTCCACTTTCTGGTGtTTGATTTCCACCAATATTTGTT
TTGCaATCATGTCGATTCGCGGCGTTTGGGTAATTACATGTGCTTAAGTTGGTATCCCAA
ACAGTTCCGGGAGCACAATTATAAGAATATTGGACATATCCCCCATTACCATTGTTCACG
CATCGATAAAATTTCATACAATCTTCAGAATCTGCCAAATATCCTTCTTGGGTGCACGTT
TTTCCAACTGGAGTTGGTGACGGTGGACcAGATGGAGATGGTGTTGATGTATTTGGTTGT
TGATTTTCTCCTGGAGTGCCTGACTGACTTGGACTCCCTGGTGTACCACCGCTTCCATTT
TGCCCTGGGGTGCCACCACTTCCACCtTgCCCAGGAGTGCCAGGTGTGcCTGGTTGGCCt
GGAGTTCCTGGTGTACCACCATTGCCACCTtGCCCAgGAGTGCCAGGTGTGCCTGGAGTT
CCTGGTGTACCACCGCTTCCATTTTGACCTGGGCTTCCTGGTGTACCATCACTGCCACTT
TGCCCTGGAGTGCCAGGTGTGCCTGGAGTTCCTGGTATACCACCGCTTCCATTTTGACCt
GGGCTTCCATCACTGCCACTTTGCCCTGGAGtGCCAGGTGTGCCTGGTTGGCCTGGAGTT
CCTGGTGCACCTCCGCTTCcatTTTGcCCTGGaATGCCAGGTGTGCCCGGTTGACCTACA
CCTTCTGaTCCACCACTTCCACTTTCTGCTGtTTGATTTCCACCAGCAtTTGTCTTGCAA
TCTTGTCGATTCGCTGCGTTTGGATAATTACATGTGCTTAAGTTAGTATCCCAAACAGTT
CCCGGaGCACaATTATAAGAATATTGGACATATCCACCaTTGCCATTGTTGACGCATCGA
TAAAaTTTCATaCAATCTTCAGAATCTCCCAtATATCCTTCTTGGGTGCACGTTTTTCCA
ACTGGAGTTGGCGATGTTGGATCTGTTGGAGATGGTGTTGATGTATTTGGTTGTTGAGTT
TCTCCTGGGGTGCCTgGCTGACCTGGACTCCCTGGTGTACCACCGCTTCCATTTTGCCCT
GGGGTGCCACCACTTCCACCTTGCCCAGGTGTGCCTGGTTCGCCtGGAGTTcCCGGGGTG
CCACCACTTCCACCTTGCCCAGGAGTGCCAGGTGTGCCTGGTTGGCCTGGAGTTCCCGGT
GTGCCACCACTGCCACCTTGTCCAGGAGTGCCTGGAGTTCCTGGTGTACCTCCGTTTCCA
TTTTGTCCTGGTGTGCCTGGTTGACCTGGGGTTCCTgGTGTACCACCGCTTCCGCCTTGG
CCGGGAGTGCtAGGTGTGCCTGGAGTTCCTGGTTGACCCGGATTTCCACCTTGCCCTCCA
TTACCACCTTCCCCTCCGTTTCCACCATCTCCTCCATTCCCACCCTGCCCAGGACTTCCC
GGATCTCCTCCACCACCCGTTGAACCAGCACTTCCAGGAGTGGCTGAGCTTTCTCCATTC
GAATTTATTTTACAATCTTTGCGGTTAGCTGCTCCTGGATAATTACAAGTGCTTAGGTTA
GTATCCCAAATGGTTCCAGGTGCGCAACTATATGGATATTGGGCATATCCACCACTGCCA
TTGTCCACACATCGATAGAATTTCGTACAGTCATCGCTGTCAGCCAAATATCCTTCATTG
GTGCATACCTTTCCTACTGGTGTTGGTGTTACTGTAGTGGTGCTTGATTCGGTTGAAGTA
GGTGTATTCGGAATGCTTGGATTTTCTGAGGAACTCGGACTTCCTGGAGAACCTGGGTTT
CCGGGTGTTCCGGCACTGCCAGGTGTTCCTGGGCTTCCGGGTGTTCCTGGACTACCGGGT
GTTCCTACAGTTCCAGGTGTTCCTGGACTTCCGGGcGTTCCTGGACTTCCGGGTGTTcCT
GGaCTTCCGGGTGTTGCTGGGCTTCCgGGTGTTGCTGGGCTTCCAGGTGTTcCTGtGCTT
CCAGGTGTTGCTGGGCtTCCAGGTGTTCCTGCGTTTCCAGGTGTTCCTGGACTTCCTGAA
GAACCTGGGCCTCCTGGTGTTCCGGGAGTACCTCCCGATGAGTCTGTTTCACCTCCTCCT
CCACTTTGACTAACTTTACAGCCACTTCGATTTGCAGCATTTGGATAGTTACAAGTGCTT
AAATTAATATCCCATATGGTTCCTGGGgCGCAGGTATAaGAaTATTGAGtgTAaCCTCCA
CTTccAtTATcCACACATCTGTAGAAtTTTATGCAAtCTTCAtCATCAGCTAAATAACCA
TCTTGCTTGCAAGTATTTCCAATTGGGGTTGGTGTTACAGGTGGACCTGTTGGGGATGGA
CTCGGAGTTCCAGAAGAACTTGGTGTGCTCGGTGTACTAGaAtTTTCTGTTATATGACTT
GAAGATTCTGTAtTAGCTGGTGTTCCTGCACTTCCTgGACTTCCCGGTGTTCCTGGTTGT
CcTGGATATCCAGGCGTTCCTGCACTTCCTGGAGTTCCTGGACTTCCCGGTGTTCCAGGT
GTTCCCGACTGTCCTGGATATCCAGGTGTTCCTGCACTTCCcGGTGTTCCTGATTGTCCT
GGAAGTCCAGACGTTCCTGGACTTCCCGGTGTTCCAGGTGTTCCCGACTGTCCTGGATAT
CCAGGCGTTCCTGCACTTCCTGGAGTTCCTGGACTTCCCGGTGTTCCAGGTGTTCCCGAC
TGTCCTGGATATCCAGGTGTTCCTGTACTTCCTGGTGTTGCCGATTGACTTTGTTCAGAA
CTACTTTGAGTTCCTGAAGTTCCTTCTCCATTAACATTAGATTTACAATCCTTGCGATTC
GCAGATCCAGGATAATTACATGTGCTTAGGTTAATATCCCAAACAGTTCCAGGTGCGCAG
GAGTAAGAATATTGAATATAACCTCCATTTCCATTATCTACGCATCTATAGAATCTCATG
CAGTTTTCATTGTCCGCTAAATATCCTTCTTGAGAaCATTTATTCCCAACTGGAGTAGGA
GTTGTTGATGcTCCTTGACtTCCAGCACCTCCTGCCCCCCcAGATCCTCCTTGACCATTT
TGACCAGGACTTCCATCTGATCCCCCAGCACCCccTTGACCACCTTGTCCGCCAGTTCCA
CCCGAACCACTTTGTCCTGGTGCACCAGATTGTCCAGGGTTTCCGCCAGCTCCCCCAGAC
CCTCCTTGACCACCCGAACCACCACTTCCTCCTGCTCCTCCAGAAGCTCCTTGACCCCCA
GATCCACCCGAACCACTTTGTCCTGGTTTTCCAGGATTTCCACCAGTTCCTCCAGCACCT
CCTTGACCACCcGAACcACTaCTTCCCCCTGCTCCTCCTTGTCCTGGTGCTCCAGGTTGT
CCAGGCCTTCCACCCCCTCCTCCTCCTGCACCTCCTTGACCCCCAGCACCACTTTGTCCT
GGTTTTCCAGGTTGTCCAGGATTTCCACCAGTTCCTCCAGCTCCTCC
>isotig00075  gene=isogroup00006  length=7883  numContigs=13
GTTTTAAAAAAAACTCCTATTTTTTttATATAAAAAAAGAAACTTATttATTGAGTCGTT
TTtCTTTGACTAGAAACGGAAAaTTTATCATtATTTCAATACAAATTTtATTGAACATAA
CTAATTAAATTAAAaaCTAAATTAAATAACCACCACCGGTCCCCAACTTtCTTTTTCCTT
ATtAACAATTCGAGTTAATTTTAAAAaTTAAAAaTTAAaTCGAAAATTtAATAAATTTTC
ATCCcCCccTaCAAAAAAATGGGATGTCaTTAAAAaaTTAATTAATTATTTtAATTAATT
AATTTttATTTtATTAAAaTGTTTCTTTtttGTAATACGAAACGTTAACaTTTTCAATTG
GCAAATTCCACCTAAAACTTCTTCCCATCCCATCTCCAACTCCTTCACACTCCGACAATT
TGCTCTTTCTCTCACATCGCCTACTCACGGACCAAAACGCGAATCCCATCGGGCATTGCA
TTAAAATTGGTTCAAATCTCAAATCAATTTTTGAAACATTCTTGGAACATTTTAGAAACA
TTGAAGAACATTTTCCCTTAATACCACCTTCTTTTAATTCAAAATATCCCTCAAACGGGC
ATAAATTTCCTTCATTTCCGATTAAGATCGGTTCTAATTCATCATCAGGTAAAAATCCTC
GTTCTTGTGGTCGATATTCACCATCGCACGGCTTCGTTATTTCAGGATCGGAACATTGAC
ACCGCTCTTCATCGTATAGTGTTCCGTTAGGACAAGCGAAAACTGATACTTTTACATCAA
TACTTGATGATGTTATGCATTGATAAAACAAATCGCAATATTTAGGGTGGCGTTTAAAGG
CGGTAGGACAAATTAAAAGAATTTGAGAACCGGTTAAGTTTGAAATAGGACAAGTTACGT
TTTGAGAAGGATTTTCTGTTATCATTTCAGTTGTTGATTCAGTACTACTAAATTCAGTTG
ATGTACTTAATACGGTGGTTGGATTGGATTCGGTTTGAGTAATTAAAGTCGAGGATGAAA
CTGATTCAGTACTACTAAATTCAGTTGATTCGGTTTGAGTAATTAAAGTCGAGGATGTAA
CAGATTCAGTGCTACTGATAGGGTTTGTAGGTTGCGTTGATAATTCAGTATTTTTCCCAC
ATCTTCCACTAACTTCATTTGGATAATTACAAATAATTTTGTTTTCaTCCCAAACGGTAC
CTTCCGGACACGTCATAACCGATTCAATATTATTGGCACATCTATAAAACTTCTTACAAT
CATTTTCATCAGCTCTATAATCTTCTGTACAATATTTTCCAGTTGTAATTTGTTGGGTAC
TTGTGTTCTCTCCATATTGAGTCGTAGTTTCGGTTGTAATTGTGCTGGAACTTTCTGTGG
TTATCaCTTGAGTTGTGCTAATAGGTgCGCTCGTTGtttgggTTGTGCTCATAATTTGAG
TTGTACTATCTGTGATATAACTTGTCGTcGATTCCGTAGTAGGCATTGATGTTATTGAAC
TTGTAAATTTTTCAGTTGTCATTGTTGGATTTGATTCTGAAGTTGAACAATTTCCATAAT
TGCAAGTTAATATGTTTTGATCCCACACTAATCCACTGGGGCATTCGAAACTGTACTCAA
TCCCATTACTACAACGAATGTATTTATGACAATTGTTCAAATCTGGTTTAAAATCCCCGT
GGGCTGAAGCGGAGCAATTTTTATTAGGCTCCTTAATTTCTTCTTTTGTGGTTGTATTGT
AACAAGGTGGGAGcACGGTGGTTGCAGTAGTATTGGGTGCTTTTGTGGTACTTTCTGTTT
TTtCGCTaGTTACTTCATACATTGTTGTAGTCATTGGTGTAATGACGGGTGAgGTTGTTG
TGTAAGTTGGACCTCCTTCGGGATTAGATCCGCATTTTCCTTTTACAGCGGAAGGATAAT
TGCATGTGACAGCATCTTGGTCCCAAACGGTTCCTTCTGGGCAAGTGAAAAGGTTATCGA
TTCCGTTGGAGCATTTATAAAATTTTTTGCAATCACTTTCATGGCTTCTAAATGCTCCGG
TTGAACAACCATTTTGTACGGTAGATCCACTATTCTCTTCTTGGCCGGGTAATCCTCCAT
TTCCACCTTGTCCAGGAGATCCTGGAGTTCCTGGTGACCCGCCATTTCCACCTTGCCCTC
CATTTCCACCTTGTCCAGGAGATCCTGGAGTTCCTGGTAATCCACCATTCCCGGCTTCAC
CTCCATTTCCACCTTCTCCAGGTGATCCTGGAGTACCTggaGTTCCTGGTGATCCACCAT
TTCCACCTTGACCTCCATTTCCACCTTGTCCAGGAGATcCTGGAGTAcCTgGtGTTCCTG
GTGATCcGCCATTTCCACCTTGACCTCCATTTCCACTTTCTCCAGGTGATCCTGGAGTAC
CTGGTGTTCCTGGTAATCCACCATTTCCACCTTGACCTCCATTTCCACCTTGTCCAGGAG
AACCTGGAGTTCCTGGTAATCCACCATTTCCATTTTGCCCTGGAGTTCCAAGTTGACCCA
CACCATTGGCGTTTGTGTTGCAATCaTTTCTATTTGCGGCATTGGGATAaTTGCACGTGC
TCAAGtTaCTATCCCAAACTGTTCCAGGTCCGCAGTTATATGGgTAtTGAGTATAaCCtC
CGTTTCCGTTCggaACACaTCTGTAGAAtTTCATACAATCTTCGTTATCACCCAAATATC
CTTCTTGGGTACACGTTTTTCCAACAGGTGTtGGAGTTGGTGGTCCAGATGGaGATGGTG
TTGATGTACTTGGCTGTTGATTTTCTCCTGGGGTACCTGATTGACCTGGGCTCCCTGGTG
TACCAtCGCTTCCGGCTTGCCCAGGAGTGCCAGGTGTTCCTGGTTGGCCTGGAGTTCCTG
GTGTACCACCATTGCCACCTTGCCCTGGAGTGCCTGGCGTACCACCGTTTCCACCTTGCC
CAGGGGTGCCAGGgGATCCTGGAGTGCCAGGTGTGCCTGGTTGACCTGGAGTGCCTGGCG
TACCACCGTTTCCAaCTTGCCCAGGGGTGCCAGGGGATCCTGGAACGCCAGGTGAGCCTG
GTTGACCTGGAGTTCCTGGTGTACCACCGCTTCCAGCTTGCCCTGGAGTGCTCGGCTGAC
CTaCATTCCCTGATCCATTACTTCCACTTTCTGGTGTTTGATTTCCACCACTATTTGTCG
TACAATCTTGTCGATTCGCAGCGTTTGGAtAATTACatGTGCTCAAGTTGGTGtCCCaAA
CAGtTCCAGGAGCGCAATTATAAGAATACTGGACATATCCACCACTTCCGTTGTCTACAC
ATCGATAAAATTTCATGCAATCATCTGTGTCGCCCATGTATCCCTCTTGGGTGCACgTCT
TTCCAAtTGGCGTTgGCGtTGGTGGACCAGAtGGaGATGGTGTTGAtGTACtTGATTGTT
GAtTATCTCCTGGTGTACtAGCAGTTCCCCCTTGTCCTGGaGTGCCTGGCTGtcCcTGGA
CTCCCTGGTGTACcTCCGCTTCCAGCTTGCCCAGGAGTGCCAGGTGtGCCtGGTTTTCCT
GGGGTaCCtCCACtACCAtTTTGCCCTGGAGTGCCGGGTGTGCCTGGTTGGCCAGGAGTT
CCTGGTTGACCTGGCGTTCCAGGTGTACCACCGCTTCCACTTTGCCCtGGAGTaCCTGGT
TGACCtGGGCTTCCTGGGGTACCTCCACTACCACTTtGCCctGGAGTGCCAGGTGTgCcT
GgTTGGCCTGGGGTTCCTGAGtTACCACCGTTTCCACTCTGACCtGGAGTGCCAGGTGTT
CCCGGTTGACtTGGAGTTcCAGGTTGACCGGTACTTCCTGTTCCACTACTTCCACTTTCT
AGTGTTTGATTTCCACCAATATTTGTCTTGCAATCATGTCTATTCGCGGCGTTTGGATAA
TTACATGTGCTCAAATTGGTATCCCAAACAGTTCCGGGAGCACAATTATAAGAATATTGG
ACATATCCACCAtTTCCATTATCCACGCATCGaTaAAACTTCaTACaATCGTCAGAGTCT
CCCaAAtATCCTTCTTGGTTACaCGtTTTTCCaACagGtGTTGGaGTTGGTGGTCCAGTT
GGAGATGGTGTTGATGTaCTTGGTTGTtGATTTtCTCCTGGAaTGCCAGAATTTCCCCCT
TGTCcTGGAGTGCCTGGCTGACCTGGACTCCCTGGTGTACCACCACTTCCAGCTTGCCCA
GGAGTGCCTGGTGTACCTCCACTACCACTTTGTCCTGGAGTGcCAGGTGTGCCTGGtTGA
CCTGGAGtTCCTGGTGtACCACCActGCCACTTTGTCCTGGGGTTCCAGGTGTGcCTGGT
TGGCCTTgACTTCCCGGTGTACCACCACTTCCGTTTTGTCCGGGAGTGCCAGGTGTGCCT
GGTTGACCTGAGCTTCCTGGTGTACCACCGCTTCCACTCTGCCCTGGAGTTCCAGGTTGA
TCTACACTACCTGATCCACTACTTCCACTTTCTGGTGtTTGATTTCCACCAATATTTGTT
TTGCaATCATGTCGATTCGCGGCGTTTGGGTAATTACATGTGCTTAAGTTGGTATCCCAA
ACAGTTCCGGGAGCACAATTATAAGAATATTGGACATATCCCCCATTACCATTGTTCACG
CATCGATAAAATTTCATACAATCTTCAGAATCTGCCAAATATCCTTCTTGGGTGCACGTT
TTTCCAACTGGAGTTGGTGACGGTGGACcAGATGGAGATGGTGTTGATGTATTTGGTTGT
TGATTTTCTCCTGGAGTGCCTGACTGACTTGGACTCCCTGGTGTACCACCGCTTCCATTT
TGCCCTGGGGTGCCACCACTTCCACCtTgCCCAGGAGTGCCAGGTGTGcCTGGTTGGCCt
GGAGTTCCTGGTGTACCACCATTGCCACCTtGCCCAgGAGTGCCAGGTGTGCCTGGAGTT
CCTGGTGTACCACCGCTTCCATTTTGACCTGGGCTTCCTGGTGTACCATCACTGCCACTT
TGCCCTGGAGTGCCAGGTGTGCCTGGAGTTCCTGGTATACCACCGCTTCCATTTTGACCt
GGGCTTCCATCACTGCCACTTTGCCCTGGAGtGCCAGGTGTGCCTGGTTGGCCTGGAGTT
CCTGGTGCACCTCCGCTTCcatTTTGcCCTGGaATGCCAGGTGTGCCCGGTTGACCTACA
CCTTCTGaTCCACCACTTCCACTTTCTGCTGtTTGATTTCCACCAGCAtTTGTCTTGCAA
TCTTGTCGATTCGCTGCGTTTGGATAATTACATGTGCTTAAGTTAGTATCCCAAACAGTT
CCCGGaGCACaATTATAAGAATATTGGACATATCCACCaTTGCCATTGTTGACGCATCGA
TAAAaTTTCATaCAATCTTCAGAATCTCCCAtATATCCTTCTTGGGTGCACGTTTTTCCA
ACTGGAGTTGGCGATGTTGGATCTGTTGGAGATGGTGTTGATGTATTTGGTTGTTGAGTT
TCTCCTgGGGTGCCAGaAGtTcCCCCTTGTCCTGGAGTGCCTGGTTGACCTGGACTCCCT
GGGGTACCACCGCTTCCATTTTGCCCTGGGGTGCCACCACTTCCACCTTGCCCAGGTGTG
CCTGGTTGGCCtGGAGTTcCCGGGGTGCCACCACTTCCACCTTGCCCAGGAGTGCCAGGT
GTGCCTGGTTGGCCTGGAGTTCCCGGTGTGCCACCACTGCCACCTTGTCCAGGAGTGCCT
GGAGTTCCTGGTGTACCTCCGTTTCCATTTTGTCCTGGTGTGCCTGGTTGACCTGGGGTT
CCTgGTGTACCACCGCTTCCGCCTTGGCCGGGAGTGCtAGGTGTGCCTGGAGTTCCTCCA
CCTTGCCCTCCATTACCACCTTCCCCTCCGTTTCCACCATCTCCTCCATTCCCACCCTGC
CCAGGACTTCCAGGAGTGGCTGAGCTTTCTCCATTCGAATTTATTTTACAATCTTTGCGG
TTAGCTGCTCCTGGATAATTACAAGTGCTTAGGTTAGTATCCCAAATGGTTCCAGGTGCG
CAACTATATGGATATTGGGCATATCCACCACTGCCATTGTCCACACATCGATAGAATTTC
GTACAGTCATCGCTGTCAGCCAAATATCCTTCATTGGTGCATACCTTTCCTACTGGTGTT
GGTGTTACTGTAGTGGTGCTTGATTCGGTTGAAGTAGGTGTATTCGGAATGCTTGGATTT
TCTGAGGAACTCGGACTTCCTGGAGAACCTGGGTTTCCGGGTGTTCCGGCACTGCCAGGT
GTTCCTGGGCTTCCGGGTGTTCCTGGACTACCGGGTGTTCCTACAGTTCCAGGTGTTCCT
GGACTTCCGGGcGTTCCTGGACTTCCGGGTGTTcCTGGaCTTCCGGGTGTTGCTGGGCTT
CCgGGTGTTGCTGGGCTTCCAGGTGTTcCTGtGCTTCCAGGTGTTGCTGGGCtTCCAGGT
GTTCCTGCGTTTCCAGGTGTTCCTGGACTTCCTGAAGAACCTGGGCCTCCTGGTGTTCCG
GGAGTACCTCCCGATGAGTCTGTTTCACCTCCTCCTCCACTTTGACTAACTTTACAGCCA
CTTCGATTTGCAGCATTTGGATAGTTACAAGTGCTTAAATTAATATCCCATATGGTTCCT
GGGgCGCAGGTATAaGAaTATTGAGtgTAaCCTCCACTTccAtTATcCACACATCTGTAG
AAtTTTATGCAAtCTTCAtCATCAGCTAAATAACCATCTTGCTTGCAAGTATTTCCAATT
GGGGTTGGTGTTACAGGTGGACCTGTTGGGGATGGACTCGGAGTTCCAGAAGAACTTGGT
GTGCTCGGTGTACTAGaAtTTTCTGTTATATGACTTGAAGATTCTGTAtTAGCTGGTGTT
CCTGCACTTCCTgGACTTCCCGGTGTTCCTGGTTGTCcTGGATATCCAGGCGTTCCTGCA
CTTCCTGGAGTTCCTGGACTTCCCGGTGTTCCAGGTGTTCCCGACTGTCCTGGATATCCA
GGTGTTCCTGCACTTCCcGGTGTTCCTGATTGTCCTGGAAGTCCAGACGTTCCTGGACTT
CCCGGTGTTCCAGGTGTTCCCGACTGTCCTGGATATCCAGGCGTTCCTGCACTTCCTGGA
GTTCCTGGACTTCCCGGTGTTCCAGGTGTTCCCGACTGTCCTGGATATCCAGGTGTTCCT
GTACTTCCTGGTGTTGCCGATTGACTTTGTTCAGAACTACTTTGAGTTCCTGAAGTTCCT
TCTCCATTAACATTAGATTTACAATCCTTGCGATTCGCAGATCCAGGATAATTACATGTG
CTTAGGTTAATATCCCAAACAGTTCCAGGTGCGCAGGAGTAAGAATATTGAATATAACCT
CCATTTCCATTATCTACGCATCTATAGAATCTCATGCAGTTTTCATTGTCCGCTAAATAT
CCTTCTTGAGAaCATTTATTCCCAACTGGAGTAGGAGTTGTTGATGcTCCTTGACtTCCA
GCACCTCCTGCCCCCCcAGATCCTCCTTGACCATTTTGACCAGGACTTCCATCTGATCCC
CCAGCACCCccTTGACCACCTTGTCCGCCAGTTCCACCCGAACCACTTTGTCCTGGTGCA
CCAGATTGTCCAGGGTTTCCGCCAGCTCCCCCAGACCCTCCTTGACCACCCGAACCACCA
CTTCCTCCTGCTCCTCCAGAAGCTCCTTGACCCCCAGATCCACCCGAACCACTTTGTCCT
GGTTTTCCAGGATTTCCACCAGTTCCTCCAGCACCTCCTTGACCACCcGAACcACTaCTT
CCCCCTGCTCCTCCTTGTCCTGGTGCTCCAGGTTGTCCAGGCCTTCCACCCCCTCCTCCT
CCTGCACCTCCTTGACCCCCAGCACCACTTTGTCCTGGTTTTCCAGGTTGTCCAGGATTT
CCACCAGTTCCTCCAGCTCCTCC
>isotig00076  gene=isogroup00006  length=7901  numContigs=13
GTTTTAAAAAAAACTCCTATTTTTTttATATAAAAAAAGAAACTTATttATTGAGTCGTT
TTtCTTTGACTAGAAACGGAAAaTTTATCATtATTTCAATACAAATTTtATTGAACATAA
CTAATTAAATTAAAaaCTAAATTAAATAACCACCACCGGTCCCCAACTTtCTTTTTCCTT
ATtAACAATTCGAGTTAATTTTAAAAaTTAAAAaTTAAaTCGAAAATTtAATAAATTTTC
ATCCcCCccTaCAAAAAAATGGGATGTCaTTAAAAaaTTAATTAATTATTTtAATTAATT
AATTTttATTTtATTAAAaTGTTTCTTTtttGTAATACGAAACGTTAACaTTTTCAATTG
GCAAATTCCACCTAAAACTTCTTCCCATCCCATCTCCAACTCCTTCACACTCCGACAATT
TGCTCTTTCTCTCACATCGCCTACTCACGGACCAAAACGCGAATCCCATCGGGCATTGCA
TTAAAATTGGTTCAAATCTCAAATCAATTTTTGAAACATTCTTGGAACATTTTAGAAACA
TTGAAGAACATTTTCCCTTAATACCACCTTCTTTTAATTCAAAATATCCCTCAAACGGGC
ATAAATTTCCTTCATTTCCGATTAAGATCGGTTCTAATTCATCATCAGGTAAAAATCCTC
GTTCTTGTGGTCGATATTCACCATCGCACGGCTTCGTTATTTCAGGATCGGAACATTGAC
ACCGCTCTTCATCGTATAGTGTTCCGTTAGGACAAGCGAAAACTGATACTTTTACATCAA
TACTTGATGATGTTATGCATTGATAAAACAAATCGCAATATTTAGGGTGGCGTTTAAAGG
CGGTAGGACAAATTAAAAGAATTTGAGAACCGGTTAAGTTTGAAATAGGACAAGTTACGT
TTTGAGAAGGATTTTCTGTTATCATTTCAGTTGTTGATTCAGTACTACTAAATTCAGTTG
ATGTACTTAATACGGTGGTTGGATTGGATTCGGTTTGAGTAATTAAAGTCGAGGATGAAA
CTGATTCAGTACTACTAAATTCAGTTGATTCGGTTTGAGTAATTAAAGTCGAGGATGTAA
CAGATTCAGTGCTACTGATAGGGTTTGTAGGTTGCGTTGATAATTCAGTATTTTTCCCAC
ATCTTCCACTAACTTCATTTGGATAATTACAAATAATTTTGTTTTCaTCCCAAACGGTAC
CTTCCGGACACGTCATAACCGATTCAATATTATTGGCACATCTATAAAACTTCTTACAAT
CATTTTCATCAGCTCTATAATCTTCTGTACAATATTTTCCAGTTGTAATTTGTTGGGTAC
TTGTGTTCTCTCCATATTGAGTCGTAGTTTCGGTTGTAATTGTGCTGGAACTTTCTGTGG
TTATCaCTTGAGTTGTGCTAATAGGTgCGCTCGTTGtttgggTTGTGCTCATAATTTGAG
TTGTACTATCTGTGATATAACTTGTCGTcGATTCCGTAGTAGGCATTGATGTTATTGAAC
TTGTAAATTTTTCAGTTGTCATTGTTGGATTTGATTCTGAAGTTGAACAATTTCCATAAT
TGCAAGTTAATATGTTTTGATCCCACACTAATCCACTGGGGCATTCGAAACTGTACTCAA
TCCCATTACTACAACGAATGTATTTATGACAATTGTTCAAATCTGGTTTAAAATCCCCGT
GGGCTGAAGCGGAGCAATTTTTATTAGGCTCCTTAATTTCTTCTTTTGTGGTTGTATTGT
AACAAGGTGGGAGcACGGTGGTTGCAGTAGTATTGGGTGCTTTTGTGGTACTTTCTGTTT
TTtCGCTaGTTACTTCATACATTGTTGTAGTCATTGGTGTAATGACGGGTGAgGTTGTTG
TGTAAGTTGGACCTCCTTCGGGATTAGATCCGCATTTTCCTTTTACAGCGGAAGGATAAT
TGCATGTGACAGCATCTTGGTCCCAAACGGTTCCTTCTGGGCAAGTGAAAAGGTTATCGA
TTCCGTTGGAGCATTTATAAAATTTTTTGCAATCACTTTCATGGCTTCTAAATGCTCCGG
TTGAACAACCATTTTGTACGGTAGATCCACTATTCTCTTCTTGGCCGGGTAATCCTCCAT
TTCCACCTTGTCCAGGAGATCCTGGAGTTCCTGGTGACCCGCCATTTCCACCTTGCCCTC
CATTTCCACCTTGTCCAGGAGATCCTGGAGTTCCTGGTAATCCACCATTCCCGGCTTCAC
CTCCATTTCCACCTTCTCCAGGTGATCCTGGAGTACCTggaGTTCCTGGTGATCCACCAT
TTCCACCTTGACCTCCATTTCCACCTTGTCCAGGAGATcCTGGAGTAcCTgGtGTTCCTG
GTGATCcGCCATTTCCACCTTGACCTCCATTTCCACTTTCTCCAGGTGATCCTGGAGTAC
CTGGTGTTCCTGGTAATCCACCATTTCCACCTTGACCTCCATTTCCACCTTGTCCAGGAG
AACCTGGAGTTCCTGGTAATCCACCATTTCCATTTTGCCCTGGAGTTCCAAGTTGACCCA
CACCATTGGCGTTTGTGTTGCAATCaTTTCTATTTGCGGCATTGGGATAaTTGCACGTGC
TCAAGtTaCTATCCCAAACTGTTCCAGGTCCGCAGTTATATGGgTAtTGAGTATAaCCtC
CGTTTCCGTTCggaACACaTCTGTAGAAtTTCATACAATCTTCGTTATCACCCAAATATC
CTTCTTGGGTACACGTTTTTCCAACAGGTGTtGGAGTTGGTGGTCCAGATGGaGATGGTG
TTGATGTACTTGGCTGTTGATTTTCTCCTGGGGTACCTGATTGACCTGGGCTCCCTGGTG
TACCAtCGCTTCCACTTTGCCCtGGGCTGCCAGGTGTGCCTGGAGTTCCTGGTGTACCAC
CGCTTCCATTTTGACCTGGGCTTCCTGGTGTACCACCACTGCCACTTTGCCCTGGAGTGC
CTGGTTGGCCtGGAGTTCCTGGTGTACCACCATTTCCAGCTTGCCCAGGGGTGCCAGGgG
ATCCTGGAGTGCCAGGTGTGCCTGGTTGACCTGGAGTGCCTGGCGTACCACCGTTTCCAa
CTTGCCCAGGGGTGCCAGGGGATCCTGGAACGCCAGGTGAGCCTGGTTGACCTGGAGTTC
CTGGTGTACCACCGCTTCCAGCTTGCCCTGGAGTGCTCGGCTGACCTaCATTCCCTGATC
CATTACTTCCACTTTCTGGTGTTTGATTTCCACCACTATTTGTCGTACAATCTTGTCGAT
TCGCAGCGTTTGGAtAATTACatGTGCTCAAGTTGGTGtCCCaAACAGtTCCAGGAGCGC
AATTATAAGAATACTGGACATATCCACCACTTCCGTTGTCTACACATCGATAAAATTTCA
TGCAATCATCTGTGTCGCCCATGTATCCCTCTTGGGTGCACgTCTTTCCAAtTGGCGTTg
GCGtTGGTGGACCAGAtGGaGATGGTGTTGAtGTACtTGATTGTTGAtTATCTCCTGGTG
TACtAGCAGTTCCCCCTTGTCCTGGaGTGCCTGGCTGtcCcTGGACTCCCTGGTGTACcT
CCGCTTCCAGCTTGCCCAGGAGTGCCAGGTGtGCCtGGTTTTCCTGGGGTaCCtCCACtA
CCAtTTTGCCCTGGAGTGCCGGGTGTGCCTGGTTGGCCAGGAGTTCCTGGTTGACCTGGC
GTTCCAGGTGTACCACCGCTTCCACTTTGCCCtGGAGTaCCTGGTTGACCtGGGCTTCCT
GGGGTACCTCCACTACCACTTtGCCctGGAGTGCCAGGTGTgCcTGgTTGGCCTGGGGTT
CCTGAGtTACCACCGTTTCCACTCTGACCtGGAGTGCCAGGTGTTCCCGGTTGACtTGGA
GTTcCAGGTTGACCGGTACTTCCTGTTCCACTACTTCCACTTTCTAGTGTTTGATTTCCA
CCAATATTTGTCTTGCAATCATGTCTATTCGCGGCGTTTGGATAATTACATGTGCTCAAA
TTGGTATCCCAAACAGTTCCGGGAGCACAATTATAAGAATATTGGACATATCCACCAtTT
CCATTATCCACGCATCGaTaAAACTTCaTACaATCGTCAGAGTCTCCCaAAtATCCTTCT
TGGTTACaCGtTTTTCCaACagGtGTTGGaGTTGGTGGTCCAGTTGGAGATGGTGTTGAT
GTaCTTGGTTGTtGATTTtCTCCTGGAaTGCCAGAATTTCCCCCTTGTCcTGGAGTGCCT
GGCTGACCTGGACTCCCTGGTGTACCACCACTTCCAGCTTGCCCAGGAGTGCCTGGTGTA
CCTCCACTACCACTTTGTCCTGGAGTGcCAGGTGTGCCTGGtTGACCTGGAGtTCCTGGT
GtACCACCActGCCACTTTGTCCTGGGGTTCCAGGTGTGcCTGGTTGGCCTTgACTTCCC
GGTGTACCACCACTTCCGTTTTGTCCGGGAGTGCCAGGTGTGCCTGGTTGACCTGAGCTT
CCTGGTGTACCACCGCTTCCACTCTGCCCTGGAGTTCCAGGTTGATCTACACTACCTGAT
CCACTACTTCCACTTTCTGGTGtTTGATTTCCACCAATATTTGTTTTGCaATCATGTCGA
TTCGCGGCGTTTGGGTAATTACATGTGCTTAAGTTGGTATCCCAAACAGTTCCGGGAGCA
CAATTATAAGAATATTGGACATATCCCCCATTACCATTGTTCACGCATCGATAAAATTTC
ATACAATCTTCAGAATCTGCCAAATATCCTTCTTGGGTGCACGTTTTTCCAACTGGAGTT
GGTGACGGTGGACcAGATGGAGATGGTGTTGATGTATTTGGTTGTTGATTTTCTCCTGGA
GTGCCTGACTGACTTGGACTCCCTGGTGTACCACCGCTTCCATTTTGCCCTGGGGTGCCA
CCACTTCCACCtTgCCCAGGAGTGCCAGGTGTGcCTGGTTGGCCtGGAGTTCCTGGTGTA
CCACCATTGCCACCTtGCCCAgGAGTGCCAGGTGTGCCTGGAGTTCCTGGTGTACCACCG
CTTCCATTTTGACCTGGGCTTCCTGGTGTACCATCACTGCCACTTTGCCCTGGAGTGCCA
GGTGTGCCTGGAGTTCCTGGTATACCACCGCTTCCATTTTGACCtGGGCTTCCATCACTG
CCACTTTGCCCTGGAGtGCCAGGTGTGCCTGGTTGGCCTGGAGTTCCTGGTGCACCTCCG
CTTCcatTTTGcCCTGGaATGCCAGGTGTGCCCGGTTGACCTACACCTTCTGaTCCACCA
CTTCCACTTTCTGCTGtTTGATTTCCACCAGCAtTTGTCTTGCAATCTTGTCGATTCGCT
GCGTTTGGATAATTACATGTGCTTAAGTTAGTATCCCAAACAGTTCCCGGaGCACaATTA
TAAGAATATTGGACATATCCACCaTTGCCATTGTTGACGCATCGATAAAaTTTCATaCAA
TCTTCAGAATCTCCCAtATATCCTTCTTGGGTGCACGTTTTTCCAACTGGAGTTGGCGAT
GTTGGATCTGTTGGAGATGGTGTTGATGTATTTGGTTGTTGAGTTTCTCCTGGGGTGCCT
gGCTGACCTGGACTCCCTGGTGTACCACCGCTTCCATTTTGCCCTGGGGTGCCACCACTT
CCACCTTGCCCAGGTGTGCCTGGTTCGCCtGGAGTTcCCGGGGTGCCACCACTTCCACCT
TGCCCAGGAGTGCCAGGTGTGCCTGGTTGGCCTGGAGTTCCCGGTGTGCCACCACTGCCA
CCTTGTCCAGGAGTGCCTGGAGTTCCTGGTGTACCTCCGTTTCCATTTTGTCCTGGTGTG
CCTGGTTGACCTGGGGTTCCTgGTGTACCACCGCTTCCGCCTTGGCCGGGAGTGCtAGGT
GTGCCTGGAGTTCCTCCACCTTGCCCTCCATTACCACCTTCCCCTCCGTTTCCACCATCT
CCTCCATTCCCACCCTGCCCAGGACTTCCAGGAGTGGCTGAGCTTTCTCCATTCGAATTT
ATTTTACAATCTTTGCGGTTAGCTGCTCCTGGATAATTACAAGTGCTTAGGTTAGTATCC
CAAATGGTTCCAGGTGCGCAACTATATGGATATTGGGCATATCCACCACTGCCATTGTCC
ACACATCGATAGAATTTCGTACAGTCATCGCTGTCAGCCAAATATCCTTCATTGGTGCAT
ACCTTTCCTACTGGTGTTGGTGTTACTGTAGTGGTGCTTGATTCGGTTGAAGTAGGTGTA
TTCGGAATGCTTGGATTTTCTGAGGAACTCGGACTTCCTGGAGAACCTGGGTTTCCGGGT
GTTCCGGCACTGCCAGGTGTTCCTGGGCTTCCGGGTGTTCCTGGACTACCGGGTGTTCCT
ACAGTTCCAGGTGTTCCTGGACTTCCGGGcGTTCCTGGACTTCCGGGTGTTcCTGGaCTT
CCGGGTGTTGCTGGGCTTCCgGGTGTTGCTGGGCTTCCAGGTGTTcCTGtGCTTCCAGGT
GTTGCTGGGCtTCCAGGTGTTCCTGCGTTTCCAGGTGTTCCTGGACTTCCTGAAGAACCT
GGGCCTCCTGGTGTTCCGGGAGTACCTCCCGATGAGTCTGTTTCACCTCCTCCTCCACTT
TGACTAACTTTACAGCCACTTCGATTTGCAGCATTTGGATAGTTACAAGTGCTTAAATTA
ATATCCCATATGGTTCCTGGGgCGCAGGTATAaGAaTATTGAGtgTAaCCTCCACTTccA
tTATcCACACATCTGTAGAAtTTTATGCAAtCTTCAtCATCAGCTAAATAACCATCTTGC
TTGCAAGTATTTCCAATTGGGGTTGGTGTTACAGGTGGACCTGTTGGGGATGGACTCGGA
GTTCCAGAAGAACTTGGTGTGCTCGGTGTACTAGaAtTTTCTGTTATATGACTTGAAGAT
TCTGTAtTAGCTGGTGTTCCTGCACTTCCTgGACTTCCCGGTGTTCCTGGTTGTCcTGGA
TATCCAGGCGTTCCTGCACTTCCTGGAGTTCCTGGACTTCCCGGTGTTCCAGGTGTTCCC
GACTGTCCTGGATATCCAGGTGTTCCTGCACTTCCcGGTGTTCCTGATTGTCCTGGAAGT
CCAGACGTTCCTGGACTTCCCGGTGTTCCAGGTGTTCCCGACTGTCCTGGATATCCAGGC
GTTCCTGCACTTCCTGGAGTTCCTGGACTTCCCGGTGTTCCAGGTGTTCCCGACTGTCCT
GGATATCCAGGTGTTCCTGTACTTCCTGGTGTTGCCGATTGACTTTGTTCAGAACTACTT
TGAGTTCCTGAAGTTCCTTCTCCATTAACATTAGATTTACAATCCTTGCGATTCGCAGAT
CCAGGATAATTACATGTGCTTAGGTTAATATCCCAAACAGTTCCAGGTGCGCAGGAGTAA
GAATATTGAATATAACCTCCATTTCCATTATCTACGCATCTATAGAATCTCATGCAGTTT
TCATTGTCCGCTAAATATCCTTCTTGAGAaCATTTATTCCCAACTGGAGTAGGAGTTGTT
GATGcTCCTTGACtTCCAGCACCTCCTGCCCCCCcAGATCCTCCTTGACCATTTTGACCA
GGACTTCCATCTGATCCCCCAGCACCCccTTGACCACCTTGTCCGCCAGTTCCACCCGAA
CCACTTTGTCCTGGTGCACCAGATTGTCCAGGGTTTCCGCCAGCTCCCCCAGACCCTCCT
TGACCACCCGAACCACCACTTCCTCCTGCTCCTCCAGAAGCTCCTTGACCCCCAGATCCA
CCCGAACCACTTTGTCCTGGTTTTCCAGGATTTCCACCAGTTCCTCCAGCACCTCCTTGA
CCACCcGAACcACTaCTTCCCCCTGCTCCTCCTTGTCCTGGTGCTCCAGGTTGTCCAGGC
CTTCCACCCCCTCCTCCTCCTGCACCTCCTTGACCCCCAGCACCACTTTGTCCTGGTTTT
CCAGGTTGTCCAGGATTTCCACCAGTTCCTCCAGCTCCTCC
>isotig00077  gene=isogroup00006  length=7856  numContigs=13
GTTTTAAAAAAAACTCCTATTTTTTttATATAAAAAAAGAAACTTATttATTGAGTCGTT
TTtCTTTGACTAGAAACGGAAAaTTTATCATtATTTCAATACAAATTTtATTGAACATAA
CTAATTAAATTAAAaaCTAAATTAAATAACCACCACCGGTCCCCAACTTtCTTTTTCCTT
ATtAACAATTCGAGTTAATTTTAAAAaTTAAAAaTTAAaTCGAAAATTtAATAAATTTTC
ATCCcCCccTaCAAAAAAATGGGATGTCaTTAAAAaaTTAATTAATTATTTtAATTAATT
AATTTttATTTtATTAAAaTGTTTCTTTtttGTAATACGAAACGTTAACaTTTTCAATTG
GCAAATTCCACCTAAAACTTCTTCCCATCCCATCTCCAACTCCTTCACACTCCGACAATT
TGCTCTTTCTCTCACATCGCCTACTCACGGACCAAAACGCGAATCCCATCGGGCATTGCA
TTAAAATTGGTTCAAATCTCAAATCAATTTTTGAAACATTCTTGGAACATTTTAGAAACA
TTGAAGAACATTTTCCCTTAATACCACCTTCTTTTAATTCAAAATATCCCTCAAACGGGC
ATAAATTTCCTTCATTTCCGATTAAGATCGGTTCTAATTCATCATCAGGTAAAAATCCTC
GTTCTTGTGGTCGATATTCACCATCGCACGGCTTCGTTATTTCAGGATCGGAACATTGAC
ACCGCTCTTCATCGTATAGTGTTCCGTTAGGACAAGCGAAAACTGATACTTTTACATCAA
TACTTGATGATGTTATGCATTGATAAAACAAATCGCAATATTTAGGGTGGCGTTTAAAGG
CGGTAGGACAAATTAAAAGAATTTGAGAACCGGTTAAGTTTGAAATAGGACAAGTTACGT
TTTGAGAAGGATTTTCTGTTATCATTTCAGTTGTTGATTCAGTACTACTAAATTCAGTTG
ATGTACTTAATACGGTGGTTGGATTGGATTCGGTTTGAGTAATTAAAGTCGAGGATGAAA
CTGATTCAGTACTACTAAATTCAGTTGATTCGGTTTGAGTAATTAAAGTCGAGGATGTAA
CAGATTCAGTGCTACTGATAGGGTTTGTAGGTTGCGTTGATAATTCAGTATTTTTCCCAC
ATCTTCCACTAACTTCATTTGGATAATTACAAATAATTTTGTTTTCaTCCCAAACGGTAC
CTTCCGGACACGTCATAACCGATTCAATATTATTGGCACATCTATAAAACTTCTTACAAT
CATTTTCATCAGCTCTATAATCTTCTGTACAATATTTTCCAGTTGTAATTTGTTGGGTAC
TTGTGTTCTCTCCATATTGAGTCGTAGTTTCGGTTGTAATTGTGCTGGAACTTTCTGTGG
TTATCaCTTGAGTTGTGCTAATAGGTgCGCTCGTTGtttgggTTGTGCTCATAATTTGAG
TTGTACTATCTGTGATATAACTTGTCGTcGATTCCGTAGTAGGCATTGATGTTATTGAAC
TTGTAAATTTTTCAGTTGTCATTGTTGGATTTGATTCTGAAGTTGAACAATTTCCATAAT
TGCAAGTTAATATGTTTTGATCCCACACTAATCCACTGGGGCATTCGAAACTGTACTCAA
TCCCATTACTACAACGAATGTATTTATGACAATTGTTCAAATCTGGTTTAAAATCCCCGT
GGGCTGAAGCGGAGCAATTTTTATTAGGCTCCTTAATTTCTTCTTTTGTGGTTGTATTGT
AACAAGGTGGGAGcACGGTGGTTGCAGTAGTATTGGGTGCTTTTGTGGTACTTTCTGTTT
TTtCGCTaGTTACTTCATACATTGTTGTAGTCATTGGTGTAATGACGGGTGAgGTTGTTG
TGTAAGTTGGACCTCCTTCGGGATTAGATCCGCATTTTCCTTTTACAGCGGAAGGATAAT
TGCATGTGACAGCATCTTGGTCCCAAACGGTTCCTTCTGGGCAAGTGAAAAGGTTATCGA
TTCCGTTGGAGCATTTATAAAATTTTTTGCAATCACTTTCATGGCTTCTAAATGCTCCGG
TTGAACAACCATTTTGTACGGTAGATCCACTATTCTCTTCTTGGCCGGGTAATCCTCCAT
TTCCACCTTGTCCAGGAGATCCTGGAGTTCCTGGTGACCCGCCATTTCCACCTTGCCCTC
CATTTCCACCTTGTCCAGGAGATCCTGGAGTTCCTGGTAATCCACCATTCCCGGCTTCAC
CTCCATTTCCACCTTCTCCAGGTGATCCTGGAGTACCTggaGTTCCTGGTGATCCACCAT
TTCCACCTTGACCTCCATTTCCACCTTGTCCAGGAGATcCTGGAGTAcCTgGtGTTCCTG
GTGATCcGCCATTTCCACCTTGACCTCCATTTCCACTTTCTCCAGGTGATCCTGGAGTAC
CTGGTGTTCCTGGTAATCCACCATTTCCACCTTGACCTCCATTTCCACCTTGTCCAGGAG
AACCTGGAGTTCCTGGTAATCCACCATTTCCATTTTGCCCTGGAGTTCCAAGTTGACCCA
CACCATTGGCGTTTGTGTTGCAATCaTTTCTATTTGCGGCATTGGGATAaTTGCACGTGC
TCAAGtTaCTATCCCAAACTGTTCCAGGTCCGCAGTTATATGGgTAtTGAGTATAaCCtC
CGTTTCCGTTCggaACACaTCTGTAGAAtTTCATACAATCTTCGTTATCACCCAAATATC
CTTCTTGGGTACACGTTTTTCCAACAGGTGTtGGAGTTGGTGGTCCAGATGGaGATGGTG
TTGATGTACTTGGCTGTTGATTTTCTCCTGGGGTACCTGATTGACCTGGGCTCCCTGGTG
TACCAtCGCTTCCGGCTTGCCCAGGAGTGCCAGGTGTTCCTGGTTGGCCTGGAGTTCCTG
GTGTACCACCATTGCCACCTTGCCCTGGAGTGCCTGGCGTACCACCGTTTCCACCTTGCC
CAGGGGTGCCAGGgGATCCTGGAGTGCCAGGTGTGCCTGGTTGACCTGGAGTGCCTGGCG
TACCACCGTTTCCAaCTTGCCCAGGGGTGCCAGGGGATCCTGGAACGCCAGGTGAGCCTG
GTTGACCTGGAGTTCCTGGTGTACCACCGCTTCCAGCTTGCCCTGGAGTGCTCGGCTGAC
CTaCATTCCCTGATCCATTACTTCCACTTTCTGGTGTTTGATTTCCACCACTATTTGTCG
TACAATCTTGTCGATTCGCAGCGTTTGGAtAATTACatGTGCTCAAGTTGGTGtCCCaAA
CAGtTCCAGGAGCGCAATTATAAGAATACTGGACATATCCACCACTTCCGTTGTCTACAC
ATCGATAAAATTTCATGCAATCATCTGTGTCGCCCATGTATCCCTCTTGGGTGCACgTCT
TTCCAAtTGGCGTTgGCGtTGGTGGACCAGAtGGaGATGGTGTTGAtGTACtTGATTGTT
GAtTATCTCCTGGTGTACtAGCAGTTCCCCCTTGTCCTGGaGTGCCTGGCTGtcCcTGGA
CTCCCTGGTGTACcTCCGCTTCCAGCTTGCCCAGGAGTGCCAGGTGtGCCtGGTTTTCCT
GGGGTaCCtCCACtACCAtTTTGCCCTGGAGTGCCGGGTGTGCCTGGTTGGCCAGGAGTT
CCTGGTTGACCTGGCGTTCCAGGTGTACCACCGCTTCCACTTTGCCCtGGAGTaCCTGGT
TGACCtGGGCTTCCTGGGGTACCTCCACTACCACTTtGCCctGGAGTGCCAGGTGTgCcT
GgTTGGCCTGGGGTTCCTGAGtTACCACCGTTTCCACTCTGACCtGGAGTGCCAGGTGTT
CCCGGTTGACtTGGAGTTcCAGGTTGACCGGTACTTCCTGTTCCACTACTTCCACTTTCT
AGTGTTTGATTTCCACCAATATTTGTCTTGCAATCATGTCTATTCGCGGCGTTTGGATAA
TTACATGTGCTCAAATTGGTATCCCAAACAGTTCCGGGAGCACAATTATAAGAATATTGG
ACATATCCACCAtTTCCATTATCCACGCATCGaTaAAACTTCaTACaATCGTCAGAGTCT
CCCaAAtATCCTTCTTGGTTACaCGtTTTTCCaACagGtGTTGGaGTTGGTGGTCCAGTT
GGAGATGGTGTTGATGTaCTTGGTTGTtGATTTtCTCCTGGAaTGCCAGAATTTCCCCCT
TGTCcTGGAGTGCCTGGCTGACCTGGACTCCCTGGTGTACCACCACTTCCAGCTTGCCCA
GGAGTGCCTGGTGTACCTCCACTACCACTTTGTCCTGGAGTGcCAGGTGTGCCTGGtTGA
CCTGGAGtTCCTGGTGtACCACCActGCCACTTTGTCCTGGGGTTCCAGGTGTGcCTGGT
TGGCCTTgACTTCCCGGTGTACCACCACTTCCGTTTTGTCCGGGAGTGCCAGGTGTGCCT
GGTTGACCTGAGCTTCCTGGTGTACCACCGCTTCCACTCTGCCCTGGAGTTCCAGGTTGA
TCTACACTACCTGATCCACTACTTCCACTTTCTGGTGtTTGATTTCCACCAATATTTGTT
TTGCaATCATGTCGATTCGCGGCGTTTGGGTAATTACATGTGCTTAAGTTGGTATCCCAA
ACAGTTCCGGGAGCACAATTATAAGAATATTGGACATATCCCCCATTACCATTGTTCACG
CATCGATAAAATTTCATACAATCTTCAGAATCTGCCAAATATCCTTCTTGGGTGCACGTT
TTTCCAACTGGAGTTGGTGACGGTGGACcAGATGGAGATGGTGTTGATGTATTTGGTTGT
TGATTTTCTCCTGGAGTGCCTGACTGACTTGGACTCCCTGGTGTACCACCGCTTCCATTT
TGCCCTGGGGTGCCACCACTTCCACCtTgCCCAGGAGTGCCAGGTGTGcCTGGTTGGCCt
GGAGTTCCTGGTGTACCACCATTGCCACCTtGCCCAgGAGTGCCAGGTGTGCCTGGAGTT
CCTGGTGTACCACCGCTTCCATTTTGACCTGGGCTTCCTGGTGTACCATCACTGCCACTT
TGCCCTGGAGTGCCAGGTGTGCCTGGAGTTCCTGGTATACCACCGCTTCCATTTTGACCt
GGGCTTCCATCACTGCCACTTTGCCCTGGAGtGCCAGGTGTGCCTGGTTGGCCTGGAGTT
CCTGGTGCACCTCCGCTTCcatTTTGcCCTGGaATGCCAGGTGTGCCCGGTTGACCTACA
CCTTCTGaTCCACCACTTCCACTTTCTGCTGtTTGATTTCCACCAGCAtTTGTCTTGCAA
TCTTGTCGATTCGCTGCGTTTGGATAATTACATGTGCTTAAGTTAGTATCCCAAACAGTT
CCCGGaGCACaATTATAAGAATATTGGACATATCCACCaTTGCCATTGTTGACGCATCGA
TAAAaTTTCATaCAATCTTCAGAATCTCCCAtATATCCTTCTTGGGTGCACGTTTTTCCA
ACTGGAGTTGGCGATGTTGGATCTGTTGGAGATGGTGTTGATGTATTTGGTTGTTGAGTT
TCTCCTGGGGTGCCTgGCTGACCTGGACTCCCTGGTGTACCACCGCTTCCATTTTGCCCT
GGGGTGCCACCACTTCCACCTTGCCCAGGTGTGCCTGGTTCGCCtGGAGTTcCCGGGGTG
CCACCACTTCCACCTTGCCCAGGAGTGCCAGGTGTGCCTGGTTGGCCTGGAGTTCCCGGT
GTGCCACCACTGCCACCTTGTCCAGGAGTGCCTGGAGTTCCTGGTGTACCTCCGTTTCCA
TTTTGTCCTGGTGTGCCTGGTTGACCTGGGGTTCCTgGTGTACCACCGCTTCCGCCTTGG
CCGGGAGTGCtAGGTGTGCCTGGAGTTCCTCCACCTTGCCCTCCATTACCACCTTCCCCT
CCGTTTCCACCATCTCCTCCATTCCCACCCTGCCCAGGACTTCCAGGAGTGGCTGAGCTT
TCTCCATTCGAATTTATTTTACAATCTTTGCGGTTAGCTGCTCCTGGATAATTACAAGTG
CTTAGGTTAGTATCCCAAATGGTTCCAGGTGCGCAACTATATGGATATTGGGCATATCCA
CCACTGCCATTGTCCACACATCGATAGAATTTCGTACAGTCATCGCTGTCAGCCAAATAT
CCTTCATTGGTGCATACCTTTCCTACTGGTGTTGGTGTTACTGTAGTGGTGCTTGATTCG
GTTGAAGTAGGTGTATTCGGAATGCTTGGATTTTCTGAGGAACTCGGACTTCCTGGAGAA
CCTGGGTTTCCGGGTGTTCCGGCACTGCCAGGTGTTCCTGGGCTTCCGGGTGTTCCTGGA
CTACCGGGTGTTCCTACAGTTCCAGGTGTTCCTGGACTTCCGGGcGTTCCTGGACTTCCG
GGTGTTcCTGGaCTTCCGGGTGTTGCTGGGCTTCCgGGTGTTGCTGGGCTTCCAGGTGTT
cCTGtGCTTCCAGGTGTTGCTGGGCtTCCAGGTGTTCCTGCGTTTCCAGGTGTTCCTGGA
CTTCCTGAAGAACCTGGGCCTCCTGGTGTTCCGGGAGTACCTCCCGATGAGTCTGTTTCA
CCTCCTCCTCCACTTTGACTAACTTTACAGCCACTTCGATTTGCAGCATTTGGATAGTTA
CAAGTGCTTAAATTAATATCCCATATGGTTCCTGGGgCGCAGGTATAaGAaTATTGAGtg
TAaCCTCCACTTccAtTATcCACACATCTGTAGAAtTTTATGCAAtCTTCAtCATCAGCT
AAATAACCATCTTGCTTGCAAGTATTTCCAATTGGGGTTGGTGTTACAGGTGGACCTGTT
GGGGATGGACTCGGAGTTCCAGAAGAACTTGGTGTGCTCGGTGTACTAGaAtTTTCTGTT
ATATGACTTGAAGATTCTGTAtTAGCTGGTGTTCCTGCACTTCCTgGACTTCCCGGTGTT
CCTGGTTGTCcTGGATATCCAGGCGTTCCTGCACTTCCTGGAGTTCCTGGACTTCCCGGT
GTTCCAGGTGTTCCCGACTGTCCTGGATATCCAGGTGTTCCTGCACTTCCcGGTGTTCCT
GATTGTCCTGGAAGTCCAGACGTTCCTGGACTTCCCGGTGTTCCAGGTGTTCCCGACTGT
CCTGGATATCCAGGCGTTCCTGCACTTCCTGGAGTTCCTGGACTTCCCGGTGTTCCAGGT
GTTCCCGACTGTCCTGGATATCCAGGTGTTCCTGTACTTCCTGGTGTTGCCGATTGACTT
TGTTCAGAACTACTTTGAGTTCCTGAAGTTCCTTCTCCATTAACATTAGATTTACAATCC
TTGCGATTCGCAGATCCAGGATAATTACATGTGCTTAGGTTAATATCCCAAACAGTTCCA
GGTGCGCAGGAGTAAGAATATTGAATATAACCTCCATTTCCATTATCTACGCATCTATAG
AATCTCATGCAGTTTTCATTGTCCGCTAAATATCCTTCTTGAGAaCATTTATTCCCAACT
GGAGTAGGAGTTGTTGATGcTCCTTGACtTCCAGCACCTCCTGCCCCCCcAGATCCTCCT
TGACCATTTTGACCAGGACTTCCATCTGATCCCCCAGCACCCccTTGACCACCTTGTCCG
CCAGTTCCACCCGAACCACTTTGTCCTGGTGCACCAGATTGTCCAGGGTTTCCGCCAGCT
CCCCCAGACCCTCCTTGACCACCCGAACCACCACTTCCTCCTGCTCCTCCAGAAGCTCCT
TGACCCCCAGATCCACCCGAACCACTTTGTCCTGGTTTTCCAGGATTTCCACCAGTTCCT
CCAGCACCTCCTTGACCACCcGAACcACTaCTTCCCCCTGCTCCTCCTTGTCCTGGTGCT
CCAGGTTGTCCAGGCCTTCCACCCCCTCCTCCTCCTGCACCTCCTTGACCCCCAGCACCA
CTTTGTCCTGGTTTTCCAGGTTGTCCAGGATTTCCACCAGTTCCTCCAGCTCCTCC
>isotig00078  gene=isogroup00006  length=6682  numContigs=12
GTTTTAAAAAAAACTCCTATTTTTTttATATAAAAAAAGAAACTTATttATTGAGTCGTT
TTtCTTTGACTAGAAACGGAAAaTTTATCATtATTTCAATACAAATTTtATTGAACATAA
CTAATTAAATTAAAaaCTAAATTAAATAACCACCACCGGTCCCCAACTTtCTTTTTCCTT
ATtAACAATTCGAGTTAATTTTAAAAaTTAAAAaTTAAaTCGAAAATTtAATAAATTTTC
ATCCcCCccTaCAAAAAAATGGGATGTCaTTAAAAaaTTAATTAATTATTTtAATTAATT
AATTTttATTTtATTAAAaTGTTTCTTTtttGTAATACGAAACGTTAACaTTTTCAATTG
GCAAATTCCACCTAAAACTTCTTCCCATCCCATCTCCAACTCCTTCACACTCCGACAATT
TGCTCTTTCTCTCACATCGCCTACTCACGGACCAAAACGCGAATCCCATCGGGCATTGCA
TTAAAATTGGTTCAAATCTCAAATCAATTTTTGAAACATTCTTGGAACATTTTAGAAACA
TTGAAGAACATTTTCCCTTAATACCACCTTCTTTTAATTCAAAATATCCCTCAAACGGGC
ATAAATTTCCTTCATTTCCGATTAAGATCGGTTCTAATTCATCATCAGGTAAAAATCCTC
GTTCTTGTGGTCGATATTCACCATCGCACGGCTTCGTTATTTCAGGATCGGAACATTGAC
ACCGCTCTTCATCGTATAGTGTTCCGTTAGGACAAGCGAAAACTGATACTTTTACATCAA
TACTTGATGATGTTATGCATTGATAAAACAAATCGCAATATTTAGGGTGGCGTTTAAAGG
CGGTAGGACAAATTAAAAGAATTTGAGAACCGGTTAAGTTTGAAATAGGACAAGTTACGT
TTTGAGAAGGATTTTCTGTTATCATTTCAGTTGTTGATTCAGTACTACTAAATTCAGTTG
ATGTACTTAATACGGTGGTTGGATTGGATTCGGTTTGAGTAATTAAAGTCGAGGATGAAA
CTGATTCAGTACTACTAAATTCAGTTGATTCGGTTTGAGTAATTAAAGTCGAGGATGTAA
CAGATTCAGTGCTACTGATAGGGTTTGTAGGTTGCGTTGATAATTCAGTATTTTTCCCAC
ATCTTCCACTAACTTCATTTGGATAATTACAAATAATTTTGTTTTCaTCCCAAACGGTAC
CTTCCGGACACGTCATAACCGATTCAATATTATTGGCACATCTATAAAACTTCTTACAAT
CATTTTCATCAGCTCTATAATCTTCTGTACAATATTTTCCAGTTGTAATTTGTTGGGTAC
TTGTGTTCTCTCCATATTGAGTCGTAGTTTCGGTTGTAATTGTGCTGGAACTTTCTGTGG
TTATCaCTTGAGTTGTGCTAATAGGTgCGCTCGTTGtttgggTTGTGCTCATAATTTGAG
TTGTACTATCTGTGATATAACTTGTCGTcGATTCCGTAGTAGGCATTGATGTTATTGAAC
TTGTAAATTTTTCAGTTGTCATTGTTGGATTTGATTCTGAAGTTGAACAATTTCCATAAT
TGCAAGTTAATATGTTTTGATCCCACACTAATCCACTGGGGCATTCGAAACTGTACTCAA
TCCCATTACTACAACGAATGTATTTATGACAATTGTTCAAATCTGGTTTAAAATCCCCGT
GGGCTGAAGCGGAGCAATTTTTATTAGGCTCCTTAATTTCTTCTTTTGTGGTTGTATTGT
AACAAGGTGGGAGcACGGTGGTTGCAGTAGTATTGGGTGCTTTTGTGGTACTTTCTGTTT
TTtCGCTaGTTACTTCATACATTGTTGTAGTCATTGGTGTAATGACGGGTGAgGTTGTTG
TGTAAGTTGGACCTCCTTCGGGATTAGATCCGCATTTTCCTTTTACAGCGGAAGGATAAT
TGCATGTGACAGCATCTTGGTCCCAAACGGTTCCTTCTGGGCAAGTGAAAAGGTTATCGA
TTCCGTTGGAGCATTTATAAAATTTTTTGCAATCACTTTCATGGCTTCTAAATGCTCCGG
TTGAACAACCATTTTGTACGGTAGATCCACTATTCTCTTCTTGGCCGGGTAATCCTCCAT
TTCCACCTTGTCCAGGAGATCCTGGAGTTCCTGGTGACCCGCCATTTCCACCTTGCCCTC
CATTTCCACCTTGTCCAGGAGATCCTGGAGTTCCTGGTAATCCACCATTCCCGGCTTCAC
CTCCATTTCCACCTTCTCCAGGTGATCCTGGAGTACCTggaGTTCCTGGTGATCCACCAT
TTCCACCTTGACCTCCATTTCCACCTTGTCCAGGAGATcCTGGAGTAcCTgGtGTTCCTG
GTGATCcGCCATTTCCACCTTGACCTCCATTTCCACTTTCTCCAGGTGATCCTGGAGTAC
CTGGTGTTCCTGGTAATCCACCATTTCCACCTTGACCTCCATTTCCACCTTGTCCAGGAG
AACCTGGAGTTCCTGGTAATCCACCATTTCCATTTTGCCCTGGAGTTCCAAGTTGACCCA
CACCATTGGCGTTTGTGTTGCAATCaTTTCTATTTGCGGCATTGGGATAaTTGCACGTGC
TCAAGtTaCTATCCCAAACTGTTCCAGGTCCGCAGTTATATGGgTAtTGAGTATAaCCtC
CGTTTCCGTTCggaACACaTCTGTAGAAtTTCATACAATCTTCGTTATCACCCAAATATC
CTTCTTGGGTACACGTTTTTCCAACAGGTGTtGGAGTTGGTGGTCCAGATGGaGATGGTG
TTGATGTACTTGGCTGTTGATTTTCTCCTGGGGTACCTGATTGACCTGGGCTCCCTGGTG
TACCAtCGCTTCCACTTTGCCCtGGGCTGCCAGGTGTGCCTGGAGTTCCTGGTGTACCAC
CGCTTCCATTTTGACCTGGGCTTCCTGGTGTACCACCACTGCCACTTTGCCCTGGAGTGC
CTGGTTGGCCtGGAGTTCCTGGTGTACCACCATTTCCAGCTTGCCCAGGGGTGCCAGGgG
ATCCTGGAGTGCCAGGTGTGCCTGGTTGACCTGGAGTGCCTGGCGTACCACCGTTTCCAa
CTTGCCCAGGGGTGCCAGGGGATCCTGGAACGCCAGGTGAGCCTGGTTGACCTGGAGTTC
CTGGTGTACCACCGCTTCCAGCTTGCCCTGGAGTGCTCGGCTGACCTaCATTCCCTGATC
CATTACTTCCACTTTCTGGTGTTTGATTTCCACCACTATTTGTCGTACAATCTTGTCGAT
TCGCAGCGTTTGGAtAATTACatGTGCTCAAGTTGGTGtCCCaAACAGtTCCAGGAGCGC
AATTATAAGAATACTGGACATATCCACCACTTCCGTTGTCTACACATCGATAAAATTTCA
TGCAATCATCTGTGTCGCCCATGTATCCCTCTTGGGTGCACgTCTTTCCAAtTGGCGTTg
GCGtTGGTGGACCAGAtGGaGATGGTGTTGAtGTACtTGATTGTTGAtTATCTCCTGGTG
TACtAGCAGTTCCCCCTTGTCCTGGaGTGCCTGGCTGtcCcTGGACTCCCTGGTGTACcT
CCGCTTCCAGCTTGCCCAGGAGTGCCAGGTGtGCCtGGTTTTCCTGGGGTaCCtCCACtA
CCAtTTTGCCCTGGAGTGCCGGGTGTGCCTGGTTGGCCAGGAGTTCCTGGTTGACCTGGC
GTTCCAGGTGTACCACCGCTTCCACTTTGCCCtGGAGTaCCTGGTTGACCtGGGCTTCCT
GGGGTACCTCCACTACCACTTtGCCctGGAGTGCCAGGTGTgCcTGgTTGGCCTGGGGTT
CCTGAGtTACCACCGTTTCCACTCTGACCtGGAGTGCCAGGTGTTCCCGGTTGACtTGGA
GTTcCAGGTTGACCGGTACTTCCTGTTCCACTACTTCCACTTTCTAGTGTTTGATTTCCA
CCAATATTTGTCTTGCAATCATGTCTATTCGCGGCGTTTGGATAATTACATGTGCTCAAA
TTGGTATCCCAAACAGTTCCGGGAGCACAATTATAAGAATATTGGACATATCCACCAtTT
CCATTATCCACGCATCGaTaAAACTTCaTACaATCGTCAGAGTCTCCCaAAtATCCTTCT
TGGTTACaCGtTTTTCCaACagGtGTTGGaGTTGGTGGTCCAGTTGGAGATGGTGTTGAT
GTaCTTGGTTGTtGATTTtCTCCTGGAaTGCCAGAATTTCCCCCTTGTCcTGGAGTGCCT
GGCTGACCTGGACTCCCTGGTGTACCACCACTTCCAGCTTGCCCAGGAGTGCCTGGTGTA
CCTCCACTACCACTTTGTCCTGGAGTGcCAGGTGTGCCTGGtTGACCTGGAGtTCCTGGT
GtACCACCActGCCACTTTGTCCTGGGGTTCCAGGTGTGcCTGGTTGGCCTTgACTTCCC
GGTGTACCACCACTTCCGTTTTGTCCGGGAGTGCCAGGTGTGCCTGGTTGACCTGAGCTT
CCTGGTGTACCACCGCTTCCACTCTGCCCTGGAGTTCCAGGTTGATCTACACTACCTGAT
CCACTACTTCCACTTTCTGGTGtTTGATTTCCACCAATATTTGTTTTGCaATCATGTCGA
TTCGCGGCGTTTGGGTAATTACATGTGCTTAAGTTGGTATCCCAAACAGTTCCGGGAGCA
CAATTATAAGAATATTGGACATATCCCCCATTACCATTGTTCACGCATCGATAAAATTTC
ATACAATCTTCAGAATCTGCCAAATATCCTTCTTGGGTGCACGTTTTTCCAACTGGAGTT
GGTGACGGTGGACcAGATGGAGATGGTGTTGATGTATTTGGTTGTTGATTTTCTCCTGGA
GTGCCTGACTGACTTGGACTCCCTGGTGTACCACCGCTTCCATTTTGCCCTGGGGTGCCA
CCACTTCCACCtTgCCCAGGAGTGCCAGGTGTGcCTGGTTGGCCtGGAGTTCCTGGTGTA
CCACCATTGCCACCTtGCCCAgGAGTGCCAGGTGTGCCTGGAGTTCCTGGTGTACCACCG
CTTCCATTTTGACCTGGGCTTCCTGGTGTACCATCACTGCCACTTTGCCCTGGAGTGCCA
GGTGTGCCTGGAGTTCCTGGTATACCACCGCTTCCATTTTGACCtGGGCTTCCATCACTG
CCACTTTGCCCTGGAGtGCCAGGTGTGCCTGGTTGGCCTGGAGTTCCTGGTGCACCTCCG
CTTCcatTTTGcCCTGGaATGCCAGGTGTGCCCGGTTGACCTACACCTTCTGaTCCACCA
CTTCCACTTTCTGCTGtTTGATTTCCACCAGCAtTTGTCTTGCAATCTTGTCGATTCGCT
GCGTTTGGATAATTACATGTGCTTAAGTTAGTATCCCAAACAGTTCCCGGaGCACaATTA
TAAGAATATTGGACATATCCACCaTTGCCATTGTTGACGCATCGATAAAaTTTCATaCAA
TCTTCAGAATCTCCCAtATATCCTTCTTGGGTGCACGTTTTTCCAACTGGAGTTGGCGAT
GTTGGATCTGTTGGAGATGGTGTTGATGTATTTGGTTGTTGAGTTTCTCCTgGGGTGCCA
GaAGtTcCCCCTTGTCCTGGAGTGCCTGGTTGACCTGGACTCCCTGGGGTACCACCGCTT
CCATTTTGCCCTGGGGTGCCACCACTTCCACCTTGCCCAGGTGTGCCTGGTTGGCCtGGA
GTTcCCGGGGTGCCACCACTTCCACCTTGCCCAGGAGTGCCAGGTGTGCCTGGTTGGCCT
GGAGTTCCCGGTGTGCCACCACTGCCACCTTGTCCAGGAGTGCCTGGAGTTCCTGGTGTA
CCTCCGTTTCCATTTTGTCCTGGTGTGCCTGGTTGACCTGGGGTTCCTgGTGTACCACCG
CTTCCGCCTTGGCCGGGAGTGCtAGGTGTGCCTGGAGTTCCTGGTTGACCCGGATTTCCA
CCTTGCCCTCCATTACCACCTTCCCCTCCGTTTCCACCATCTCCTCCATTCCCACCCTGC
CCAGGACTTCCCGGATCTCCTCCACCACCCGTTGAACCAGCACTTCCAGGAGTGGCTGAG
CTTTCTCCATTCGAATTTATTTTACAATCTTTGCGGTTAGCTGCTCCTGGATAATTACAA
GTGCTTAGGTTAGTATCCCAAATGGTTCCAGGTGCGCAACTATATGGATATTGGGCATAT
CCACCACTGCCATTGTCCACACATCGATAGAATTTCGTACAGTCATCGCTGTCAGCCAAA
TATCCTTCATTGGTGCATACCTTTCCTACTGGTGTTGGTGTTACTGTAGTGGTGCTTGAT
TCGGTTGAAGTAGGTGTATTCGGAATGCTTGGATTTTCTGAGGAACTCGGACTTCCTGGA
GAACCTGGGTTTCCGGGTGTTCCGGCACTGCCAGGTGTTCCTGGGCTTCCGGGTGTTCCT
GGACTACCGGGTGTTCCTACAGTTCCAGGTGTTCCTGGACTTCCGGGcGTTCCTGGACTT
CCGGGTGTTcCTGGaCTTCCGGGTGTTGCTGGGCTTCCgGGTGTTGCTGGGCTTCCAGGT
GTTcCTGtGCTTCCAGGTGTTCCTGTGCTTCCAGGTGTTGCTGGGCTTCCAGGTGTTCCT
GCGTTTCCAGGTGTTCCTGGACTTCCTGAAGAACCTGGGCCTCCTGGTGTTCCGGgAGTA
CCTCCCGATGAGTCTGTTTCACCTCCTCCTCCACTTTGACTAACTTTACAGCCACTTCGA
TTTGCAGCATTTGGATAGTTAC
>isotig00079  gene=isogroup00006  length=6637  numContigs=12
GTTTTAAAAAAAACTCCTATTTTTTttATATAAAAAAAGAAACTTATttATTGAGTCGTT
TTtCTTTGACTAGAAACGGAAAaTTTATCATtATTTCAATACAAATTTtATTGAACATAA
CTAATTAAATTAAAaaCTAAATTAAATAACCACCACCGGTCCCCAACTTtCTTTTTCCTT
ATtAACAATTCGAGTTAATTTTAAAAaTTAAAAaTTAAaTCGAAAATTtAATAAATTTTC
ATCCcCCccTaCAAAAAAATGGGATGTCaTTAAAAaaTTAATTAATTATTTtAATTAATT
AATTTttATTTtATTAAAaTGTTTCTTTtttGTAATACGAAACGTTAACaTTTTCAATTG
GCAAATTCCACCTAAAACTTCTTCCCATCCCATCTCCAACTCCTTCACACTCCGACAATT
TGCTCTTTCTCTCACATCGCCTACTCACGGACCAAAACGCGAATCCCATCGGGCATTGCA
TTAAAATTGGTTCAAATCTCAAATCAATTTTTGAAACATTCTTGGAACATTTTAGAAACA
TTGAAGAACATTTTCCCTTAATACCACCTTCTTTTAATTCAAAATATCCCTCAAACGGGC
ATAAATTTCCTTCATTTCCGATTAAGATCGGTTCTAATTCATCATCAGGTAAAAATCCTC
GTTCTTGTGGTCGATATTCACCATCGCACGGCTTCGTTATTTCAGGATCGGAACATTGAC
ACCGCTCTTCATCGTATAGTGTTCCGTTAGGACAAGCGAAAACTGATACTTTTACATCAA
TACTTGATGATGTTATGCATTGATAAAACAAATCGCAATATTTAGGGTGGCGTTTAAAGG
CGGTAGGACAAATTAAAAGAATTTGAGAACCGGTTAAGTTTGAAATAGGACAAGTTACGT
TTTGAGAAGGATTTTCTGTTATCATTTCAGTTGTTGATTCAGTACTACTAAATTCAGTTG
ATGTACTTAATACGGTGGTTGGATTGGATTCGGTTTGAGTAATTAAAGTCGAGGATGAAA
CTGATTCAGTACTACTAAATTCAGTTGATTCGGTTTGAGTAATTAAAGTCGAGGATGTAA
CAGATTCAGTGCTACTGATAGGGTTTGTAGGTTGCGTTGATAATTCAGTATTTTTCCCAC
ATCTTCCACTAACTTCATTTGGATAATTACAAATAATTTTGTTTTCaTCCCAAACGGTAC
CTTCCGGACACGTCATAACCGATTCAATATTATTGGCACATCTATAAAACTTCTTACAAT
CATTTTCATCAGCTCTATAATCTTCTGTACAATATTTTCCAGTTGTAATTTGTTGGGTAC
TTGTGTTCTCTCCATATTGAGTCGTAGTTTCGGTTGTAATTGTGCTGGAACTTTCTGTGG
TTATCaCTTGAGTTGTGCTAATAGGTgCGCTCGTTGtttgggTTGTGCTCATAATTTGAG
TTGTACTATCTGTGATATAACTTGTCGTcGATTCCGTAGTAGGCATTGATGTTATTGAAC
TTGTAAATTTTTCAGTTGTCATTGTTGGATTTGATTCTGAAGTTGAACAATTTCCATAAT
TGCAAGTTAATATGTTTTGATCCCACACTAATCCACTGGGGCATTCGAAACTGTACTCAA
TCCCATTACTACAACGAATGTATTTATGACAATTGTTCAAATCTGGTTTAAAATCCCCGT
GGGCTGAAGCGGAGCAATTTTTATTAGGCTCCTTAATTTCTTCTTTTGTGGTTGTATTGT
AACAAGGTGGGAGcACGGTGGTTGCAGTAGTATTGGGTGCTTTTGTGGTACTTTCTGTTT
TTtCGCTaGTTACTTCATACATTGTTGTAGTCATTGGTGTAATGACGGGTGAgGTTGTTG
TGTAAGTTGGACCTCCTTCGGGATTAGATCCGCATTTTCCTTTTACAGCGGAAGGATAAT
TGCATGTGACAGCATCTTGGTCCCAAACGGTTCCTTCTGGGCAAGTGAAAAGGTTATCGA
TTCCGTTGGAGCATTTATAAAATTTTTTGCAATCACTTTCATGGCTTCTAAATGCTCCGG
TTGAACAACCATTTTGTACGGTAGATCCACTATTCTCTTCTTGGCCGGGTAATCCTCCAT
TTCCACCTTGTCCAGGAGATCCTGGAGTTCCTGGTGACCCGCCATTTCCACCTTGCCCTC
CATTTCCACCTTGTCCAGGAGATCCTGGAGTTCCTGGTAATCCACCATTCCCGGCTTCAC
CTCCATTTCCACCTTCTCCAGGTGATCCTGGAGTACCTggaGTTCCTGGTGATCCACCAT
TTCCACCTTGACCTCCATTTCCACCTTGTCCAGGAGATcCTGGAGTAcCTgGtGTTCCTG
GTGATCcGCCATTTCCACCTTGACCTCCATTTCCACTTTCTCCAGGTGATCCTGGAGTAC
CTGGTGTTCCTGGTAATCCACCATTTCCACCTTGACCTCCATTTCCACCTTGTCCAGGAG
AACCTGGAGTTCCTGGTAATCCACCATTTCCATTTTGCCCTGGAGTTCCAAGTTGACCCA
CACCATTGGCGTTTGTGTTGCAATCaTTTCTATTTGCGGCATTGGGATAaTTGCACGTGC
TCAAGtTaCTATCCCAAACTGTTCCAGGTCCGCAGTTATATGGgTAtTGAGTATAaCCtC
CGTTTCCGTTCggaACACaTCTGTAGAAtTTCATACAATCTTCGTTATCACCCAAATATC
CTTCTTGGGTACACGTTTTTCCAACAGGTGTtGGAGTTGGTGGTCCAGATGGaGATGGTG
TTGATGTACTTGGCTGTTGATTTTCTCCTGGGGTACCTGATTGACCTGGGCTCCCTGGTG
TACCAtCGCTTCCGGCTTGCCCAGGAGTGCCAGGTGTTCCTGGTTGGCCTGGAGTTCCTG
GTGTACCACCATTGCCACCTTGCCCTGGAGTGCCTGGCGTACCACCGTTTCCACCTTGCC
CAGGGGTGCCAGGgGATCCTGGAGTGCCAGGTGTGCCTGGTTGACCTGGAGTGCCTGGCG
TACCACCGTTTCCAaCTTGCCCAGGGGTGCCAGGGGATCCTGGAACGCCAGGTGAGCCTG
GTTGACCTGGAGTTCCTGGTGTACCACCGCTTCCAGCTTGCCCTGGAGTGCTCGGCTGAC
CTaCATTCCCTGATCCATTACTTCCACTTTCTGGTGTTTGATTTCCACCACTATTTGTCG
TACAATCTTGTCGATTCGCAGCGTTTGGAtAATTACatGTGCTCAAGTTGGTGtCCCaAA
CAGtTCCAGGAGCGCAATTATAAGAATACTGGACATATCCACCACTTCCGTTGTCTACAC
ATCGATAAAATTTCATGCAATCATCTGTGTCGCCCATGTATCCCTCTTGGGTGCACgTCT
TTCCAAtTGGCGTTgGCGtTGGTGGACCAGAtGGaGATGGTGTTGAtGTACtTGATTGTT
GAtTATCTCCTGGTGTACtAGCAGTTCCCCCTTGTCCTGGaGTGCCTGGCTGtcCcTGGA
CTCCCTGGTGTACcTCCGCTTCCAGCTTGCCCAGGAGTGCCAGGTGtGCCtGGTTTTCCT
GGGGTaCCtCCACtACCAtTTTGCCCTGGAGTGCCGGGTGTGCCTGGTTGGCCAGGAGTT
CCTGGTTGACCTGGCGTTCCAGGTGTACCACCGCTTCCACTTTGCCCtGGAGTaCCTGGT
TGACCtGGGCTTCCTGGGGTACCTCCACTACCACTTtGCCctGGAGTGCCAGGTGTgCcT
GgTTGGCCTGGGGTTCCTGAGtTACCACCGTTTCCACTCTGACCtGGAGTGCCAGGTGTT
CCCGGTTGACtTGGAGTTcCAGGTTGACCGGTACTTCCTGTTCCACTACTTCCACTTTCT
AGTGTTTGATTTCCACCAATATTTGTCTTGCAATCATGTCTATTCGCGGCGTTTGGATAA
TTACATGTGCTCAAATTGGTATCCCAAACAGTTCCGGGAGCACAATTATAAGAATATTGG
ACATATCCACCAtTTCCATTATCCACGCATCGaTaAAACTTCaTACaATCGTCAGAGTCT
CCCaAAtATCCTTCTTGGTTACaCGtTTTTCCaACagGtGTTGGaGTTGGTGGTCCAGTT
GGAGATGGTGTTGATGTaCTTGGTTGTtGATTTtCTCCTGGAaTGCCAGAATTTCCCCCT
TGTCcTGGAGTGCCTGGCTGACCTGGACTCCCTGGTGTACCACCACTTCCAGCTTGCCCA
GGAGTGCCTGGTGTACCTCCACTACCACTTTGTCCTGGAGTGcCAGGTGTGCCTGGtTGA
CCTGGAGtTCCTGGTGtACCACCActGCCACTTTGTCCTGGGGTTCCAGGTGTGcCTGGT
TGGCCTTgACTTCCCGGTGTACCACCACTTCCGTTTTGTCCGGGAGTGCCAGGTGTGCCT
GGTTGACCTGAGCTTCCTGGTGTACCACCGCTTCCACTCTGCCCTGGAGTTCCAGGTTGA
TCTACACTACCTGATCCACTACTTCCACTTTCTGGTGtTTGATTTCCACCAATATTTGTT
TTGCaATCATGTCGATTCGCGGCGTTTGGGTAATTACATGTGCTTAAGTTGGTATCCCAA
ACAGTTCCGGGAGCACAATTATAAGAATATTGGACATATCCCCCATTACCATTGTTCACG
CATCGATAAAATTTCATACAATCTTCAGAATCTGCCAAATATCCTTCTTGGGTGCACGTT
TTTCCAACTGGAGTTGGTGACGGTGGACcAGATGGAGATGGTGTTGATGTATTTGGTTGT
TGATTTTCTCCTGGAGTGCCTGACTGACTTGGACTCCCTGGTGTACCACCGCTTCCATTT
TGCCCTGGGGTGCCACCACTTCCACCtTgCCCAGGAGTGCCAGGTGTGcCTGGTTGGCCt
GGAGTTCCTGGTGTACCACCATTGCCACCTtGCCCAgGAGTGCCAGGTGTGCCTGGAGTT
CCTGGTGTACCACCGCTTCCATTTTGACCTGGGCTTCCTGGTGTACCATCACTGCCACTT
TGCCCTGGAGTGCCAGGTGTGCCTGGAGTTCCTGGTATACCACCGCTTCCATTTTGACCt
GGGCTTCCATCACTGCCACTTTGCCCTGGAGtGCCAGGTGTGCCTGGTTGGCCTGGAGTT
CCTGGTGCACCTCCGCTTCcatTTTGcCCTGGaATGCCAGGTGTGCCCGGTTGACCTACA
CCTTCTGaTCCACCACTTCCACTTTCTGCTGtTTGATTTCCACCAGCAtTTGTCTTGCAA
TCTTGTCGATTCGCTGCGTTTGGATAATTACATGTGCTTAAGTTAGTATCCCAAACAGTT
CCCGGaGCACaATTATAAGAATATTGGACATATCCACCaTTGCCATTGTTGACGCATCGA
TAAAaTTTCATaCAATCTTCAGAATCTCCCAtATATCCTTCTTGGGTGCACGTTTTTCCA
ACTGGAGTTGGCGATGTTGGATCTGTTGGAGATGGTGTTGATGTATTTGGTTGTTGAGTT
TCTCCTgGGGTGCCAGaAGtTcCCCCTTGTCCTGGAGTGCCTGGTTGACCTGGACTCCCT
GGGGTACCACCGCTTCCATTTTGCCCTGGGGTGCCACCACTTCCACCTTGCCCAGGTGTG
CCTGGTTGGCCtGGAGTTcCCGGGGTGCCACCACTTCCACCTTGCCCAGGAGTGCCAGGT
GTGCCTGGTTGGCCTGGAGTTCCCGGTGTGCCACCACTGCCACCTTGTCCAGGAGTGCCT
GGAGTTCCTGGTGTACCTCCGTTTCCATTTTGTCCTGGTGTGCCTGGTTGACCTGGGGTT
CCTgGTGTACCACCGCTTCCGCCTTGGCCGGGAGTGCtAGGTGTGCCTGGAGTTCCTGGT
TGACCCGGATTTCCACCTTGCCCTCCATTACCACCTTCCCCTCCGTTTCCACCATCTCCT
CCATTCCCACCCTGCCCAGGACTTCCCGGATCTCCTCCACCACCCGTTGAACCAGCACTT
CCAGGAGTGGCTGAGCTTTCTCCATTCGAATTTATTTTACAATCTTTGCGGTTAGCTGCT
CCTGGATAATTACAAGTGCTTAGGTTAGTATCCCAAATGGTTCCAGGTGCGCAACTATAT
GGATATTGGGCATATCCACCACTGCCATTGTCCACACATCGATAGAATTTCGTACAGTCA
TCGCTGTCAGCCAAATATCCTTCATTGGTGCATACCTTTCCTACTGGTGTTGGTGTTACT
GTAGTGGTGCTTGATTCGGTTGAAGTAGGTGTATTCGGAATGCTTGGATTTTCTGAGGAA
CTCGGACTTCCTGGAGAACCTGGGTTTCCGGGTGTTCCGGCACTGCCAGGTGTTCCTGGG
CTTCCGGGTGTTCCTGGACTACCGGGTGTTCCTACAGTTCCAGGTGTTCCTGGACTTCCG
GGcGTTCCTGGACTTCCGGGTGTTcCTGGaCTTCCGGGTGTTGCTGGGCTTCCgGGTGTT
GCTGGGCTTCCAGGTGTTcCTGtGCTTCCAGGTGTTCCTGTGCTTCCAGGTGTTGCTGGG
CTTCCAGGTGTTCCTGCGTTTCCAGGTGTTCCTGGACTTCCTGAAGAACCTGGGCCTCCT
GGTGTTCCGGgAGTACCTCCCGATGAGTCTGTTTCACCTCCTCCTCCACTTTGACTAACT
TTACAGCCACTTCGATTTGCAGCATTTGGATAGTTAC
>isotig00080  gene=isogroup00006  length=6703  numContigs=13
GTTTTAAAAAAAACTCCTATTTTTTttATATAAAAAAAGAAACTTATttATTGAGTCGTT
TTtCTTTGACTAGAAACGGAAAaTTTATCATtATTTCAATACAAATTTtATTGAACATAA
CTAATTAAATTAAAaaCTAAATTAAATAACCACCACCGGTCCCCAACTTtCTTTTTCCTT
ATtAACAATTCGAGTTAATTTTAAAAaTTAAAAaTTAAaTCGAAAATTtAATAAATTTTC
ATCCcCCccTaCAAAAAAATGGGATGTCaTTAAAAaaTTAATTAATTATTTtAATTAATT
AATTTttATTTtATTAAAaTGTTTCTTTtttGTAATACGAAACGTTAACaTTTTCAATTG
GCAAATTCCACCTAAAACTTCTTCCCATCCCATCTCCAACTCCTTCACACTCCGACAATT
TGCTCTTTCTCTCACATCGCCTACTCACGGACCAAAACGCGAATCCCATCGGGCATTGCA
TTAAAATTGGTTCAAATCTCAAATCAATTTTTGAAACATTCTTGGAACATTTTAGAAACA
TTGAAGAACATTTTCCCTTAATACCACCTTCTTTTAATTCAAAATATCCCTCAAACGGGC
ATAAATTTCCTTCATTTCCGATTAAGATCGGTTCTAATTCATCATCAGGTAAAAATCCTC
GTTCTTGTGGTCGATATTCACCATCGCACGGCTTCGTTATTTCAGGATCGGAACATTGAC
ACCGCTCTTCATCGTATAGTGTTCCGTTAGGACAAGCGAAAACTGATACTTTTACATCAA
TACTTGATGATGTTATGCATTGATAAAACAAATCGCAATATTTAGGGTGGCGTTTAAAGG
CGGTAGGACAAATTAAAAGAATTTGAGAACCGGTTAAGTTTGAAATAGGACAAGTTACGT
TTTGAGAAGGATTTTCTGTTATCATTTCAGTTGTTGATTCAGTACTACTAAATTCAGTTG
ATGTACTTAATACGGTGGTTGGATTGGATTCGGTTTGAGTAATTAAAGTCGAGGATGAAA
CTGATTCAGTACTACTAAATTCAGTTGATTCGGTTTGAGTAATTAAAGTCGAGGATGTAA
CAGATTCAGTGCTACTGATAGGGTTTGTAGGTTGCGTTGATAATTCAGTATTTTTCCCAC
ATCTTCCACTAACTTCATTTGGATAATTACAAATAATTTTGTTTTCaTCCCAAACGGTAC
CTTCCGGACACGTCATAACCGATTCAATATTATTGGCACATCTATAAAACTTCTTACAAT
CATTTTCATCAGCTCTATAATCTTCTGTACAATATTTTCCAGTTGTAATTTGTTGGGTAC
TTGTGTTCTCTCCATATTGAGTCGTAGTTTCGGTTGTAATTGTGCTGGAACTTTCTGTGG
TTATCaCTTGAGTTGTGCTAATAGGTgCGCTCGTTGtttgggTTGTGCTCATAATTTGAG
TTGTACTATCTGTGATATAACTTGTCGTcGATTCCGTAGTAGGCATTGATGTTATTGAAC
TTGTAAATTTTTCAGTTGTCATTGTTGGATTTGATTCTGAAGTTGAACAATTTCCATAAT
TGCAAGTTAATATGTTTTGATCCCACACTAATCCACTGGGGCATTCGAAACTGTACTCAA
TCCCATTACTACAACGAATGTATTTATGACAATTGTTCAAATCTGGTTTAAAATCCCCGT
GGGCTGAAGCGGAGCAATTTTTATTAGGCTCCTTAATTTCTTCTTTTGTGGTTGTATTGT
AACAAGGTGGGAGcACGGTGGTTGCAGTAGTATTGGGTGCTTTTGTGGTACTTTCTGTTT
TTtCGCTaGTTACTTCATACATTGTTGTAGTCATTGGTGTAATGACGGGTGAgGTTGTTG
TGTAAGTTGGACCTCCTTCGGGATTAGATCCGCATTTTCCTTTTACAGCGGAAGGATAAT
TGCATGTGACAGCATCTTGGTCCCAAACGGTTCCTTCTGGGCAAGTGAAAAGGTTATCGA
TTCCGTTGGAGCATTTATAAAATTTTTTGCAATCACTTTCATGGCTTCTAAATGCTCCGG
TTGAACAACCATTTTGTACGGTAGATCCACTATTCTCTTCTTGGCCGGGTAATCCTCCAT
TTCCACCTTGTCCAGGAGATCCTGGAGTTCCTGGTGACCCGCCATTTCCACCTTGCCCTC
CATTTCCACCTTGTCCAGGAGATCCTGGAGTTCCTGGTAATCCACCATTCCCGGCTTCAC
CTCCATTTCCACCTTCTCCAGGTGATCCTGGAGTACCTggaGTTCCTGGTGATCCACCAT
TTCCACCTTGACCTCCATTTCCACCTTGTCCAGGAGATcCTGGAGTAcCTgGtGTTCCTG
GTGATCcGCCATTTCCACCTTGACCTCCATTTCCACTTTCTCCAGGTGATCCTGGAGTAC
CTGGTGTTCCTGGTAATCCACCATTTCCACCTTGACCTCCATTTCCACCTTGTCCAGGAG
AACCTGGAGTTCCTGGTAATCCACCATTTCCATTTTGCCCTGGAGTTCCAAGTTGACCCA
CACCATTGGCGTTTGTGTTGCAATCaTTTCTATTTGCGGCATTGGGATAaTTGCACGTGC
TCAAGtTaCTATCCCAAACTGTTCCAGGTCCGCAGTTATATGGgTAtTGAGTATAaCCtC
CGTTTCCGTTCggaACACaTCTGTAGAAtTTCATACAATCTTCGTTATCACCCAAATATC
CTTCTTGGGTACACGTTTTTCCAACAGGTGTtGGAGTTGGTGGTCCAGATGGaGATGGTG
TTGATGTACTTGGCTGTTGATTTTCTCCTGGGGTACCTGATTGACCTGGGCTCCCTGGTG
TACCAtCGCTTCCACTTTGCCCtGGGCTGCCAGGTGTGCCTGGAGTTCCTGGTGTACCAC
CGCTTCCATTTTGACCTGGGCTTCCTGGTGTACCACCACTGCCACTTTGCCCTGGAGTGC
CTGGTTGGCCtGGAGTTCCTGGTGTACCACCATTTCCAGCTTGCCCAGGGGTGCCAGGgG
ATCCTGGAGTGCCAGGTGTGCCTGGTTGACCTGGAGTGCCTGGCGTACCACCGTTTCCAa
CTTGCCCAGGGGTGCCAGGGGATCCTGGAACGCCAGGTGAGCCTGGTTGACCTGGAGTTC
CTGGTGTACCACCGCTTCCAGCTTGCCCTGGAGTGCTCGGCTGACCTaCATTCCCTGATC
CATTACTTCCACTTTCTGGTGTTTGATTTCCACCACTATTTGTCGTACAATCTTGTCGAT
TCGCAGCGTTTGGATAATTACATGTGCTTAAGTTGGTATCCCAAACAGTTCCGGGAGCAC
AATTATAAGAATATTGGACATATCCCCCATTACCATTGTTCACGCATCGATAAAATTTCA
TACAATCTTCAGAATCTGCCAAATATCCTTCTTGGGTGCACGTTTTTCCAACTGGAGTTG
GTGACGGTGGACcAGATGGAGATGGTGTTGATGTATTTGGTTGTTGATTTTCTCCTGGAG
TGCCTGACTGACTTGGACTCCCTGGTGTACCACCGCTTCCATTTTGCCCTGGGGTGCCAC
CACTTCCACCtTgCCCAGGAGTGCCAGGTGTGcCTGGTTGGCCtGGAGTTCCTGGTGTAC
CACCATTGCCACCTtGCCCAgGAGTGCCAGGTGTGCCTGGAGTTCCTGGTGTACCACCGC
TTCCATTTTGACCTGGGCTTCCTGGTGTACCATCACTGCCACTTTGCCCTGGAGTGCCAG
GTGTGCCTGGAGTTCCTGGTATACCACCGCTTCCATTTTGACCtGGGCTTCCATCACTGC
CACTTTGCCCTGGAGtGCCAGGTGTGCCTGGTTGGCCTGGAGTTCCTGGTGCACCTCCGC
TTCcatTTTGcCCTGGaATGCCAGGTGTGCCCGGTTGACCTACACCTTCTGaTCCACCAC
TTCCACTTTCTGCTGtTTGATTTCCACCAGCAtTTGTCTTGCAATCTTGTCGATTCGCTG
CGTTTGGATAATTACATGTGCTTAAGTTAGTATCCCAAACAGTTCCCGGaGCACaATTAT
AAGAATATTGGACATATCCACCaTTGCCATTGTTGACGCATCGATAAAaTTTCATaCAAT
CTTCAGAATCTCCCAtATATCCTTCTTGGGTGCACGTTTTTCCAACTGGAGTTGGCGATG
TTGGATCTGTTGGAGATGGTGTTGATGTATTTGGTTGTTGAGTTTCTCCTgGGGTGCCAG
aAGtTcCCCCTTGTCCTGGAGTGCCTGGTTGACCTGGACTCCCTGGGGTACCACCGCTTC
CATTTTGCCCTGGGGTGCCACCACTTCCACCTTGCCCAGGTGTGCCTGGTTGGCCtGGAG
TTcCCGGGGTGCCACCACTTCCACCTTGCCCAGGAGTGCCAGGTGTGCCTGGTTGGCCTG
GAGTTCCCGGTGTGCCACCACTGCCACCTTGTCCAGGAGTGCCTGGAGTTCCTGGTGTAC
CTCCGTTTCCATTTTGTCCTGGTGTGCCTGGTTGACCTGGGGTTCCTgGTGTACCACCGC
TTCCGCCTTGGCCGGGAGTGCtAGGTGTGCCTGGAGTTCCTGGTTGACCCGGATTTCCAC
CTTGCCCTCCATTACCACCTTCCCCTCCGTTTCCACCATCTCCTCCATTCCCACCCTGCC
CAGGACTTCCCGGATCTCCTCCACCACCCGTTGAACCAGCACTTCCAGGAGTGGCTGAGC
TTTCTCCATTCGAATTTATTTTACAATCTTTGCGGTTAGCTGCTCCTGGATAATTACAAG
TGCTTAGGTTAGTATCCCAAATGGTTCCAGGTGCGCAACTATATGGATATTGGGCATATC
CACCACTGCCATTGTCCACACATCGATAGAATTTCGTACAGTCATCGCTGTCAGCCAAAT
ATCCTTCATTGGTGCATACCTTTCCTACTGGTGTTGGTGTTACTGTAGTGGTGCTTGATT
CGGTTGAAGTAGGTGTATTCGGAATGCTTGGATTTTCTGAGGAACTCGGACTTCCTGGAG
AACCTGGGTTTCCGGGTGTTCCGGCACTGCCAGGTGTTCCTGGGCTTCCGGGTGTTCCTG
GACTACCGGGTGTTCCTACAGTTCCAGGTGTTCCTGGACTTCCGGGcGTTCCTGGACTTC
CGGGTGTTcCTGGaCTTCCGGGTGTTGCTGGGCTTCCgGGTGTTGCTGGGCTTCCAGGTG
TTcCTGtGCTTCCAGGTGTTGCTGGGCtTCCAGGTGTTCCTGCGTTTCCAGGTGTTCCTG
GACTTCCTGAAGAACCTGGGCCTCCTGGTGTTCCGGGAGTACCTCCCGATGAGTCTGTTT
CACCTCCTCCTCCACTTTGACTAACTTTACAGCCACTTCGATTTGCAGCATTTGGATAGT
TACAAGTGCTTAAATTAATATCCCATATGGTTCCTGGGgCGCAGGTATAaGAaTATTGAG
tgTAaCCTCCACTTccAtTATcCACACATCTGTAGAAtTTTATGCAAtCTTCAtCATCAG
CTAAATAACCATCTTGCTTGCAAGTATTTCCAATTGGGGTTGGTGTTACAGGTGGACCTG
TTGGGGATGGACTCGGAGTTCCAGAAGAACTTGGTGTGCTCGGTGTACTAGaAtTTTCTG
TTATATGACTTGAAGATTCTGTAtTAGCTGGTGTTCCTGCACTTCCTgGACTTCCCGGTG
TTCCTGGTTGTCcTGGAAGTCCAGGCGTTCCTGGACTTCCCGGTGTTCCCGACTGTCCTG
GATATCCAGGCGTTCCTGCACTTCCTGGAGTTCCTGGACTTCCCGGTGTTCCAGGTGTTC
CCGACTGTCCTGGATATCCAGGTGTTCCTGCACTTCCcGGTGTTCCTGATTGTCCTGGAA
GTCCAGACGTTCCTGGACTTCCCGGTGTTCCAGGTGTTCCCGACTGTCCTGGATATCCAG
GCGTTCCTGCACTTCCTGGAGTTCCTGGACTTCCCGGTGTTCCAGGTGTTCCCGACTGTC
CTGGATATCCAGGTGTTCCTGTACTTCCTGGTGTTGCCGATTGACTTTGTTCAGAACTAC
TTTGAGTTCCTGAAGTTCCTTCTCCATTAACATTAGATTTACAATCCTTGCGATTCGCAG
ATCCAGGATAATTACATGTGCTTAGGTTAATATCCCAAACAGTTCCAGGTGCGCAGGAGT
AAGAATATTGAATATAACCTCCATTTCCATTATCTACGCATCTATAGAATCTCATGCAGT
TTTCATTGTCCGCTAAATATCCTTCTTGAGAaCATTTATTCCCAACTGGAGTAGGAGTTG
TTGATGcTCCTTGACtTCCAGCACCTCCTGCCCCCCcAGATCCTCCTTGACCATTTTGAC
CAGGACTTCCATCTGATCCCCCAGCACCCccTTGACCACCTTGTCCGCCAGTTCCACCCG
AACCACTTTGTCCTGGTGCACCAGATTGTCCAGGGTTTCCGCCAGCTCCCCCAGACCCTC
CTTGACCACCCGAACCACCACTTCCTCCTGCTCCTCCAGAAGCTCCTTGACCCCCAGATC
CACCCGAACCACTTTGTCCTGGTTTTCCAGGATTTCCACCAGTTCCTCCAGCACCTCCTT
GACCACCcGAACcACTaCTTCCCCCTGCTCCTCCTTGTCCTGGTGCTCCAGGTTGTCCAG
GCCTTCCACCCCCTCCTCCTCCTGCACCTCCTTGACCCCCAGCACCACTTTGTCCTGGTT
TTCCAGGTTGTCCAGGATTTCCACCAGTTCCTCCAGCTCCTCC
>isotig00081  gene=isogroup00006  length=6655  numContigs=12
GTTTTAAAAAAAACTCCTATTTTTTttATATAAAAAAAGAAACTTATttATTGAGTCGTT
TTtCTTTGACTAGAAACGGAAAaTTTATCATtATTTCAATACAAATTTtATTGAACATAA
CTAATTAAATTAAAaaCTAAATTAAATAACCACCACCGGTCCCCAACTTtCTTTTTCCTT
ATtAACAATTCGAGTTAATTTTAAAAaTTAAAAaTTAAaTCGAAAATTtAATAAATTTTC
ATCCcCCccTaCAAAAAAATGGGATGTCaTTAAAAaaTTAATTAATTATTTtAATTAATT
AATTTttATTTtATTAAAaTGTTTCTTTtttGTAATACGAAACGTTAACaTTTTCAATTG
GCAAATTCCACCTAAAACTTCTTCCCATCCCATCTCCAACTCCTTCACACTCCGACAATT
TGCTCTTTCTCTCACATCGCCTACTCACGGACCAAAACGCGAATCCCATCGGGCATTGCA
TTAAAATTGGTTCAAATCTCAAATCAATTTTTGAAACATTCTTGGAACATTTTAGAAACA
TTGAAGAACATTTTCCCTTAATACCACCTTCTTTTAATTCAAAATATCCCTCAAACGGGC
ATAAATTTCCTTCATTTCCGATTAAGATCGGTTCTAATTCATCATCAGGTAAAAATCCTC
GTTCTTGTGGTCGATATTCACCATCGCACGGCTTCGTTATTTCAGGATCGGAACATTGAC
ACCGCTCTTCATCGTATAGTGTTCCGTTAGGACAAGCGAAAACTGATACTTTTACATCAA
TACTTGATGATGTTATGCATTGATAAAACAAATCGCAATATTTAGGGTGGCGTTTAAAGG
CGGTAGGACAAATTAAAAGAATTTGAGAACCGGTTAAGTTTGAAATAGGACAAGTTACGT
TTTGAGAAGGATTTTCTGTTATCATTTCAGTTGTTGATTCAGTACTACTAAATTCAGTTG
ATGTACTTAATACGGTGGTTGGATTGGATTCGGTTTGAGTAATTAAAGTCGAGGATGAAA
CTGATTCAGTACTACTAAATTCAGTTGATTCGGTTTGAGTAATTAAAGTCGAGGATGTAA
CAGATTCAGTGCTACTGATAGGGTTTGTAGGTTGCGTTGATAATTCAGTATTTTTCCCAC
ATCTTCCACTAACTTCATTTGGATAATTACAAATAATTTTGTTTTCaTCCCAAACGGTAC
CTTCCGGACACGTCATAACCGATTCAATATTATTGGCACATCTATAAAACTTCTTACAAT
CATTTTCATCAGCTCTATAATCTTCTGTACAATATTTTCCAGTTGTAATTTGTTGGGTAC
TTGTGTTCTCTCCATATTGAGTCGTAGTTTCGGTTGTAATTGTGCTGGAACTTTCTGTGG
TTATCaCTTGAGTTGTGCTAATAGGTgCGCTCGTTGtttgggTTGTGCTCATAATTTGAG
TTGTACTATCTGTGATATAACTTGTCGTcGATTCCGTAGTAGGCATTGATGTTATTGAAC
TTGTAAATTTTTCAGTTGTCATTGTTGGATTTGATTCTGAAGTTGAACAATTTCCATAAT
TGCAAGTTAATATGTTTTGATCCCACACTAATCCACTGGGGCATTCGAAACTGTACTCAA
TCCCATTACTACAACGAATGTATTTATGACAATTGTTCAAATCTGGTTTAAAATCCCCGT
GGGCTGAAGCGGAGCAATTTTTATTAGGCTCCTTAATTTCTTCTTTTGTGGTTGTATTGT
AACAAGGTGGGAGcACGGTGGTTGCAGTAGTATTGGGTGCTTTTGTGGTACTTTCTGTTT
TTtCGCTaGTTACTTCATACATTGTTGTAGTCATTGGTGTAATGACGGGTGAgGTTGTTG
TGTAAGTTGGACCTCCTTCGGGATTAGATCCGCATTTTCCTTTTACAGCGGAAGGATAAT
TGCATGTGACAGCATCTTGGTCCCAAACGGTTCCTTCTGGGCAAGTGAAAAGGTTATCGA
TTCCGTTGGAGCATTTATAAAATTTTTTGCAATCACTTTCATGGCTTCTAAATGCTCCGG
TTGAACAACCATTTTGTACGGTAGATCCACTATTCTCTTCTTGGCCGGGTAATCCTCCAT
TTCCACCTTGTCCAGGAGATCCTGGAGTTCCTGGTGACCCGCCATTTCCACCTTGCCCTC
CATTTCCACCTTGTCCAGGAGATCCTGGAGTTCCTGGTAATCCACCATTCCCGGCTTCAC
CTCCATTTCCACCTTCTCCAGGTGATCCTGGAGTACCTggaGTTCCTGGTGATCCACCAT
TTCCACCTTGACCTCCATTTCCACCTTGTCCAGGAGATcCTGGAGTAcCTgGtGTTCCTG
GTGATCcGCCATTTCCACCTTGACCTCCATTTCCACTTTCTCCAGGTGATCCTGGAGTAC
CTGGTGTTCCTGGTAATCCACCATTTCCACCTTGACCTCCATTTCCACCTTGTCCAGGAG
AACCTGGAGTTCCTGGTAATCCACCATTTCCATTTTGCCCTGGAGTTCCAAGTTGACCCA
CACCATTGGCGTTTGTGTTGCAATCaTTTCTATTTGCGGCATTGGGATAaTTGCACGTGC
TCAAGtTaCTATCCCAAACTGTTCCAGGTCCGCAGTTATATGGgTAtTGAGTATAaCCtC
CGTTTCCGTTCggaACACaTCTGTAGAAtTTCATACAATCTTCGTTATCACCCAAATATC
CTTCTTGGGTACACGTTTTTCCAACAGGTGTtGGAGTTGGTGGTCCAGATGGaGATGGTG
TTGATGTACTTGGCTGTTGATTTTCTCCTGGGGTACCTGATTGACCTGGGCTCCCTGGTG
TACCAtCGCTTCCACTTTGCCCtGGGCTGCCAGGTGTGCCTGGAGTTCCTGGTGTACCAC
CGCTTCCATTTTGACCTGGGCTTCCTGGTGTACCACCACTGCCACTTTGCCCTGGAGTGC
CTGGTTGGCCtGGAGTTCCTGGTGTACCACCATTTCCAGCTTGCCCAGGGGTGCCAGGgG
ATCCTGGAGTGCCAGGTGTGCCTGGTTGACCTGGAGTGCCTGGCGTACCACCGTTTCCAa
CTTGCCCAGGGGTGCCAGGGGATCCTGGAACGCCAGGTGAGCCTGGTTGACCTGGAGTTC
CTGGTGTACCACCGCTTCCAGCTTGCCCTGGAGTGCTCGGCTGACCTaCATTCCCTGATC
CATTACTTCCACTTTCTGGTGTTTGATTTCCACCACTATTTGTCGTACAATCTTGTCGAT
TCGCAGCGTTTGGAtAATTACatGTGCTCAAGTTGGTGtCCCaAACAGtTCCAGGAGCGC
AATTATAAGAATACTGGACATATCCACCACTTCCGTTGTCTACACATCGATAAAATTTCA
TGCAATCATCTGTGTCGCCCATGTATCCCTCTTGGGTGCACgTCTTTCCAAtTGGCGTTg
GCGtTGGTGGACCAGAtGGaGATGGTGTTGAtGTACtTGATTGTTGAtTATCTCCTGGTG
TACtAGCAGTTCCCCCTTGTCCTGGaGTGCCTGGCTGtcCcTGGACTCCCTGGTGTACcT
CCGCTTCCAGCTTGCCCAGGAGTGCCAGGTGtGCCtGGTTTTCCTGGGGTaCCtCCACtA
CCAtTTTGCCCTGGAGTGCCGGGTGTGCCTGGTTGGCCAGGAGTTCCTGGTTGACCTGGC
GTTCCAGGTGTACCACCGCTTCCACTTTGCCCtGGAGTaCCTGGTTGACCtGGGCTTCCT
GGGGTACCTCCACTACCACTTtGCCctGGAGTGCCAGGTGTgCcTGgTTGGCCTGGGGTT
CCTGAGtTACCACCGTTTCCACTCTGACCtGGAGTGCCAGGTGTTCCCGGTTGACtTGGA
GTTcCAGGTTGACCGGTACTTCCTGTTCCACTACTTCCACTTTCTAGTGTTTGATTTCCA
CCAATATTTGTCTTGCAATCATGTCTATTCGCGGCGTTTGGATAATTACATGTGCTCAAA
TTGGTATCCCAAACAGTTCCGGGAGCACAATTATAAGAATATTGGACATATCCACCAtTT
CCATTATCCACGCATCGaTaAAACTTCaTACaATCGTCAGAGTCTCCCaAAtATCCTTCT
TGGTTACaCGtTTTTCCaACagGtGTTGGaGTTGGTGGTCCAGTTGGAGATGGTGTTGAT
GTaCTTGGTTGTtGATTTtCTCCTGGAaTGCCAGAATTTCCCCCTTGTCcTGGAGTGCCT
GGCTGACCTGGACTCCCTGGTGTACCACCACTTCCAGCTTGCCCAGGAGTGCCTGGTGTA
CCTCCACTACCACTTTGTCCTGGAGTGcCAGGTGTGCCTGGtTGACCTGGAGtTCCTGGT
GtACCACCActGCCACTTTGTCCTGGGGTTCCAGGTGTGcCTGGTTGGCCTTgACTTCCC
GGTGTACCACCACTTCCGTTTTGTCCGGGAGTGCCAGGTGTGCCTGGTTGACCTGAGCTT
CCTGGTGTACCACCGCTTCCACTCTGCCCTGGAGTTCCAGGTTGATCTACACTACCTGAT
CCACTACTTCCACTTTCTGGTGtTTGATTTCCACCAATATTTGTTTTGCaATCATGTCGA
TTCGCGGCGTTTGGGTAATTACATGTGCTTAAGTTGGTATCCCAAACAGTTCCGGGAGCA
CAATTATAAGAATATTGGACATATCCCCCATTACCATTGTTCACGCATCGATAAAATTTC
ATACAATCTTCAGAATCTGCCAAATATCCTTCTTGGGTGCACGTTTTTCCAACTGGAGTT
GGTGACGGTGGACcAGATGGAGATGGTGTTGATGTATTTGGTTGTTGATTTTCTCCTGGA
GTGCCTGACTGACTTGGACTCCCTGGTGTACCACCGCTTCCATTTTGCCCTGGGGTGCCA
CCACTTCCACCtTgCCCAGGAGTGCCAGGTGTGcCTGGTTGGCCtGGAGTTCCTGGTGTA
CCACCATTGCCACCTtGCCCAgGAGTGCCAGGTGTGCCTGGAGTTCCTGGTGTACCACCG
CTTCCATTTTGACCTGGGCTTCCTGGTGTACCATCACTGCCACTTTGCCCTGGAGTGCCA
GGTGTGCCTGGAGTTCCTGGTATACCACCGCTTCCATTTTGACCtGGGCTTCCATCACTG
CCACTTTGCCCTGGAGtGCCAGGTGTGCCTGGTTGGCCTGGAGTTCCTGGTGCACCTCCG
CTTCcatTTTGcCCTGGaATGCCAGGTGTGCCCGGTTGACCTACACCTTCTGaTCCACCA
CTTCCACTTTCTGCTGtTTGATTTCCACCAGCAtTTGTCTTGCAATCTTGTCGATTCGCT
GCGTTTGGATAATTACATGTGCTTAAGTTAGTATCCCAAACAGTTCCCGGaGCACaATTA
TAAGAATATTGGACATATCCACCaTTGCCATTGTTGACGCATCGATAAAaTTTCATaCAA
TCTTCAGAATCTCCCAtATATCCTTCTTGGGTGCACGTTTTTCCAACTGGAGTTGGCGAT
GTTGGATCTGTTGGAGATGGTGTTGATGTATTTGGTTGTTGAGTTTCTCCTGGGGTGCCT
gGCTGACCTGGACTCCCTGGTGTACCACCGCTTCCATTTTGCCCTGGGGTGCCACCACTT
CCACCTTGCCCAGGTGTGCCTGGTTCGCCtGGAGTTcCCGGGGTGCCACCACTTCCACCT
TGCCCAGGAGTGCCAGGTGTGCCTGGTTGGCCTGGAGTTCCCGGTGTGCCACCACTGCCA
CCTTGTCCAGGAGTGCCTGGAGTTCCTGGTGTACCTCCGTTTCCATTTTGTCCTGGTGTG
CCTGGTTGACCTGGGGTTCCTgGTGTACCACCGCTTCCGCCTTGGCCGGGAGTGCtAGGT
GTGCCTGGAGTTCCTGGTTGACCCGGATTTCCACCTTGCCCTCCATTACCACCTTCCCCT
CCGTTTCCACCATCTCCTCCATTCCCACCCTGCCCAGGACTTCCCGGATCTCCTCCACCA
CCCGTTGAACCAGCACTTCCAGGAGTGGCTGAGCTTTCTCCATTCGAATTTATTTTACAA
TCTTTGCGGTTAGCTGCTCCTGGATAATTACAAGTGCTTAGGTTAGTATCCCAAATGGTT
CCAGGTGCGCAACTATATGGATATTGGGCATATCCACCACTGCCATTGTCCACACATCGA
TAGAATTTCGTACAGTCATCGCTGTCAGCCAAATATCCTTCATTGGTGCATACCTTTCCT
ACTGGTGTTGGTGTTACTGTAGTGGTGCTTGATTCGGTTGAAGTAGGTGTATTCGGAATG
CTTGGATTTTCTGAGGAACTCGGACTTCCTGGAGAACCTGGGTTTCCGGGTGTTCCGGCA
CTGCCAGGTGTTCCTGGGCTTCCGGGTGTTCCTGGACTACCGGGTGTTCCTACAGTTCCA
GGTGTTCCTGGACTTCCGGGcGTTCCTGGACTTCCGGGTGTTcCTGGaCTTCCGGGTGTT
GCTGGGCTTCCgGGTGTTGCTGGGCTTCCAGGTGTTcCTGtGCTTCCAGGTGTTCCTGTG
CTTCCAGGTGTTGCTGGGCTTCCAGGTGTTCCTGCGTTTCCAGGTGTTCCTGGACTTCCT
GAAGAACCTGGGCCTCCTGGTGTTCCGGgAGTACCTCCCGATGAGTCTGTTTCACCTCCT
CCTCCACTTTGACTAACTTTACAGCCACTTCGATTTGCAGCATTTGGATAGTTAC
>isotig00082  gene=isogroup00006  length=6631  numContigs=12
GTTTTAAAAAAAACTCCTATTTTTTttATATAAAAAAAGAAACTTATttATTGAGTCGTT
TTtCTTTGACTAGAAACGGAAAaTTTATCATtATTTCAATACAAATTTtATTGAACATAA
CTAATTAAATTAAAaaCTAAATTAAATAACCACCACCGGTCCCCAACTTtCTTTTTCCTT
ATtAACAATTCGAGTTAATTTTAAAAaTTAAAAaTTAAaTCGAAAATTtAATAAATTTTC
ATCCcCCccTaCAAAAAAATGGGATGTCaTTAAAAaaTTAATTAATTATTTtAATTAATT
AATTTttATTTtATTAAAaTGTTTCTTTtttGTAATACGAAACGTTAACaTTTTCAATTG
GCAAATTCCACCTAAAACTTCTTCCCATCCCATCTCCAACTCCTTCACACTCCGACAATT
TGCTCTTTCTCTCACATCGCCTACTCACGGACCAAAACGCGAATCCCATCGGGCATTGCA
TTAAAATTGGTTCAAATCTCAAATCAATTTTTGAAACATTCTTGGAACATTTTAGAAACA
TTGAAGAACATTTTCCCTTAATACCACCTTCTTTTAATTCAAAATATCCCTCAAACGGGC
ATAAATTTCCTTCATTTCCGATTAAGATCGGTTCTAATTCATCATCAGGTAAAAATCCTC
GTTCTTGTGGTCGATATTCACCATCGCACGGCTTCGTTATTTCAGGATCGGAACATTGAC
ACCGCTCTTCATCGTATAGTGTTCCGTTAGGACAAGCGAAAACTGATACTTTTACATCAA
TACTTGATGATGTTATGCATTGATAAAACAAATCGCAATATTTAGGGTGGCGTTTAAAGG
CGGTAGGACAAATTAAAAGAATTTGAGAACCGGTTAAGTTTGAAATAGGACAAGTTACGT
TTTGAGAAGGATTTTCTGTTATCATTTCAGTTGTTGATTCAGTACTACTAAATTCAGTTG
ATGTACTTAATACGGTGGTTGGATTGGATTCGGTTTGAGTAATTAAAGTCGAGGATGAAA
CTGATTCAGTACTACTAAATTCAGTTGATTCGGTTTGAGTAATTAAAGTCGAGGATGTAA
CAGATTCAGTGCTACTGATAGGGTTTGTAGGTTGCGTTGATAATTCAGTATTTTTCCCAC
ATCTTCCACTAACTTCATTTGGATAATTACAAATAATTTTGTTTTCaTCCCAAACGGTAC
CTTCCGGACACGTCATAACCGATTCAATATTATTGGCACATCTATAAAACTTCTTACAAT
CATTTTCATCAGCTCTATAATCTTCTGTACAATATTTTCCAGTTGTAATTTGTTGGGTAC
TTGTGTTCTCTCCATATTGAGTCGTAGTTTCGGTTGTAATTGTGCTGGAACTTTCTGTGG
TTATCaCTTGAGTTGTGCTAATAGGTgCGCTCGTTGtttgggTTGTGCTCATAATTTGAG
TTGTACTATCTGTGATATAACTTGTCGTcGATTCCGTAGTAGGCATTGATGTTATTGAAC
TTGTAAATTTTTCAGTTGTCATTGTTGGATTTGATTCTGAAGTTGAACAATTTCCATAAT
TGCAAGTTAATATGTTTTGATCCCACACTAATCCACTGGGGCATTCGAAACTGTACTCAA
TCCCATTACTACAACGAATGTATTTATGACAATTGTTCAAATCTGGTTTAAAATCCCCGT
GGGCTGAAGCGGAGCAATTTTTATTAGGCTCCTTAATTTCTTCTTTTGTGGTTGTATTGT
AACAAGGTGGGAGcACGGTGGTTGCAGTAGTATTGGGTGCTTTTGTGGTACTTTCTGTTT
TTtCGCTaGTTACTTCATACATTGTTGTAGTCATTGGTGTAATGACGGGTGAgGTTGTTG
TGTAAGTTGGACCTCCTTCGGGATTAGATCCGCATTTTCCTTTTACAGCGGAAGGATAAT
TGCATGTGACAGCATCTTGGTCCCAAACGGTTCCTTCTGGGCAAGTGAAAAGGTTATCGA
TTCCGTTGGAGCATTTATAAAATTTTTTGCAATCACTTTCATGGCTTCTAAATGCTCCGG
TTGAACAACCATTTTGTACGGTAGATCCACTATTCTCTTCTTGGCCGGGTAATCCTCCAT
TTCCACCTTGTCCAGGAGATCCTGGAGTTCCTGGTGACCCGCCATTTCCACCTTGCCCTC
CATTTCCACCTTGTCCAGGAGATCCTGGAGTTCCTGGTAATCCACCATTCCCGGCTTCAC
CTCCATTTCCACCTTCTCCAGGTGATCCTGGAGTACCTggaGTTCCTGGTGATCCACCAT
TTCCACCTTGACCTCCATTTCCACCTTGTCCAGGAGATcCTGGAGTAcCTgGtGTTCCTG
GTGATCcGCCATTTCCACCTTGACCTCCATTTCCACTTTCTCCAGGTGATCCTGGAGTAC
CTGGTGTTCCTGGTAATCCACCATTTCCACCTTGACCTCCATTTCCACCTTGTCCAGGAG
AACCTGGAGTTCCTGGTAATCCACCATTTCCATTTTGCCCTGGAGTTCCAAGTTGACCCA
CACCATTGGCGTTTGTGTTGCAATCaTTTCTATTTGCGGCATTGGGATAaTTGCACGTGC
TCAAGtTaCTATCCCAAACTGTTCCAGGTCCGCAGTTATATGGgTAtTGAGTATAaCCtC
CGTTTCCGTTCggaACACaTCTGTAGAAtTTCATACAATCTTCGTTATCACCCAAATATC
CTTCTTGGGTACACGTTTTTCCAACAGGTGTtGGAGTTGGTGGTCCAGATGGaGATGGTG
TTGATGTACTTGGCTGTTGATTTTCTCCTGGGGTACCTGATTGACCTGGGCTCCCTGGTG
TACCAtCGCTTCCACTTTGCCCtGGGCTGCCAGGTGTGCCTGGAGTTCCTGGTGTACCAC
CGCTTCCATTTTGACCTGGGCTTCCTGGTGTACCACCACTGCCACTTTGCCCTGGAGTGC
CTGGTTGGCCtGGAGTTCCTGGTGTACCACCATTTCCAGCTTGCCCAGGGGTGCCAGGgG
ATCCTGGAGTGCCAGGTGTGCCTGGTTGACCTGGAGTGCCTGGCGTACCACCGTTTCCAa
CTTGCCCAGGGGTGCCAGGGGATCCTGGAACGCCAGGTGAGCCTGGTTGACCTGGAGTTC
CTGGTGTACCACCGCTTCCAGCTTGCCCTGGAGTGCTCGGCTGACCTaCATTCCCTGATC
CATTACTTCCACTTTCTGGTGTTTGATTTCCACCACTATTTGTCGTACAATCTTGTCGAT
TCGCAGCGTTTGGAtAATTACatGTGCTCAAGTTGGTGtCCCaAACAGtTCCAGGAGCGC
AATTATAAGAATACTGGACATATCCACCACTTCCGTTGTCTACACATCGATAAAATTTCA
TGCAATCATCTGTGTCGCCCATGTATCCCTCTTGGGTGCACgTCTTTCCAAtTGGCGTTg
GCGtTGGTGGACCAGAtGGaGATGGTGTTGAtGTACtTGATTGTTGAtTATCTCCTGGTG
TACtAGCAGTTCCCCCTTGTCCTGGaGTGCCTGGCTGtcCcTGGACTCCCTGGTGTACcT
CCGCTTCCAGCTTGCCCAGGAGTGCCAGGTGtGCCtGGTTTTCCTGGGGTaCCtCCACtA
CCAtTTTGCCCTGGAGTGCCGGGTGTGCCTGGTTGGCCAGGAGTTCCTGGTTGACCTGGC
GTTCCAGGTGTACCACCGCTTCCACTTTGCCCtGGAGTaCCTGGTTGACCtGGGCTTCCT
GGGGTACCTCCACTACCACTTtGCCctGGAGTGCCAGGTGTgCcTGgTTGGCCTGGGGTT
CCTGAGtTACCACCGTTTCCACTCTGACCtGGAGTGCCAGGTGTTCCCGGTTGACtTGGA
GTTcCAGGTTGACCGGTACTTCCTGTTCCACTACTTCCACTTTCTAGTGTTTGATTTCCA
CCAATATTTGTCTTGCAATCATGTCTATTCGCGGCGTTTGGATAATTACATGTGCTCAAA
TTGGTATCCCAAACAGTTCCGGGAGCACAATTATAAGAATATTGGACATATCCACCAtTT
CCATTATCCACGCATCGaTaAAACTTCaTACaATCGTCAGAGTCTCCCaAAtATCCTTCT
TGGTTACaCGtTTTTCCaACagGtGTTGGaGTTGGTGGTCCAGTTGGAGATGGTGTTGAT
GTaCTTGGTTGTtGATTTtCTCCTGGAaTGCCAGAATTTCCCCCTTGTCcTGGAGTGCCT
GGCTGACCTGGACTCCCTGGTGTACCACCACTTCCAGCTTGCCCAGGAGTGCCTGGTGTA
CCTCCACTACCACTTTGTCCTGGAGTGcCAGGTGTGCCTGGtTGACCTGGAGtTCCTGGT
GtACCACCActGCCACTTTGTCCTGGGGTTCCAGGTGTGcCTGGTTGGCCTTgACTTCCC
GGTGTACCACCACTTCCGTTTTGTCCGGGAGTGCCAGGTGTGCCTGGTTGACCTGAGCTT
CCTGGTGTACCACCGCTTCCACTCTGCCCTGGAGTTCCAGGTTGATCTACACTACCTGAT
CCACTACTTCCACTTTCTGGTGtTTGATTTCCACCAATATTTGTTTTGCaATCATGTCGA
TTCGCGGCGTTTGGGTAATTACATGTGCTTAAGTTGGTATCCCAAACAGTTCCGGGAGCA
CAATTATAAGAATATTGGACATATCCCCCATTACCATTGTTCACGCATCGATAAAATTTC
ATACAATCTTCAGAATCTGCCAAATATCCTTCTTGGGTGCACGTTTTTCCAACTGGAGTT
GGTGACGGTGGACcAGATGGAGATGGTGTTGATGTATTTGGTTGTTGATTTTCTCCTGGA
GTGCCTGACTGACTTGGACTCCCTGGTGTACCACCGCTTCCATTTTGCCCTGGGGTGCCA
CCACTTCCACCtTgCCCAGGAGTGCCAGGTGTGcCTGGTTGGCCtGGAGTTCCTGGTGTA
CCACCATTGCCACCTtGCCCAgGAGTGCCAGGTGTGCCTGGAGTTCCTGGTGTACCACCG
CTTCCATTTTGACCTGGGCTTCCTGGTGTACCATCACTGCCACTTTGCCCTGGAGTGCCA
GGTGTGCCTGGAGTTCCTGGTATACCACCGCTTCCATTTTGACCtGGGCTTCCATCACTG
CCACTTTGCCCTGGAGtGCCAGGTGTGCCTGGTTGGCCTGGAGTTCCTGGTGCACCTCCG
CTTCcatTTTGcCCTGGaATGCCAGGTGTGCCCGGTTGACCTACACCTTCTGaTCCACCA
CTTCCACTTTCTGCTGtTTGATTTCCACCAGCAtTTGTCTTGCAATCTTGTCGATTCGCT
GCGTTTGGATAATTACATGTGCTTAAGTTAGTATCCCAAACAGTTCCCGGaGCACaATTA
TAAGAATATTGGACATATCCACCaTTGCCATTGTTGACGCATCGATAAAaTTTCATaCAA
TCTTCAGAATCTCCCAtATATCCTTCTTGGGTGCACGTTTTTCCAACTGGAGTTGGCGAT
GTTGGATCTGTTGGAGATGGTGTTGATGTATTTGGTTGTTGAGTTTCTCCTgGGGTGCCA
GaAGtTcCCCCTTGTCCTGGAGTGCCTGGTTGACCTGGACTCCCTGGGGTACCACCGCTT
CCATTTTGCCCTGGGGTGCCACCACTTCCACCTTGCCCAGGTGTGCCTGGTTGGCCtGGA
GTTcCCGGGGTGCCACCACTTCCACCTTGCCCAGGAGTGCCAGGTGTGCCTGGTTGGCCT
GGAGTTCCCGGTGTGCCACCACTGCCACCTTGTCCAGGAGTGCCTGGAGTTCCTGGTGTA
CCTCCGTTTCCATTTTGTCCTGGTGTGCCTGGTTGACCTGGGGTTCCTgGTGTACCACCG
CTTCCGCCTTGGCCGGGAGTGCtAGGTGTGCCTGGAGTTCCTCCACCTTGCCCTCCATTA
CCACCTTCCCCTCCGTTTCCACCATCTCCTCCATTCCCACCCTGCCCAGGACTTCCAGGA
GTGGCTGAGCTTTCTCCATTCGAATTTATTTTACAATCTTTGCGGTTAGCTGCTCCTGGA
TAATTACAAGTGCTTAGGTTAGTATCCCAAATGGTTCCAGGTGCGCAACTATATGGATAT
TGGGCATATCCACCACTGCCATTGTCCACACATCGATAGAATTTCGTACAGTCATCGCTG
TCAGCCAAATATCCTTCATTGGTGCATACCTTTCCTACTGGTGTTGGTGTTACTGTAGTG
GTGCTTGATTCGGTTGAAGTAGGTGTATTCGGAATGCTTGGATTTTCTGAGGAACTCGGA
CTTCCTGGAGAACCTGGGTTTCCGGGTGTTCCGGCACTGCCAGGTGTTCCTGGGCTTCCG
GGTGTTCCTGGACTACCGGGTGTTCCTACAGTTCCAGGTGTTCCTGGACTTCCGGGcGTT
CCTGGACTTCCGGGTGTTcCTGGaCTTCCGGGTGTTGCTGGGCTTCCgGGTGTTGCTGGG
CTTCCAGGTGTTcCTGtGCTTCCAGGTGTTCCTGTGCTTCCAGGTGTTGCTGGGCTTCCA
GGTGTTCCTGCGTTTCCAGGTGTTCCTGGACTTCCTGAAGAACCTGGGCCTCCTGGTGTT
CCGGgAGTACCTCCCGATGAGTCTGTTTCACCTCCTCCTCCACTTTGACTAACTTTACAG
CCACTTCGATTTGCAGCATTTGGATAGTTAC
>isotig00083  gene=isogroup00006  length=6658  numContigs=13
GTTTTAAAAAAAACTCCTATTTTTTttATATAAAAAAAGAAACTTATttATTGAGTCGTT
TTtCTTTGACTAGAAACGGAAAaTTTATCATtATTTCAATACAAATTTtATTGAACATAA
CTAATTAAATTAAAaaCTAAATTAAATAACCACCACCGGTCCCCAACTTtCTTTTTCCTT
ATtAACAATTCGAGTTAATTTTAAAAaTTAAAAaTTAAaTCGAAAATTtAATAAATTTTC
ATCCcCCccTaCAAAAAAATGGGATGTCaTTAAAAaaTTAATTAATTATTTtAATTAATT
AATTTttATTTtATTAAAaTGTTTCTTTtttGTAATACGAAACGTTAACaTTTTCAATTG
GCAAATTCCACCTAAAACTTCTTCCCATCCCATCTCCAACTCCTTCACACTCCGACAATT
TGCTCTTTCTCTCACATCGCCTACTCACGGACCAAAACGCGAATCCCATCGGGCATTGCA
TTAAAATTGGTTCAAATCTCAAATCAATTTTTGAAACATTCTTGGAACATTTTAGAAACA
TTGAAGAACATTTTCCCTTAATACCACCTTCTTTTAATTCAAAATATCCCTCAAACGGGC
ATAAATTTCCTTCATTTCCGATTAAGATCGGTTCTAATTCATCATCAGGTAAAAATCCTC
GTTCTTGTGGTCGATATTCACCATCGCACGGCTTCGTTATTTCAGGATCGGAACATTGAC
ACCGCTCTTCATCGTATAGTGTTCCGTTAGGACAAGCGAAAACTGATACTTTTACATCAA
TACTTGATGATGTTATGCATTGATAAAACAAATCGCAATATTTAGGGTGGCGTTTAAAGG
CGGTAGGACAAATTAAAAGAATTTGAGAACCGGTTAAGTTTGAAATAGGACAAGTTACGT
TTTGAGAAGGATTTTCTGTTATCATTTCAGTTGTTGATTCAGTACTACTAAATTCAGTTG
ATGTACTTAATACGGTGGTTGGATTGGATTCGGTTTGAGTAATTAAAGTCGAGGATGAAA
CTGATTCAGTACTACTAAATTCAGTTGATTCGGTTTGAGTAATTAAAGTCGAGGATGTAA
CAGATTCAGTGCTACTGATAGGGTTTGTAGGTTGCGTTGATAATTCAGTATTTTTCCCAC
ATCTTCCACTAACTTCATTTGGATAATTACAAATAATTTTGTTTTCaTCCCAAACGGTAC
CTTCCGGACACGTCATAACCGATTCAATATTATTGGCACATCTATAAAACTTCTTACAAT
CATTTTCATCAGCTCTATAATCTTCTGTACAATATTTTCCAGTTGTAATTTGTTGGGTAC
TTGTGTTCTCTCCATATTGAGTCGTAGTTTCGGTTGTAATTGTGCTGGAACTTTCTGTGG
TTATCaCTTGAGTTGTGCTAATAGGTgCGCTCGTTGtttgggTTGTGCTCATAATTTGAG
TTGTACTATCTGTGATATAACTTGTCGTcGATTCCGTAGTAGGCATTGATGTTATTGAAC
TTGTAAATTTTTCAGTTGTCATTGTTGGATTTGATTCTGAAGTTGAACAATTTCCATAAT
TGCAAGTTAATATGTTTTGATCCCACACTAATCCACTGGGGCATTCGAAACTGTACTCAA
TCCCATTACTACAACGAATGTATTTATGACAATTGTTCAAATCTGGTTTAAAATCCCCGT
GGGCTGAAGCGGAGCAATTTTTATTAGGCTCCTTAATTTCTTCTTTTGTGGTTGTATTGT
AACAAGGTGGGAGcACGGTGGTTGCAGTAGTATTGGGTGCTTTTGTGGTACTTTCTGTTT
TTtCGCTaGTTACTTCATACATTGTTGTAGTCATTGGTGTAATGACGGGTGAgGTTGTTG
TGTAAGTTGGACCTCCTTCGGGATTAGATCCGCATTTTCCTTTTACAGCGGAAGGATAAT
TGCATGTGACAGCATCTTGGTCCCAAACGGTTCCTTCTGGGCAAGTGAAAAGGTTATCGA
TTCCGTTGGAGCATTTATAAAATTTTTTGCAATCACTTTCATGGCTTCTAAATGCTCCGG
TTGAACAACCATTTTGTACGGTAGATCCACTATTCTCTTCTTGGCCGGGTAATCCTCCAT
TTCCACCTTGTCCAGGAGATCCTGGAGTTCCTGGTGACCCGCCATTTCCACCTTGCCCTC
CATTTCCACCTTGTCCAGGAGATCCTGGAGTTCCTGGTAATCCACCATTCCCGGCTTCAC
CTCCATTTCCACCTTCTCCAGGTGATCCTGGAGTACCTggaGTTCCTGGTGATCCACCAT
TTCCACCTTGACCTCCATTTCCACCTTGTCCAGGAGATcCTGGAGTAcCTgGtGTTCCTG
GTGATCcGCCATTTCCACCTTGACCTCCATTTCCACTTTCTCCAGGTGATCCTGGAGTAC
CTGGTGTTCCTGGTAATCCACCATTTCCACCTTGACCTCCATTTCCACCTTGTCCAGGAG
AACCTGGAGTTCCTGGTAATCCACCATTTCCATTTTGCCCTGGAGTTCCAAGTTGACCCA
CACCATTGGCGTTTGTGTTGCAATCaTTTCTATTTGCGGCATTGGGATAaTTGCACGTGC
TCAAGtTaCTATCCCAAACTGTTCCAGGTCCGCAGTTATATGGgTAtTGAGTATAaCCtC
CGTTTCCGTTCggaACACaTCTGTAGAAtTTCATACAATCTTCGTTATCACCCAAATATC
CTTCTTGGGTACACGTTTTTCCAACAGGTGTtGGAGTTGGTGGTCCAGATGGaGATGGTG
TTGATGTACTTGGCTGTTGATTTTCTCCTGGGGTACCTGATTGACCTGGGCTCCCTGGTG
TACCAtCGCTTCCGGCTTGCCCAGGAGTGCCAGGTGTTCCTGGTTGGCCTGGAGTTCCTG
GTGTACCACCATTGCCACCTTGCCCTGGAGTGCCTGGCGTACCACCGTTTCCACCTTGCC
CAGGGGTGCCAGGgGATCCTGGAGTGCCAGGTGTGCCTGGTTGACCTGGAGTGCCTGGCG
TACCACCGTTTCCAaCTTGCCCAGGGGTGCCAGGGGATCCTGGAACGCCAGGTGAGCCTG
GTTGACCTGGAGTTCCTGGTGTACCACCGCTTCCAGCTTGCCCTGGAGTGCTCGGCTGAC
CTaCATTCCCTGATCCATTACTTCCACTTTCTGGTGTTTGATTTCCACCACTATTTGTCG
TACAATCTTGTCGATTCGCAGCGTTTGGATAATTACATGTGCTTAAGTTGGTATCCCAAA
CAGTTCCGGGAGCACAATTATAAGAATATTGGACATATCCCCCATTACCATTGTTCACGC
ATCGATAAAATTTCATACAATCTTCAGAATCTGCCAAATATCCTTCTTGGGTGCACGTTT
TTCCAACTGGAGTTGGTGACGGTGGACcAGATGGAGATGGTGTTGATGTATTTGGTTGTT
GATTTTCTCCTGGAGTGCCTGACTGACTTGGACTCCCTGGTGTACCACCGCTTCCATTTT
GCCCTGGGGTGCCACCACTTCCACCtTgCCCAGGAGTGCCAGGTGTGcCTGGTTGGCCtG
GAGTTCCTGGTGTACCACCATTGCCACCTtGCCCAgGAGTGCCAGGTGTGCCTGGAGTTC
CTGGTGTACCACCGCTTCCATTTTGACCTGGGCTTCCTGGTGTACCATCACTGCCACTTT
GCCCTGGAGTGCCAGGTGTGCCTGGAGTTCCTGGTATACCACCGCTTCCATTTTGACCtG
GGCTTCCATCACTGCCACTTTGCCCTGGAGtGCCAGGTGTGCCTGGTTGGCCTGGAGTTC
CTGGTGCACCTCCGCTTCcatTTTGcCCTGGaATGCCAGGTGTGCCCGGTTGACCTACAC
CTTCTGaTCCACCACTTCCACTTTCTGCTGtTTGATTTCCACCAGCAtTTGTCTTGCAAT
CTTGTCGATTCGCTGCGTTTGGATAATTACATGTGCTTAAGTTAGTATCCCAAACAGTTC
CCGGaGCACaATTATAAGAATATTGGACATATCCACCaTTGCCATTGTTGACGCATCGAT
AAAaTTTCATaCAATCTTCAGAATCTCCCAtATATCCTTCTTGGGTGCACGTTTTTCCAA
CTGGAGTTGGCGATGTTGGATCTGTTGGAGATGGTGTTGATGTATTTGGTTGTTGAGTTT
CTCCTgGGGTGCCAGaAGtTcCCCCTTGTCCTGGAGTGCCTGGTTGACCTGGACTCCCTG
GGGTACCACCGCTTCCATTTTGCCCTGGGGTGCCACCACTTCCACCTTGCCCAGGTGTGC
CTGGTTGGCCtGGAGTTcCCGGGGTGCCACCACTTCCACCTTGCCCAGGAGTGCCAGGTG
TGCCTGGTTGGCCTGGAGTTCCCGGTGTGCCACCACTGCCACCTTGTCCAGGAGTGCCTG
GAGTTCCTGGTGTACCTCCGTTTCCATTTTGTCCTGGTGTGCCTGGTTGACCTGGGGTTC
CTgGTGTACCACCGCTTCCGCCTTGGCCGGGAGTGCtAGGTGTGCCTGGAGTTCCTGGTT
GACCCGGATTTCCACCTTGCCCTCCATTACCACCTTCCCCTCCGTTTCCACCATCTCCTC
CATTCCCACCCTGCCCAGGACTTCCCGGATCTCCTCCACCACCCGTTGAACCAGCACTTC
CAGGAGTGGCTGAGCTTTCTCCATTCGAATTTATTTTACAATCTTTGCGGTTAGCTGCTC
CTGGATAATTACAAGTGCTTAGGTTAGTATCCCAAATGGTTCCAGGTGCGCAACTATATG
GATATTGGGCATATCCACCACTGCCATTGTCCACACATCGATAGAATTTCGTACAGTCAT
CGCTGTCAGCCAAATATCCTTCATTGGTGCATACCTTTCCTACTGGTGTTGGTGTTACTG
TAGTGGTGCTTGATTCGGTTGAAGTAGGTGTATTCGGAATGCTTGGATTTTCTGAGGAAC
TCGGACTTCCTGGAGAACCTGGGTTTCCGGGTGTTCCGGCACTGCCAGGTGTTCCTGGGC
TTCCGGGTGTTCCTGGACTACCGGGTGTTCCTACAGTTCCAGGTGTTCCTGGACTTCCGG
GcGTTCCTGGACTTCCGGGTGTTcCTGGaCTTCCGGGTGTTGCTGGGCTTCCgGGTGTTG
CTGGGCTTCCAGGTGTTcCTGtGCTTCCAGGTGTTGCTGGGCtTCCAGGTGTTCCTGCGT
TTCCAGGTGTTCCTGGACTTCCTGAAGAACCTGGGCCTCCTGGTGTTCCGGGAGTACCTC
CCGATGAGTCTGTTTCACCTCCTCCTCCACTTTGACTAACTTTACAGCCACTTCGATTTG
CAGCATTTGGATAGTTACAAGTGCTTAAATTAATATCCCATATGGTTCCTGGGgCGCAGG
TATAaGAaTATTGAGtgTAaCCTCCACTTccAtTATcCACACATCTGTAGAAtTTTATGC
AAtCTTCAtCATCAGCTAAATAACCATCTTGCTTGCAAGTATTTCCAATTGGGGTTGGTG
TTACAGGTGGACCTGTTGGGGATGGACTCGGAGTTCCAGAAGAACTTGGTGTGCTCGGTG
TACTAGaAtTTTCTGTTATATGACTTGAAGATTCTGTAtTAGCTGGTGTTCCTGCACTTC
CTgGACTTCCCGGTGTTCCTGGTTGTCcTGGAAGTCCAGGCGTTCCTGGACTTCCCGGTG
TTCCCGACTGTCCTGGATATCCAGGCGTTCCTGCACTTCCTGGAGTTCCTGGACTTCCCG
GTGTTCCAGGTGTTCCCGACTGTCCTGGATATCCAGGTGTTCCTGCACTTCCcGGTGTTC
CTGATTGTCCTGGAAGTCCAGACGTTCCTGGACTTCCCGGTGTTCCAGGTGTTCCCGACT
GTCCTGGATATCCAGGCGTTCCTGCACTTCCTGGAGTTCCTGGACTTCCCGGTGTTCCAG
GTGTTCCCGACTGTCCTGGATATCCAGGTGTTCCTGTACTTCCTGGTGTTGCCGATTGAC
TTTGTTCAGAACTACTTTGAGTTCCTGAAGTTCCTTCTCCATTAACATTAGATTTACAAT
CCTTGCGATTCGCAGATCCAGGATAATTACATGTGCTTAGGTTAATATCCCAAACAGTTC
CAGGTGCGCAGGAGTAAGAATATTGAATATAACCTCCATTTCCATTATCTACGCATCTAT
AGAATCTCATGCAGTTTTCATTGTCCGCTAAATATCCTTCTTGAGAaCATTTATTCCCAA
CTGGAGTAGGAGTTGTTGATGcTCCTTGACtTCCAGCACCTCCTGCCCCCCcAGATCCTC
CTTGACCATTTTGACCAGGACTTCCATCTGATCCCCCAGCACCCccTTGACCACCTTGTC
CGCCAGTTCCACCCGAACCACTTTGTCCTGGTGCACCAGATTGTCCAGGGTTTCCGCCAG
CTCCCCCAGACCCTCCTTGACCACCCGAACCACCACTTCCTCCTGCTCCTCCAGAAGCTC
CTTGACCCCCAGATCCACCCGAACCACTTTGTCCTGGTTTTCCAGGATTTCCACCAGTTC
CTCCAGCACCTCCTTGACCACCcGAACcACTaCTTCCCCCTGCTCCTCCTTGTCCTGGTG
CTCCAGGTTGTCCAGGCCTTCCACCCCCTCCTCCTCCTGCACCTCCTTGACCCCCAGCAC
CACTTTGTCCTGGTTTTCCAGGTTGTCCAGGATTTCCACCAGTTCCTCCAGCTCCTCC
>isotig00084  gene=isogroup00006  length=6610  numContigs=12
GTTTTAAAAAAAACTCCTATTTTTTttATATAAAAAAAGAAACTTATttATTGAGTCGTT
TTtCTTTGACTAGAAACGGAAAaTTTATCATtATTTCAATACAAATTTtATTGAACATAA
CTAATTAAATTAAAaaCTAAATTAAATAACCACCACCGGTCCCCAACTTtCTTTTTCCTT
ATtAACAATTCGAGTTAATTTTAAAAaTTAAAAaTTAAaTCGAAAATTtAATAAATTTTC
ATCCcCCccTaCAAAAAAATGGGATGTCaTTAAAAaaTTAATTAATTATTTtAATTAATT
AATTTttATTTtATTAAAaTGTTTCTTTtttGTAATACGAAACGTTAACaTTTTCAATTG
GCAAATTCCACCTAAAACTTCTTCCCATCCCATCTCCAACTCCTTCACACTCCGACAATT
TGCTCTTTCTCTCACATCGCCTACTCACGGACCAAAACGCGAATCCCATCGGGCATTGCA
TTAAAATTGGTTCAAATCTCAAATCAATTTTTGAAACATTCTTGGAACATTTTAGAAACA
TTGAAGAACATTTTCCCTTAATACCACCTTCTTTTAATTCAAAATATCCCTCAAACGGGC
ATAAATTTCCTTCATTTCCGATTAAGATCGGTTCTAATTCATCATCAGGTAAAAATCCTC
GTTCTTGTGGTCGATATTCACCATCGCACGGCTTCGTTATTTCAGGATCGGAACATTGAC
ACCGCTCTTCATCGTATAGTGTTCCGTTAGGACAAGCGAAAACTGATACTTTTACATCAA
TACTTGATGATGTTATGCATTGATAAAACAAATCGCAATATTTAGGGTGGCGTTTAAAGG
CGGTAGGACAAATTAAAAGAATTTGAGAACCGGTTAAGTTTGAAATAGGACAAGTTACGT
TTTGAGAAGGATTTTCTGTTATCATTTCAGTTGTTGATTCAGTACTACTAAATTCAGTTG
ATGTACTTAATACGGTGGTTGGATTGGATTCGGTTTGAGTAATTAAAGTCGAGGATGAAA
CTGATTCAGTACTACTAAATTCAGTTGATTCGGTTTGAGTAATTAAAGTCGAGGATGTAA
CAGATTCAGTGCTACTGATAGGGTTTGTAGGTTGCGTTGATAATTCAGTATTTTTCCCAC
ATCTTCCACTAACTTCATTTGGATAATTACAAATAATTTTGTTTTCaTCCCAAACGGTAC
CTTCCGGACACGTCATAACCGATTCAATATTATTGGCACATCTATAAAACTTCTTACAAT
CATTTTCATCAGCTCTATAATCTTCTGTACAATATTTTCCAGTTGTAATTTGTTGGGTAC
TTGTGTTCTCTCCATATTGAGTCGTAGTTTCGGTTGTAATTGTGCTGGAACTTTCTGTGG
TTATCaCTTGAGTTGTGCTAATAGGTgCGCTCGTTGtttgggTTGTGCTCATAATTTGAG
TTGTACTATCTGTGATATAACTTGTCGTcGATTCCGTAGTAGGCATTGATGTTATTGAAC
TTGTAAATTTTTCAGTTGTCATTGTTGGATTTGATTCTGAAGTTGAACAATTTCCATAAT
TGCAAGTTAATATGTTTTGATCCCACACTAATCCACTGGGGCATTCGAAACTGTACTCAA
TCCCATTACTACAACGAATGTATTTATGACAATTGTTCAAATCTGGTTTAAAATCCCCGT
GGGCTGAAGCGGAGCAATTTTTATTAGGCTCCTTAATTTCTTCTTTTGTGGTTGTATTGT
AACAAGGTGGGAGcACGGTGGTTGCAGTAGTATTGGGTGCTTTTGTGGTACTTTCTGTTT
TTtCGCTaGTTACTTCATACATTGTTGTAGTCATTGGTGTAATGACGGGTGAgGTTGTTG
TGTAAGTTGGACCTCCTTCGGGATTAGATCCGCATTTTCCTTTTACAGCGGAAGGATAAT
TGCATGTGACAGCATCTTGGTCCCAAACGGTTCCTTCTGGGCAAGTGAAAAGGTTATCGA
TTCCGTTGGAGCATTTATAAAATTTTTTGCAATCACTTTCATGGCTTCTAAATGCTCCGG
TTGAACAACCATTTTGTACGGTAGATCCACTATTCTCTTCTTGGCCGGGTAATCCTCCAT
TTCCACCTTGTCCAGGAGATCCTGGAGTTCCTGGTGACCCGCCATTTCCACCTTGCCCTC
CATTTCCACCTTGTCCAGGAGATCCTGGAGTTCCTGGTAATCCACCATTCCCGGCTTCAC
CTCCATTTCCACCTTCTCCAGGTGATCCTGGAGTACCTggaGTTCCTGGTGATCCACCAT
TTCCACCTTGACCTCCATTTCCACCTTGTCCAGGAGATcCTGGAGTAcCTgGtGTTCCTG
GTGATCcGCCATTTCCACCTTGACCTCCATTTCCACTTTCTCCAGGTGATCCTGGAGTAC
CTGGTGTTCCTGGTAATCCACCATTTCCACCTTGACCTCCATTTCCACCTTGTCCAGGAG
AACCTGGAGTTCCTGGTAATCCACCATTTCCATTTTGCCCTGGAGTTCCAAGTTGACCCA
CACCATTGGCGTTTGTGTTGCAATCaTTTCTATTTGCGGCATTGGGATAaTTGCACGTGC
TCAAGtTaCTATCCCAAACTGTTCCAGGTCCGCAGTTATATGGgTAtTGAGTATAaCCtC
CGTTTCCGTTCggaACACaTCTGTAGAAtTTCATACAATCTTCGTTATCACCCAAATATC
CTTCTTGGGTACACGTTTTTCCAACAGGTGTtGGAGTTGGTGGTCCAGATGGaGATGGTG
TTGATGTACTTGGCTGTTGATTTTCTCCTGGGGTACCTGATTGACCTGGGCTCCCTGGTG
TACCAtCGCTTCCGGCTTGCCCAGGAGTGCCAGGTGTTCCTGGTTGGCCTGGAGTTCCTG
GTGTACCACCATTGCCACCTTGCCCTGGAGTGCCTGGCGTACCACCGTTTCCACCTTGCC
CAGGGGTGCCAGGgGATCCTGGAGTGCCAGGTGTGCCTGGTTGACCTGGAGTGCCTGGCG
TACCACCGTTTCCAaCTTGCCCAGGGGTGCCAGGGGATCCTGGAACGCCAGGTGAGCCTG
GTTGACCTGGAGTTCCTGGTGTACCACCGCTTCCAGCTTGCCCTGGAGTGCTCGGCTGAC
CTaCATTCCCTGATCCATTACTTCCACTTTCTGGTGTTTGATTTCCACCACTATTTGTCG
TACAATCTTGTCGATTCGCAGCGTTTGGAtAATTACatGTGCTCAAGTTGGTGtCCCaAA
CAGtTCCAGGAGCGCAATTATAAGAATACTGGACATATCCACCACTTCCGTTGTCTACAC
ATCGATAAAATTTCATGCAATCATCTGTGTCGCCCATGTATCCCTCTTGGGTGCACgTCT
TTCCAAtTGGCGTTgGCGtTGGTGGACCAGAtGGaGATGGTGTTGAtGTACtTGATTGTT
GAtTATCTCCTGGTGTACtAGCAGTTCCCCCTTGTCCTGGaGTGCCTGGCTGtcCcTGGA
CTCCCTGGTGTACcTCCGCTTCCAGCTTGCCCAGGAGTGCCAGGTGtGCCtGGTTTTCCT
GGGGTaCCtCCACtACCAtTTTGCCCTGGAGTGCCGGGTGTGCCTGGTTGGCCAGGAGTT
CCTGGTTGACCTGGCGTTCCAGGTGTACCACCGCTTCCACTTTGCCCtGGAGTaCCTGGT
TGACCtGGGCTTCCTGGGGTACCTCCACTACCACTTtGCCctGGAGTGCCAGGTGTgCcT
GgTTGGCCTGGGGTTCCTGAGtTACCACCGTTTCCACTCTGACCtGGAGTGCCAGGTGTT
CCCGGTTGACtTGGAGTTcCAGGTTGACCGGTACTTCCTGTTCCACTACTTCCACTTTCT
AGTGTTTGATTTCCACCAATATTTGTCTTGCAATCATGTCTATTCGCGGCGTTTGGATAA
TTACATGTGCTCAAATTGGTATCCCAAACAGTTCCGGGAGCACAATTATAAGAATATTGG
ACATATCCACCAtTTCCATTATCCACGCATCGaTaAAACTTCaTACaATCGTCAGAGTCT
CCCaAAtATCCTTCTTGGTTACaCGtTTTTCCaACagGtGTTGGaGTTGGTGGTCCAGTT
GGAGATGGTGTTGATGTaCTTGGTTGTtGATTTtCTCCTGGAaTGCCAGAATTTCCCCCT
TGTCcTGGAGTGCCTGGCTGACCTGGACTCCCTGGTGTACCACCACTTCCAGCTTGCCCA
GGAGTGCCTGGTGTACCTCCACTACCACTTTGTCCTGGAGTGcCAGGTGTGCCTGGtTGA
CCTGGAGtTCCTGGTGtACCACCActGCCACTTTGTCCTGGGGTTCCAGGTGTGcCTGGT
TGGCCTTgACTTCCCGGTGTACCACCACTTCCGTTTTGTCCGGGAGTGCCAGGTGTGCCT
GGTTGACCTGAGCTTCCTGGTGTACCACCGCTTCCACTCTGCCCTGGAGTTCCAGGTTGA
TCTACACTACCTGATCCACTACTTCCACTTTCTGGTGtTTGATTTCCACCAATATTTGTT
TTGCaATCATGTCGATTCGCGGCGTTTGGGTAATTACATGTGCTTAAGTTGGTATCCCAA
ACAGTTCCGGGAGCACAATTATAAGAATATTGGACATATCCCCCATTACCATTGTTCACG
CATCGATAAAATTTCATACAATCTTCAGAATCTGCCAAATATCCTTCTTGGGTGCACGTT
TTTCCAACTGGAGTTGGTGACGGTGGACcAGATGGAGATGGTGTTGATGTATTTGGTTGT
TGATTTTCTCCTGGAGTGCCTGACTGACTTGGACTCCCTGGTGTACCACCGCTTCCATTT
TGCCCTGGGGTGCCACCACTTCCACCtTgCCCAGGAGTGCCAGGTGTGcCTGGTTGGCCt
GGAGTTCCTGGTGTACCACCATTGCCACCTtGCCCAgGAGTGCCAGGTGTGCCTGGAGTT
CCTGGTGTACCACCGCTTCCATTTTGACCTGGGCTTCCTGGTGTACCATCACTGCCACTT
TGCCCTGGAGTGCCAGGTGTGCCTGGAGTTCCTGGTATACCACCGCTTCCATTTTGACCt
GGGCTTCCATCACTGCCACTTTGCCCTGGAGtGCCAGGTGTGCCTGGTTGGCCTGGAGTT
CCTGGTGCACCTCCGCTTCcatTTTGcCCTGGaATGCCAGGTGTGCCCGGTTGACCTACA
CCTTCTGaTCCACCACTTCCACTTTCTGCTGtTTGATTTCCACCAGCAtTTGTCTTGCAA
TCTTGTCGATTCGCTGCGTTTGGATAATTACATGTGCTTAAGTTAGTATCCCAAACAGTT
CCCGGaGCACaATTATAAGAATATTGGACATATCCACCaTTGCCATTGTTGACGCATCGA
TAAAaTTTCATaCAATCTTCAGAATCTCCCAtATATCCTTCTTGGGTGCACGTTTTTCCA
ACTGGAGTTGGCGATGTTGGATCTGTTGGAGATGGTGTTGATGTATTTGGTTGTTGAGTT
TCTCCTGGGGTGCCTgGCTGACCTGGACTCCCTGGTGTACCACCGCTTCCATTTTGCCCT
GGGGTGCCACCACTTCCACCTTGCCCAGGTGTGCCTGGTTCGCCtGGAGTTcCCGGGGTG
CCACCACTTCCACCTTGCCCAGGAGTGCCAGGTGTGCCTGGTTGGCCTGGAGTTCCCGGT
GTGCCACCACTGCCACCTTGTCCAGGAGTGCCTGGAGTTCCTGGTGTACCTCCGTTTCCA
TTTTGTCCTGGTGTGCCTGGTTGACCTGGGGTTCCTgGTGTACCACCGCTTCCGCCTTGG
CCGGGAGTGCtAGGTGTGCCTGGAGTTCCTGGTTGACCCGGATTTCCACCTTGCCCTCCA
TTACCACCTTCCCCTCCGTTTCCACCATCTCCTCCATTCCCACCCTGCCCAGGACTTCCC
GGATCTCCTCCACCACCCGTTGAACCAGCACTTCCAGGAGTGGCTGAGCTTTCTCCATTC
GAATTTATTTTACAATCTTTGCGGTTAGCTGCTCCTGGATAATTACAAGTGCTTAGGTTA
GTATCCCAAATGGTTCCAGGTGCGCAACTATATGGATATTGGGCATATCCACCACTGCCA
TTGTCCACACATCGATAGAATTTCGTACAGTCATCGCTGTCAGCCAAATATCCTTCATTG
GTGCATACCTTTCCTACTGGTGTTGGTGTTACTGTAGTGGTGCTTGATTCGGTTGAAGTA
GGTGTATTCGGAATGCTTGGATTTTCTGAGGAACTCGGACTTCCTGGAGAACCTGGGTTT
CCGGGTGTTCCGGCACTGCCAGGTGTTCCTGGGCTTCCGGGTGTTCCTGGACTACCGGGT
GTTCCTACAGTTCCAGGTGTTCCTGGACTTCCGGGcGTTCCTGGACTTCCGGGTGTTcCT
GGaCTTCCGGGTGTTGCTGGGCTTCCgGGTGTTGCTGGGCTTCCAGGTGTTcCTGtGCTT
CCAGGTGTTCCTGTGCTTCCAGGTGTTGCTGGGCTTCCAGGTGTTCCTGCGTTTCCAGGT
GTTCCTGGACTTCCTGAAGAACCTGGGCCTCCTGGTGTTCCGGgAGTACCTCCCGATGAG
TCTGTTTCACCTCCTCCTCCACTTTGACTAACTTTACAGCCACTTCGATTTGCAGCATTT
GGATAGTTAC
>isotig00085  gene=isogroup00006  length=6586  numContigs=12
GTTTTAAAAAAAACTCCTATTTTTTttATATAAAAAAAGAAACTTATttATTGAGTCGTT
TTtCTTTGACTAGAAACGGAAAaTTTATCATtATTTCAATACAAATTTtATTGAACATAA
CTAATTAAATTAAAaaCTAAATTAAATAACCACCACCGGTCCCCAACTTtCTTTTTCCTT
ATtAACAATTCGAGTTAATTTTAAAAaTTAAAAaTTAAaTCGAAAATTtAATAAATTTTC
ATCCcCCccTaCAAAAAAATGGGATGTCaTTAAAAaaTTAATTAATTATTTtAATTAATT
AATTTttATTTtATTAAAaTGTTTCTTTtttGTAATACGAAACGTTAACaTTTTCAATTG
GCAAATTCCACCTAAAACTTCTTCCCATCCCATCTCCAACTCCTTCACACTCCGACAATT
TGCTCTTTCTCTCACATCGCCTACTCACGGACCAAAACGCGAATCCCATCGGGCATTGCA
TTAAAATTGGTTCAAATCTCAAATCAATTTTTGAAACATTCTTGGAACATTTTAGAAACA
TTGAAGAACATTTTCCCTTAATACCACCTTCTTTTAATTCAAAATATCCCTCAAACGGGC
ATAAATTTCCTTCATTTCCGATTAAGATCGGTTCTAATTCATCATCAGGTAAAAATCCTC
GTTCTTGTGGTCGATATTCACCATCGCACGGCTTCGTTATTTCAGGATCGGAACATTGAC
ACCGCTCTTCATCGTATAGTGTTCCGTTAGGACAAGCGAAAACTGATACTTTTACATCAA
TACTTGATGATGTTATGCATTGATAAAACAAATCGCAATATTTAGGGTGGCGTTTAAAGG
CGGTAGGACAAATTAAAAGAATTTGAGAACCGGTTAAGTTTGAAATAGGACAAGTTACGT
TTTGAGAAGGATTTTCTGTTATCATTTCAGTTGTTGATTCAGTACTACTAAATTCAGTTG
ATGTACTTAATACGGTGGTTGGATTGGATTCGGTTTGAGTAATTAAAGTCGAGGATGAAA
CTGATTCAGTACTACTAAATTCAGTTGATTCGGTTTGAGTAATTAAAGTCGAGGATGTAA
CAGATTCAGTGCTACTGATAGGGTTTGTAGGTTGCGTTGATAATTCAGTATTTTTCCCAC
ATCTTCCACTAACTTCATTTGGATAATTACAAATAATTTTGTTTTCaTCCCAAACGGTAC
CTTCCGGACACGTCATAACCGATTCAATATTATTGGCACATCTATAAAACTTCTTACAAT
CATTTTCATCAGCTCTATAATCTTCTGTACAATATTTTCCAGTTGTAATTTGTTGGGTAC
TTGTGTTCTCTCCATATTGAGTCGTAGTTTCGGTTGTAATTGTGCTGGAACTTTCTGTGG
TTATCaCTTGAGTTGTGCTAATAGGTgCGCTCGTTGtttgggTTGTGCTCATAATTTGAG
TTGTACTATCTGTGATATAACTTGTCGTcGATTCCGTAGTAGGCATTGATGTTATTGAAC
TTGTAAATTTTTCAGTTGTCATTGTTGGATTTGATTCTGAAGTTGAACAATTTCCATAAT
TGCAAGTTAATATGTTTTGATCCCACACTAATCCACTGGGGCATTCGAAACTGTACTCAA
TCCCATTACTACAACGAATGTATTTATGACAATTGTTCAAATCTGGTTTAAAATCCCCGT
GGGCTGAAGCGGAGCAATTTTTATTAGGCTCCTTAATTTCTTCTTTTGTGGTTGTATTGT
AACAAGGTGGGAGcACGGTGGTTGCAGTAGTATTGGGTGCTTTTGTGGTACTTTCTGTTT
TTtCGCTaGTTACTTCATACATTGTTGTAGTCATTGGTGTAATGACGGGTGAgGTTGTTG
TGTAAGTTGGACCTCCTTCGGGATTAGATCCGCATTTTCCTTTTACAGCGGAAGGATAAT
TGCATGTGACAGCATCTTGGTCCCAAACGGTTCCTTCTGGGCAAGTGAAAAGGTTATCGA
TTCCGTTGGAGCATTTATAAAATTTTTTGCAATCACTTTCATGGCTTCTAAATGCTCCGG
TTGAACAACCATTTTGTACGGTAGATCCACTATTCTCTTCTTGGCCGGGTAATCCTCCAT
TTCCACCTTGTCCAGGAGATCCTGGAGTTCCTGGTGACCCGCCATTTCCACCTTGCCCTC
CATTTCCACCTTGTCCAGGAGATCCTGGAGTTCCTGGTAATCCACCATTCCCGGCTTCAC
CTCCATTTCCACCTTCTCCAGGTGATCCTGGAGTACCTggaGTTCCTGGTGATCCACCAT
TTCCACCTTGACCTCCATTTCCACCTTGTCCAGGAGATcCTGGAGTAcCTgGtGTTCCTG
GTGATCcGCCATTTCCACCTTGACCTCCATTTCCACTTTCTCCAGGTGATCCTGGAGTAC
CTGGTGTTCCTGGTAATCCACCATTTCCACCTTGACCTCCATTTCCACCTTGTCCAGGAG
AACCTGGAGTTCCTGGTAATCCACCATTTCCATTTTGCCCTGGAGTTCCAAGTTGACCCA
CACCATTGGCGTTTGTGTTGCAATCaTTTCTATTTGCGGCATTGGGATAaTTGCACGTGC
TCAAGtTaCTATCCCAAACTGTTCCAGGTCCGCAGTTATATGGgTAtTGAGTATAaCCtC
CGTTTCCGTTCggaACACaTCTGTAGAAtTTCATACAATCTTCGTTATCACCCAAATATC
CTTCTTGGGTACACGTTTTTCCAACAGGTGTtGGAGTTGGTGGTCCAGATGGaGATGGTG
TTGATGTACTTGGCTGTTGATTTTCTCCTGGGGTACCTGATTGACCTGGGCTCCCTGGTG
TACCAtCGCTTCCGGCTTGCCCAGGAGTGCCAGGTGTTCCTGGTTGGCCTGGAGTTCCTG
GTGTACCACCATTGCCACCTTGCCCTGGAGTGCCTGGCGTACCACCGTTTCCACCTTGCC
CAGGGGTGCCAGGgGATCCTGGAGTGCCAGGTGTGCCTGGTTGACCTGGAGTGCCTGGCG
TACCACCGTTTCCAaCTTGCCCAGGGGTGCCAGGGGATCCTGGAACGCCAGGTGAGCCTG
GTTGACCTGGAGTTCCTGGTGTACCACCGCTTCCAGCTTGCCCTGGAGTGCTCGGCTGAC
CTaCATTCCCTGATCCATTACTTCCACTTTCTGGTGTTTGATTTCCACCACTATTTGTCG
TACAATCTTGTCGATTCGCAGCGTTTGGAtAATTACatGTGCTCAAGTTGGTGtCCCaAA
CAGtTCCAGGAGCGCAATTATAAGAATACTGGACATATCCACCACTTCCGTTGTCTACAC
ATCGATAAAATTTCATGCAATCATCTGTGTCGCCCATGTATCCCTCTTGGGTGCACgTCT
TTCCAAtTGGCGTTgGCGtTGGTGGACCAGAtGGaGATGGTGTTGAtGTACtTGATTGTT
GAtTATCTCCTGGTGTACtAGCAGTTCCCCCTTGTCCTGGaGTGCCTGGCTGtcCcTGGA
CTCCCTGGTGTACcTCCGCTTCCAGCTTGCCCAGGAGTGCCAGGTGtGCCtGGTTTTCCT
GGGGTaCCtCCACtACCAtTTTGCCCTGGAGTGCCGGGTGTGCCTGGTTGGCCAGGAGTT
CCTGGTTGACCTGGCGTTCCAGGTGTACCACCGCTTCCACTTTGCCCtGGAGTaCCTGGT
TGACCtGGGCTTCCTGGGGTACCTCCACTACCACTTtGCCctGGAGTGCCAGGTGTgCcT
GgTTGGCCTGGGGTTCCTGAGtTACCACCGTTTCCACTCTGACCtGGAGTGCCAGGTGTT
CCCGGTTGACtTGGAGTTcCAGGTTGACCGGTACTTCCTGTTCCACTACTTCCACTTTCT
AGTGTTTGATTTCCACCAATATTTGTCTTGCAATCATGTCTATTCGCGGCGTTTGGATAA
TTACATGTGCTCAAATTGGTATCCCAAACAGTTCCGGGAGCACAATTATAAGAATATTGG
ACATATCCACCAtTTCCATTATCCACGCATCGaTaAAACTTCaTACaATCGTCAGAGTCT
CCCaAAtATCCTTCTTGGTTACaCGtTTTTCCaACagGtGTTGGaGTTGGTGGTCCAGTT
GGAGATGGTGTTGATGTaCTTGGTTGTtGATTTtCTCCTGGAaTGCCAGAATTTCCCCCT
TGTCcTGGAGTGCCTGGCTGACCTGGACTCCCTGGTGTACCACCACTTCCAGCTTGCCCA
GGAGTGCCTGGTGTACCTCCACTACCACTTTGTCCTGGAGTGcCAGGTGTGCCTGGtTGA
CCTGGAGtTCCTGGTGtACCACCActGCCACTTTGTCCTGGGGTTCCAGGTGTGcCTGGT
TGGCCTTgACTTCCCGGTGTACCACCACTTCCGTTTTGTCCGGGAGTGCCAGGTGTGCCT
GGTTGACCTGAGCTTCCTGGTGTACCACCGCTTCCACTCTGCCCTGGAGTTCCAGGTTGA
TCTACACTACCTGATCCACTACTTCCACTTTCTGGTGtTTGATTTCCACCAATATTTGTT
TTGCaATCATGTCGATTCGCGGCGTTTGGGTAATTACATGTGCTTAAGTTGGTATCCCAA
ACAGTTCCGGGAGCACAATTATAAGAATATTGGACATATCCCCCATTACCATTGTTCACG
CATCGATAAAATTTCATACAATCTTCAGAATCTGCCAAATATCCTTCTTGGGTGCACGTT
TTTCCAACTGGAGTTGGTGACGGTGGACcAGATGGAGATGGTGTTGATGTATTTGGTTGT
TGATTTTCTCCTGGAGTGCCTGACTGACTTGGACTCCCTGGTGTACCACCGCTTCCATTT
TGCCCTGGGGTGCCACCACTTCCACCtTgCCCAGGAGTGCCAGGTGTGcCTGGTTGGCCt
GGAGTTCCTGGTGTACCACCATTGCCACCTtGCCCAgGAGTGCCAGGTGTGCCTGGAGTT
CCTGGTGTACCACCGCTTCCATTTTGACCTGGGCTTCCTGGTGTACCATCACTGCCACTT
TGCCCTGGAGTGCCAGGTGTGCCTGGAGTTCCTGGTATACCACCGCTTCCATTTTGACCt
GGGCTTCCATCACTGCCACTTTGCCCTGGAGtGCCAGGTGTGCCTGGTTGGCCTGGAGTT
CCTGGTGCACCTCCGCTTCcatTTTGcCCTGGaATGCCAGGTGTGCCCGGTTGACCTACA
CCTTCTGaTCCACCACTTCCACTTTCTGCTGtTTGATTTCCACCAGCAtTTGTCTTGCAA
TCTTGTCGATTCGCTGCGTTTGGATAATTACATGTGCTTAAGTTAGTATCCCAAACAGTT
CCCGGaGCACaATTATAAGAATATTGGACATATCCACCaTTGCCATTGTTGACGCATCGA
TAAAaTTTCATaCAATCTTCAGAATCTCCCAtATATCCTTCTTGGGTGCACGTTTTTCCA
ACTGGAGTTGGCGATGTTGGATCTGTTGGAGATGGTGTTGATGTATTTGGTTGTTGAGTT
TCTCCTgGGGTGCCAGaAGtTcCCCCTTGTCCTGGAGTGCCTGGTTGACCTGGACTCCCT
GGGGTACCACCGCTTCCATTTTGCCCTGGGGTGCCACCACTTCCACCTTGCCCAGGTGTG
CCTGGTTGGCCtGGAGTTcCCGGGGTGCCACCACTTCCACCTTGCCCAGGAGTGCCAGGT
GTGCCTGGTTGGCCTGGAGTTCCCGGTGTGCCACCACTGCCACCTTGTCCAGGAGTGCCT
GGAGTTCCTGGTGTACCTCCGTTTCCATTTTGTCCTGGTGTGCCTGGTTGACCTGGGGTT
CCTgGTGTACCACCGCTTCCGCCTTGGCCGGGAGTGCtAGGTGTGCCTGGAGTTCCTCCA
CCTTGCCCTCCATTACCACCTTCCCCTCCGTTTCCACCATCTCCTCCATTCCCACCCTGC
CCAGGACTTCCAGGAGTGGCTGAGCTTTCTCCATTCGAATTTATTTTACAATCTTTGCGG
TTAGCTGCTCCTGGATAATTACAAGTGCTTAGGTTAGTATCCCAAATGGTTCCAGGTGCG
CAACTATATGGATATTGGGCATATCCACCACTGCCATTGTCCACACATCGATAGAATTTC
GTACAGTCATCGCTGTCAGCCAAATATCCTTCATTGGTGCATACCTTTCCTACTGGTGTT
GGTGTTACTGTAGTGGTGCTTGATTCGGTTGAAGTAGGTGTATTCGGAATGCTTGGATTT
TCTGAGGAACTCGGACTTCCTGGAGAACCTGGGTTTCCGGGTGTTCCGGCACTGCCAGGT
GTTCCTGGGCTTCCGGGTGTTCCTGGACTACCGGGTGTTCCTACAGTTCCAGGTGTTCCT
GGACTTCCGGGcGTTCCTGGACTTCCGGGTGTTcCTGGaCTTCCGGGTGTTGCTGGGCTT
CCgGGTGTTGCTGGGCTTCCAGGTGTTcCTGtGCTTCCAGGTGTTCCTGTGCTTCCAGGT
GTTGCTGGGCTTCCAGGTGTTCCTGCGTTTCCAGGTGTTCCTGGACTTCCTGAAGAACCT
GGGCCTCCTGGTGTTCCGGgAGTACCTCCCGATGAGTCTGTTTCACCTCCTCCTCCACTT
TGACTAACTTTACAGCCACTTCGATTTGCAGCATTTGGATAGTTAC
>isotig00086  gene=isogroup00006  length=6676  numContigs=13
GTTTTAAAAAAAACTCCTATTTTTTttATATAAAAAAAGAAACTTATttATTGAGTCGTT
TTtCTTTGACTAGAAACGGAAAaTTTATCATtATTTCAATACAAATTTtATTGAACATAA
CTAATTAAATTAAAaaCTAAATTAAATAACCACCACCGGTCCCCAACTTtCTTTTTCCTT
ATtAACAATTCGAGTTAATTTTAAAAaTTAAAAaTTAAaTCGAAAATTtAATAAATTTTC
ATCCcCCccTaCAAAAAAATGGGATGTCaTTAAAAaaTTAATTAATTATTTtAATTAATT
AATTTttATTTtATTAAAaTGTTTCTTTtttGTAATACGAAACGTTAACaTTTTCAATTG
GCAAATTCCACCTAAAACTTCTTCCCATCCCATCTCCAACTCCTTCACACTCCGACAATT
TGCTCTTTCTCTCACATCGCCTACTCACGGACCAAAACGCGAATCCCATCGGGCATTGCA
TTAAAATTGGTTCAAATCTCAAATCAATTTTTGAAACATTCTTGGAACATTTTAGAAACA
TTGAAGAACATTTTCCCTTAATACCACCTTCTTTTAATTCAAAATATCCCTCAAACGGGC
ATAAATTTCCTTCATTTCCGATTAAGATCGGTTCTAATTCATCATCAGGTAAAAATCCTC
GTTCTTGTGGTCGATATTCACCATCGCACGGCTTCGTTATTTCAGGATCGGAACATTGAC
ACCGCTCTTCATCGTATAGTGTTCCGTTAGGACAAGCGAAAACTGATACTTTTACATCAA
TACTTGATGATGTTATGCATTGATAAAACAAATCGCAATATTTAGGGTGGCGTTTAAAGG
CGGTAGGACAAATTAAAAGAATTTGAGAACCGGTTAAGTTTGAAATAGGACAAGTTACGT
TTTGAGAAGGATTTTCTGTTATCATTTCAGTTGTTGATTCAGTACTACTAAATTCAGTTG
ATGTACTTAATACGGTGGTTGGATTGGATTCGGTTTGAGTAATTAAAGTCGAGGATGAAA
CTGATTCAGTACTACTAAATTCAGTTGATTCGGTTTGAGTAATTAAAGTCGAGGATGTAA
CAGATTCAGTGCTACTGATAGGGTTTGTAGGTTGCGTTGATAATTCAGTATTTTTCCCAC
ATCTTCCACTAACTTCATTTGGATAATTACAAATAATTTTGTTTTCaTCCCAAACGGTAC
CTTCCGGACACGTCATAACCGATTCAATATTATTGGCACATCTATAAAACTTCTTACAAT
CATTTTCATCAGCTCTATAATCTTCTGTACAATATTTTCCAGTTGTAATTTGTTGGGTAC
TTGTGTTCTCTCCATATTGAGTCGTAGTTTCGGTTGTAATTGTGCTGGAACTTTCTGTGG
TTATCaCTTGAGTTGTGCTAATAGGTgCGCTCGTTGtttgggTTGTGCTCATAATTTGAG
TTGTACTATCTGTGATATAACTTGTCGTcGATTCCGTAGTAGGCATTGATGTTATTGAAC
TTGTAAATTTTTCAGTTGTCATTGTTGGATTTGATTCTGAAGTTGAACAATTTCCATAAT
TGCAAGTTAATATGTTTTGATCCCACACTAATCCACTGGGGCATTCGAAACTGTACTCAA
TCCCATTACTACAACGAATGTATTTATGACAATTGTTCAAATCTGGTTTAAAATCCCCGT
GGGCTGAAGCGGAGCAATTTTTATTAGGCTCCTTAATTTCTTCTTTTGTGGTTGTATTGT
AACAAGGTGGGAGcACGGTGGTTGCAGTAGTATTGGGTGCTTTTGTGGTACTTTCTGTTT
TTtCGCTaGTTACTTCATACATTGTTGTAGTCATTGGTGTAATGACGGGTGAgGTTGTTG
TGTAAGTTGGACCTCCTTCGGGATTAGATCCGCATTTTCCTTTTACAGCGGAAGGATAAT
TGCATGTGACAGCATCTTGGTCCCAAACGGTTCCTTCTGGGCAAGTGAAAAGGTTATCGA
TTCCGTTGGAGCATTTATAAAATTTTTTGCAATCACTTTCATGGCTTCTAAATGCTCCGG
TTGAACAACCATTTTGTACGGTAGATCCACTATTCTCTTCTTGGCCGGGTAATCCTCCAT
TTCCACCTTGTCCAGGAGATCCTGGAGTTCCTGGTGACCCGCCATTTCCACCTTGCCCTC
CATTTCCACCTTGTCCAGGAGATCCTGGAGTTCCTGGTAATCCACCATTCCCGGCTTCAC
CTCCATTTCCACCTTCTCCAGGTGATCCTGGAGTACCTggaGTTCCTGGTGATCCACCAT
TTCCACCTTGACCTCCATTTCCACCTTGTCCAGGAGATcCTGGAGTAcCTgGtGTTCCTG
GTGATCcGCCATTTCCACCTTGACCTCCATTTCCACTTTCTCCAGGTGATCCTGGAGTAC
CTGGTGTTCCTGGTAATCCACCATTTCCACCTTGACCTCCATTTCCACCTTGTCCAGGAG
AACCTGGAGTTCCTGGTAATCCACCATTTCCATTTTGCCCTGGAGTTCCAAGTTGACCCA
CACCATTGGCGTTTGTGTTGCAATCaTTTCTATTTGCGGCATTGGGATAaTTGCACGTGC
TCAAGtTaCTATCCCAAACTGTTCCAGGTCCGCAGTTATATGGgTAtTGAGTATAaCCtC
CGTTTCCGTTCggaACACaTCTGTAGAAtTTCATACAATCTTCGTTATCACCCAAATATC
CTTCTTGGGTACACGTTTTTCCAACAGGTGTtGGAGTTGGTGGTCCAGATGGaGATGGTG
TTGATGTACTTGGCTGTTGATTTTCTCCTGGGGTACCTGATTGACCTGGGCTCCCTGGTG
TACCAtCGCTTCCACTTTGCCCtGGGCTGCCAGGTGTGCCTGGAGTTCCTGGTGTACCAC
CGCTTCCATTTTGACCTGGGCTTCCTGGTGTACCACCACTGCCACTTTGCCCTGGAGTGC
CTGGTTGGCCtGGAGTTCCTGGTGTACCACCATTTCCAGCTTGCCCAGGGGTGCCAGGgG
ATCCTGGAGTGCCAGGTGTGCCTGGTTGACCTGGAGTGCCTGGCGTACCACCGTTTCCAa
CTTGCCCAGGGGTGCCAGGGGATCCTGGAACGCCAGGTGAGCCTGGTTGACCTGGAGTTC
CTGGTGTACCACCGCTTCCAGCTTGCCCTGGAGTGCTCGGCTGACCTaCATTCCCTGATC
CATTACTTCCACTTTCTGGTGTTTGATTTCCACCACTATTTGTCGTACAATCTTGTCGAT
TCGCAGCGTTTGGATAATTACATGTGCTTAAGTTGGTATCCCAAACAGTTCCGGGAGCAC
AATTATAAGAATATTGGACATATCCCCCATTACCATTGTTCACGCATCGATAAAATTTCA
TACAATCTTCAGAATCTGCCAAATATCCTTCTTGGGTGCACGTTTTTCCAACTGGAGTTG
GTGACGGTGGACcAGATGGAGATGGTGTTGATGTATTTGGTTGTTGATTTTCTCCTGGAG
TGCCTGACTGACTTGGACTCCCTGGTGTACCACCGCTTCCATTTTGCCCTGGGGTGCCAC
CACTTCCACCtTgCCCAGGAGTGCCAGGTGTGcCTGGTTGGCCtGGAGTTCCTGGTGTAC
CACCATTGCCACCTtGCCCAgGAGTGCCAGGTGTGCCTGGAGTTCCTGGTGTACCACCGC
TTCCATTTTGACCTGGGCTTCCTGGTGTACCATCACTGCCACTTTGCCCTGGAGTGCCAG
GTGTGCCTGGAGTTCCTGGTATACCACCGCTTCCATTTTGACCtGGGCTTCCATCACTGC
CACTTTGCCCTGGAGtGCCAGGTGTGCCTGGTTGGCCTGGAGTTCCTGGTGCACCTCCGC
TTCcatTTTGcCCTGGaATGCCAGGTGTGCCCGGTTGACCTACACCTTCTGaTCCACCAC
TTCCACTTTCTGCTGtTTGATTTCCACCAGCAtTTGTCTTGCAATCTTGTCGATTCGCTG
CGTTTGGATAATTACATGTGCTTAAGTTAGTATCCCAAACAGTTCCCGGaGCACaATTAT
AAGAATATTGGACATATCCACCaTTGCCATTGTTGACGCATCGATAAAaTTTCATaCAAT
CTTCAGAATCTCCCAtATATCCTTCTTGGGTGCACGTTTTTCCAACTGGAGTTGGCGATG
TTGGATCTGTTGGAGATGGTGTTGATGTATTTGGTTGTTGAGTTTCTCCTGGGGTGCCTg
GCTGACCTGGACTCCCTGGTGTACCACCGCTTCCATTTTGCCCTGGGGTGCCACCACTTC
CACCTTGCCCAGGTGTGCCTGGTTCGCCtGGAGTTcCCGGGGTGCCACCACTTCCACCTT
GCCCAGGAGTGCCAGGTGTGCCTGGTTGGCCTGGAGTTCCCGGTGTGCCACCACTGCCAC
CTTGTCCAGGAGTGCCTGGAGTTCCTGGTGTACCTCCGTTTCCATTTTGTCCTGGTGTGC
CTGGTTGACCTGGGGTTCCTgGTGTACCACCGCTTCCGCCTTGGCCGGGAGTGCtAGGTG
TGCCTGGAGTTCCTGGTTGACCCGGATTTCCACCTTGCCCTCCATTACCACCTTCCCCTC
CGTTTCCACCATCTCCTCCATTCCCACCCTGCCCAGGACTTCCCGGATCTCCTCCACCAC
CCGTTGAACCAGCACTTCCAGGAGTGGCTGAGCTTTCTCCATTCGAATTTATTTTACAAT
CTTTGCGGTTAGCTGCTCCTGGATAATTACAAGTGCTTAGGTTAGTATCCCAAATGGTTC
CAGGTGCGCAACTATATGGATATTGGGCATATCCACCACTGCCATTGTCCACACATCGAT
AGAATTTCGTACAGTCATCGCTGTCAGCCAAATATCCTTCATTGGTGCATACCTTTCCTA
CTGGTGTTGGTGTTACTGTAGTGGTGCTTGATTCGGTTGAAGTAGGTGTATTCGGAATGC
TTGGATTTTCTGAGGAACTCGGACTTCCTGGAGAACCTGGGTTTCCGGGTGTTCCGGCAC
TGCCAGGTGTTCCTGGGCTTCCGGGTGTTCCTGGACTACCGGGTGTTCCTACAGTTCCAG
GTGTTCCTGGACTTCCGGGcGTTCCTGGACTTCCGGGTGTTcCTGGaCTTCCGGGTGTTG
CTGGGCTTCCgGGTGTTGCTGGGCTTCCAGGTGTTcCTGtGCTTCCAGGTGTTGCTGGGC
tTCCAGGTGTTCCTGCGTTTCCAGGTGTTCCTGGACTTCCTGAAGAACCTGGGCCTCCTG
GTGTTCCGGGAGTACCTCCCGATGAGTCTGTTTCACCTCCTCCTCCACTTTGACTAACTT
TACAGCCACTTCGATTTGCAGCATTTGGATAGTTACAAGTGCTTAAATTAATATCCCATA
TGGTTCCTGGGgCGCAGGTATAaGAaTATTGAGtgTAaCCTCCACTTccAtTATcCACAC
ATCTGTAGAAtTTTATGCAAtCTTCAtCATCAGCTAAATAACCATCTTGCTTGCAAGTAT
TTCCAATTGGGGTTGGTGTTACAGGTGGACCTGTTGGGGATGGACTCGGAGTTCCAGAAG
AACTTGGTGTGCTCGGTGTACTAGaAtTTTCTGTTATATGACTTGAAGATTCTGTAtTAG
CTGGTGTTCCTGCACTTCCTgGACTTCCCGGTGTTCCTGGTTGTCcTGGAAGTCCAGGCG
TTCCTGGACTTCCCGGTGTTCCCGACTGTCCTGGATATCCAGGCGTTCCTGCACTTCCTG
GAGTTCCTGGACTTCCCGGTGTTCCAGGTGTTCCCGACTGTCCTGGATATCCAGGTGTTC
CTGCACTTCCcGGTGTTCCTGATTGTCCTGGAAGTCCAGACGTTCCTGGACTTCCCGGTG
TTCCAGGTGTTCCCGACTGTCCTGGATATCCAGGCGTTCCTGCACTTCCTGGAGTTCCTG
GACTTCCCGGTGTTCCAGGTGTTCCCGACTGTCCTGGATATCCAGGTGTTCCTGTACTTC
CTGGTGTTGCCGATTGACTTTGTTCAGAACTACTTTGAGTTCCTGAAGTTCCTTCTCCAT
TAACATTAGATTTACAATCCTTGCGATTCGCAGATCCAGGATAATTACATGTGCTTAGGT
TAATATCCCAAACAGTTCCAGGTGCGCAGGAGTAAGAATATTGAATATAACCTCCATTTC
CATTATCTACGCATCTATAGAATCTCATGCAGTTTTCATTGTCCGCTAAATATCCTTCTT
GAGAaCATTTATTCCCAACTGGAGTAGGAGTTGTTGATGcTCCTTGACtTCCAGCACCTC
CTGCCCCCCcAGATCCTCCTTGACCATTTTGACCAGGACTTCCATCTGATCCCCCAGCAC
CCccTTGACCACCTTGTCCGCCAGTTCCACCCGAACCACTTTGTCCTGGTGCACCAGATT
GTCCAGGGTTTCCGCCAGCTCCCCCAGACCCTCCTTGACCACCCGAACCACCACTTCCTC
CTGCTCCTCCAGAAGCTCCTTGACCCCCAGATCCACCCGAACCACTTTGTCCTGGTTTTC
CAGGATTTCCACCAGTTCCTCCAGCACCTCCTTGACCACCcGAACcACTaCTTCCCCCTG
CTCCTCCTTGTCCTGGTGCTCCAGGTTGTCCAGGCCTTCCACCCCCTCCTCCTCCTGCAC
CTCCTTGACCCCCAGCACCACTTTGTCCTGGTTTTCCAGGTTGTCCAGGATTTCCACCAG
TTCCTCCAGCTCCTCC
>isotig00087  gene=isogroup00006  length=6652  numContigs=13
GTTTTAAAAAAAACTCCTATTTTTTttATATAAAAAAAGAAACTTATttATTGAGTCGTT
TTtCTTTGACTAGAAACGGAAAaTTTATCATtATTTCAATACAAATTTtATTGAACATAA
CTAATTAAATTAAAaaCTAAATTAAATAACCACCACCGGTCCCCAACTTtCTTTTTCCTT
ATtAACAATTCGAGTTAATTTTAAAAaTTAAAAaTTAAaTCGAAAATTtAATAAATTTTC
ATCCcCCccTaCAAAAAAATGGGATGTCaTTAAAAaaTTAATTAATTATTTtAATTAATT
AATTTttATTTtATTAAAaTGTTTCTTTtttGTAATACGAAACGTTAACaTTTTCAATTG
GCAAATTCCACCTAAAACTTCTTCCCATCCCATCTCCAACTCCTTCACACTCCGACAATT
TGCTCTTTCTCTCACATCGCCTACTCACGGACCAAAACGCGAATCCCATCGGGCATTGCA
TTAAAATTGGTTCAAATCTCAAATCAATTTTTGAAACATTCTTGGAACATTTTAGAAACA
TTGAAGAACATTTTCCCTTAATACCACCTTCTTTTAATTCAAAATATCCCTCAAACGGGC
ATAAATTTCCTTCATTTCCGATTAAGATCGGTTCTAATTCATCATCAGGTAAAAATCCTC
GTTCTTGTGGTCGATATTCACCATCGCACGGCTTCGTTATTTCAGGATCGGAACATTGAC
ACCGCTCTTCATCGTATAGTGTTCCGTTAGGACAAGCGAAAACTGATACTTTTACATCAA
TACTTGATGATGTTATGCATTGATAAAACAAATCGCAATATTTAGGGTGGCGTTTAAAGG
CGGTAGGACAAATTAAAAGAATTTGAGAACCGGTTAAGTTTGAAATAGGACAAGTTACGT
TTTGAGAAGGATTTTCTGTTATCATTTCAGTTGTTGATTCAGTACTACTAAATTCAGTTG
ATGTACTTAATACGGTGGTTGGATTGGATTCGGTTTGAGTAATTAAAGTCGAGGATGAAA
CTGATTCAGTACTACTAAATTCAGTTGATTCGGTTTGAGTAATTAAAGTCGAGGATGTAA
CAGATTCAGTGCTACTGATAGGGTTTGTAGGTTGCGTTGATAATTCAGTATTTTTCCCAC
ATCTTCCACTAACTTCATTTGGATAATTACAAATAATTTTGTTTTCaTCCCAAACGGTAC
CTTCCGGACACGTCATAACCGATTCAATATTATTGGCACATCTATAAAACTTCTTACAAT
CATTTTCATCAGCTCTATAATCTTCTGTACAATATTTTCCAGTTGTAATTTGTTGGGTAC
TTGTGTTCTCTCCATATTGAGTCGTAGTTTCGGTTGTAATTGTGCTGGAACTTTCTGTGG
TTATCaCTTGAGTTGTGCTAATAGGTgCGCTCGTTGtttgggTTGTGCTCATAATTTGAG
TTGTACTATCTGTGATATAACTTGTCGTcGATTCCGTAGTAGGCATTGATGTTATTGAAC
TTGTAAATTTTTCAGTTGTCATTGTTGGATTTGATTCTGAAGTTGAACAATTTCCATAAT
TGCAAGTTAATATGTTTTGATCCCACACTAATCCACTGGGGCATTCGAAACTGTACTCAA
TCCCATTACTACAACGAATGTATTTATGACAATTGTTCAAATCTGGTTTAAAATCCCCGT
GGGCTGAAGCGGAGCAATTTTTATTAGGCTCCTTAATTTCTTCTTTTGTGGTTGTATTGT
AACAAGGTGGGAGcACGGTGGTTGCAGTAGTATTGGGTGCTTTTGTGGTACTTTCTGTTT
TTtCGCTaGTTACTTCATACATTGTTGTAGTCATTGGTGTAATGACGGGTGAgGTTGTTG
TGTAAGTTGGACCTCCTTCGGGATTAGATCCGCATTTTCCTTTTACAGCGGAAGGATAAT
TGCATGTGACAGCATCTTGGTCCCAAACGGTTCCTTCTGGGCAAGTGAAAAGGTTATCGA
TTCCGTTGGAGCATTTATAAAATTTTTTGCAATCACTTTCATGGCTTCTAAATGCTCCGG
TTGAACAACCATTTTGTACGGTAGATCCACTATTCTCTTCTTGGCCGGGTAATCCTCCAT
TTCCACCTTGTCCAGGAGATCCTGGAGTTCCTGGTGACCCGCCATTTCCACCTTGCCCTC
CATTTCCACCTTGTCCAGGAGATCCTGGAGTTCCTGGTAATCCACCATTCCCGGCTTCAC
CTCCATTTCCACCTTCTCCAGGTGATCCTGGAGTACCTggaGTTCCTGGTGATCCACCAT
TTCCACCTTGACCTCCATTTCCACCTTGTCCAGGAGATcCTGGAGTAcCTgGtGTTCCTG
GTGATCcGCCATTTCCACCTTGACCTCCATTTCCACTTTCTCCAGGTGATCCTGGAGTAC
CTGGTGTTCCTGGTAATCCACCATTTCCACCTTGACCTCCATTTCCACCTTGTCCAGGAG
AACCTGGAGTTCCTGGTAATCCACCATTTCCATTTTGCCCTGGAGTTCCAAGTTGACCCA
CACCATTGGCGTTTGTGTTGCAATCaTTTCTATTTGCGGCATTGGGATAaTTGCACGTGC
TCAAGtTaCTATCCCAAACTGTTCCAGGTCCGCAGTTATATGGgTAtTGAGTATAaCCtC
CGTTTCCGTTCggaACACaTCTGTAGAAtTTCATACAATCTTCGTTATCACCCAAATATC
CTTCTTGGGTACACGTTTTTCCAACAGGTGTtGGAGTTGGTGGTCCAGATGGaGATGGTG
TTGATGTACTTGGCTGTTGATTTTCTCCTGGGGTACCTGATTGACCTGGGCTCCCTGGTG
TACCAtCGCTTCCACTTTGCCCtGGGCTGCCAGGTGTGCCTGGAGTTCCTGGTGTACCAC
CGCTTCCATTTTGACCTGGGCTTCCTGGTGTACCACCACTGCCACTTTGCCCTGGAGTGC
CTGGTTGGCCtGGAGTTCCTGGTGTACCACCATTTCCAGCTTGCCCAGGGGTGCCAGGgG
ATCCTGGAGTGCCAGGTGTGCCTGGTTGACCTGGAGTGCCTGGCGTACCACCGTTTCCAa
CTTGCCCAGGGGTGCCAGGGGATCCTGGAACGCCAGGTGAGCCTGGTTGACCTGGAGTTC
CTGGTGTACCACCGCTTCCAGCTTGCCCTGGAGTGCTCGGCTGACCTaCATTCCCTGATC
CATTACTTCCACTTTCTGGTGTTTGATTTCCACCACTATTTGTCGTACAATCTTGTCGAT
TCGCAGCGTTTGGATAATTACATGTGCTTAAGTTGGTATCCCAAACAGTTCCGGGAGCAC
AATTATAAGAATATTGGACATATCCCCCATTACCATTGTTCACGCATCGATAAAATTTCA
TACAATCTTCAGAATCTGCCAAATATCCTTCTTGGGTGCACGTTTTTCCAACTGGAGTTG
GTGACGGTGGACcAGATGGAGATGGTGTTGATGTATTTGGTTGTTGATTTTCTCCTGGAG
TGCCTGACTGACTTGGACTCCCTGGTGTACCACCGCTTCCATTTTGCCCTGGGGTGCCAC
CACTTCCACCtTgCCCAGGAGTGCCAGGTGTGcCTGGTTGGCCtGGAGTTCCTGGTGTAC
CACCATTGCCACCTtGCCCAgGAGTGCCAGGTGTGCCTGGAGTTCCTGGTGTACCACCGC
TTCCATTTTGACCTGGGCTTCCTGGTGTACCATCACTGCCACTTTGCCCTGGAGTGCCAG
GTGTGCCTGGAGTTCCTGGTATACCACCGCTTCCATTTTGACCtGGGCTTCCATCACTGC
CACTTTGCCCTGGAGtGCCAGGTGTGCCTGGTTGGCCTGGAGTTCCTGGTGCACCTCCGC
TTCcatTTTGcCCTGGaATGCCAGGTGTGCCCGGTTGACCTACACCTTCTGaTCCACCAC
TTCCACTTTCTGCTGtTTGATTTCCACCAGCAtTTGTCTTGCAATCTTGTCGATTCGCTG
CGTTTGGATAATTACATGTGCTTAAGTTAGTATCCCAAACAGTTCCCGGaGCACaATTAT
AAGAATATTGGACATATCCACCaTTGCCATTGTTGACGCATCGATAAAaTTTCATaCAAT
CTTCAGAATCTCCCAtATATCCTTCTTGGGTGCACGTTTTTCCAACTGGAGTTGGCGATG
TTGGATCTGTTGGAGATGGTGTTGATGTATTTGGTTGTTGAGTTTCTCCTgGGGTGCCAG
aAGtTcCCCCTTGTCCTGGAGTGCCTGGTTGACCTGGACTCCCTGGGGTACCACCGCTTC
CATTTTGCCCTGGGGTGCCACCACTTCCACCTTGCCCAGGTGTGCCTGGTTGGCCtGGAG
TTcCCGGGGTGCCACCACTTCCACCTTGCCCAGGAGTGCCAGGTGTGCCTGGTTGGCCTG
GAGTTCCCGGTGTGCCACCACTGCCACCTTGTCCAGGAGTGCCTGGAGTTCCTGGTGTAC
CTCCGTTTCCATTTTGTCCTGGTGTGCCTGGTTGACCTGGGGTTCCTgGTGTACCACCGC
TTCCGCCTTGGCCGGGAGTGCtAGGTGTGCCTGGAGTTCCTCCACCTTGCCCTCCATTAC
CACCTTCCCCTCCGTTTCCACCATCTCCTCCATTCCCACCCTGCCCAGGACTTCCAGGAG
TGGCTGAGCTTTCTCCATTCGAATTTATTTTACAATCTTTGCGGTTAGCTGCTCCTGGAT
AATTACAAGTGCTTAGGTTAGTATCCCAAATGGTTCCAGGTGCGCAACTATATGGATATT
GGGCATATCCACCACTGCCATTGTCCACACATCGATAGAATTTCGTACAGTCATCGCTGT
CAGCCAAATATCCTTCATTGGTGCATACCTTTCCTACTGGTGTTGGTGTTACTGTAGTGG
TGCTTGATTCGGTTGAAGTAGGTGTATTCGGAATGCTTGGATTTTCTGAGGAACTCGGAC
TTCCTGGAGAACCTGGGTTTCCGGGTGTTCCGGCACTGCCAGGTGTTCCTGGGCTTCCGG
GTGTTCCTGGACTACCGGGTGTTCCTACAGTTCCAGGTGTTCCTGGACTTCCGGGcGTTC
CTGGACTTCCGGGTGTTcCTGGaCTTCCGGGTGTTGCTGGGCTTCCgGGTGTTGCTGGGC
TTCCAGGTGTTcCTGtGCTTCCAGGTGTTGCTGGGCtTCCAGGTGTTCCTGCGTTTCCAG
GTGTTCCTGGACTTCCTGAAGAACCTGGGCCTCCTGGTGTTCCGGGAGTACCTCCCGATG
AGTCTGTTTCACCTCCTCCTCCACTTTGACTAACTTTACAGCCACTTCGATTTGCAGCAT
TTGGATAGTTACAAGTGCTTAAATTAATATCCCATATGGTTCCTGGGgCGCAGGTATAaG
AaTATTGAGtgTAaCCTCCACTTccAtTATcCACACATCTGTAGAAtTTTATGCAAtCTT
CAtCATCAGCTAAATAACCATCTTGCTTGCAAGTATTTCCAATTGGGGTTGGTGTTACAG
GTGGACCTGTTGGGGATGGACTCGGAGTTCCAGAAGAACTTGGTGTGCTCGGTGTACTAG
aAtTTTCTGTTATATGACTTGAAGATTCTGTAtTAGCTGGTGTTCCTGCACTTCCTgGAC
TTCCCGGTGTTCCTGGTTGTCcTGGAAGTCCAGGCGTTCCTGGACTTCCCGGTGTTCCCG
ACTGTCCTGGATATCCAGGCGTTCCTGCACTTCCTGGAGTTCCTGGACTTCCCGGTGTTC
CAGGTGTTCCCGACTGTCCTGGATATCCAGGTGTTCCTGCACTTCCcGGTGTTCCTGATT
GTCCTGGAAGTCCAGACGTTCCTGGACTTCCCGGTGTTCCAGGTGTTCCCGACTGTCCTG
GATATCCAGGCGTTCCTGCACTTCCTGGAGTTCCTGGACTTCCCGGTGTTCCAGGTGTTC
CCGACTGTCCTGGATATCCAGGTGTTCCTGTACTTCCTGGTGTTGCCGATTGACTTTGTT
CAGAACTACTTTGAGTTCCTGAAGTTCCTTCTCCATTAACATTAGATTTACAATCCTTGC
GATTCGCAGATCCAGGATAATTACATGTGCTTAGGTTAATATCCCAAACAGTTCCAGGTG
CGCAGGAGTAAGAATATTGAATATAACCTCCATTTCCATTATCTACGCATCTATAGAATC
TCATGCAGTTTTCATTGTCCGCTAAATATCCTTCTTGAGAaCATTTATTCCCAACTGGAG
TAGGAGTTGTTGATGcTCCTTGACtTCCAGCACCTCCTGCCCCCCcAGATCCTCCTTGAC
CATTTTGACCAGGACTTCCATCTGATCCCCCAGCACCCccTTGACCACCTTGTCCGCCAG
TTCCACCCGAACCACTTTGTCCTGGTGCACCAGATTGTCCAGGGTTTCCGCCAGCTCCCC
CAGACCCTCCTTGACCACCCGAACCACCACTTCCTCCTGCTCCTCCAGAAGCTCCTTGAC
CCCCAGATCCACCCGAACCACTTTGTCCTGGTTTTCCAGGATTTCCACCAGTTCCTCCAG
CACCTCCTTGACCACCcGAACcACTaCTTCCCCCTGCTCCTCCTTGTCCTGGTGCTCCAG
GTTGTCCAGGCCTTCCACCCCCTCCTCCTCCTGCACCTCCTTGACCCCCAGCACCACTTT
GTCCTGGTTTTCCAGGTTGTCCAGGATTTCCACCAGTTCCTCCAGCTCCTCC
>isotig00088  gene=isogroup00006  length=6658  numContigs=12
GTTTTAAAAAAAACTCCTATTTTTTttATATAAAAAAAGAAACTTATttATTGAGTCGTT
TTtCTTTGACTAGAAACGGAAAaTTTATCATtATTTCAATACAAATTTtATTGAACATAA
CTAATTAAATTAAAaaCTAAATTAAATAACCACCACCGGTCCCCAACTTtCTTTTTCCTT
ATtAACAATTCGAGTTAATTTTAAAAaTTAAAAaTTAAaTCGAAAATTtAATAAATTTTC
ATCCcCCccTaCAAAAAAATGGGATGTCaTTAAAAaaTTAATTAATTATTTtAATTAATT
AATTTttATTTtATTAAAaTGTTTCTTTtttGTAATACGAAACGTTAACaTTTTCAATTG
GCAAATTCCACCTAAAACTTCTTCCCATCCCATCTCCAACTCCTTCACACTCCGACAATT
TGCTCTTTCTCTCACATCGCCTACTCACGGACCAAAACGCGAATCCCATCGGGCATTGCA
TTAAAATTGGTTCAAATCTCAAATCAATTTTTGAAACATTCTTGGAACATTTTAGAAACA
TTGAAGAACATTTTCCCTTAATACCACCTTCTTTTAATTCAAAATATCCCTCAAACGGGC
ATAAATTTCCTTCATTTCCGATTAAGATCGGTTCTAATTCATCATCAGGTAAAAATCCTC
GTTCTTGTGGTCGATATTCACCATCGCACGGCTTCGTTATTTCAGGATCGGAACATTGAC
ACCGCTCTTCATCGTATAGTGTTCCGTTAGGACAAGCGAAAACTGATACTTTTACATCAA
TACTTGATGATGTTATGCATTGATAAAACAAATCGCAATATTTAGGGTGGCGTTTAAAGG
CGGTAGGACAAATTAAAAGAATTTGAGAACCGGTTAAGTTTGAAATAGGACAAGTTACGT
TTTGAGAAGGATTTTCTGTTATCATTTCAGTTGTTGATTCAGTACTACTAAATTCAGTTG
ATGTACTTAATACGGTGGTTGGATTGGATTCGGTTTGAGTAATTAAAGTCGAGGATGAAA
CTGATTCAGTACTACTAAATTCAGTTGATTCGGTTTGAGTAATTAAAGTCGAGGATGTAA
CAGATTCAGTGCTACTGATAGGGTTTGTAGGTTGCGTTGATAATTCAGTATTTTTCCCAC
ATCTTCCACTAACTTCATTTGGATAATTACAAATAATTTTGTTTTCaTCCCAAACGGTAC
CTTCCGGACACGTCATAACCGATTCAATATTATTGGCACATCTATAAAACTTCTTACAAT
CATTTTCATCAGCTCTATAATCTTCTGTACAATATTTTCCAGTTGTAATTTGTTGGGTAC
TTGTGTTCTCTCCATATTGAGTCGTAGTTTCGGTTGTAATTGTGCTGGAACTTTCTGTGG
TTATCaCTTGAGTTGTGCTAATAGGTgCGCTCGTTGtttgggTTGTGCTCATAATTTGAG
TTGTACTATCTGTGATATAACTTGTCGTcGATTCCGTAGTAGGCATTGATGTTATTGAAC
TTGTAAATTTTTCAGTTGTCATTGTTGGATTTGATTCTGAAGTTGAACAATTTCCATAAT
TGCAAGTTAATATGTTTTGATCCCACACTAATCCACTGGGGCATTCGAAACTGTACTCAA
TCCCATTACTACAACGAATGTATTTATGACAATTGTTCAAATCTGGTTTAAAATCCCCGT
GGGCTGAAGCGGAGCAATTTTTATTAGGCTCCTTAATTTCTTCTTTTGTGGTTGTATTGT
AACAAGGTGGGAGcACGGTGGTTGCAGTAGTATTGGGTGCTTTTGTGGTACTTTCTGTTT
TTtCGCTaGTTACTTCATACATTGTTGTAGTCATTGGTGTAATGACGGGTGAgGTTGTTG
TGTAAGTTGGACCTCCTTCGGGATTAGATCCGCATTTTCCTTTTACAGCGGAAGGATAAT
TGCATGTGACAGCATCTTGGTCCCAAACGGTTCCTTCTGGGCAAGTGAAAAGGTTATCGA
TTCCGTTGGAGCATTTATAAAATTTTTTGCAATCACTTTCATGGCTTCTAAATGCTCCGG
TTGAACAACCATTTTGTACGGTAGATCCACTATTCTCTTCTTGGCCGGGTAATCCTCCAT
TTCCACCTTGTCCAGGAGATCCTGGAGTTCCTGGTGACCCGCCATTTCCACCTTGCCCTC
CATTTCCACCTTGTCCAGGAGATCCTGGAGTTCCTGGTAATCCACCATTCCCGGCTTCAC
CTCCATTTCCACCTTCTCCAGGTGATCCTGGAGTACCTggaGTTCCTGGTGATCCACCAT
TTCCACCTTGACCTCCATTTCCACCTTGTCCAGGAGATcCTGGAGTAcCTgGtGTTCCTG
GTGATCcGCCATTTCCACCTTGACCTCCATTTCCACTTTCTCCAGGTGATCCTGGAGTAC
CTGGTGTTCCTGGTAATCCACCATTTCCACCTTGACCTCCATTTCCACCTTGTCCAGGAG
AACCTGGAGTTCCTGGTAATCCACCATTTCCATTTTGCCCTGGAGTTCCAAGTTGACCCA
CACCATTGGCGTTTGTGTTGCAATCaTTTCTATTTGCGGCATTGGGATAaTTGCACGTGC
TCAAGtTaCTATCCCAAACTGTTCCAGGTCCGCAGTTATATGGgTAtTGAGTATAaCCtC
CGTTTCCGTTCggaACACaTCTGTAGAAtTTCATACAATCTTCGTTATCACCCAAATATC
CTTCTTGGGTACACGTTTTTCCAACAGGTGTtGGAGTTGGTGGTCCAGATGGaGATGGTG
TTGATGTACTTGGCTGTTGATTTTCTCCTGGGGTACCTGATTGACCTGGGCTCCCTGGTG
TACCAtCGCTTCCACTTTGCCCtGGGCTGCCAGGTGTGCCTGGAGTTCCTGGTGTACCAC
CGCTTCCATTTTGACCTGGGCTTCCTGGTGTACCACCACTGCCACTTTGCCCTGGAGTGC
CTGGTTGGCCtGGAGTTCCTGGTGTACCACCATTTCCAGCTTGCCCAGGGGTGCCAGGgG
ATCCTGGAGTGCCAGGTGTGCCTGGTTGACCTGGAGTGCCTGGCGTACCACCGTTTCCAa
CTTGCCCAGGGGTGCCAGGGGATCCTGGAACGCCAGGTGAGCCTGGTTGACCTGGAGTTC
CTGGTGTACCACCGCTTCCAGCTTGCCCTGGAGTGCTCGGCTGACCTaCATTCCCTGATC
CATTACTTCCACTTTCTGGTGTTTGATTTCCACCACTATTTGTCGTACAATCTTGTCGAT
TCGCAGCGTTTGGATAATTACATGTGCTTAAGTTGGTATCCCAAACAGTTCCGGGAGCAC
AATTATAAGAATATTGGACATATCCCCCATTACCATTGTTCACGCATCGATAAAATTTCA
TACAATCTTCAGAATCTGCCAAATATCCTTCTTGGGTGCACGTTTTTCCAACTGGAGTTG
GTGACGGTGGACcAGATGGAGATGGTGTTGATGTATTTGGTTGTTGATTTTCTCCTGGAG
TGCCTGACTGACTTGGACTCCCTGGTGTACCACCGCTTCCATTTTGCCCTGGGGTGCCAC
CACTTCCACCtTgCCCAGGAGTGCCAGGTGTGcCTGGTTGGCCtGGAGTTCCTGGTGTAC
CACCATTGCCACCTtGCCCAgGAGTGCCAGGTGTGCCTGGAGTTCCTGGTGTACCACCGC
TTCCATTTTGACCTGGGCTTCCTGGTGTACCATCACTGCCACTTTGCCCTGGAGTGCCAG
GTGTGCCTGGAGTTCCTGGTATACCACCGCTTCCATTTTGACCtGGGCTTCCATCACTGC
CACTTTGCCCTGGAGtGCCAGGTGTGCCTGGTTGGCCTGGAGTTCCTGGTGCACCTCCGC
TTCcatTTTGcCCTGGaATGCCAGGTGTGCCCGGTTGACCTACACCTTCTGaTCCACCAC
TTCCACTTTCTGCTGtTTGATTTCCACCAGCAtTTGTCTTGCAATCTTGTCGATTCGCTG
CGTTTGGATAATTACATGTGCTTAAGTTAGTATCCCAAACAGTTCCCGGaGCACaATTAT
AAGAATATTGGACATATCCACCaTTGCCATTGTTGACGCATCGATAAAaTTTCATaCAAT
CTTCAGAATCTCCCAtATATCCTTCTTGGGTGCACGTTTTTCCAACTGGAGTTGGCGATG
TTGGATCTGTTGGAGATGGTGTTGATGTATTTGGTTGTTGAGTTTCTCCTgGGGTGCCAG
aAGtTcCCCCTTGTCCTGGAGTGCCTGGTTGACCTGGACTCCCTGGGGTACCACCGCTTC
CATTTTGCCCTGGGGTGCCACCACTTCCACCTTGCCCAGGTGTGCCTGGTTGGCCtGGAG
TTcCCGGGGTGCCACCACTTCCACCTTGCCCAGGAGTGCCAGGTGTGCCTGGTTGGCCTG
GAGTTCCCGGTGTGCCACCACTGCCACCTTGTCCAGGAGTGCCTGGAGTTCCTGGTGTAC
CTCCGTTTCCATTTTGTCCTGGTGTGCCTGGTTGACCTGGGGTTCCTgGTGTACCACCGC
TTCCGCCTTGGCCGGGAGTGCtAGGTGTGCCTGGAGTTCCTGGTTGACCCGGATTTCCAC
CTTGCCCTCCATTACCACCTTCCCCTCCGTTTCCACCATCTCCTCCATTCCCACCCTGCC
CAGGACTTCCCGGATCTCCTCCACCACCCGTTGAACCAGCACTTCCAGGAGTGGCTGAGC
TTTCTCCATTCGAATTTATTTTACAATCTTTGCGGTTAGCTGCTCCTGGATAATTACAAG
TGCTTAGGTTAGTATCCCAAATGGTTCCAGGTGCGCAACTATATGGATATTGGGCATATC
CACCACTGCCATTGTCCACACATCGATAGAATTTCGTACAGTCATCGCTGTCAGCCAAAT
ATCCTTCATTGGTGCATACCTTTCCTACTGGTGTTGGTGTTACTGTAGTGGTGCTTGATT
CGGTTGAAGTAGGTGTATTCGGAATGCTTGGATTTTCTGAGGAACTCGGACTTCCTGGAG
AACCTGGGTTTCCGGGTGTTCCGGCACTGCCAGGTGTTCCTGGGCTTCCGGGTGTTCCTG
GACTACCGGGTGTTCCTACAGTTCCAGGTGTTCCTGGACTTCCGGGcGTTCCTGGACTTC
CGGGTGTTcCTGGaCTTCCGGGTGTTGCTGGGCTTCCgGGTGTTGCTGGGCTTCCAGGTG
TTcCTGtGCTTCCAGGTGTTGCTGGGCtTCCAGGTGTTCCTGCGTTTCCAGGTGTTCCTG
GACTTCCTGAAGAACCTGGGCCTCCTGGTGTTCCGGGAGTACCTCCCGATGAGTCTGTTT
CACCTCCTCCTCCACTTTGACTAACTTTACAGCCACTTCGATTTGCAGCATTTGGATAGT
TACAAGTGCTTAAATTAATATCCCATATGGTTCCTGGGgCGCAGGTATAaGAaTATTGAG
tgTAaCCTCCACTTccAtTATcCACACATCTGTAGAAtTTTATGCAAtCTTCAtCATCAG
CTAAATAACCATCTTGCTTGCAAGTATTTCCAATTGGGGTTGGTGTTACAGGTGGACCTG
TTGGGGATGGACTCGGAGTTCCAGAAGAACTTGGTGTGCTCGGTGTACTAGaAtTTTCTG
TTATATGACTTGAAGATTCTGTAtTAGCTGGTGTTCCTGCACTTCCTgGACTTCCCGGTG
TTCCTGGTTGTCcTGGATATCCAGGCGTTCCTGCACTTCCTGGAGTTCCTGGACTTCCCG
GTGTTCCAGGTGTTCCCGACTGTCCTGGATATCCAGGTGTTCCTGCACTTCCcGGTGTTC
CTGATTGTCCTGGAAGTCCAGACGTTCCTGGACTTCCCGGTGTTCCAGGTGTTCCCGACT
GTCCTGGATATCCAGGCGTTCCTGCACTTCCTGGAGTTCCTGGACTTCCCGGTGTTCCAG
GTGTTCCCGACTGTCCTGGATATCCAGGTGTTCCTGTACTTCCTGGTGTTGCCGATTGAC
TTTGTTCAGAACTACTTTGAGTTCCTGAAGTTCCTTCTCCATTAACATTAGATTTACAAT
CCTTGCGATTCGCAGATCCAGGATAATTACATGTGCTTAGGTTAATATCCCAAACAGTTC
CAGGTGCGCAGGAGTAAGAATATTGAATATAACCTCCATTTCCATTATCTACGCATCTAT
AGAATCTCATGCAGTTTTCATTGTCCGCTAAATATCCTTCTTGAGAaCATTTATTCCCAA
CTGGAGTAGGAGTTGTTGATGcTCCTTGACtTCCAGCACCTCCTGCCCCCCcAGATCCTC
CTTGACCATTTTGACCAGGACTTCCATCTGATCCCCCAGCACCCccTTGACCACCTTGTC
CGCCAGTTCCACCCGAACCACTTTGTCCTGGTGCACCAGATTGTCCAGGGTTTCCGCCAG
CTCCCCCAGACCCTCCTTGACCACCCGAACCACCACTTCCTCCTGCTCCTCCAGAAGCTC
CTTGACCCCCAGATCCACCCGAACCACTTTGTCCTGGTTTTCCAGGATTTCCACCAGTTC
CTCCAGCACCTCCTTGACCACCcGAACcACTaCTTCCCCCTGCTCCTCCTTGTCCTGGTG
CTCCAGGTTGTCCAGGCCTTCCACCCCCTCCTCCTCCTGCACCTCCTTGACCCCCAGCAC
CACTTTGTCCTGGTTTTCCAGGTTGTCCAGGATTTCCACCAGTTCCTCCAGCTCCTCC
>isotig00089  gene=isogroup00006  length=6604  numContigs=12
GTTTTAAAAAAAACTCCTATTTTTTttATATAAAAAAAGAAACTTATttATTGAGTCGTT
TTtCTTTGACTAGAAACGGAAAaTTTATCATtATTTCAATACAAATTTtATTGAACATAA
CTAATTAAATTAAAaaCTAAATTAAATAACCACCACCGGTCCCCAACTTtCTTTTTCCTT
ATtAACAATTCGAGTTAATTTTAAAAaTTAAAAaTTAAaTCGAAAATTtAATAAATTTTC
ATCCcCCccTaCAAAAAAATGGGATGTCaTTAAAAaaTTAATTAATTATTTtAATTAATT
AATTTttATTTtATTAAAaTGTTTCTTTtttGTAATACGAAACGTTAACaTTTTCAATTG
GCAAATTCCACCTAAAACTTCTTCCCATCCCATCTCCAACTCCTTCACACTCCGACAATT
TGCTCTTTCTCTCACATCGCCTACTCACGGACCAAAACGCGAATCCCATCGGGCATTGCA
TTAAAATTGGTTCAAATCTCAAATCAATTTTTGAAACATTCTTGGAACATTTTAGAAACA
TTGAAGAACATTTTCCCTTAATACCACCTTCTTTTAATTCAAAATATCCCTCAAACGGGC
ATAAATTTCCTTCATTTCCGATTAAGATCGGTTCTAATTCATCATCAGGTAAAAATCCTC
GTTCTTGTGGTCGATATTCACCATCGCACGGCTTCGTTATTTCAGGATCGGAACATTGAC
ACCGCTCTTCATCGTATAGTGTTCCGTTAGGACAAGCGAAAACTGATACTTTTACATCAA
TACTTGATGATGTTATGCATTGATAAAACAAATCGCAATATTTAGGGTGGCGTTTAAAGG
CGGTAGGACAAATTAAAAGAATTTGAGAACCGGTTAAGTTTGAAATAGGACAAGTTACGT
TTTGAGAAGGATTTTCTGTTATCATTTCAGTTGTTGATTCAGTACTACTAAATTCAGTTG
ATGTACTTAATACGGTGGTTGGATTGGATTCGGTTTGAGTAATTAAAGTCGAGGATGAAA
CTGATTCAGTACTACTAAATTCAGTTGATTCGGTTTGAGTAATTAAAGTCGAGGATGTAA
CAGATTCAGTGCTACTGATAGGGTTTGTAGGTTGCGTTGATAATTCAGTATTTTTCCCAC
ATCTTCCACTAACTTCATTTGGATAATTACAAATAATTTTGTTTTCaTCCCAAACGGTAC
CTTCCGGACACGTCATAACCGATTCAATATTATTGGCACATCTATAAAACTTCTTACAAT
CATTTTCATCAGCTCTATAATCTTCTGTACAATATTTTCCAGTTGTAATTTGTTGGGTAC
TTGTGTTCTCTCCATATTGAGTCGTAGTTTCGGTTGTAATTGTGCTGGAACTTTCTGTGG
TTATCaCTTGAGTTGTGCTAATAGGTgCGCTCGTTGtttgggTTGTGCTCATAATTTGAG
TTGTACTATCTGTGATATAACTTGTCGTcGATTCCGTAGTAGGCATTGATGTTATTGAAC
TTGTAAATTTTTCAGTTGTCATTGTTGGATTTGATTCTGAAGTTGAACAATTTCCATAAT
TGCAAGTTAATATGTTTTGATCCCACACTAATCCACTGGGGCATTCGAAACTGTACTCAA
TCCCATTACTACAACGAATGTATTTATGACAATTGTTCAAATCTGGTTTAAAATCCCCGT
GGGCTGAAGCGGAGCAATTTTTATTAGGCTCCTTAATTTCTTCTTTTGTGGTTGTATTGT
AACAAGGTGGGAGcACGGTGGTTGCAGTAGTATTGGGTGCTTTTGTGGTACTTTCTGTTT
TTtCGCTaGTTACTTCATACATTGTTGTAGTCATTGGTGTAATGACGGGTGAgGTTGTTG
TGTAAGTTGGACCTCCTTCGGGATTAGATCCGCATTTTCCTTTTACAGCGGAAGGATAAT
TGCATGTGACAGCATCTTGGTCCCAAACGGTTCCTTCTGGGCAAGTGAAAAGGTTATCGA
TTCCGTTGGAGCATTTATAAAATTTTTTGCAATCACTTTCATGGCTTCTAAATGCTCCGG
TTGAACAACCATTTTGTACGGTAGATCCACTATTCTCTTCTTGGCCGGGTAATCCTCCAT
TTCCACCTTGTCCAGGAGATCCTGGAGTTCCTGGTGACCCGCCATTTCCACCTTGCCCTC
CATTTCCACCTTGTCCAGGAGATCCTGGAGTTCCTGGTAATCCACCATTCCCGGCTTCAC
CTCCATTTCCACCTTCTCCAGGTGATCCTGGAGTACCTggaGTTCCTGGTGATCCACCAT
TTCCACCTTGACCTCCATTTCCACCTTGTCCAGGAGATcCTGGAGTAcCTgGtGTTCCTG
GTGATCcGCCATTTCCACCTTGACCTCCATTTCCACTTTCTCCAGGTGATCCTGGAGTAC
CTGGTGTTCCTGGTAATCCACCATTTCCACCTTGACCTCCATTTCCACCTTGTCCAGGAG
AACCTGGAGTTCCTGGTAATCCACCATTTCCATTTTGCCCTGGAGTTCCAAGTTGACCCA
CACCATTGGCGTTTGTGTTGCAATCaTTTCTATTTGCGGCATTGGGATAaTTGCACGTGC
TCAAGtTaCTATCCCAAACTGTTCCAGGTCCGCAGTTATATGGgTAtTGAGTATAaCCtC
CGTTTCCGTTCggaACACaTCTGTAGAAtTTCATACAATCTTCGTTATCACCCAAATATC
CTTCTTGGGTACACGTTTTTCCAACAGGTGTtGGAGTTGGTGGTCCAGATGGaGATGGTG
TTGATGTACTTGGCTGTTGATTTTCTCCTGGGGTACCTGATTGACCTGGGCTCCCTGGTG
TACCAtCGCTTCCACTTTGCCCtGGGCTGCCAGGTGTGCCTGGAGTTCCTGGTGTACCAC
CGCTTCCATTTTGACCTGGGCTTCCTGGTGTACCACCACTGCCACTTTGCCCTGGAGTGC
CTGGTTGGCCtGGAGTTCCTGGTGTACCACCATTTCCAGCTTGCCCAGGGGTGCCAGGgG
ATCCTGGAGTGCCAGGTGTGCCTGGTTGACCTGGAGTGCCTGGCGTACCACCGTTTCCAa
CTTGCCCAGGGGTGCCAGGGGATCCTGGAACGCCAGGTGAGCCTGGTTGACCTGGAGTTC
CTGGTGTACCACCGCTTCCAGCTTGCCCTGGAGTGCTCGGCTGACCTaCATTCCCTGATC
CATTACTTCCACTTTCTGGTGTTTGATTTCCACCACTATTTGTCGTACAATCTTGTCGAT
TCGCAGCGTTTGGAtAATTACatGTGCTCAAGTTGGTGtCCCaAACAGtTCCAGGAGCGC
AATTATAAGAATACTGGACATATCCACCACTTCCGTTGTCTACACATCGATAAAATTTCA
TGCAATCATCTGTGTCGCCCATGTATCCCTCTTGGGTGCACgTCTTTCCAAtTGGCGTTg
GCGtTGGTGGACCAGAtGGaGATGGTGTTGAtGTACtTGATTGTTGAtTATCTCCTGGTG
TACtAGCAGTTCCCCCTTGTCCTGGaGTGCCTGGCTGtcCcTGGACTCCCTGGTGTACcT
CCGCTTCCAGCTTGCCCAGGAGTGCCAGGTGtGCCtGGTTTTCCTGGGGTaCCtCCACtA
CCAtTTTGCCCTGGAGTGCCGGGTGTGCCTGGTTGGCCAGGAGTTCCTGGTTGACCTGGC
GTTCCAGGTGTACCACCGCTTCCACTTTGCCCtGGAGTaCCTGGTTGACCtGGGCTTCCT
GGGGTACCTCCACTACCACTTtGCCctGGAGTGCCAGGTGTgCcTGgTTGGCCTGGGGTT
CCTGAGtTACCACCGTTTCCACTCTGACCtGGAGTGCCAGGTGTTCCCGGTTGACtTGGA
GTTcCAGGTTGACCGGTACTTCCTGTTCCACTACTTCCACTTTCTAGTGTTTGATTTCCA
CCAATATTTGTCTTGCAATCATGTCTATTCGCGGCGTTTGGATAATTACATGTGCTCAAA
[truncated: 40,704,444 more chars]
