# Supplementary material for: Insights into the Development and Evolution of Exaggerated Traits Using De Novo Transcriptomes of Two Species of Horned Scarab Beetles
Source: PLoS One. 2014 Feb 20;9(2):e88364. doi: 10.1371/journal.pone.0088364 (PMC3930525; doi:10.1371/journal.pone.0088364)
Supplement: Sequence Data S3 — Modified Onthophagus taurus 454 transcriptome. (FASTA) [file pone.0088364.s009.fasta]

>contig00004_a1
GGAATAGATTTGCGACTAACTTCGTTAAGACAAAACCGGTAAAACTGAATATSATTTCTAATTTCTACGTCACTTTCAAAGTTCATTTTTGATTAAATAACACGTTCTTAATTCGCAATTAGATAACTAACGCCGATATGGCCAGTATTATAAACAATTTAGTGCGTAAGGCCCCAGAATTAGTAAGGTCGGCAATCCCGTTGGGTCCAACCAGTTTTATTCGTAGCATAGGAGGATTAAGCMATGSTGGTTAGKGTTCCAAAAATACAACATCCAGCCCCCAATTTTGAGGGCATGGCCACAGTTGGAGATGAGTTTAAATTGATTCGTTTAAATGATTTTAAAGGAAAATATCTTATCTTATTCTTCTATCCTTTAGATTTTACTTTTGTGTGTCCCACTGAACTTATTGCTATTGAAGCTTTGTATGATAGGTTCCAAAGTTTGAACACAAGTGTAGTCGGAATCTCCATAGATTCTCATTRTACTCATTTAGCATGGATGAACACTTCTAGAGAAAAAGGAGGATTAGGAAAATTACGCTACCCATTGTTGTCAGATATCAACAAAAATATTGCAAGAGATTACAATGTTTTATTAGAAAAAGATGGAGTCGCTTTACGTGGATCTTTCTTAATTGATCCAAAAGGCATTCTTCGTGTTATGACTGTTAACGATCTAAATGTTGGTAGGAACATTGAAGAGTTTGTCAGAATCGTTGAAGCTTTGCAATTTTCTGAGGAACATGGTGAAGTGTGTCCCGCTAATTGGACTAAAGGTGGTCCTACAATTAGACCAGATCCTAAGGGAGCCCAACAGTACTTCACTACAGTAAATAAATAAATAAATGTTGTTATTAGAATAATGTTTTGTCTTGTTAAAATACATTTGGTTTTCTCGGTATATTTTCAATTTTTATATCATTTTGTATTATGTTATGTAATTGTATGAATATAATTGCTTGTATTACATACAAGTATAAC
>contig00148_a10
GGATACTTAACCGGAGGACTTTAACTCCATGAAGTCGTTTCGTCAGAGAAACGCACGGAAAGTTAAAAACAAACGTGAATGTTATCAGTTTAACCGGGAATAAGCCCGAAAAGGTGTCATAAAAATGGCCACACGAAAATTTCTTCAAACAATCCTTAAAAACGGAAAAATCAACCACCATAAGTTTTATTCTTCTGAATCGCCTTTATTTCCTGGGGCACGAACAACATGGACCGAAAGATTAGATTTTACCGGGCCACACAGTTATTCACCAATTCCCGTTTATCGAGTARTGGATCGGCAAGGAAATATTATAAAATCATCTCAAGATCCAAAATTAAGCAATGAAGTTATCGAAAAAATGTATAAAGATATGACCCTGKTAAAAACSAWGGGAWAAAATCCTTTATGAATCCCAAAGACAAGGTCGCATTTCGTTTTATATGACCAATTATGGCGAAGAAGCCACCCACATCGGAAGTGCAGCTGCTTTGGATATGGAAGATTTAGTATTTGGACAATACAGAGAAGCCGGTGTTTTAGTTTGGAGAGGATTTTCTTTAAAAGATTTTATGAGTCAATGTTATGGAAATGTAGATGATTTAGGAAAAGGTCGACAAATGCCGGTTCATTATGGTTCAAATAAAATTAACTTTGTAACAATTTCAAGCCCGTTAAGTACTCAAATTCCGCAAGCGGCAGGAGCTGCTTATGCTTTAAAAGGAAAAAATCGTGTGGTAATTTGTTATTTTGGTGAAGGTGCAGCTTCCGAAGGTGACGCTCACGCGGCATTTAACTTTGCCGCAACATTAGAG
>contig01815_a100
AGTAACGGTTAGGTTGGTAATAATTGATAAAAGCCCAAGCGTTGTATTTTGAATGCTATTTATCGATTTATTTCGATAATTAATACCATATGAAGGTATAAAAAGTGATTAGTTTAATTCAAATCAAGCATGGATATCAGACCGAATAATACGATTTATATCAATAATCTCAATGAAAAAATCMAAARAGAAGAGCTTAAAAAGTCTCTTTTTGCTATATTTTCCCAATTTGGCCAAATTCTAGATATAGTTGCTTTTAAAACCCTTAAAATGCGAGGTCAAGCTTTCGTGATATTCAAGGAGATTCAAAGCTCTACAAATGCTTTAAGATCAATGCAAGGATTCCCCTTTTACGATAAGCCAATGAGAATACAATACARCAAAAACTRATTCTGATATAATAGCAAAGATGRAAGGTACATATTCAGAACGACCTAAAAAAATACGTCCACCTCCAACTAAAGAAGATGATGCTCCTAAAAAGAAGAAGAAGAATAAAGACCCTAACAGGATACCTGGAGGAAATAATGCTGAACAACCTCCAAATCAAATTCTTTTCYTAACAAATCTCCCTGATGAGACAAGTGAAATGATGTTATCGATGCTTTTTAATCAATTCCCTGGATTTAAAGAAGTTAGGTTAGTTCCAAATCGTCATGATATTGCTTTTGTGGAGTTTGAAAATGAACTTCAGTCCGGTGCAGCAAAGGATGCACTTCAGGGATTCAAAATAACACCTACACATGCCATGAAGATATCTTTTGCAAAGAAATAGATTTAATGTGAATGTATTTTTTTTTTTCATCTAATTGGTAATAATTTAA
>contig01830_a101
AATAACTTAGTTTTCTTAATTAAAAACCTTTTTTAACACGTTGAGGTAACAAAGTTTCTTTTGCAAAGTTAAAAAAACTCAACAAACTATATTTTTTACCTTTTTTCGAGAAATAATTCGTAACAACGTCYCTCCCTTGATCTGTAGTGGTGGGCAAAACATTTTCGTTCGCCGACAACGAAATGAACAAAGCAAAGGGCACCAACCACAAACACAACGTAAAATAAGCTAATACCTCAGAAAATGAGTGATAAACACTCGCGAAATAACTAAAAGCAAGGTAATGATTAAGAATTATAAAAATCACTCCTAAAATAAACGCTGGTGATGTTAAAGTAACATAGGGGAAGTCTATTAATATCACAAAGTGGACAATTTGAGCTGCCACCCCACTTAATATCATCGTATAAGGAAAATTTTCGAAAATTCCAAATAAAACGTATACAATCAACACCGACGAATTCATCCACCAAACGCATTTTTTAGCCGCTACGGTGTACTCTTCAACCAATTCGGCTAAATAATAGAGAGCACTCGCAATTGAAACGGTAGCGAAAACGATTTGTATAAGAAACGCAAAATACGTTAATATCGTTAAAAACCACATTTTTTACGTTTCTAAATAAATATTAATTCCAAAAGTGAGGTTAAGACATAATTTTTTTGACAGCTTATTGTTGACAACTCACGGTCATT
>contig01872_a102
GTTTAATCAATACTTGAGGAATTCCTGGAAACTGAGAATGCATTTTATTCACAAATTCGATAACATATCTATCCGAACTGCGCATTCTCCATCGCGGTACATTCTAAGTAGATTATTTACATTTTGACACAATCATTCTTAAAAGTTTTCAACTGCAAAATAATCTTTAAAAAATGGGTTTTGATATCCCAGGATTTGCTTACGCAGCGGTCGTTGCAGCTGGAGGAGCCTTTGGTTATTACAAAGCAGGGTCAGTCCCGTCTTTAGCCGCAGGAGTTATTTTTGGAACTGTTTTAGCCTATGGGGCTTGGCAAGTTAGTCAAAAYGCAAATAATTATTCCGTACAACTTGCTGCAAGTTCAGTTCTTGCTGGGGTTATGGGTTATCGTTTCTTATAACACTGGAAAAGTAATGCCAGCTGGTGTTATTTGTGCTCTTTCTTTAGCTATGGTCGCTCGAACTGCTCTTAATGCTTCTGGATTGGGACAAAGAAAATTATAATCGATTTAAATGGTAGATTTAAGTATTAAAACGAGTATCCCTTTGATTCCTTTGTAGTCTTCCCTCTCTATTAATATAATAATGCAATAATAACTGTGGATATAATCGTGTTTTTTTTTGTATATTTTGATGGATTTGGATTTTTTTATATAAATTGAAGGTGTTGAATAAAAAATTTTGTTGGACTTTGA
>contig01876_a103
GATGTTGTTACACATTTGTATTGTCTTTATCGCGATCATACACGATCTACAAAAAAAAATAAAAGAAAAAAACGTCACAGCTAAAACAGGATGTAACGTTTAGTCCAAAAACAGGAGACATACGAAACCGTTTTCTTTCGTTGAAAAGGAAACCGTTTTTACACTACTCACACTCCTACTTTACATAACAACAAAAAAAAAATTTGTTTAGGCGCCTCTATGACGTTGAGCCCAGGCCGCGGCCCCCCGACCCCGAATCAATAAATAGAGCAATAAACGGACGAAATGTACAGCGATATTTGCCGGGGGAAACCGCGACGGGGCCCAACGGTGCGACCTATTACAAAAACAAAAAAATCCTTTGTACTCTCGAGTTGTTGATGTTATTCCAAAATTGTATCTCAAAATTTGTTTCTTCTTTTATTTATTGAACAAAGAATTTTCTTCTAACYCTTACTGCATTTAAAAATAAAAATTGAYGACGCGTTTTGTGAAGGAGGGGGCTTACTGACCGCGGTACGAATGGGTGGGCTTACGATTAATTTGCGCTCTGTCTTTTTTTATG
>contig01902_a104
GACTTATTTGACACTGACACATKAGTACATCAAATCGCTCGCTAACTCGTTGGAGAGGGTGTTTTAAAAAATACATCACCATGGCTGGTCCTTTAAGGGTTATCCTCGGYACTGTGTTTCTTTCTGCAACAGTTACCTCCATCACTATATTATCTTTGTATCATCTTTTAACTGGGAAAGGTGAGAGGATTAGTTTTGGCWGGTTTCTTGAGGAAACATCACCTCATATGTGGGCTACAATTGGAATTGGTCTATCCGTAGCATTATCTGTCGTAGGAGCTGCACTTGGTATTCATACGACTGGAGTAAGCATCATCGGGGGTGGCGTGAAAGCGCCAAGAATCAAGACGAAAAATTTAATCTCAGTCATTTTCTGCGAAGCAGTYGCGATTTACGGTTTAATCACCGCGATCGTTTTATCTGGATATTTGGAAGATTTTAGTTGGACGAATCTAACCCCGGAATCTCGTATGAAAAATTGGATGTCTGGTTATTTAATGTTTGGGGCTGGAATCGCGGTTGGTTTGGTGAATTTATTCTGCGGGATGGCTGTTGGGATTGTTGGATCCGGCGCTGCGCTTGCTGATGCTGCGAATTCAGCTTTGTTCGTGAAGATTTTRATCGTTGAGATTTTTGGGAGCGCTATAGGACTTTTTGGATTGATTGTGGGCATTTATATGGTGTCCAAAGTTCAAATGGGGGATATTAAATGAATGTAGTAATTAAGTTGTTGTAAATATTTGTGTTATTAAGATCTTGCTTAGATTTTAGAGTTCCATTATTAAGAGAATCTTCAATGACGATTAATGTTATGTATTTAATTTGGAAATATTGTAATCGAAAATAAAATTTAACGAAAA
>contig01931_a105
GGGTACGCGTAAGTACTTACATCTACGCACACATTATTTGGTTTATTTTCTGATGCTATGTCGGGAAAATTTCTGTAAACATAAAAAAGACTGGGTCATTTCATAGGAAGTTGACGCGGTTAGGACAAATCCCTTGATTAAATAACATCGTAATCGACTCAGTATAAATATAAACGCAGACAAAACCATTTAATCACTTAGTTGTTAACGTTCATCTTGCGCATTACGTTATCTTTCTTTTCTTGTYGAAAACAAAAAATAATTATCTTTTAAACATGTTTAAATCGGTTATTTTTATGTTTATTATCAACTTAATTCATTTACTAAGTATTGTTAATGGTCAAGAAAAGAGTGACTGCAAAACTTATCATCTTTGTGAAACTTCCGAGGGTTACAACGAACAACAACTAAAAGAAATCGTTTCGAACGAGAAATATCAAAAATTTCTRCCACTTTTTGGKAATGTTGTTGATAAACCAAACGTTACCATCACCATTGAAAGTCGATTCGGTGACAAATCCAARGGGAATATGTGCGCAACCAAACGAATTACAATGTTTCCTAAGAAAGGATTAACTCTTAATTCTCAAGAGAAAAAGATCGTCAACGTTCCAGGTTATCACCAAATGGTAACTTTTGAAGCATGCCATGATGGTGCCGAATGTTATGTAGGAAAAGATTATGTACCTCTCGGAGTTTCAAGTTTTTGCGAAACTCAATTTATTATAGTGAGATTAGTTGTGGTTAATGACGATAATACTTTGGGATTGGAACAGTTTTCGATACCCTCTGGTTGTTCTTGTATGTACTTGGTTAATTCATAATTTAAAAAATTGTTTTAAAATTTTTGTAAAATTAATKAAATAAAATTTAGAACTTTATRC
>contig02003_a106
TCATGTTTGATGAACCCTCTTCTTATTTGGATGTTAAACAAAGATTGAATGCTGCACAAACAATTCGATCGCTACTTGGCCCTGACAAGTTTATAATTGTTGTTGAACACGATTTGAGTGTTCTAGATTATCTTTCTGATTTTATTTGTTGTTTATATGGTGTCCCAGGAGCGTATGGGTGTGGTAACTATGCCTTTTTCGGTAAGGGAAGGCATCAATATTTTCTTGGACGGTTTTGTACCAACGGAAAATTTACGATTTCGTGAAGATTCGCTCGTTTTTAAAGTTTCTGAGTCCGCCGCCGAAGAAGAAGTGAAACGCATCAATCACTATGAATACCCACATATGGTAAAAACGATGGGTAGTTTTAGATTGGAGGTGCATAAAGGGCAATTTTCGGATTCAGAAATTTTAGTTTTGCTTGGAGAAAATGGTACGGGTAAAACTACTTTTATTCGTTTACTTGCTGGTAATTTAGAAGCTGATTCCGGCTCAGGCGAATTACCGCAATTACATATTAGTTACAAACCCCAAAAGATAAGTCCAAAATCACAAGGTTTAGTTAGGCAATTACTTCATGAAAAAATCAGGGATGCTTATATTCACCAGCAATTTATTGCTGACGTAATGAAGCCGTTAAAAATTGATGATATAATCGATCAAGAGGTTCAAAACTTRTCTGGTGGTGAATTACAAAGAGTTGCAATGACTCTSTGTCTTGGAAAACCAGCYGACGTTTATCTAATTGATGAACCAAGYGCTTACTTAGATTCTGAGCAACGTTTAGTAGCTGCTAAAGTTATAAAACGTTTTATTTTGCATGCTAAAAAAACCGGGTTTGTTGTTGAGCACGATTTTATTATGGCTACGTATTTGGCGGATCRTGTAATTGTTTTTGAAGGAACGCCATCTGTTAGCACTGAGGCTCATACCCCTCAAWCGTTATTAGCTGGCATGAATAGGTTCCTGGAATTGTTGGGTATTACTTTTAGAAGAGATCCTAATAACTTTAGACCCAGGATTAWTAAACAGGAATCCGTTAAGGATGTGGAACAAAAAAGGGCTGGACAATATTTCTTTTTGGAAGAATAAGTTAATTTTCCGWTCGATTWTYAAWCGRTTRTYWTWAATMRWTTGKYTCTTTACCATTTTATATAAATAATCGTTCATATGTATATGTACCAAG
>contig02016_a107
GGGATGGATTATTCTGGGTGTKATCAGCACGAGGTCTAGAAAGTTCCTCCATTGCGGCATTTTCACATCGTGTCAAACCGGCATCTAATCKCCTTTAAATCTTCTTTTTRTAAATCAACTCAAACTTTATTTAAAAGAAAATGGCTGGTGCTGCGGCGAAAAAATTCTTCCCAATGATGGATAGGGTTCTCGTGARAAAATTTCRAASCGATGACCAAAACTAAGGGAGGAATTGTTATTCCCGAAAAGGCGACTGCTAAAGTCTTGAAGGCTACCGTGGTTGCTGTGGGACAAGGTTCTCGGAATCAACAAGGCGAATTCGTTCCTTTGACAGTTAAAGTTGGAGACAACGTTTTGTTACCGGAGTATGGTGGTACCAAAGTCGAAATAGATGAGAATACCGAATATCATTTGTATAGGGAATCAGAAATTTTGGCTAAATTTGAATCGTAATCAATGTACGGGAGTGTTTTTTTGAACTGATCTTTTTTAATGTGCTAGTTAAATGTTTGCGCGTCCTCAATTTAATTATATTGGATCTGTTTGATGCGYAAATAATAAAACACCTTCTGCCTCTCCCTTGAAGTTGAGGTTTTGTCAAAATTATAACTTTAAGGGAGTTATTTGGATGACAACAGCATTTGTTGTATGATTTTTTTAGTTATAAATTAGTTGTTACATTTGTATGAAATAAACATTTTTACTAC
>contig02037_a108
TTGGGAGTCAGCTGCTTTTTAGGTTACCAAGTGTCAGGKGATTCCAATTTCTAAATTCGCCCAAAAAGTACTCGTTAAAATGGCTTTGCATTCRGCTATTAAAGGAAAATTACTTTCTGTTATCGGAGATGAGGATACTTGCGTTGGGTTCCTTTTGGGCGGYGTTGGARAAATAAACRAGAATAGGCATTCCAATTTTATGGTTGTGGATAAAAATACCGCTGTTAGTGAAATTGAAGATTGCTTTAAGCGTTTTATTAAACGTGATGATATCGACATCATTTTGATTAATCAGAACATCRCTGAGATGATTAGACATGTTATTGACAGTCATACTCASCCTATTCCCGCTGTTTTGGAAATCCCATCAAAAGATCATCCTTATGATGCTASTAAAGATTCCATTTTACGCAKAGCAAAGGGAATGTTCAACCCTGATGATTTTACCCGATAAGTATGGAATTTTTATGTATACYTAKGTGGTTGGATGGATTAATTATGTARTTGTTGTACATTCCTTTGATTTTTGTGGTAATAACATGCTTCATGAGTATTAAATTTGTTCGRTTATTGTASAKTGTATYATAATATAAATTGSTTAAATAAATACGAACATTTRAATTGTA
>contig02147_a109
AATTTATATTAAGGATACTTATTTTTTTAATTTTTATTTTTATTATTCAATTTCCGGACGGTTCCGGAAATACAAACGATTGATTCGCGTTCATCTCCTCAATAATAATCTTCAAAATCTTATTCCTGACGACCAACTTTTGAACTCTCGTGAAACTTTTCATAATCGGCAACAAACTCTTCATAAAATACAAATCGTCTGAATTTTCCTGTTTCGCTTCATCTTGTGCCAATAAAATATCCACCTTCTTTTGTTCCAACTTCACCAAATAAGCCAATAAATCCTCRTCGATATCAAATTTTGTTCTTTTTCGTTTCCTTTCTGGTGACTCCTCATCGTATTGCATTCGAGTTGATGACGATGATGATTCTTCTTCGAAAAAATTCGTGGGTGTACTGATATTCGGAACTTCACCACTACGTTCTGGGACGCAATGGGCTTTTTCAATTTTTGCATTWATCTGTTCAACCAAAAAGAAAAGGAGATGATAATATTTCCAACTTGGCTCATAAGCCATCGCTCCTAATGATGCCGATTCTGCTATCTTTTTTACTTCTCTCCGATGTTGATCTCGGAGATATTTCCATTTTTGACGTACGTCTCTTACGTGAGCGTCCAGGACGGTGGCTACTTCAATCCAGACGCGTTCCAATAGGAACCTGTTGGCGTGGTCCTTGTGGGCTGTGTCCCAAAGAATCGGTCGTTTGTGAACCTCTCTTATTAAGCTGCGTACGTTGACGCTCATGTCGTAAGAACGCCMAACCCGAATGTTAGAGGGTCTCCCTCTATTATACGGAGGAGACGGTCGACGGGACGCCGCACAACCAGCAACAACACGAACACCGTACTCGACGTACTCT
>contig00164_a11
GGAGCAATTACAATATTATTAACTGATCGAAATCTTAATACATCTTTTTTTGATCCTATCGGAGGTGGGGATCCAATTTTATATCAACATTTATTTTGATTTTTTGGTCATCCAGAAGTTTATATTTTAATTTTACCTGGGTTTGGAATAATTTCTCATATTATTAGACAAGAAAGAAGAAAAAAAGAAACATTTGGTACATTAGGAATAATTTATGCCATAATAGCTATTGGATTATTAGGATTTATTGTTTGAGCTCATCATATATTTACTGTAGGAATAGATGTAGATACACGAGCCTATTTTACATCAGCTACTATAATTATTGTGCGTGTTCCTACGGRAATTAAAATTTTCAGTTGATTAGCAACTTTACATGGAGCTCAACTTAACTATTCTCCATCAACAATTTGATCTCTGGGATTCGTATTTTTATTTACTGTTGGAGGTTTGACAGGAGTTATTTTAGCTAATTCTTCAATTGATATTATCTTACATGATACATATTATGTTGTAGCTCACTTTCATTATGTTCTTTCTATAGGTGCAGTATTTGCAATTATAGCAGGTTTTGTTCACTGATACCCTTTATTTACTGGTTTAACTATAAATCAAAAATTTTTAAAAATTCAATTTTTAATTATATTTATTGGYGTTAATATAACTTTCTTTCCCCAACATTTCTTAGGATTAAGAGGTATGCCTCGTCGATATTCTGATTATCCAGATGCTTACAGAACATGAAATATTATTTCATCTATTGGATCTTTAATTTCATTAATTAGAATTTTCTTATTTTTATTCATTATTTGAGAAAGATTTACATCTGTACGAAAATCTATTGGAACTTTAAATCTACCTACATCTATTGAATGAATACAAAAAATACCCCCAGYAGAACATAGATACGATGAATTACCTATTTTAACATCAAATTATGAAAAAAAATAAAAACAGAAAAAAA
>contig02171_a110
GGGGCCCCCCCCCCAAAAAAATGGTTTAAAAAGTTTTTCGGGGGGGGGGGGGGCCCTTTTTTTTTTTTTTTTTGGTTTTTTTTTTTTTTTTTTTGAAACTAACTTAAACCTTTATTATTAAATTCTGCAAATTTCGTAATCACAATYCAAATTAACATTTTGATATAAAAGAAATGTTCGTAAATTAAGTGTTTGCAAATCAATAGACGTAATGAGCCCCGGCGTATCCATAAGAATAAGGATAATGAGCAGCGTAGGCGTATGGAGCTGAATAGGCTGAGTAAGATGAGTAAACTGGAGCAGAATAGGCTGTATAGGCTGGTGCAGAGTAAGCGGTGTAGGCTGGGGCGGAATACGCAAGATATCCTGGTTTAGGTTTTGGTTCTGGAGCGGCTACTGCCAAAGCCAAAAGGGCGGCGAAAATTACAGCTTTAAACATTTTGAGGTGAGTATTTGATTGAGAMCGAATCAAACTATCC
>contig02172_a111
TCACATTTTCCCCAAAGAAAAAAACCGTATACCGCATCGTCGACCCAGCACCAACAGAACACACTCTACTCGTTCGTACTCGGTGGGGGTGTCTAATAAAATGGCTACGTGAAGTGATGRKAGTGAATGTGTAACGTTTTAAATGCTCGAATCGGACCGTTTAAACGTCAATAAAAAGGCAAATCTAATGATTTAACCAGATGAGTGAACTAACGGTGGCAGTCATGCCAGGGGAAAAGCGGCTTCGGCAGCTCGAGGCCYTATTCCTGGGTGGGCCCGTGCAAGGCAGGGGGCAAAGTCTCAGCATTGAAACCCTGATCGATGTTCTACTAGTTTTGTACGATGAATGTTGTAATTCGAGCCTGCGAAGAGAAAAGACAGTTTCAGATTTTATCGAATTTGTTAAACCAGTTGCAACGTGTATTAAATCGTTGCGATTGATCAGAGAGGATTTCGACATRATTAAAGTTATTGGGCGTGGTGCGTTTGGAGAAGTATGCGTAGTTAAAATGAGGGGATCCGATAAGGTGTTTGCAATGAAAATATTAAATAAATGGGAAATGTTGAAAAGAGCAGAAACTGCGTGTTTTCAAGAAGAACGAGACGTGTTAGTTTATGGTGATCGAAGGTGGATAACTCACTTGCATTATGCGTTTCAAGATGACTCTAATTTRTATTTAGTTATGGATTATTATTGCGGAGGAGATTTATTAACTTTATTGAGCAAATTCGAAGATAGGCTTCCAGAAGATATGGCGCGATTCTATATCGCCGAAATGGTTCTCGCCATTGATTCAATTCACAATTTAGGATATGTACATAGAGACATAAAACCAGACAATGTTTTATTAGATGCTAACGGTCATATAAGATTAGCGGATTTTGGAAGTTGTTTGAAGCTAAATGAAGATAGCACTGTACAGTCGAATGTTGCTGTTGGTACACCAGATTATATTTCACCTGAAATTTTAAGGGCAATGGAAGATGGACAAGGAAGGTATGGTCCAGAATGTGATTGGTGGTCATTAGGTGTGTGCATGTACGAAATGTTATATGGCGAAACGCCCTTCTACGCGGAAAGCCTGGTGGAAACGTATGGAAAAATTATGAATCATAAAAACTACTTTGATTTTCCAACGGATATTGAAGTAACCGATAGTGCAAAAGACCTTATTCGAAAATTAATTTGTACCCAAGATTTTCGATTAGGTCAAAACGGAATAGAAGACTTCAAAAAACATTCTTGGTTTGAAGGCGTTGATTGGGATGGAATTCGCGATAGTAACGCGCCATATATACCAGAAGTATCCA
>contig02191_a113
ATATTCAAACTATCTTTATTAATTACAAAAAAAAATAGCAGAAACTTATTAATAAAATAAAAAAACCTTGTACAAACTCCACTGTAAAATTTCAAAAATTACTTTTTATAAGAAGTGCATAAGGGTCTTCACAGCCATAAAACCAGTGATAAAATAACCGGTAGCCCAAGCTAATGCTCTTGAGGGTTGTGGAACCACAACAACTGCATAAACCAATGTATGGACGAATCTAGCAATGGTAAACACTCTGAAGAGCAYCAAAGCGGTTCCAACTGCTGGGTTGGTTAACATGTAACCAAATCCAGCTACGAAGAAGATTGGGATGTTTTCTAAATCATTCAAATGAGCCCTCCTTACTCTTTCTACATTTTCATCTATTTTTGGTTTGAGTTTCCTTGGTTCAGCGTCTTCTGGATTAGCGAAAGCCTTACGCTTAAAACGTTGTGTAGCTGTTAACACAGCCATTGCGAGAACTTTTAGTACTAAAAGTGCGGAATAGAAAATGTATCCCTTAAAAATGGGATTGGTTAAATTTAAAATTTCTAAAACCCCTCCTTCATTCATGGTTTATTGTTTTATTTTGTTCGTTTGGATTGCAATGAAACCGGTGACCAACTGACCAAACATAATCGACTCC
>contig02200_a114
GGGTTTCTTTTGCGGCTCAACTCGAACTGACGTGGTTAAAATTTCGTTAATTCTAAAAACAACGTGAAAATGGATCTTTCTTCAATGTTCGATGATGTAAAACGTATGAATAAGCGTCAATTTCTTTATCAAGTTTTAAGTTTTGGTATGATAGTTTCGTCTGCTTTAATGATATGTGAAAGGGTTTAAKGGTTGTAACTGGTAGTGAAAGCCCTATTGTAGTGGTTTTATCTGGTAGTATGGAGCCAGCTTTTCATAGAGGCGATTTATTGTTTTTAACAAATTACCAAGATGAACCTGTGCGAGTTGGTGAAATTGTAGTGTTTAAAGTGGAAGGAAGAGATATTCCGATTGTGCATAGAGTTTTAAAGTTACATGAAAAAGAAAATGGAACTGTTAAATTTTTAACAAAAGGTGATAATAACAGTGTTGATGATAGAGGGTTATACGCACCTGGTCAACTCTGGTTAACTAAAAAAGATGTTGTGGGTCGAGCGAGAGGGTTTYTACCTTACGTGGGAATGGTTACTATTTTAATGAACGAATATCCTAAGTTTAAGCTTGCTGTGTTGGCCTGTCTCGGTTTCTATGTTTTAGTGCATAGGGAATAGCAGTTAATTTGAATATTGTGTCTCAATTAAAAATATAAAAATCTTGATACCTTAATTTTTTTGGTATTTATTATTAAAACATTTCTAAATC
>contig02288_a115
AATAACTACTTTGCCTTTTATTATTATAAAATGAAATATTAATGATTAATAATGATACAACCTATTTATTTTTTGACTAGAGCGTCTACGTGTGAGACATAATTAGTTCCCAGGTTAATAAGGGCCAGTCCAGTGCTAATACCACAAGCTGTACATAGAGCAACGTTTTGTGGAACTACACTTCGTAAAATCGCCCAGATTAATACAGAACCCATTGAAAAGGATAATGCTCCAAAAGTACTGTAAAGAATCCTAGAGCTGGAAGTGGCTGATCTTAAATGGGGCCGACTATATAAATACAAACCTGTCCCTAATAAGGTATTTAATAAAAGAATATTGGTTATATCTCTTTTAGGAAATAATCTTAAGATAAGTGAAGGGTTCATAACATTTACGGATAGAGCTGTGTAGCTAAGGACTCCYTGGTGYTGGGACGTAGTAAAACAAGATATTGCTCTTCGTCAAAGGTCTAAGGCCGAACTTGCCACAACATGATTCCCTTGCAGCTGCAGCAGATGCCATGGTTTTTCTTTGTAAATGGAAAACTTAGAATTTGCAGGCAAAACGATTAATCCGAGAAATGTGCTATTTTAACGAAAGTCSAAATGTCACATGAGCCTAAACAAAATGTCCCTAGATTC
>contig02290_a116
TTTTATCAATAAATCTCTTTATTTGTATTAATACAGGATATTATTACAGTTTTTTTTTTACATTTACAATAAATTTTGACTAATGACAATGATCTAATTCGAATCTAAGACCACAATAACCACAGGCATGATTACCAGGTTTATCCAAGTTGATRTAGACTTTCGGATGTCCSGTAGGTCCACTACCTCCGTCACACCAAACGACTCGTTCTTTGCATTTTATTGGTGGAACTTTATCGATTAAATCAATTGCAAAATTAGGATTTACGTTGTTTTGGTCGTCCAATAAATCTGGCTAATCTATAATCGTTTTTATCCCATTTCTGTCCTGTATGAGTCACTTTTTCTTGRGGTACCCAATCAGAAGCGGACCTAATTTGCGAAAACGGCAATAATCGCCTGTTAAAGGTTGTAAGAATACGAATTTTCAACATTTTTATGATTTATTTTACAACATTTGACAGCCCCCGGCC
>contig02359_a117
GGGGAGTTTTTGGTATAAGTAAAGAGGTACAGCAAAAATCTCATCAATTTCTAATTGTTCATTGAAAATGTCGCTAAAACTATACTTTGATTTAATGTCACAGCCCTCAAGGGCCCTTTTTATTATGCTTAAAAAGTACAACATTCCATTTCAAGAATGTTTGGTTAATTTAGGAAAAGGTGAGCATATGACRGATGAGTACAGTAATGAAGTATCCAGATTTCAAAAAGTACCTGTTATTAAAGATGGGGATTTTATTTTAACTGAGAGCATTGCAATTTTGCGTTATTTACAACGTGAAAAAGGATTACCAGAGCATATTTACCCAAGCACTAGTAAAGAACAAGCAAGAGTTGATGAATTTTTAGAATGGCAACACAATAATCTTAGATTGTTTTGTGCTTCTTATTTCCAATTCAAATTCTTACTACCAAGAACAGCTGGTATTCAAATGGATGAAGGAATTGTAAATCTTTATACAACAAAAATGGARGAGACTTTAGATAATATGGAAAAATTATGGATACAAAATAAAGCGTTCATTAATGGAGATAAAATTTCTGCTGCTGATATTTGGGCTATTTGTGAAATTGAACAACCAAGAATGGCTGGTTATAATCCAAGAGAAGGGAGGCCAATTTTAAATGCTTGGATGGATAGAGTTCAAGCTACATTAAACCCTTATTTTGATGAAGCTCATAAAATTGT
>contig02368_a118
GGGATTGACGCGTAACTGTCAATTGAAAACACCAACTGTCATCAACAGRACAGTCAGTTTTCGGTATTTAGAGGTTGTACTCGTACTCCGCCTTTTCTAGTAGTGCCTTCGGTTTGATTTTGAGTTTTTTAATATTTTAATAAACCACAATTTGGAATTATGTCGGACGAAATCCCGGAGAATGGACACGAAAACGGCGAGGATGTTCCGGTCGTCGAACTGATAATAMAAGCATCAACAATTGATGGAGTTCGAAAAGGAGCATGTCTTTTCYGCCAAGAATACTTTATGGACCTATATTTATTAGCAGAATTAAAAACAATTAGTTTGAAGGTGACAACAGTCGACATGCAAAAACCGCCCCCCGATTTTCGCACCAATTTCGAAGCGACTCCGCCTCCGATTCTAATCGATAGGGGGACCGCAATTTTAGAAAACGAAAAGATAGAAAGATATATCATGAAAAATGTACCTGGTGGATACAATCTGTTTGTTCAGGATAAAGAAGTAGCGACTTTAATCGAAAACCTTTACAGCAAACTAAAATTAATTTTGGTTAAAAAAGACGAAAAGAAAAACAACCAATTAACCAGTCATCTAAAAAGGATTAACGAGCACCTCCAAAAACGYGAAACAAGGTTTCTTACGGGCGACGCAATTTGTTGTTTCGATTGCGAATTAATGCCCAGATTACAGCATATTCGCGTCGCTGGYAAATACTYCGTCGATTATGAAATACCGGAAGATTTCGTCGCTTTGTGGCGTTACATGTATCATATGTATCAATTGGACGCGTTCACCCAAAGTTGTCCCGCCGATCAAGACATTATCAATCATTACAAGCTTCARCAAGCGATGAAWATGAAAAAACACGAAGAATTAGAATTGCCAACGTACACAACGTCGATACCAGTTGATATTGGTGATGTTCAGTAAAAAGTACCAAATTCATTTTTTGAAGGGTTTTTTTTTTGTATGATGTTAAGCTTTTTAACGCGCTTTGTTTAGGTTATGTTTAAAAAATATATATAAAACGAAAAGGAATTATGTGTACAAGTTGAAATTGAAATTGAGGCGTTTTAATTTGCCATAATCATTTTTGAGTTTTTAAGAATTTAATTTAACATTATTTTTGTAATTTAATTTTTATTTTGGTTAATCACTAACTTAATAAATTATACAGTAACTTAATTAAAATTAAATTTTAAAGCAGTTGGTATGAAAGTTAATAATTTTTGCAGATTCAAAAT
>contig02376_a119
CGGGGACTCAAGGTCTTCTTTTASACTGTTTGGGTGTGAATCGCTTTGAACCCGCATCCGGATACAAATTTATTTGCAACAAATTGACTTTTTAACACTTTGTGAAAAATGATTGATCCAACCATGTTAACTCTTTCGGRGAAAGTAAAAAGTCATATTACAACTTTCTTAGAAGAGAATGGTCAAAAAAACATAAAAATAAATATAGAACCTGGAAGTAATATTGGGGACAATTTCATGGGGTTCATTGGAAAACTCACAATAACCACTAACGATGATAAAAACCAACCAAAACAATTCAATTGGATCATAAAAACAGCTCCAAATTTAGAAATGCATCAAGCAGGACTAAACATAAGTAGTTCATATTTAAGGGAATCTTACATATACACTGATGTTTTACCAACTTTGCATCAATTTCAAATTGAAAAGGGAGTAGCAAACCCGTTTTGTGAACACCCAAAATTCGTTTTATCATATTTGGAAAACTTTCATGAAAGTATTGTAATGGAAAACATAAAGCTAAAAGGATACGTGATGAAATGTCGCCAAGATCCTTTAGATTTGAATCATGTTAAATTGGCAATGAAAACTTACGCTAAATTACATGCTGTTTCTTTTGCTTTGAAAGATCAAAAACCGGATGTTTTTAAAAAACTGGCTGAAAACACTGTGGATATTGTAAAGATTGCTATCAGCAATGAGGGTGTTCGTCAAATACAATCGATGGGATTGCAATTCGCTTTTAGCGTTTTAGATCCTAAAACAGACGGAAACGTTTTGATTGCATATAAGAAATTTTTTGATAATTATTTGGATGTTATTATAAACTCTTAGAGGATACTAATGAGAGGGCTGTTATCGGACATGGGGATTGTTGGGTTAACAATTTTTTATGGAAATATGA
>contig00166_a12
AATAAATCCTTCCAGAAGAGTCCCTTACAATTGGTTGTGAACGAAGTTCTATAGCAGACATTTTATTAATATCATTTTTAAATTGTTGATTATAATCAAATTGCATCTCAAGTAGCTGCTTTAAAATCCTCAATTTAGATCCAATCCTAGCTTCTTTATAACCAAACCTTTCCAATTCCCATCCGTCTTTACTACAATATGTAGTGTGACAAAGCTTTATAAGTGCCCTTTCCCAACGTTCAGAAGATACAGACTTCCTCGCCTTCCTCAATAACTTTATGTGAAGGTCAATAAGTGCTTGAGGAACTTCTTGGGTATTTTCGAGCATTTCTTGTAAATCCAAAAAGTCTATGTTATTAAGACCGCACATCGCCCCGAAACGTTCGAGGAAACCGCAGAYGACGGCGAAATTTGGATCGGCATCGCAAGAAGCTTCACTGTTCTCGGTCGCCATTTGTTGTACCCCTCCGGGTAAGTTGACAGCGGCGGCCTTAAAAAGAGCGTCTAATAAACGACGCCCGAACGACGACGCGACGCCCTTGAGTCCCTTGCATACCACCTACACTAATAACGATTCTTCACTATAAGAAAAACAACACCACCGAATCGAAACTCTTAACTTCTTCAATTTAAGAGCTCCATAAACGCGCTCATATAATATGAGATACACACAACGAGTCCC
>contig02407_a120
AAAATCACATCAATAATTTATTGAAATAAATAAAAAAACAATAACGAATGTCGTCGAAATTACTGCATCCACGCATCGTAAGCCATTTCTTGAGCAGATCTTCCGTATCCAGTATCCCATCCATGAGGAGCAGCWGCAACATGATCAACATGGTGGTGATCAAGATGTTGAGGATAATGCACAACYTCGTATGTGGTCACTTTCGGTTTCGACAATTTAAAGATCAACATAGCTCCGGTTAACACCATGGACAAAAGGCCAAGAGTCAAAGCTTTCCAAGTTTTAAGAGCGATCAAGGCCAAAGCTAATGGAACTAAAACGGCCGTTTTGAATTTCAAACCCAACAAGAATGGGACGATGACCTTTTTAACGACTTTAGATCTTCCGGTTGCCGCGAGGGGCATTTGAAGATTTTCAGGTTGGAATGATCTGGGAAGGAGGGATGCTAAAGGACCTGAAGGTCTCAACACTTCTGGGACTTGAGCGATGAKATCGTGGGTTTGCAAGAASGTTTCGAACCGATCTAAAATATCTTCAGACATTCCACGTTGTTCTTCTTTATCATCCGGATTATCTTTCTTGACGATAGCCAAATCATCAGTAATGTTAATCACCTTCWTCATTAGCAACCGTAGATATCCAATTCAAAGCCTTTGGTTTCACACAACTTACGCTGAAATCTTGAAGACACGATTGATAAATATCTTGCGCTAAATCCACGGCGCTGGGATTAGCTGAAACTGCGTTAATTAACGCCAAAGAAGCTACAATGTACTTGAAACCAGACATATTGTTTGGGTGAGCTATCGTTTGCTAATGACC
>contig02417_a121
GGGCCCCGCCCCCAAAAAAAGGTTTAAAAAAACTTTTGGGGGGCGGGGGGGCCCTTTTTTTTTTTTTTTTTTTTTTTTTRCGTTCGAAAATAACTTTATTATTTCATGTTAATTTCCATATTATAAGCGTTTAACAAAGCGAAATTAAAATCAAATACAACCTTAAAATTAAAAATTTAAATTTACTGTAAAAGTTAAATAGGTTTATTATTAATTTTCCTTTTTAGTTGTCCTTTAAGAATTAAATATTTTTAAGAGACTAAAACATTTCCTCGGGCTTCTTTAGGTGCACTAGACGATTCCGGTTCGACTTCATCCTTCAAAGATTCCGGTCCATGAATACGAATATTATTCTTCACTTTAAAATCGTAAATTTCGTGTGCTTTTGCAATGAGATGTTCGTGAAATRTCTTCGACAACTCCTCCAATTTTGTCTTATTTTCTTCAACTTCTGGTAAAACCTCCTTAACCGTTCGTTCTGTTAAGATACCTCCGACCAATCTGAAGCATTTCCGACCACCATCAACGGTTTTTAGAGATTCAATAACGAGCTTGTGTTCGTTTAAATCAAACTCTAATTCATCTAATTTACTTCCAATTACACTTTGTTCACGTCTTAGTTGGTTAAAACTGGCAAGAATCTCTTCAGGGCGGAGTTTTTTGTCTTTTTTCGTGTCACTTGCCATTTTTGGAGATAAATAACCTCAACGCGTGCTGCCTAAACAAAATGAAACCGGGATCCC
>contig02420_a122
GTTCTGCCTGTCAAGTTTATTCTCGACAAGTCAAATTTTTAAAAATACATTTTACATAATCTTAAAGAAAAACGTTTTTATTTATCCTCCGGTTTAGCAAAAACAAGAGTATATCCACACTTCCCACAGTAATGGCGATCCTCCATGGCAGCCATAAAGCATCCAGCCCCACACTGTTCGTTTGGACATTCTCTTCTCAATCTATGGATTTTTCCATTATCATCCACCYTGYAAAATCTCAATACAGGTAACTTAACCTTCTTCTTCTTATGTTTAATTTTTTTTGGAGTTGAATAATTCTTCTTCTTACGCTTYTTAGCCCCACCACGCAATCTTAGGACTAAATGCAACGTTGATTCTTTCTGAATATTATAATCAGAAAGAGTGCGCCCATCTTCGAGTTGTTTTCCCGCGAAAATTAAACGCTGTTGATCCGGTGGGATTCCCTCTTTGTCTTGGATCTTAGCCTTGACATTTTCGATGGTATCGGAAGGCTCGACCTCAAGAGTTATGGTCTTGCCAGTTAAAGTTTTAACAAAGATCTGCATATTTGTGGAGATAGGTTATGTCTACTCCACCATGACACGCTGCTAAAAGAGAAACTGACAACCC
>contig02650_a123
ACTGATGTTATGGTTACTGTTGCTAAAAGCTTTGAAGCCCCAATCAAATTGGTTTTCCCTCAAGATTTATTAACAAATGGATTAGCTGCGAATAATTTTGCCATGTTAGGTTTAGGAGATATCGTTATTCCAGGAATATTTATTGCATTACTTTTACGTTTTGATCATAGTTTAAAAAGAAATACACACACTTACTTCCACGCCACTTGTTTCGCGTATTTCTTGGGGTTAATGACTACCATTTTTGTAATGSACATGGTTTAAGCATGCCCAACCAGCTCTGTTATATCTCGTCCCCGCCTGTTTGGGTACCCCACTTTTATTGGCTTTAGTCAAAGGAGATATAACTTTAATGTTGAAGTACGAAGATAGTTCTGAGGAGAAAGATAAGGATGAAGGAAAAGCTGTGAAGCAGGAGGCGAAAARAGCCAAGTAAAGTGTGGAATGAAATGTCTGATTAGTTCAATTTATTGTAAAAAAAATGTTGCACAATTTTTTACTTAAATTTCGATTTTTATAGAGTTCTTTTATGTTAATTATTGTAAAATGAAAAGTATTGTTTAGAAATGTTTTAAATCAAAAAGAAAGGAAAACTAAATCTCGATGATTCTGCCTGATATATCTATTACATAACGTTGTAATTATTTTTTAAAAAATATATACAAATGTCTATTCCATGTG
>contig02661_a124
TTTCGTGTAGATGTAGGCTCCGTTCGAGGTATATATAACGTGGTGGGTTGAGTAGATGTAAGTCCTATCGTGGATCTGTGGGGCCAAATCATGCCGGGGGTGGTAGAACTTGGTAGTCTGGCGGTGGTGCTATTCTGCATTCGTCGGGTGCACAACAAACCTTGAAGACGATCTTCATATTGTTGGTGGAGCACCTGCCGCCGATCCTACGATGCAGGTCCTCCTTCGATGACGTGGATATGAAGTAGTAATCCTTGCCGGGTAAGAACTCTAATCCGCCCGGTTGAGGTGTAAAGGGCCTGAACGTGATGGTGAAATACATCAATTTGTGCGGCTTGTCGCACACGGCAATAATTCTCGGATTTGGATTCGTTATCCTGCAGGTCTCGTATTCTTCCTTCGACACGTTGTAGATGATGTACTTCTCGGCGTCCTCGTCGTAACCGGGCATGTAGACCGGGCAAATGATGTTGACCTGGTCGTACTCGAACTGCAGGTTGCCCTTGTTGACGTCGATTATGTGGTCCGTGTTGTCGATCCGGAATATGCTATTCGTGGTGTTCCAGTGCACGTGGAACGACTTCGAGCACGTCGATTCGGTGCAGAGCAGAACGGTCTCCAGGCAAACCAAGAACACAACAGTTAAACAGGAAGCTTTGAAGCCGGGGTACGCAACTCTACACTTTTTAACGACCGCCATCGCACTAATAAACACAGCAAAAAGGACCGATTTACGAAGAAACCGCACTTGGAGGAATGTACGCAAAACGGACCACTTTAAGCATCGTTCAAAACTGACGATCGCTTTCCGTACACGCCGAGGTCCCTGTTGACATTTCGGCGAGAACGAGCGCCTCTCTGTTCCTCGAAGCGGCACGTCCGACCTCTTCAGCAACCGAACGCGATCTC
>contig02677_a125
GGGCCTTTCAAGTTCACGWCTGTTYARCAGCGTGATTAAAAATAATATTTATCCGTATTCATCGGGTAATATATCGCTTATAAACAGCGTTAATTTATTAAAAACGCCTTAAATATGCCGCCAAAGTTCGATCCTACAGAAGTTAAATTCGTTTACCTTCGTTGTGTCGGTGGTGAAGTCGGTGCTACATCGTCTTTGGCCCCAAAAATCGGTCCATTAGGTCTCTCTCCAAAAAAAATTGGTGATGATATCGCTAAAGGAACCGCTGATTGGAAAGGGCTTAAAATCACTGTTCAATTAAAAATTCAAAACAGACAAGCCACAATTTCTGTTGTACCRTCTGCGGCTTCCTTAATTATTAAAGCTTTGAAGGAACCACCACGAGATAGAAAGAAGCAAAAAAATATTAAACACAGTGGAAATGTTACTATGGAAGATATAATTGCAATTGCTAAGCAAATGAGACCACGTTCCATGGCGAGATCATTAAGTGGAACTTGCAAAGAAGTTTTAGGTACCGCTCAATCTGTTGGTTGTACCATTGATGGTAAAAATCCACATGACGTTATAGATGAAATTAATGAGGGTACTATTGAAGTACCTAATGAATAAGTTTTTTTGGAAATAAATTTTTAAGTTCTATATGGAAAAAA
>contig02678_a126
AGTTCAGCTAAACATTTATTTTTAAAAATCATTTTAAACCCAACACGGCAAACAAGCTTACAAAAATATTCTTTTAAAGAATAGTAATATTACAACGCGTAAATAATTTATAATAACATTGTTCCCTGTTTTTCGATCATCTTCGTTTTCCATATCCATWTTCGTTGTTGATTTATGCTGGGATTAAATTTGTTTCGGAATTTTTGGTGACCAACTGAAGAAGACTTCCGGATTGAGGACGATTTTTTCCAATAGTCCAGTTGTAAAACAATTCAGATATATAATCCAAGGAAGTCCAAGTTGTAAAATCAGCTTTGGGCATCCATTTTCTGTTCATTGGAGTGTCTAAAGTAATAGGTAATATTGCGACAGCCACGGAATCTACTGGCATTCCACTATCTTTTCCAGCAAGACTTTTTGTTAAGCTGYGTACGGCTGCCTTGGCCATCCCGTAACCGATCATTCCTGGAGTTGCTTCTAACGCAGCTTTGGCACCAGTTAAAGTTAACAAACCACCATCCTTTAAATGGTTCGCAGCTAATGATGCCGAAATTAAAGAACTCCACACACTCTG
>contig02679_a127
AATAAATTTACATTTATTATTATTTTACATCATTAATACTTCCTATGAATTGATTTTTCTTCAGTTTTCTTTTCATCTACTATCTTCATTTATTTGGGATGGCTTCTAACCCCACAACTTTATAAGGATTTCCACCTGCTAGTCTTCTATCCCTAGTATAATTGTATCTATCAGCTCCAGTAACCATACCTCTTCGATACATGTTTTCCAAGTACCAATTTATTAATAACATACGCAGAGGCGTGCGGAAAGGTCATCGCCACCAAAATAATTCCAGCACTCGGCAAAATTTCGTACCACATTGTTATAGAAAATTGARGTTTCACTAAAAAATATTATGATCACCGTATTTTGTAACTTACGCTTATCCC
>contig02693_a128
TGCTTTAGAATCATTTTAACAACAGTAGAGACAACATGACCATGCTCAGTGTTGATGCCCAGATAAGGTACTTGGTGCAATGGTTTAACGAGTGGAGTGAACTGCAAAAGTCTGATTTTTTACCTATTATGACGGAAAAATATACAAACAAACCATACGTTAATGGAATTACTAACGATATTGCTAACATTAACTGCCAAGAAAAACCAATGTCATTATTCCAATGCAGGGTAAAATTGTTTAAAGAATGKTTTTCTCAATGGAATCCGGAACAACGTGAATCGTTTTTGAAAAAAATATTGGAATCGGACGCTAGTTTTGCTGAAAAACTAAAGGGGGAAATGCAAAATGGAATTGATCATGACGGGAATGAGGAGGAAATACTCGAAGACTGATTTATTTGATAGGTGGAGGTTATTTTTGTTTGTTAAGCTCTCTTATACATATAAATTTAAGTTTATATGATGATTAATTTCATCTTACCTGATATTTATTTTTGTATCTAGAGATTTTTATTTTTTATTCCTTTTTTTTATTTTTAAGTATTTTGTTAAGAAGTACCTAACACATTTAAGTGTAACTTTTTATTTTTACTATTTCTTGGTATGTATGAAATTATTTGTGATAATGGTTAAATATATCTATCCGAAT
>contig02776_a129
GTGTAGATGAAGTAGTAAGCGTGGCTCTTCAGGGTACTAAAAGGTAATTTTCCGACCGTTTACGTTGGTTTCCGGGGGCGCAAAACAACGTGAGGGCGTCGCGACGCGAGTTGGAAAGATAACGGTTCGACAGGCGACGTTCAAAAAGCATTAGCGCCGCGTGAAAACGTCAGCGAACGTCCGAGTTGTACGCGGTCCCTACACCCACCATTACGAAAAATTGTTCTGTTTTGATGTAAATTTGTCGGTTCGTAGGAAAATGAGCAGCTCAGAGGAGGTTTCCTGGATCTCGTGGTTCTGCGGTTTGAGGGGCAATGAATTTTTTGTGAGGTTGACGAGGATTACATACAAGATAAATTCAATTTGACCGGATTAAACGAACAAGTTCCCCATTATAGACAAGCTTTGGATATGATATTAGATTTAGAACCAGATGATGAATTAGATGATAATCCGAACCAGTCAGACCTGATAGAGCAAGCAGCTGAGATGCTTTATGGTTTAATCCATGCTAGATATATACTTACAAATCGTGGAATTGCCCAAATGATTGAAAAGTACCAATCCGGTGATTTTGGTCATTGTCCAAGGGTTTATTGCGAATCTCAGCCTATGCTACCTTTAGGTTTATCTGATGTACCTGGAGAAGCGATGGTAAAATCATATYGTCCAAAATGCATGGACGTTTACACACCAAAGTCTTCACGTCATCATCATACAGAYGGAGCATATTTTGGAACTGGTTTTCCACATATGCTATTTATGGTGCATCCTGAGTATAGACCAAAACGTGCAACAAATCAGTTTGTACCAAGATTATTTGGATTTAAAATTCACCCGTTAGCATATCAATTACAACAACAGGCAGCGTCCACATTTAAAGCCCCGCTCAGAACGCTAAATTATAACAACGGGAAACGTTAACTTTTATTGCGTTTTGTGTCCCCAAGCCCCGTTTATTAAAAAAAAAACAAAGCACCCATTTAATTGTTCGATATTGGTGAAATAAAGCGAAAAAATTGGTATTTTAGTTAATTTATGGTTTATTATGTTAATTGTTAGCGGTACGTTGTCAGCATGAATGCAGAATTTCAAAAGATAAATAATTACTACCCTGTTTGAGTGYATAATAATTTTTTTCAATTTAACAATAATTTCGGGAGTTTCTTCAAAAAGGAAACGCGTTTCTAGTGTATTTACAAAATGTTTATTTTCGATTAAATATAGTTAGTAG
>contig00175_a13
GGAGTATTCAACGAGTACCAACTTAGTTCGTTTCGCGACGTCTTCAAGAATCAGTGTCTTTGCCGTCGATGAAGTCGTCGTGTGCGCGAGTTTGAGATGCATCGCGAATAACCAAAAAGAAATTATTAATTCAAATCGAAATCGTTTATACACGAACCCAAGATTAACAAGAAAATAATTAAAATAATCCACCAYCATCTCGTTTAATAATAAACAACAACAAAGATGTGCGATACAAGTAACGCTTCTACGCAGAGCATCGCTGATTATTTGGCTCAGTTATTGAAGGACAGAAAACAACTGGCTGCGTTTCCAAACGTGTTCCTTCATTTGGAAAGGCTTCTAGATGAGGAAATTGCCAAAGTACGAGCAAGTTTATTTCAAATAAATGGAGTGAAGAAGGAGCCTTTGGTGTTGCCGGAACCTGAGGGTACAGTGACCACACTTACGGAGAAGGTGTATGTCCCCGTAAAAGAACACCCGGACTTTAACTTCGTTGGTAGGATATTGGGACCAAGAGGAATGACTGCGAAACAACTTGAACAAGAAACGGGGTGTAAAATTATGGTTAGAGGAAAAGGTTCAATGAGAGATAAAAAGAAGGAAGATCAAAATAGAGGTAAACCGAATTGGGARCACCTTCAAGATGAACTCCATGTTCTTTTRACTGTTGAAGACACAGAAAATAGGGCCCAATTWAAATTGCAAAGGGCTGTTGAAGAAGTTAAGAAACTTTTAGTGCCTCAAGCTGATGGTGAAGATGAATTAAAGAAACGGCAGCTAATGGAACTCGCTATTATTAACGGAACTTATCGGGATTCTAGTTCAAAAGCAGCTTCAGTAGCAGATCTTACAGCGTGTGATGAAGAATGGAGGAGGGTAGCCGCTGCCGCCGCGGAAACACAAAGGTTATTATCACCGGC
>contig02807_a130
GGTTCTCGTCGCCGGTTTTCATTTGGCCTTTGCATAGATGCGTAACGGCGAAAGGTCATCATCGGGTTAGGTATAGTAGCGGTGGCGAAGGAGAGAGTAAACGACTTCTTCTTCTTGTATTCGGTACGGAGCAGARGAAGCACATCTTTTGCGCGACCTCGACGTCGTTAACTTCGCGAGCGCGAAGAAGTTAGRGTTCAAATCGAGTCTAAACAGTTCACGTTTCGTGATCTTCCGCGCCTCCACCTATTTTTTTTTAATCCCCAATTTAACAACTTTTAAATTAAAAGTGACCTAATGGGGAATCTTTGAAGAATAATTTAATTGTTGCGATTTAAAATTATTTTTRGGTGTTCTTCGATTTTGAGGGAGATTTTTAATAAAATGAGGTATTCCATTTATAGATTTGGTTTTGCGACACTCTTCTATGCTGTATTGTTTTTAACTACACCAGAAGAAGTTTCGTCGAATCAAAAATCGAACGAATTCGACGAATTTGTTTATTATCAAGGRGTCCAAGGAAGACCAGGAATCGATTTTCCAGTATTTGCTCGAATTCCCAGAACAGGATTTAGTTGTAAACAAGTTCCTTCAGGTTATTACGCCGATTTAGAAACAGATTGTCRAGTGTTCCACATTTGTAACGAAGGAAGCAAGATTTCGTTTTTGTGCCCAAACGGCACGATTTTCCAACAGTCCGATTTAATTTGCGAATGGTGGTTTAAAGTAAATTGCACGAATTCGCCCAATTTGTACGAGGAAAGCGCCGAACAATTACTGGAGGAATCGTGGAGGAGGAAAGAAAATCGAAGACCCGGTTACCAAAATCGTTTAGCTAACG
>contig02861_a131
TAAGTAATCCTGCAATAGAAGAAATAACCCCCAATGTACCCACAGTACTTGGSGATAACTTTGTATAACCCAAAGATGTCATAGGAATAAAWATATCGCAACCGTTTTTAATAATATCGATTAAAACGTTTCGATGTGATTGTAATAATAAAAGGGACGTTGTTAGTACTTTTAAAACGTCTGGAAGACTTGAAATGCCTTTGGATGGAATTAAACTTGTTTTGTRTGATTTTAAAATGTTTGTAACTTCATATAGATCTCGTAATAAATTAAAAATAAGGGAATAAAACCAGTATTGGGTTGATAACCGACCCCATTTGTCTGTATTAACAGAACATAAATCCGATCGTCCCAACCACAAAATGTGATCTCCTAATAAGAATAGAGCTGTGTTTAATCTGCTTAAGATTACTGTTGTTTTTATCGTTGGGTCCTTATGTTTTAATAATGGAAGGATTGAGTAAACTATGTCAACGCATTTTCCAAAGCGTAACAATTTTCTGAATGAACTTAAATGGAACTCTAAATTTTTAAAGGTTTCAACTCCATTTCGGTTATTTTGTTGTARTTTATACCAAATTACTCTTGATAAGTACTGAATTAACCTTGCTTGTCTATCACGACCAACGGTTTGTCCGTTTAATTTTATAAATTCTTCCATGTTTCTCGTGTAAACATTTAATGAGAAATGCGAAATGTAAGGCTTCTAAAACGGTGATCCTGAGTGAGTTCMMAGGTTAAGTATTTGACAAGTCC
>contig02865_a132
GCATTTTCGTAGAGACACGTCGCCTAAGTTAATATGGGTCGTGTTATTCGCGCGCAACGTAAAGGTGCCGGGTCGGTTTTCAAGGCCCACACTAAGAAAAGGAAGGGAGCCCCAAAATTGAGATCTTTGGATTTTTCTGAAAGACATGGTTACATTAAGGGGGTCGTTAAAGRCATCGTCCATGATCCAGGCCGTGGTGCCCCGTTAGCTGTTGTCCATTTTAGGGACCCTTACAAGTTCCAAACAAGAAAAGAATTATTTATTGCCCCTGAAGGAATGTATACTGGTCAATTTTTATATTGTGGCAAAAGGGCTAATTTACAAATTGGAAATGTTTTACCTGTTGGATCAATGCCTGAAGGTACAATCGTATGTAATTTAGAAGAAAAGACTGGTGATCGYGGTCGGTTAGCTCGTGCATCAGGAAATTATGCTACTGTTATTGCTCATAATCATGATACGAAAAAAACCAGGGTTAAATTGCCATCTGGAGCTAAGAAAGTCATTCCATCCAATAACAGRGCTATGGTTGGAATTGTTGCTGGTGGAGGACGTATTGAYAAACCAATCTTAAAAGCAGGCCGTGCTTACCACAAATACAAGGTTAAGCGTAATTGCTGGCCAAAGGTACGTGGTGTTGCTATGAACCCAGTAGAGCATCCTCATGGTGGTGGTAACCATCAACACATTGGTAAGGCGTCCACAGTCAAGAGAGGAACATCAGCTGGTCGTAAAGTCGGTCTTATTGCTGCTCGTAGAACGGGTCGTATTCGTGGTGGTAAAGTGGATACAAAGAAGGAGGATTAGACGATTAAGAATATCTAAAGAAGTGTTCAGGGTTGTCTTTGTATTTTATGTAATTATTAGGTT
>contig02915_a133
GGAGGCGACTGCTGTGCTGTTGTGCGCGGGTGTTTCTTAGCAATTGTTTTTACGAACGAACGTGCGTTTTTATATATTTTGGAAGCCGAATCATCCAACCCGTTCGATTCCCAACTGAAGGAACGAGTTTCGTTCGACTTAAGATGGAGTTGGAAAATTTGGAATACGATTATGGGTTAGAAGATGAGGGATTCTACGAGTCGAACACTCCAACGAAAGACTCCAAACGAAGGGTTACTTTTAGTAACAAACCTTTTGTTGCACAGTATGAAGATCAGGAACAATTTTCTCTTACTGTTCTCAAACAAGAAATCGACGATGTCGAAGATGAATCCTCTCCGTTTTCTAGATCATTGGATTCGGTTCAAAAAGTGCCTTCAATTAGCGATTTGTCAGATCCAGACACTTCTCAAGATATACCAACACAGGTACCACCCTTAACTCCTGGTACCAATAAGACGATGACCGAAGCCTTAAAGGCTTCTTTTGCATCTTGGGAAAAAGAACAGATACGATTAAACATTACCAAAGACCCACGTCAATGGACAGAAGATCACGTCGCTCATTGGCTTCGTTGGGCTATGAAAGAATTCTCATTAGGTGGTATAAATCTGGRACAATTCGAGATGCGCGGAAAGGACATTTGTGCAATGGGAAAAGAGACCTTCCAGCAGAGGGCGCCCGCTTTCGTCGGAGATATCCTTTGGGAACATCTCGAACTGTTACAAAAAGATGTGGAAAAAGARCGAGTGGTTTTAACATCGGGAAACATCTCAGCAATGTACGAGAACATATGCGTTCCGGAATTAGGTGTCTTTATGGATTACACGCAGGCACCTTTAATGTCAGAAGACGACCGGAAGATCGTGACGCCGGCGTCAACGCACACGCCATCTCCAGCAGCCAACAACAACAATTTCCTCGAGGGTGGTTATGGCCGCAGCCCCGCCTGCCCCCCAA
>contig02924_a134
GGGAACTASGTATCATTTTATGTTGTAACACGTATAAATACGTAATCATCATCAAGAATYAAAACTTTATTACTTTAACCACCAGTAACGTTTTAAATTCTAATCGAAAACTACGTATTTGWGTTAAAATCGCTTCGCTTTAAAATTATTTTTTAAAGTTTCATAACCTCAATTTAAAAAATAAATAAATAAAAGATGGGTGACTCCCTTAATAATTTAGCTGTGTTTAAAACGATGAAAATCGGTTTTATCGGTGGAGGAAATATGGCACGAGCTATTGCGGAAGGAATTGTGCAAAAAGGACTCGCCCCATACTCAAGCATGTACGTTTCGGGGCCCCACGAAGAAAATCTCAAAGAATGGAAAACGAAAGGTGTTCAAATCACCACCGAAAACGGGGTAGTCGTCGAGAAATCCTCCCTTATTTTTCTAGCGGTTAAACCACATATTTTACCCGCTGCTATCGCTAACGTTTACGATACAATCTCAGATTGGGAGTTGACTGACAATAAATTATTTGTTTCCGTTTTGGCTGGTGTCAAATTAGAAGCTTTAGAAAGTATTTTAACAAGATTAGAAGGTAGCCGAGTTATTAGAGTAATGCCAAACACCCCWATGATGGTTGGCGCTGGTTGTAGTGTTTATTGCCCGGGTCAACATGCAACAGATCACGATTCTTTCGTCGTTAAAACAATTTTAGAAGTTTCTGGATTATGCCAATTAGTTCCTGAATCGATGATTGACGCAGTTGGTGCTTTAACCGGTTGTGGTCCGGCATTTATTTAYTTAATAATTGAAGCAATGTCTGATGGCGCCGTTATGATGGGAGTTCCCCGAAATATGGCAACCAATTTCGCTGCACAAACCGTTCTTGGCGCGGCTAAAATGGTTCAACAAACTGGAAAATCCACGGGGGTTTTAAAAGAGGAAGTTTGTTCCCC
>contig02982_a135
GGTTTCTGTCACGGTCAGTGTAGGTGAGGYGAACGCAAACGAATCTTTGACTAACAATTTCAAAAGCAGTCGTTAAACATTAAATTCCGGCCTGAAAATGGCAGGAAATACGGGGATGGAACAGCTAATCCCTATAGTGAACAAATTACAAGATGCGTTCACCCAAATTGGGGTGAACATGACGATGGATTTGCCTCAAATAGCCGTTGTGGGCGGACAAAGCGCCGGGAAGAGTTCCGTTTTGGAAAACTTCGTTGGCAGGGATTTTTTACCCCGAGGTTCCGGAATCGTCACAAGACGACCACTTATCTTGCAGTTAATTAATGCCAATACAGAATATGCCGAATTCTTACRTTGCAAAGGTAAAAAATTCGTTGATTTTGATGAGGTTCGTCGTGAAATTGAAGGGGAAACCGACAGGATAACCGGAAGTAATAAAGGGATCTCAAATATTCCCATTAATTTAAGAGTGTATTCCTCCAATGTTTTAAATTTAACATTAATYGATCTTCCTGGATTAACAAAAGTACCGATCGGTGATCAACCAGCGGACATCGAACAGCAAATTAAAAGCATGATTATGCAGTTTATTAAGCGCGATTCCTGTTTGATTTTGGCTGTTACCCCAGCAAACACTGATTTAGCCAATTCCGACGCGTTAAAACTTGCCAAAGAAGTGGACCCTCAAGGAATAAGAACGATTGGAGTTATAACTAAGCTGGATTTG
>contig02997_a136
TGGACACATCGATTTTTGTCATTTTTGTTTTGTGRGTGACGCTTTCGAGGTTTATTGAGGTTATAATGAGTCTTAGAACGTTTGGCGATAAACCGATAAGTTTCCAATTGGAAGAAAATGGGGAATATTATTGCGTTGGATCCGAGGTTGGAAATTATCTCCGTTTATTCCGGGGGTCCCTTTATAAGCGTTACCCGGGAATGTACCGGCGTTCCATAACCAACGARGAACGCAAACGCCTCATCGATCTTGGATTGAGCCAACACGTCTTGGCTAGTAGCGTATCTCTTCTCCGAGCGAATGAGGTTGAGGATATAATTGAGGGGAACGATGAAAAATACAAAGCGGTYTCGGTTCACACTTCCGATCCACCTTTACCACGCGAAAGCAAATCGAAAAAATCRATGCAATGGGTCCCTTCGTTACCRAATTCAAGCCATTTAGACGCCGTGCCCCAAGCAACCCCGATTAATCGAAATCGAGTTAATTCCAAGAAAGTACGCACTTTTCCTTTGTGTTTCGACGACACCGATCCCCAGGTTAATATTGAAAATGCCTCGCAAATGGAGGTTTTAGTTCCGATTCGGTTGGATATGGAGATTGAGGGGCAAAAATTGCGCGATACTTTTACGTGGAATAAAAATGAGAGTATGATTTCGCCGGRGYAATTCGCTGAAGTGCTTTGCGACGATTTAGATTTGAATCCGTTGACTTTTGTACCGGCGATTTCACAAGCTATCCGACAACAAATTGATGCATTTCCGGTTGAGCCCCCGGCGATTATTGAGGAATCTTGCGACCAAAGGGTTATTATTAAGTTGAATATTCACGTTGGGAATACATCTTTAGTGGATCAGGTTGAGTGGGATATGTCGGAAAAAGATAATAACCCGGAAATGTTTGCCGTAAAGCTTTGTGCGGAGCTTGGATTAGGTGGCGAATTTGTTACCGCGATTGCTTATTCGATTCGTGGGCAATTATCGTGGCATCAAAGAACGTATGCGTTTAGCGAGGCTCCTCTACCAACCGTTGAGGTTCCGTTTCGACCCCCGAGCGAAGCCGATCAGTGGGCCCCCTTTTTAGAGACTCTAACCGACGCGGAGATGGAGAAAAAGATTCGCGATCAAGATCGCAACACCCGGCGAATTCGAAGATTGGCTAATACGACCCCCGGATGGTAAATTTCCGGGTGAACGCAAGACCCGTTTGAGTCGA
>contig03001_a137
ATAATACACCAATWWTTTTCTATACCATAATTGGATCATATTCATTCTTTTAACCTTCTTTTGTAATTGTAATACTCCGTAAAGTAARGCTTCAGCGGTTGGGGGACAACCAGGTACATAAATATCAACTGGAATAATTCTATCACATCCTCGAACCACTGAATAAGAATAATGGTAATATCCCCCTCCGTTAGCACAACTTCCCATTGAAATAACCCATCTTGGTTCGGGCATTTGATCATAAATTTTTCGTAAAGCCGGTGCCATCTTATTAGTTAATGTACCAGCGATGATAATCACGTCTGCTTGCCGAGGTGATGCTCTGAATACTRCACCAAACCTATCCATATCATATCGTGGAGCAGCAATATGCATCATCTCCACAGCGCAACAAGCCAAACCGAAGGTAAGAGGCCACATAGACCCTTTTCGACCCCAATTGAGCAAATCATCTAATCTAGCCAATGAATAATCGACCATATTATCAGTTTTAACCCTAAAAGGGGRATTATGGTTTATATTCCGGAACTGGAGCCGGTGTTGATTGTTGCCTTACGRATGGCCCAAACGCACCACAAATAGCTTTTAACCCATTATTAGCTAATAAATTTTGAGTGCTAGGCACCAAAACCGATCGAATCATCTTGTAAAAATGAATTGCGTACAATAATTTTTTGGATTTATTTTGAGATTTTTACGTAATAAAAACAGAGACYYCCRGCC
>contig03017_a139
GGAGATAGGTTCTGTCKGGTGTCAAAATTGTATAGATCAGTTTTGATCTTTTAAATCATTTATTCCTCCGATTCTCCACAAAAATCACACGCAGAATGGCCTCAGTACGTTCCTTTTCTCGTTTATTAACCCGTCAGACGTTCAACACCGTCTCAAGAAGAGGATATGCGGATGAAATGAAATTCWCTCTCTTGCTGCAGGCAATCAGGTATTTTACGACTCAGCTAATGTAAAACAAGTCGATGTCCCCTCATTTTCTGGAGCTTTTGGTATTTTACCAAAACATGTCCCAACCTTAGCAGTGTTAAAACCYGGAGTGGTCACAGTTTTTGAAAATGAAGGAACAGTTAAGAAAATCTTTGTTTCAAGTGGAACTGTTACAATAAATGAAGATTCTTCAGTACAAGTTTTAGCTGAAGAAGCAGCGCCGGTAGAACAGATTGATGTTTCTGCTGCTAGAGAAATTTTGAGTAAAGCCCAATCAGAACTTCAGTCTGCTTCTACAGATGAGGCTAAAGCTGAAGCACAAATTGCAATTGAAGTTGGTGAAGCCTTAGTTAGCTCAGCTCAGTAATTTTTATCTTGAAGGGTCATGTTAGATAAGTTTAAAAGTCAGTAAATAAATGTTTTAAAAGGT
>contig00196_a14
GGTTGGTGGTGGGGGTATCCTATACAGAAGCTTTTATTGTTTGATGTCCGTTAATTCTTAGTGKTTATTGATTCTTTTTCTRCACAACAAAAGCAGGTACAAACACACTTAACCGGCAAAACTCATTAGAGATGAGTTCAGTAAATAAAGAGAGCGAAAAAACGGAAGATAAATTAGAAATAGCTCGTGAGGAAAAGGAGAAGATATTAAATGAAGAGAATAGGGCTCAGGATAACAAAATGATGGAATCAGAAAGTACTGAAGGCTCTAAAATTAAAACTGAATTTAAGGATGGTATGGAGGTTAAACCAAAAAAAATACCTATTGGAGGGATTCAAATGCCTGGATTTTTTATGAGGAGTCGATCAAAAGAAAAGTGCAAGGAAGGTGATTCAGAAACTCAAGAGGGTGATGTAGAAGGTACCGAGTTGCTAACACAGAATGACAAGGAAAAGGAAATTCCTGATGATTCTTTAATGAATCAATCTAAAGTTAAATTACCCATAAGAAAAAAGGCTGATGATGTTGAAAAAGCTAGTGAACAAGGTGATAAGCAAAAGCTYTTTGACAGACTTTGCAAACCTTTAGTATCAATATTTCCTAAAAACAAGAAAGATTTAGAACGCAACTTGGAAAATCAAGCAGCTGGGTTGGCTTCAGTAGAAACTTTGGATGATAATGATAAAACAGCTGATAGAAAAGATGATGGAAATGATGCTATTGATGGTATAAAGCAAAGTGAGTCATGCATATCAAGTTGCGTTGGAAAATTTAAAGCTTACCACTTAGTTATTAGTGCCTTAGTGATTTTCCTCATCATTGTGAGCGCAATTGTCTTTTTCACCATAGGAGACACTATCACCCTTTCGCCT
>contig03027_a140
GGAGYCTTGATAAATCTTTGAATTGTAAAAGATGGAAACTTCGATTGATTTCTTAAAACCATGTTTTGTGATAATTACGGGTGCCTCAAAAGGTATCGGAAGACAAATCGCTATTGATACGTCAAAAAAGTTATGTGATGGATCTGAAATTGTTCTTGTGGCAAGATCTGAAGAAGGATTAAAAGAAACTCAAAGTTTAATAACATCTGTTACACAAAAAAACATCAAAATCGAAACGATTAAGGTCGATTTTTCTAATTTCACCTTATTGGATTGTGAAAAATTCTTTAATAACTTAACAACAAACACACAATTTGAATCAGGAGTGATTTTCCACAACGTTGGTTCAATTGGGACATTAAAAAAGGTTACAAATTTGGAGAATCTCGATGAATGGAAAAAGCATTATGATTTAAATTTATTCTCAACAATCCTCTTTAATAATCATTTTATTAAGACAATTGGGCCAATAACAAAAAGGATTTATGTAATTAACATTACATCTTTGTGTGGGAGAAAACCTTTTAATAATCTTGCTATGTATGGTTCTGCTAAAGCTGCAAGGGATTTATATTTTAAAGTGTTAGATGTTGAAGAACCCAACATTACTGTTCTTAATTACTCTCCAGGGCCTGTTAAAACGGATATGGTGGATATAATTGTAAATGAAGCTGAGGATGAAGGATTACGGCAACAATTTAAAACTAATATTATTGAAAAACCATTTTAACCCCTCCCCAAACTGTTTCGAAATTAATTTATTTGTTAGAAAGTGGTAAATTTAATTCTGGGGATACTGTTGATTATTATGATGTATAAATTTGATTAATAAAGAATTTATTTCTATTTAATAACTAC
>contig03056_a141
GGAGTTGTGTTCGTGCATCTGCAGTTGCAAGACGTGAAATTAGTGTATTCCGAATTGTCACGGATTGAAGTTGATTTGAGATGGCCCGTACAAAGCAAACAGCCCGTAAATCTACGGGAGGAAAAGCGCCCCGTAAGCAGTTGGCGACGAAAGCAGCCCGTAAATCGGCCCCTTCGACTGGAGGAGTTAAAAAACCCCATCGTTACCGCCCGGGTACCGTAGCCCTCCGTGAAATTAGAAGATATCAAAAATCTACTGAATTGTTGATTAGAAAATTGCCGTTTCAACGATTGGTGAGAGAAATCGCTCAAGATTTCAAGACTGATTTACGTTTTCAGTCCGCTGCAATCGGGGCTCTTCAGGAAGCTAGTGAAGCTTATCTCGTTGGTCTCTTTGAAGACACCAATTTGTGCGCTATCCACGCTAAAAGAGTCACCATTATGCCGAAAGACATCCAATTGGCACGCCGAATCCGCGGTGAACGAGCTTAAGTTGATATTTTGGTGATTATTCACATTAAAACAAGTGTTTTGTGTTCGTTTAATTTTTTTAAAGTTTCTTTTTTTGTTTTTGAATTATGTTAAATGGTTTTTTTAAAAGAAAAAAGTAATAAATTATTTCCTGGCCCTAAAATCATCATCTCGATCTTTTCTAAACGGTAGTTTCAACAGCGAAAAATTTTAATTTGATTGTTTAAATCTTATTGTAGCTAAGTTCACATTTGTTTATTTTTTTTCTTGGTGGGGCCTTTAGTTTACGAGTTCTTACTGCCGTTAATGTAGCGTTTAAACGATTAATACGTGAAAATAAAAAAAAATAGTATGGATTATATATGATTCATTGGATATGTATGGGAATTTTTAATTCCGACAATGTGTAACATTTAGAATTTTTGATGAGTAGTC
>contig03072_a142
GAAATCGTTTGCAGCCATCTTTAGTATCCGGTTTGTGTCTTTTCCGTGTATATCGCGACCATGACAGGTTTTAGTAAAAAGCCTATCTTGATTGATGCGAAGGGCCACCTCTTGGGTCGTCTGTCCGCAATCGTCGCAAAAACTCTTCTTCAAGGAAATAAAGTCGTTATCGTACGATGTGAACAGTTAAATATTTCTGGAAATTTTTATAGGAACAAACTCAAGTATTTGTCGTTTTTACGTAAACGATGCAACGTGAATCCCGCTCGTGGTCCTTTCCACTACAGGGCCCCATCCAGAATCTTTTGGAAAACTGTACGAGGTATGGTACCACATAAAACGGAACGTGGAAAATTAGCTTTGCGTAATTTAAAAGCTTATGAAGGTATCCCACCTCCATATGATACAAGAAAAAGGGTTGTTGTACCCGGGGCTCTTCGTGTGGTTTGTTTAAAACCAGGTCGCAAGTTCTGTCATGTTGGACGTTTGTCGCATGAAGTTGGCTGGAAAATACCAATCGGTCGTTAGGACTTTGGAGRCGAAACGCAAGGTGAAGGCGGTGCTCAACATCCGTAAACGTGATAAACTGAAGAAAATCACAAAGGCCGCCACGCAAAAGGTGGAAAAACAAATTGCACCTTACACRGCGGTTATTAAATCGTATGGTTATAATTAATATGTTTTAAAATAAAGACCTACTACCTAA
>contig03076_a143
GGCAAGGGATAAGGAAGGGGGAGGATCAGTTTAAAACAGTACATGTGTTAGATCAKSAAGCTCTGTAAAGGTCTTCGTTCCGTAGGTGATACTTCGTACTAAAATTAAATTAAATAATGGATGATGATGGTGGAGACTGGKTTGCGGCAGCTGATGATGAACCAGCGCCAGCAGCGGCAGCACCAGCACCAGCCGCGGGTGGAGCAGCAGCTGCACCCGCAGGAGCTGAACCAGCTGGTGGTGAAACAAAACCAGTTGATGAACCTAAACCGGAAGCAGAAGCGGAATATTTAGATCCAGATAAGCTACTTCTTTGCAAACATTGGATTCGTCCAAAATTCCTTCAATACAACTACCTCTATGATTATAGACTAAATTATTACGACGACGTAATTGATTATTTAGATAAAAGACAACATGGTTTCATAAGAGATATTCCAAGAGCTCAAACTTGGGCWGAAAGRGCGTTGAGAACTTATAACAGCCGTTTGGGTAAAGCGAAGTATATGTACGATTGTCATCACGATACCAAACTTTGTACAAATATCCGGTTGAGTTCTCGCTTCCACATTTATCATAGCAAAGAGTATTTCAACCGAAGATACTCATCTCTAATGTAAGTGTCTTCACTTTCAAATGTAACTGTTTTATAGTTACATTGAGTTTGAGTTAGTTTTTTTTTGATAATTTAAAAGACACACACGAAAT
>contig03145_a144
TAAGTTGAGGAAAAGGGAGGAACACGGTAACAGCGTTCATCCAGCAGATGTTGTTCTTCAACAAACCACCACCAATTCCAACAACGGGACGACGATTTCCCTTAATAATAACAACAACGTGCAAATCAACCAAATTAATCAAAATAATCATCAACCGACAACCGATCCATTCGTTAGATGGCAATTCCCTCCACCAGAACCAAAACCAACGTACAATCAAGACCAGGATTCGCTTGTACAAAACTTACCGAGGGATAGACCAGGTTTTGTGACGGGATTTAGGAAGAATTTGGGTGGTAAATGGAGGCGTTTAGTAAAAAAGAAGCCGACAACGGAAGTGTATACGATACCGGCCGAATTGAAGCCTCAATTAAAACAAATTTACGTGTATTAAAAAAATTTAAAAAAATAATCTAAGAGAATAAAGAAAGAAAAGGATCCCCCAAAATAAAAAACGAGGACCTAGACAACTTCCTTCCCATGAGACTGATCAACACTAATTTTACTATTAAAAATAGGATACTTTTTGTACAGATTAAAAAAATTAGACCGTGTTCGTTCCGTTTAGTATTCTGACCTTTCTGGACTAAGTTGTAAATATTTTTTGGACAAAGAATAAGATTCATAAAAAAAAAAACAAGAAAATGTAAAACTTTCAGTTTGTGATTTATTTTTATTTAGYGATTTATAAAAAAAATAGTTACTTGAAACTTTAGAAGAGAGTAAATATTTCCGAAACGCTTTTTTAGACCTTAGACTTGTATAAGTTTTAATTTTATTAAGTAATATTATTTTATTTTTATCTTTCCGACCGATTTTGGTTGTATTTCGCTCATATTGAGCGCCACATAAGGTAATTGTTAAGAAATCGATCAACTCAATACAACAATCAATTAAATTAAAAATCTATTAGCGCAACTGAGACAACTGGTTTTGCCTCTCAGTCAACTAGTCAATTAATTGTATAACTCGCCCTAG
>contig03168_a145
GGGGCACCGATTATTCCAATTTCTGCCCAGTTGAAGTATAACATTGGGGTACTTTGTGAGTATATCACGAAAAAGATTCCGGTCCCCGTGAGGGATTTTACATCGGAACCAAGATTAATTGTTATTCGATCGTTTGATGTTAATAAACCGGGTTGTGAAGTTACCGATTTAAARGGAGGCGTCGCTGGAGGAAGTATTTTAAGARGTGKTCYCCAAAGTKGGACAAGAAATTGAGGTTCGTCCTGGTCTTGTAAGTAAAGATTYTGAAGGAAAATTAACTTGCAAACCAATCTTCTCTCGTATTGTYTCCTTATACACGGAACAAAACGAATTACAATTTGCTGTCCCTGGTGGATTAATTGGTGTTGGGACGAAAATTGAACCAACTTTATGTAGGGCTGATCGCCTGGTAGGWCAAGTTCTTGGAGCAGTTGGTGCTCTCCCAAGTATTTTCATCGAACTTGAGGTGAGTTATTATTTATTGAAACGATTRCTTGGAGTTCGTACTGAAGGCGATAAAAAAGGAGCTAAAGTTCAAAAATTAACGAAAGCTGAAATATTATTAGTTARTATTGGTTCGTTGAGTACCGGAGGAAGAGTTGTTGCGACTAGGGCTGATTTGGTCAAGATTTCTTTAACCAGCCCTGTTTGTACGGAAATCGGGGAAAAAGATCGCGTTGAGTAGACGTGTTGAAAAACATTGGCGCTTAATCGGATGGGGCCAAATTAGAGGTGGCGAAACTATCGAGCCCACCAAATAAAATAAATCTCTGCTTTTTCGCTTATTTCGTACAGAGTAAGCTTATATTGATAA
>contig03181_a146
GGATTTTTAATTATTATATTTTCTTACACACCTATTACATTATTATCAATTAATTAATAAAAACTAATTAGATTAAAAATCTAAAAACGTTCACATAAATTAAAAAATAAACTCTCTCTTAACCTCACTTTTTTACYGGTACACAAAAAAAGGAAGACAAACAATTTATTTAATGTTGTTAACTACTTGGAGTATCTTCGTTCCAAATCAAAATTAAATCAAATTCTTTATCACAATCGTACTCATTAATTCATCTTATTACAATTAGTTAAATTAAACAATTTACGTCTTCCCTACTTCGTTATCTTTATCGTCTTCGCCTTCGACGTTCTCTTTTAAATCGTTTTTGTCATCTTCGTCSTCCTCTTCTTCCTCCTCGAGCAACTTTCGCGCTAATTTCACCGCGTAAAACTCGTTATAATGCATTTTACGTTTACTTTCGAATTCCTTCCTTTTCTCTAACTCCTCGGGGGTTAAATCTTCATCCGATTCATCATCATCATCGTTTGTTCCCATGGATTTTGGTAATTTCTCAGCCCCCAACTTGATCTTTTCGGCTAAATCGGCTGCATCTAAAGCATCCACACTATCGGGATCAACATAATTAAATGGAGTTTTGGGTTCCTCGATTTTCATATGTCCATAATCTTTATCTGGGGGGTGAAGTGTCGCTATTATGTTCATTTCATCCCATGTTGTTTC
>contig03185_a147
ATCCTTATAGCTTAACAAACGGAAGTTCCCATGCGGACACAATGCTTGATTTAAGTTCTAAACTGATGTCAACAAACATATTCCCGCCAAAATCGCAAATAAAACGCCAAAAAATGATTTATCATTGCAAGTTCGGTGAATTCGGCGTAATGGAGGGTCAGTTTACGGAACCTTCTGGTGTAGCAGTAAACGCCCAGAATGATATAATCGTCGCGGACACCAACAACCACCGAATCCAGATTTTCGACAAAGAAGGTCGCTTCAAATTCCAATTTGGCGAGTGCGGAAAACGCGACGGTCAACTTTTATATCCGAATAGGGTGGCGGTCGTGCGAACATCCGGCGACATCATAGTCACAGAACGTAGTCCAACGCACCAAATACAAATTTACAATCAATACGGACAGTTTGTTCGCAAATTCGGCGCAAATATTTTGCAACATCCGCGCGGCGTCACCGTCGATAATAAAGGCCGCATTATCGTCGTCGAGTGCAAAGTGATGCGGGTGATTATCTTCGATCAAACGGGGGCCGTTTTGCAGAAATTTGGCTGTTCCAAACACCTAGAGTTTCCTAATGGAGTCGYCGTCAACGATAAACAAGAAATATTTATTTCCGATAATCGTGCCCATTGCGTTAAAGTATTTAACTACGAGGGAACTTATTTGAGACAAATTGGAGGTGAAGGTATAACAAATTATCCAATTGGAGTGGGAATAAACGCAGCGGGAGAAATTCTAATYGCGGACAACCATAATAATTTCAACTTAACGATATTCACTCAAGATGGTCAATTGGTATCAGCATTGGAGAGTAAAGTGAAGCACGCTCAATGTTTCGATGTTGCGTTAATGGATGATGGATCCGTCGTATTGGCCAGCAAAGATTACAGACTGTACATCTACCGGTACGTGCAAGTGCCGCCCATCGGGCTCTAAAAGTTTTTAATTTAAACTTGACAACAATAAAAACAGGTAAATTTTTTCTAAAGAACAACAAAAAGTAATATCAAATTAATCATGATTCGTGTCATATGTACCAAATATGTCGTATTTTGGATTTTTTTTCGTTCGTTTTTCAAGAGACGCTTTACATTAAAAGAAAATTAATGATTATTAAGAAACGATGAATCTTGATGGGGAAAATTGTTATTGTATTTGTTGTAATCGTGATTCTTGTAAGTGTTATTTAGAAAAATCCTAGTCACGGGAGGAAGAGAAAAAAAAACGAACGAATAAAATTTAAAAAGATAATGAATTAATAAAAAACAAAAGTAGAAACTTAAAATATTTGTCCTATTGTTACTAGATTTAC
>contig03216_a148
GGGAATAAACCGGACATCATCGCGTAAACACCGCGTAACAATGGCTTGATGCTTGAGGAATACACAAGAACAGTTTTGTGTGCGTGTTTGGATAGCGGTGGTGGTGAGTGTGTGTGTGTAAGTTAGGAGGGGAAAAGGCAGAAGGGGGCCCACAGACTATCAAAAGATTCGCTGTTTTCTTTTTTCCCGCTTGTAAAGAAAGAGATAGATTAATAATAACGTTGTGCGTGCGCATTATAAAAAAATAAACTATCCATTTACACCAATCGAKGAAGAAGTGGTTTTATTAAAAACAGAATAATTCGATTTGAAAAAGAAATGAATCTTTTGATAATTAAAGTGGTTTTTTGGTTGATGGGGTGTTGCTTGGTTGTAGGTCAACAAGTTACTTATACGTTTAAAGAATTTCCTTATAAAGAACATCCTAAAAATGAAGCTTTGTTTCGCGAATATGAATCAGCATGCGAACAAGGATGTAATGGRAGTGGAGTTTCAAAGGTTTTGTGTGTTCGACAATGTATTTCACCCTCTTGTTATCGAGATTTATATAGTTATGATCCGTTAGAAGAGGGTGAGGTAGATGTAAGACTAAACAGTTTCAAGGGATGTTTTATTCAACGTWACAATAAATTTCGACCTTAAACTATTAWACACCGACTCAACAAYACTGTACAAAACACCTATAGTTTAGCACAAATGGTAGTATACAATAAATTTTAAGAAAAGTTTAGAGTTTTGAGGCCGATTGTTGTTCCTCTTTTTATTTATCATAATAATACACACATCTATCGTTTTTATTTTTTA
>contig03258_a149
GGTCACCGCTCTGGGTRSATTGTTCAAGGTCATCGTTTCACATTCGAGGTGTAGATATTAGACAGGWGTCGCGTTAATTGAAAACTRAAAACTTCACTAAAGTGCGAGACGTCGTTGAATAAGTAACAAAAACAAAGTACTCGATACAATGGTTAAAGAATACACAAGAGAAGAGGTTAAATCACACAACAATAATCAATCYAACTKGGCTCATTATTCATAACAACGTTTATGATGCTACACCGTTCTTAAATGAGCATCCTGGTGGCGAAGAAGTTTTGTTAGAACAAGCTGGAAAAGATGCAAGCGAAGCRTTTGAAGATGTTGGTCATTCAAGYGATGCCAGAGARTTAATGTTAAAGTATAAAATTGGGAYGTTGGTTGAAGCCGATAGAACAGCAGTTAAAGAAAAGAAAACTACATGGACGTCTCCGGACGATAATTCGAATAAAAATCAATCTGGATTAAAAGCTTGGATTCTCCCGGTWGCACTTGGAGTCTTGGCCACTGTATTTTATCGTTTCTATTTCCAATCACATTAGGAAGAAAACATAGTGTCAATGATCATCATTMTATTTTAAATTAATTAAATATGTAATTTTTGTTTAAGAAGAGATTAACACAAAAAGAACATTGAAATAGTCCTTAAAATGATAATTTTTTWACAATGTAATTCCATTAAAACAAATAAGACTACATAAATAATAATAGATTTATTATTAAAATAAATTTATCGATGTGGGACCATTTCGAAAAAGTGGTATGCAACAAATTATTCTTTTCTGCTTTTATAATTG
>contig00202_a15
GGTTCTAGGCCGTTGTTGTGCGCGTAAAGCGTTTAGGTAGACGGCGTCCTCGTATCCATTTTGCTCTGTGTATATGAAAATCATTGGGGCGCAGTCCCGTTTAGTCCCATCGAAAACGTACCTCGTTCGATCGGAAGAGATTAGATGTTATTGTAAAACGTCGCGCCAACGTCGTCTCCGTTGTGCTGTTGCTGCTGCTTTTGAAACGGATTAAAAAATGAATTTTACTCCTTTCGGTGTTGGTGTGCCCCTTACGGCRGCACTTCCGGTTGGCACGCAATTCACAACAGGAAAAATAACGCAAACGGGCACGACGACGAACGGACAAGTCGTCGGGGTGCTTCAAGGTTGTGAAAATGGGGTACATTACATCCGGCCTTTGGATGCGAATGCTTTTGCGACGACGACACAAGCCCAAACTGCCCCCGCTGGACAACAGACGTTAATTACATTACCGATTACGATGCCAGGGGCGAAGCCCGGCGATCCACAACAAACTGTGCAAATACAGGTAGTTAATTCGGCAGCGCAACCTCCAACATCTCAAGCTCAGTCGCCAAAGTATCAAATCTCGCAAATACCGATTCAAACGTTTGGACAAGGTGCTACTGTTCTCACTGTTGCTTATAATTCTACGCAGGATGGTATACAAATTTTGGATGGTCAAAATGGAATACCAGAAGGTATGACAGTGGTGGCAGCTATTCAACCCCAAGATATACAAATAATTCCCGCCCAAACCATTGA
>contig03319_a150
GTGTAAATTKAGTGCTTCGGTAAGCGTCCGCCATAACGGTCTAAAAATTCTTATTGAATAAGCGTGTTTCGCGTTTTCGTAATCAGTTTTTTTKGAAGATATCCGGTCTCCGTTAAATATCRTAAAAATGGTCGATAAAATCGAAATGAGTCTTGATGATATAATAAAGTCTAGCAAGGGAAGACGCGGTGGAAAACGCGGCGCCAGAGGGGGCGGCCGTCCCGGAGGAGGTGGAGCACGCCGTGGTACATTTCGGGGCCAAAAATCGCCCGGAGGCGTACAAAGAGGTCGTAATCGTGGCGGAATTGCGCGGCCGTATACCAGGGGAGACGTTAACAGTGCGTGGAAGCACGATTTGTTCGAAGGTTATGGGCCGAGAAAGGTCGCGGCGGCCGTCGCTCGCGCCGCTCTACAATCAAATCTCGGTCCCGCGAAGTTGCTCGTCTCCAATTTAGATTTTGGAGTCTCCGATACGGATATACAGGAGCTCTTTGCCGAATTCGGCCCGTTGAAAAACGCCTCTGTCCATTATGACCGCTCTGGCAGGTCTTTGGGCACCGCTGACGTTATTTTTGAACGCCGAAACGACGCTGTTAAGGCAATGAGACAATATAATGGGGTTCCGTTGGACGGTCGAGCAATGAACATCCAGATGACAACTTCAGAAATACCAGTCATGACAAGATCGCCTAGAATTCCATCAGCSGGTGCCAACAATGTGGAGAGGAAGCAATTTAGGAGTCCTAGAGGAGGTGGTCGTGGGCGTCCCATGAGGGGTCGCGGTGGTGGTGGTAGGAATCCAAGAAACATTAAAAAAACTGCACCAACGGCAGAAGAATTAGACGCTGAATTGGACGCCTACAGCAAAGAAATGAAATAGCCATTATAGCCTTAAACTCAAACATGTCTCAAATTTATATAAAAAATCTTCTTTTTTACGTGTGAATTGTAAGAAAGGTGTGTTTTGTTTCAATTACTCTTTTTTATTGATTACTGCATCTTGAGTTGTTTCGTTTATTTTTAAAACTGTACTTTAATTGTAAATGCGCGTGTGATGACGCTAGAATGATTATTACAAAAATGTTTTGAAAAGGGGAAAACATCCCTTTTTGGACTGTTCATTTACATATTGACTAATTGTCAAATTATTATTAATTAATTCATTAAGGTTTAGTGTGTATTAACATAAGATTAGAGTTGAATAAGGGATGTGTTTTAAA
>contig03337_a151
GTATTAAATTGGTTAACTCGACCGGAAAACCAATAAAATCATGGCTACAATGAAGGATAACCCCGAAAAACCAACGCAAGATGCGTCCCCCATCCATCGTATCAGAATTACATTAACATCCCGCAAYGTWCGCTCATTAGAAAAGGTGTGTTAYGACCTTATCAATGGGGCGAAGAAGCAAAAGTTGCGCGTTAAGGGGACCAATTCGTATGCCAACCAAAACGTTACGTATCACCACTCGTAAAACACCTTGTGGTGAAGGTTCTAAGACTTGGGACAGATTCCAAATGAGGATTCACAAACGTGTTATCGATCTTCATTCCCCATCTGAAATTGTTAARCAAATTACTTCTATTTCTATTGAACCTGGCGTAGAAGTTGAAGTAACCATTGCAGAYCCTTAAACYATGTTGATTATTTTAAGGTTTATATGTTTTCTCAATTAAATATTAAGAAGAAAAGTT
>contig03343_a152
GGGCCRYCKGSRATCTATACATCAAATTAGTTAGAACCTGTAGCAAAATTGTTTATTTTAATTTTTTCACATCTTGCAAGTTTAYAAAATTATTTTTTCATTACGCACTYTAAAAACCTCTTAAAATCGTCATTTAAATAATGTAGTTAACCTCATTACGAACATTACAAATAAACATCTTAAAATAACATAACCTCATCTAACCTAAAAAAATATGAAACTAACGGTTTTAATTTTACTTCTTGTTTCGTTTGTATATTGTGACCTTAAGCAACAATCAAAACACACAGATGATATACTAGATCAGTTGATAAATCCGGAAAAAAAATCGACTCAATCAGCAATAACATCTACATCAACCTTTGAAGATATATGTGTAGTGGAAGGAAGAACGTTAACGGTGGGTGACTCAGTTAATGCCCTTCCACCAAAATGTTACAAAATAAACTGTGTGGCAAAAAACCATGTTCGCTTTGAAGGGTGTAACGTAACCAAAATATCACGTGGGTGTGTTGGATCCTTTTACGACATGACTCAAATATTCCCAAAATGTTGTCCGAAACAAGTTTGTTCTTGAAATTTTACAAACTTGTAAGGTTTTCGAAATTTGACTTTATTCGAAATATATATATGACATTACAAAAA
>contig03354_a153
GGACTCGCAGGTTGTCGTTCGTCGGTAACACAGTGTGCTCTTAGGAGTCAACGAAGAAGCGCCATAAAAACGACGACGATAACGACAAACTTATATTATTATTAAATTAAGGGAAAACACCCTTAAATTCAAGTTGGTTTAGTTTTAACTGGGGTTTTCTTCAGTCTTAAAGGGCGTCTAGACGCCCGTTTTATATTTTTTTCAAAAAAGATGCGGTCGACGACTCTTGTTGTTACCGCTTGTGTGCTTTTGGTCGTTGCCACTTTAACACCATACACAGGGGCTACACCATACTTTCAAGATGAAGATGAAGCTTTGCCGTATGACGAAGACTACATAGATAATAATGCGTTGGATCGACTGTTGCAGTCGGCACAAAAACGAGCTTGTATAAAGCGTGGTGGCAACTGTGACCATCGACCGAACGATTGCTGCTTTAACAGTTCTTGTCGATGCAACCTCTGGGGGTCCAATTGTAGGTGTCAACGCGTCGGACTCTTTCAAAAATGGGGATAAACWTAAATAAAAAGTCACTTAAAAAAATTAAAGTTAAAAAATCTCCTTAATAAAAATGTAAAAAATGTAAAGGTGATTTTTAATCTTTAAACGTTTACAACGACCACGGCTTCGAAATCTGGCTATCGATTTCAGAAGGATTTCAAAAATTATGTTTTAAATGTGTGATGAATTATTGTATTTAAAAAGTACACATTTCAAAATGTTCAGAAAAAAACTCTTTCAGTTCTTTATTTTTCACCAAGAGCTTAAACGTCCGAAACTTTTCTTTTATTTTAATTTGTTTTTCTTGGGACTTTGAGTCTTGGAATTTAGGGGTGAGCCCCTGCCTAATTGGGGGTTATTCCAGCCACACCTCCAAAGAGGCAGTGTATGCTAAAATACCCCTTTCTAAAAATATACATAAATGAGATACAGTCATTAAAGAAACCTGAACAAAAATCCAAAAAAAAGTATATTTAAAAAAAATATATTAAAATTAAGAAAAACGTAACGAGATAAAAAACGAAAGGCATTGTAATATTACTACTGTGTATGTTTGTATAGATGTAATGTG
>contig03399_a154
GATTCTAGAACCTAACCTAAAAGGCTTAAAAGCACTGTGACATTTTACTTAAATTTCATTCCATATTAAATTATTTAATAATTCCGGTGTGTTTAAAAGATTAAAAATGAATAAATCATTAAAAGAAACGCTCACCGAGTTAAAACTTGATCAAGCTGAGTTAGAAAAGCTATCTAAACTTTCCGAACGTAGGAAAATCAAAGATTTGCTCACGTTGGAAGCTGCGAAAATCGCTACGCAATTGCAAAAACTCGAAGAGGAAGCTACTCRAATTGAAGCTGGTGGGGAAAATGTTTCTAAACCCGTTTCGGTTGTTGTTCCCCAAAGAAAAAGTTATGAAGTGAAATTGAATGAATATGCTTGGGGGCAATCGAAAACCAACGTCACGTTTTATGTTAATCTTCCAAAAGTTGAAACAATTCCCAAAGAAAACGTTACCTGTACATTCCAACCTCAATCTTTGGAACTGAGAATCCGTGGATTAGAGAATAAAGATTATTTATTTGTTATTAATAAGTTGTTGCATGCAATAGATCCAGAAAAAAGTTCGATTGTTATTAAAACAGATTCTATTAAGATATTAGCTGCTAAGGTTGATCAAACCCAGACTTGGTCACATGTCACTTTGTTAGAACAAAGAGCAAGTGAGGCTAAAAAGTTTAAAACTCCTGGAGATGGAGATTCTTCAGGAGATGGTACTCAAGGCTTAGTGGATATTATGAGAGACATGTACAACCAAAGTGATGATGAAATGAAACGAACTATTGCAAAAGCT
>contig03504_a155
GGACATTATCAATAAAATGTCATTTGCAATTAGACAATTAATAAGGTATCATAATTTCAGGCCGATTTTAACGACTAATACCTTTAAAACACCCTTATTTCCAATAAAACGCGCAACGATGAGTTCTGAGGTAGAAAAGGCCCAAGGTGCTACATTTGACAATAAACCAACGAYTTTCGACAAGATCATCTCTAAAGAAATCCCTGCTGATATTATTTATGAAGATGATCAATGTCTTGCTTTTAATGATATTAACCCGCAAGGTCCTGTGCATTTTTTGGTAATTCCCAAGAAAAGAATTCCAATGTTGGATATGGCAGAACCAAGCGATGCCGAACTTTTGGGACAACTGCTGATTGTTGCTAAGAAACTTGCCCAGGAAAGGGCTCCAAATGGGTACCGCTTGGTGATTAATAACGGTCCTGATGGGTGCCAATCCGTTTATYACATACATATTCATATTGTGGGTGGTCGTCAACTTCGTTGGCCCCCAGGTTAAAAATATATCAAAAAAAAGATTTCAATTTTCGTTTGTTGTGTTAGTAAAAAATGATGGAGGTTAATAAATATATTAAAAGG
>contig03543_a156
TTTAATTCTCTAACATACTTTATTACATCCGAAACATCTTTTATCTAATAAACATCTATAAAATTCCTAATGGATTACCCAACCATGGATAAACATCAGGACAATCGCTACATTGCGTCATATATCTTAYTTCTTCACCCTTATTTAAAGTGCATACGGTTGCCTCACAAGTCGGTTCGTATGTATTTGGGCAACYAGGCCATAAGTTTTTCAAGTCTTTGGTTGTTGTTGGATTTTGAACCCATTCAATACCTCTTTGAACGGTTACAATATAGACATCATTGAGAGTTCCTAAGTAATCCAAAAACTGTTTATACGCTTCAAAATTAACGGGATTTTTATCGAACCACGCAGCATGTATATAAAAACCGAATGGGGCTTTATTGGAGGTATAATGACGTTGGAAATTTGATTTCATTAATTCAAGAAGTTCTGGAGCATTATCAGGAGTAGCACAAGAATCGACCATAGCACAAACGTTGCCATCACTTCCGGTCCAATCAACCATCGGTTGAACCCAAACACCTGGAAGTGAAACTGTTGGACATTTTCCAACTGGACAATCTTGATTTGAAAGATAATCCAAAGTGTAAGGGAATAAAGGTGGGTCTTGATATCGTAAAGTTGGCCAAGATGAATCGTATTTCAAACCAAGATCTTTGATAGCTTGAAAACTAGTATCACCTGGTGATTGAAGGAACGGTACTCTCAATCCTTTAATATCTTCTTCAGGAATATCAGCAAATTTAGCTATAAGAGTCCTTTCACCACCAAATTCATCCTTGTAACCATCTAAAGACAAATCGTCCCAATAAGTAGTCATGGTTTCGTGACTAATAGAATGAAGAGCA
>contig03621_a157
CTTTTATTKGTATATTTGACAGCGTGTATCACGACTGCTGTTTTTTACTGGAAATATTACCAGTAAACATGGTGAAAGCGTATGAAATTTGTGTGGGCCTTAATAAAGGCCACAAAACGACGAAAATCCCATCCAGCGATAAAGTACGCCCTGCTCGGTTGAAGGGGACACAGACGAAACACACCAAATTTGTCAGAGATTTGATTAGGGAAGTTTTGGGTCATGCTCCATATGAAAAACGCGCTATGGAATTGTTGAAGGTATCCAAGGATAAGAGGGCTCTTAAATTCTTAAAACGTCGTTTGGGTACACATATTCGTGCCAAGAGGAAGCGTGAAGAACTCTCCAACATTTTGACTCAAATGCGTAAAGCTCAGGCTCATGCCAAGTAAAGTTGTACGGTTAAGTTCTTAATAAATAATTTGAC
>contig03652_a158
GAGTGCGAGTGAGAAAGGAGAAGCGAACGTATATGAAACCGTGCAGAACGGAAACGAACSKATTCTAGTGCGATCCATCGCGTGRTCTTGCCAAAGTTTTTTTCTCAACTTTTTCCTACGTAATTACCAATAGTTACCACCRTGCCGGTACCAGCTCTACAAAAACCAGCCCCCGAATTCAAAGGGACAGCTGTTGTTAACGGACAATTCAAAGATATCAAGCTCTCTGATTATAAAGGACAATACGTCGTAATTTTCTTCTACCCTTTAGATTTTACTTTTGTATGCCCAACGGAAATTATTGCGTTTTCCGACCGTTTCSAAGAATTCAAAAATATCAAAACGCAAGTTATTGCTTGTTCAACAGACAGTCACTTCWCTCATTTGGCTTGSGTGAACACCGCCCGTAAGCAAGGTGGTCTTGGAGAAATGAACATCCCTCTCKTATCAGATAAWTCCTGCAMAATCTCCCGAGATTATGGCGTTTTARATGAAGAAACTGGAATCCCATTCCGCGGAKTATTTATCATTGACCCAWMGGGTAATCTTCGCCWAATCACAAWCAATGATCTSCCCGTAGGAAGATCCGTTGATGAAACTCTCCGCTTGGWTCRAGCCTTCCAATTCAYCGACGAACATGGTGAAGTTTGCCCGGCTGGCTGGACTCCTGGGAAGAAGACCATGAAACCAGATCCATTGAAGAGTAAAGATTACTTTGAAACCGTTAACTAAATTTCGCTTTAGAGTATTTTTCTTGTTTTGTTTTTTTTATATCTCGTTTCCTGTACGAAAAGTATTATCTACTATTTTTTTTCGTTATTAAACTGATTAATAAATAAAGTATTCAGCAGTG
>contig03662_a159
GACAGACAATTTTAGAACTGTCAATTATGTAAACATAACCTAAAAAGTCAWTYACAAAAAAAAAAATTTTAAATCTCATATTTCCGTCAATTTCCACCCAATTTAGACAAATACCCCATCAAAATTAATCTAAACACCTAATAAAATCACAAGTTAATTTATTTTCAAGCAATCGTAACCTCAAAATCTCGAAAAAAATGAAGAAAATCAACCTAATTTCGCGACGTTTAATCTCACAAAGCACCAAATCACCAATAACGGGTGTTTCGAAGATACAACCGGTCGATTTGGCTTACGCTTCATACGAATCGACGAATCTTGGTTATGGACCACCGCCTCTCGTAATAATGCATGGTTTGTTAGGATCGAAAGGAAATTGGAACAGTTTATGTAAGATAATCCATAAGAAAACGTCCCCACAACGTAAAGTGGTTGCGGTGGATGCTCGAAATCACGGTGATAGCCCCCATAGCCCCGAACATACTTACGAGCATCTTACACAAGATGTTCGGAAGTTATTACAAACGTTAAAAATTGGGAAAGCTTCGTTGTTGGGGCATTCCATGGGTGGAAGGACTATGATGTTGTTCGCATTAACTTATCCAAAATTGGTTGATAAATTAATCGTAGCCGATATATCACCAGTTAGAACTAGCCCCAATTTAAAAACGATGCCTTCTTTATTTGATGCTTTAAGTAAAGTTAAATTACCGGTTAATGTCCCAATTTCAAGTGCTCGAGTAACAGCTGATCAACAATTACTTAAAGTAGTTAATAATAAAGGAATGAGATCGTTTTTATTAACAAATTTAGTACAAAAAGGAGATGGAAGCTTTAAATGGAGAATGAATTTGGACGCTTTAATGGCGAATTTTAATGAAATTGCCATGTTTCCGGAAGTCTTAAACAGTACGTTTCAAGGTCCCGTTTTATTTATTGGGGGAACTGCTTCCGATTTTATACGAAAAAGTGATCATCCGCAAATTTTGAAATTATTTCCCAATGCTGAATTTTATTACATTGAAGGAGCTGGACATTGGGTTCATAGCGAAAAACCAACCGAATTTTTACAACTTTGTTTAGAATTTTTAAATAAATAATTTAGTGAAATTGTAAATTATTTAAATAAATTATTTTGACTTTTGACAC
>contig00212_a16
GGTGTCRSKATGGCCACGTAAGTTTTGTTATGACATGAGTTACAATTTCGGGTGACGTTTAAAAAAAGGGGGATTCGTGGTTTTAACGTTAGTTTAGTTGGTTTTAAATGAATGTAGGTGTGATAATGAGTGAAAAACTGTGCCTATGGCTTGYTCTTTTGGTGATTGTGAACGTGTGCAGAACGTTAGCGACCGAACTAACCTTCGAGTTGCCGGATAGCGCGAAAGAGTGCTTTTTTGAAGATATTGAGAAAAATACAACAGCTACGTTAGAATTCCAGGTAGTAACTGGTGGTCAGTACGATGTAGATGTTTCACTTCAAGATCCAAAGAAAAAAATTATTTATAATCAAGTAAAAACCCAATTTGATTCACACACGTTCACAGCGGAGTCCACAGGAATTTACACGGTGTGTTTCAGCAATGAATTTTCAACGTTTTCGCATAAGTTAGTTTATATGGATTTTCAAGTTGGAGAAGAAGCCCCTTTACCTGGTATTGGAGAGCATGTCACTGTTATGACTCAAATGGAGTCTTCAGCTCAGGAAGTTCACAAATCGCTAAATACAATTGTTGATTTTCAAACGCATCATAGGTTAAGGGAGGCTCAAGGAAGGAAACGAGCAGAAGATCTTAATGAACGAGTTTTGTTGTGGTCTATTGTTGAAACTTTGGCCATTTTGCTTATTGGACTTGGGCAGGTGTTTATTTTAAAGAATTTCTTTACAGATAAAAGGCCATTTCAACCTTTGAAATAGTTTCTGATTGCAAAAGAACAATACAGTAAAGAAA
>contig03712_a160
GGTGACGTTTGATGTAAAACCAGCAAACGTCAAAATAAKAAGAAGAGAAAGTGGCCATAGTTTTTGACATCATCTCGGGAGTTTTCAGTGTTTTCGACCGTGCTTCGACGTCGATTTATGAATAGTTGACGCCCAATTGGTTATTTTAAATGTGTAAAAGCTTTATAAAAATCCACAAAACTCATTTATAAACCAGTGCGGTTAGTTTTTTGTGTCATTTCCCGGCGTCAAAATGTCGGATGAGAGCCAACCAAAAACTTTATATGTAGGCAATTTAGATGGATCCGTTTCGGAGGATTTACTTTGCGCGTTATTCTCGCAAATAGGCCCCGTTAAAGGATGCAAAATAATACGTGAACCCGGCAACGATCCGTACGCTTTCGTAGAATTCACCAACCATCAATCTGCATCAACAGCTTTGGCTGCTATGAACAAACGTGTGTTTCTCGATAAAGAAATGAAAGTGAATTGGGCCACGAGTCCCGGGAACCAGCCGAAAACCGATACTTCCAATCACCACCAYATTTTCGTTGGAGATTTATCGCCAGAGATCGAAACGGAGACATTACGAGAGGCTTTCGCACCGTTTGGCGAAATTTCAAATTGTAGAATAGTTAGGGATCCGCAAACGTTGAAATCGAAGGGTTACGCTTTTGTTAGTTTTGTAAAAAAGGCCGAAGCGGAGAACGCGATCCAAGCTATGAATGGACAATGGTTAGGTTCAAGATCGATCCGTACGAATTGGTCCACGCGGAAACCTCCACCGCCGAGGAGCGAAAAGTTGACATTAACAAAAGGTAAACAACCAACGTTTGAAGAAGTTTATAATCAAAGTTCTCCAACAAATTGTACCGTTTATTGTGGGGGGTTTGTTAATGGTATTACCGAAGAATTAATGCAAAAAACGTTCTCTCGATTCGGTATTATTCAAGATATCAGAGTTTTTAAAGATAAAGGCCACGCATTTATTCGATTCGAAAATAAAGAATCCGCTACTCACGCCATTGAAAACGTTCACAACACGCCTGTTAATGGCCAAGTAGTTAAGTGTTTTTGGGGGAAGGAAAACGGCGGGAGCGCTCCAATAAATAGCACTTCAAATGTTAGTAATATAACAGCTACTTCCAGTGCGAATACTCCCGAAAATTCCATTCAACCAGTTGGAGTTAACAACAGCATTCAAACACAATACCCATATGGTTATGGACAATATTGGTATCCTCAGGGTTACCCCCAAGGGTACATGCAAGGTTATGCTGCTTATCAATACCCTTATGCAGCAGCCGCACCCGGGACACAATACTGCGTGGTACCTCAACAAGGGGGGCCA
>contig03717_a161
ACATGCAACGGACGTGATGGAAACGCCCGGATGGAAGTCGATGATCCTAACGCACCCGCATTTGATAGCGGAGGCGTTTCGCGCATTAGCAACCCAACAGATACCTCCGATAGGGCCGCCGAGGAAGCGTGTCAAACAGAGCTGAAGCGTCGCCGCGTCAAGATGGTGCCACGCAGACTGCTTATATGTGTTCAAAATGTAATATAATATACATAACATTAACTATCTAAAATTAGGCACACACGGACACTTGATTCCAGAGAAAAAAAGTGCTTGTATCGCTGTAGTTTAATTTCCTTGTGGTTTTACTTCGTTGCGAAAGTTGATGAAATAAAAAAAAATTCTTGTAAACGTAGGTTCTAACTAACAAAGAAAACAGAATTGTGATATAAATAGACCACGGCTTGTTCCTATCGAGGGACTGGKAAAGAAAAAAAAAACCTCCTTTAATATTAATTGATTAATTAATTGATTACTTCTTAAGTTTAGAGTTGTATTTAATATGATCTCTCCGATTAAGCTAAGCGTGGAGCGAACGTAACCGTTTAGTACCCTACCTTACATCAATAATTACAAAAGAAAAGGAAAGCGATAAAACATTTCAATTCGTACATTTTTTTTGTTATTCAGTTGTGTTATTAATTTTTATTTAACTGAAACTTTGTAAATTTTTGCATGGGTAATTTTCAAAAGTCTTGGAAAATCGGCGACAAATCTATGCTTTTCTATAATATTATGTATGTTTGTTTCTTTTTTGTTAATTTTTCCGGAGTCATCGTCTCGTTTATAAATTTATTTTCTGTTTGATGAATTAATTGTTTTTAAATGAAACGGGACGGTAGCTTTGATACGTTCTAGAAATCAATGCTTGGTATTCGTACGGACGGATGCACGGAACGGGGCTCGTCCGTTCGCCGAGACACCATAAGCCATTATAATATGTGATACAT
>contig03725_a162
TTTTGTGCCCAATTTTTGAGTTGCTAAACCACCGACTATTTGCGAGATTATGTACGCCCAATAAAACGATGCCAAAACGTAACTTTGTATATCAGCCGACCATTGCAAAGTTCCCCCGTAATCCATTAATTTATTATTCGAAACGCTATCAACTTCCTCCGGTTGTTTAACAAAACAGTATTGGTCGGTTACGTTTGGATCGGTTTCTTTTTGCGGTTCTTCTACCATTGCGACGATTGCTAAGTTGATGTCGGTACGCATCATAAATGATACTAAAAATCCAGACCATGATAATAAATACAGGACGAAACGGGCCGGAACTTGACCGAAAATTCGATAAATCAAACATTTTTTCGGCTCCTCTCTAGGATAGCTCAAATCGTTATCGTAAATCTTTTCTGCAACCATCATCTCTTTTTGTTAACGAAAAAAATKGGATTTAAATCGAGCGCGTTTTCTTCGTTTTTGCACCCGTTGATGTCGTTCGGCATTTGTTAAAAAATTGCTACGTTGATCCTAACCTCGCGGCGCCACATTCGCAAATACACTCCTCCGTCGGGTTTTGTTATTATTTAACGAAAAATTATGAATAATTAATATTTACTTTTTTTGTGCTAAATCGACGACGACATCGACGAGACCAACCCGTCGTCGTCGAGACGCCGCCGCGACGGTCTCTCATTTTATTTTATCCTTGACCTCTATCTCTCGCTCTCTCTCTACGTCACTCTAACAAAAAAATTTTGCTCAATTCTCCCTTTCTCCTTTTTAATTAATAATCGTTTTTCACTAATAACTAAGCGACGATTAATTATTTCAACTTGAGATTTCGCGATATGTTAACGCGAACGCCATGATTATTTTATCGTGACGTTCC
>contig03743_a163
TTCCTTAATTTTTTGRGCACCGCAAAGGAACCACAAACATTGCTCAAAAGTTCTGCTGTCGTTTGCGTTTCGTATCCATCGCTTCCAAGATAGGTTGTCTTTTAGTTTGATATCGTCTTCTTAACTCGTCTATTTCCCTCTCCATTTCTGCATCTAATATCGCCATTCTTTGTTGTAATTCTTCGTAACTCAAAAATTTTAAAAATTCAAAATCGCCRTCTGAAAATGGTCGTTGAAAATTTGGTCGTACTTCCGGTTGTTGAACCGCTTGAGGGGATGGCACTATTTGTAAATGAAAGTGACTTTGAAACCTTTGTTGTTCATCGGCGTTAACATCACCGGTGCTGTCTAATGTTTGTGGTGTCGTGACGCCGTTACCCTGTTTAATTTCCGCTTCTTTCTTATCAAAATGTTCTAGAAATAGTGGTCTGTATTTTTTTCCTTGTGCTGAACCAGTATCGTGTCTTTTCATTGTTTGTTCGTCTACATCATTATTTATCACCATTGTTCCTAAATCCGATTGTAGTTCAACCAAAGTACCGCTAGGTGACATATTAACTAATGTTCCTCCTTTACTAGGAATTAATGTACCATCATCCGTACAATTAACCATCGTTTGGCTGACAGCTARATCTTCATCAGATTCTTCATTAGTATTTGGTTTAGCTCCGATAGCAATATTAGTGTTGCGGTGTTGATTTTCTCGGATTAAATGCGCGTCGGCTATCATG
>contig03765_a164
AATGTACAACTTTATTAATTAATAATAAAAATAAACAAATAAAAACATGACTGTTTATTATTATGTCATTATTATTGTTGTTAGATACATTTCAAGTCTTAAAAGAATAGAAAAACTTTTAATTAACTCTTTCCGCTTAAGCGAGTACAAATAACTTAATTATTTGTTAAAAACTATAATTAATTAACTAAACTCCTTCATCGTTTAAATAAGATGTAGCTATTCTTTCGAGATCGTCCAGACTCAAACTTCGCACCTTCTCCTGAAAATCTTTCATAAACTCYTCAATAATCACGTTCGTTYGATCTTCCGTGTAATAATTTTTAAAGAACCTCGCCAAAACCACATTAAGAGACTCCGGTTTCTTAATCACTAAATGTAACTTAGTCCCATCTTTTATTAAYGGATAAAAACTGATCGTTTTTTTCGTCGAGGAGTGGTTTACCGTACAAAATTAGGGTTTGTTGTGCTGTTGGAACTTTTAGGTYTGTYTCAATTTGTGTTTYTTAACCTCGCGGATTTTCGTATTTTCGTGCACTTCCATTATACAACCGTCACCTCGTATCACTTTAATGAATATTTTCATTTCAAACGGTTTATTTTAACGARACTGAATAAGATTTATCTAAAAAAATCTAAATTTGACGTGATATTGAAGTTTAATGTCGCTTGTGTCCC
>contig03862_a165
GAGTTGTATCGCAGCTTGCGATCCCGATGGGTGTCGTTCCTTCCTTTAAAGTTGAGTTGAAAGCGTTTCAAGAAAAGCGTGTTTTGTTTCGAAAAAAATTGAATAAAATTTTTTTTGAGTGAAAAAAAAATTTCATTACGGATTTTTTATTTTGGAGAAAAAATTTAAGTGATGTCGACCTCGAATCAGCGATTTTCGTCGATGCCCCCCGGCATTCTGGACTCTCCTACGCTCGCCAGGGTTGAAAGAGCAATCTTGCGACACGAGCAGGACGTTGTACTCAGGAATGGGGGACATAGGGAGCACACCCAAAGTAGTATCCCTTATCAACAGTCTCTTCTTTCTAATTATGGGAGAGAAGGTCATACAGCAATAAAACGTGGATTATTATGGCAACAACGAGGAAAAATGTTTAGTAGATGGAAGGAACGTTATTTTATCTTAACGCGGGATTATCTCCATTGCTTTAGAAGAGCTTCCGGGGCGGATCGGATCTCCGATATGGGCCAGTTCCTCTTCAAAATCAAACTTATGGAGCWAACACGAGTCGAATGGGAGAACAAGAAGACTTATAGCACGGTCGCTTTGATCCTCGACCGAGACAATAAGATATATCTCCGAGCTTCCGACGGTTTAGAGGATTGGTTTGAACTTTTGGAAGAATGYACTCTTATCAGTAAAGAAAGGAGAAGAAATCAAAGGTTTTCTGTTGATAGTAAAGCCAAAGATGTTAAGATGTCGTCGTCTTTTGATAACTGGATAGCTGCTAGACAAAAAATT
>contig03878_a166
GGACCCGACGCTCGTCGACTCGAAAACCTGGCGGCGTCAGACCGGCTCCAGTCCGCTCACGCACCCGCAGCGATATCTTCACTTTCCACTCCCCCAGATGAGAGTGCAGAGAATCGAAAGWMYTTTTTTACGGTTTTTTAGAGAGTAGTTATTGAAAATACAGACTTTAAGGTAGTTTTTGAAGAAAATAAGAAGAAAAACTAACTTAGTTGAAGACGTAGAGGACGTTGAGAAGCGTCGTTTTTCGGCGCCGAAATTTCATGGACTTCTTGTTGAGCTACGGCGATCTCTTCCCAACAAGACCCGGCAAGAACGAGATGGCGCCGCGACGCCACCAGGTGACCGCCTTACTCCTAGAAGACGAGTCCTCCACGTCTCCGACCTCTGGTTTAACCCGGTGTTGCGTACCAACCGGCGAATGTCTTCGCGCCCAACAACAACAACTCCAAAGCAACAACAACAACGACCCAATGTTGATCTCTTTGGACGATCTCCGCGACACCGTCCGCGTGACCTGCAACAACGACGCCTGCAACGTCGGCCGTTACATGCACCGCGAGTGCTTCGAACAATGGGAGCAATCGGTTTTGGCGTATCTGAAGACTTGTGGTCGAGCTAGATCTTGGTCTGAGAGGCAACGTCACCAGAACCTCTGGACCAAGAAAGGTTATGATTTGRCGTTTAAAGCTTGCGGTTGTAAATGTGGTCGTGGGCATCTCAAGAAAGACTTGGATTGGACACCACCGCCGCCAACTGCCAACATCTTCGGAAGAGTTGAAGAAATCGAAACTGC
>contig03894_a167
TATATATCATATTTATTTGTTATAAATCAAATTGTTACAAATCGACTTCGGTAAAATCACAAAATTTTTTTAACCCCACACAAACTCTTCTACCGAACTCTGAATCGACGTTTTTAAAGACATTAATTTGTCTTTCTTGTATAAACGAAGAAGCATTCTYCAAATCATTAACAATATTCTGAATAAGTCTCGTTTTTGCGCCATCATCTAAAACAGTTTGATAAAAAATTCTKGGTTGGGTGAAGTTATCMTCAAATCCTAAATCGTAAAAACCGCTAATTCCTTTCAATTCCATCGAAGGATAAAGTAATTTAGCTCTGACGCTTTCTTCGGGTCCTCCAAAGCTGTTTGGGTGATAATTTGGAGCCCCCCCTTGACTTCGAATTGTCATAAACCCATCTCTATTGAAGTTGTTGATACGATTTGGGGAATTAACAGGGATTTGTAGGTAATTAACACCTAAACGATATCTACTTGTATCGCTGTAAGCCATTAAGCGACCTTGAAGAACTTTATCRGGRGAACCATTAATTCCAGGAACAAAACTTCCGGGGTTAAACGATAATTGCTCAATTTCGGCGAAATAATTTGAGGGGTTTTTATTAAGATGAAGTTGCCCGACCGGGATTAAAGGATAACTGGAGTGAGGCCAAACTTTAGTAACATCAAACGGGTTAAAATTACAAGTTTGTACTTGTTCTTGGGTCATAACTTGAATGTAAAAGTTCCAACTTGGAAAATTTCCGGTTGCTATAGCATTATAAAGATCTCTTAATGCGTAATCGGGATCTTGACCGGCGATTAATGTTGCGGAGTTCGCTTCTAAATTTGATATCCCTTGGTTAGTCAAATAATGGAATTTGCAATAAACCAAAACCCCCTCTTTATTAATTAAAGAGAACGTGTTCGAACCATAACCGTTCATGCGTCGATACCCGTTTGGGATTCCCCGATCGGAATAAAAAATTAATAATTGGTGGATCGATTCGGGTCGGAGCGAAAAAAAATCCCAAAACATATTCCAATCTCTTACGTGAGTAACCGGATTTCTTTTTAAAATATGTATTAAATCAGGGAATAGTTTCGAATCTTGAATGAAAAATATTGGGGTGTTATTTCCAACGAGATCCCAAGTACCATCTTCGGTGTAAAATTTGATGRCAAATCCGCGTACATCTCGGGTTGTATCTTGAGACCCCATCTCGAATGTTACTTGAGAGAATCTAACAGCTATATGAGTACGTTTTCCGATACCATTAAAAACCTTAGCCGCGGTGTATTGAGAAACATCATGAGTCACTTCAAAAAAGCCGAAAGCACCAGCTCCTTTTGCGTGAACAACTCGTTCGGGAATCCTTTCGCGATTAAAATGTTGCATGATATCAAAAAAATCGAGATCTTCAAGCAAAACAGGACCTCTTTTACCGATTGTTAAACTTGTATTTACGTTAACAGCCAGGTTTCCACCATCGGTTGTTGTATTTCCATTATCTTCATTTTCGTGTTCTTTTCTGTATTCTAATAATTGATTTGAAATCGGAAATTCGGCAGGATAAGACATCTTTTTGGTGTTCGAAAATAAATTTAAATTCAACTCCCTGGCCG
>contig03907_a168
TTTATAAATCGCTCTGGGGACGTGTCTCGATCCAAGATTTGATCGCTGGAACGGAACGCACGTTATTAGCGACGGCTTGCAAGTTGGGATACTTTTCGATCATATTGGTTCCAAGCATAAAGTTAAGATAATCCAATAATCCGGTAAAATAGATATCGGCCCACGTAAGTTTTTTTAGCGCGAAATGACCGTTATTTTTCTCGGCGATGCTTTCCAAACGCGTCAAATAAAACGGAAGYGTTTCCTCAATTAACGGACCTTTACGAGATTCTTTTACTGCCGCGTCTTGTTCATACCAATAATAAGCAATTTTTTGCCGTAAATCATTAATTGTGTCTACAACGGAGTCAATTTCTAAATTTTCCCARTCGGAATCTCCAACCAATTTAACTTTTTTAGCTACGTATCTTGTAATAGCAATACTTTGATGAGCTATTCTACCTGCTTCTTCATAAATTGGGACTTGACCAAACGGCATATCTGGTTTGATATTGGGCCAATTTTCCTGTTGAAATCGGTTATCATCAAAATTGATGTTACCGTACTTGAGGAGCATTCGAAYCGGCTCCGCGAGAGCTTTAACCGGGAAATACGTGATTTTGATCTCGGACATGTCTGTTATTGGCTTCAGCTAAAAATAACCACTTTAATTCGGTTCAACCGGAGAATGATTTAACGTCAATTCTACTTTAGAACTACAACTGTMCTCC
>contig03931_a169
GATAGAATCCAGCGCATGCGCCGTTTKRACCTCACAAACGGGGATACGGGAGTTCTCGTAATCTCTCAAAATACACTCAAAAATGATTTAAAACTACTTAAACAAACATAAAAATCTCTTCGTATTCATGTTGAACGTACGACAACCCTCGTTGGAACTTCAAATGGACGATGAGGCCGTAATTGCCACAAAYGATGATGCTAGCGAATGTAAACGTGGAGCGGTTCAATTGGGGTAWTGGGAAAGATAGATATGTGACACAATTTATTAAAACTTCGCATAGAAGGGCTCCGGAAATTAATCGGGGTTATTATGCCCGTGTTAAAGGTGTTGAAAGGTTTATTCATAAATTTTTAGAACGAGCTGGAGATAAAGCTCAAATTATAAATTTGGGGGCTGGATTTGATACCCTTTATTGGAGGTTAAAAGATCAAGAGGTTCGATTAAGTAGTTTTGTTGAAATTGATTTTCCAAGTGTAACCTCWAGGAAATGTTATTTTATAAAAAGAAATAAACAGTTACTTCAGAGGATACACGAAAAAGATCAAGAAGTTAAATTAAGCCCAACCGATTTACATGCAGGTCCGTATCATTGCATCGGMGTTGATTTAAGAAACATTGGAGAACTTGAAAATAAACTTCATCAAGCTGAAATTAATTTTTCACATCCAACTTTGTTCATTTCTGAGTGTGTATTGGTTTATATCGAAAATGATTGTGTTAATCGACTTTTAACATGGATTCAAACAAAATTTCCATCAGCTTTATTTGTTGTTTATGAAATGTGTAACATGAATGATACTTTTGGACATGTTATGTTGGAAAATATGCGAGCTAGGGGTTGTACTCTCGCGGGGATTTCATCCTGTAAAAGCTTAGAAACGCAGAGACAAAGATTCGAAGAAAATAATTGGACCGGCTCGAAATCGTGGGATATGGTCGAAATTTATAAATCGATACCAAACGATGAAAGAGAAAGGATTGAAAAATTAGAATTTTTAGACGAACAGGAATTGCTTGTACAACTTTTTCAACATTATTGTGTGTGCATAGGTTGGGTTGGTAATCAATTCTCCGATTGTGACTTGGATTAAGATGAAATAAGACTTTTTCAGACATTTTGTGTTCCCCATTTTTCGTTTTCAACGTTTTACTCGCATAATATGGATATAAATATTTTTGTATAAAAACAACTACATGTATTTAAAATAAATAC
>contig00222_a17
CAGAACAGGAGGGAGTTTCGCAACAAAGTGTAACTAGAGTCCGTCGCTTCCAACGCGAATTGGAGGCCGCTGAAGATCGTGCCGACACCGCCGAAAGTAGCTTGTCTCTCATCCGCGCCAAGCACCGCACCTTCGTAACCACAAGCACAGTTCCCGGTTCTCAGGTGTACCYTGTGTCCAGGACACCCGAACAGCTGAATACTAAACTGCCGCTAGAATCCAGAATTTAATTATTTTTTATTTTATTTTCTTGCACGTGTATATTAATTAATTATTTACAATTTACTGTTATCTCAAGTGTATAATTATTACTACCGTATTACAATATTGTTAASTGTTATAAACCACTCCCTTTCGACCTCTTCAAACCTCTCTTCWRACCCAGCAAGCTCTACAAAYCTTTTTAGTTTCATGCYCSASTAACAGCCGTTGATTTWCGWTACTATTATTATTATGACCTTTTCTTTCCTCCATCATTCGCCCAACGTAGGACAAAGTCCGACGCCCCCCACGTTGGTTTGTCAAAATCGACACGTTCTTTTCCGTCTCTTAACATCATTATCCCAATTGACACTTCAATGAACGTGGTGAACAAAAATCAACATGGATGTAACAATGTTACGCTATGAGACGACGCAACGAGATTCTAGGTTTCTGTTATGTACATTAACTATTATGAAATGAAGGCAAGGTACTTGTGTAAAATGTAAGTTTGAATGTAATGTATAAGAAATAAATAAACTGCTTGTATACA
>contig03989_a170
GGGGTGATCAAAGTTCATTTTGCACACAAACTTAACACCGACCAGTTTTTTACTTTCATCGGYGCTTGCAGTAGCYGTTCGATTTTTTTCAAGTGTTTGATTACATTTTTATATTGTTTACTTTCGATTTAATAACGGTTTTTATCTTTTCAACAAAGATAATGAGAGACGATTAAAAAGAGATTTAAGCCAYCGAACCATCGCCTYGACAGACTTATTTTTGTTTTTGTGTTCGTCGCGTTGTGCGTGATCTGTGTATTTAGAATGAATATTTCCCGGCTAAAATTAATTACTTTCGACGTAACGAACACGTTGTTAAAGTTACGTTCCAGTCCCGGCAAACAATATGGTGAAATTGGCGCGATTTACGGTRTATTACGAGATGATAACAAGTTAGCGGAGAACTTTCGGAAACAATGGCAAAAAATGAACAGGGAGTATCCAAATTTTGGATTAAGGTCGGGTTTACATTGGTCGGATTGGTGGAAACAAGTCGTTAAAGGAACGTTTGCGGATACATCCTATTCCATTGAAGATAGCAAACTGGATCATATTTCAACACATCTTATTGATTTATATAAAACWTCTATATGTTGGCAACCGTGTTTTGGTGCTAAAGACTTGTTAATTTATTTAAGCAAAAAAGAAGGATTAACAATAGGAGTTATTTCAAATTTTGATCCTCGGTGTAGTACAGCTTTAGAAAATACCAAGTTGAGGGAGTATTTAAAATTTGTTTTGACATCTTACGAAACTGGTTATGAAAAACCTGATCCTAGGATTTTTGAAAAAGCGATGGAAACGTCTGGAATTCCCGACTTAAAACCTGAACAATGTTTACATATTGGGGATAGGGCGATGATTGATTATTCCGGGGCTAAAAGTGCTTATTGGAACGCTATTTTAGTCAA
>contig04073_a171
GTAGGAGGTGCTTTATCAGATGATATTTACTGCATTGATACGTTAGTGATGTTCAGAAATTTACATAAGAAAAAAATTGAAGCTGATATGATTCTTGAACAGGAAAAAGCAAAATTAGCAAAGCCTATTCCTGCTGAACTCTGCGACGGTTTTGATGAACTTCTTGTTGCAAGTGTAGAAAAATATGAGAAGAGTATACAAGAAATGAACGAGACTACACCTCGTAAAAATAATAACCAAAGAATTGTAACTGATCCTAATTTAAAATTAGAAGATCTATATTTTAATCCAAATACTTCAAATCCTACAACTTCAAAAAATGGAGCTACTATTCATAATGAAGTAAAATGCAAAAAGAAATTAATTAATGAAAAAATCAGCTTTAAATTAGTTGATATTTATGAAAGATTAACAAATAAATCTTCTCAAAATGCTCATCRGGCTGAAGATGATTGTAATATGTTAATTGAGTGTGCAGCTACTTTGGGACAAGAATTTGTTGATTATGCAAATGAGAATGCCAAGAAGTTTTGYGMTATTCCAATGATGACAATTGGAAAGCAACTTGGAACATAAAATATAAGTTATAACAAAGAATTGAGATAAAGTTAYTTTTATCTTTACAAATTTTCTAATCCAAAAATAGCTTACATACAAAACTAGAAATGTTTTTTTAAACAATARCCTTTTGGTTATTGTAATAGTTATRAATATAATTTTTTTATTGTCTTATTTATTTTGTTTACAACAGTTAAAAGTACGCTTATGTATTAATATAAATCTGAATTCTTACAACTTACAACAACAATAGTCTTTAAACTAATTTAGTCCAGTGACATCACGCCTGCATATGTGACTCCGCACTGACCAGAGA
>contig04120_a172
TCAACCAACCGATATGGACGCAGGGAAAACAAAACGGGGGTAAAAAGACGATTTACCGAACACGCCGTTTATAAGGGATTTGGTTCAATTTTTTATTGAATCGGAATTGCATGAGCATGCTGCATATTTAGTTGATTCATTAATTGAATCAAATACAATGATGAAAGATTGGGAGTGTATGACTGATTTGTTGTTGGAAGAACCTGGACCGTTGGAGGAACCTTTGGATAATCGACAAGAAACAAGTTTAATTGAAATTATGGTTTGTTGTGTGAAACAAGCCGCTACGGGGGAAGCACCAGTTGGAAGAGGGCCAACAAGAAAAATTACTTCTTTGAGAGAAATTAAACTGGCTGGAGAAGATAAACAAAAATTAACGGAACATTTTATTGTAACTCTTCCACCTTTACTCGATAAATATTCAGCAGATCCAGAAAAATTAGCGAATCTTTTAGCAATTCCACAATATTTTGATTTAGATCTTTACACCAGTGGAAGACAAGAAGGATCGCTCCAAGCTTTATTAGCTAAGTTAAAACACATCGCACAAGTACATCATGAACCAGAGGTGTTAGAAACTTGTGCGAAAACTTTAGAAATACTTTGCACTGAGGGTCATTCAATTTATACAAGATGCGATGTTTCCCGATCGACAATAATCGATATGATCGTCGCGGCTTATAAAGAAGCTATTGATGATTGGAGAAATTTATTATTGGGGGAAGAAACCCCGAATACTGATGAAATTTTTAGTGTGGTCAGTTCTTTAAAAAAGGTTGCGTTGTTTTATGCTTCGCATAATTTGAATCAGTGGAGTTTATGGGATTCTTTATTTCAAGATGTAAAGGAATTAGATAGTTCTTTACCACCGGAAGCTTTAAAATATTGTTTAAGTGCATGTTTTTATTATTTACTTTGGGCATTAAAAAGTCTTGAAATAATTCACGAAGGTGGAGGCTTAACAAACCAAGGTGTTCAAGAACTTCGTGAAAATTTAGACACATTCATAGAAGCTGCTCAAGATATAATTCGTTCTTCYCCTCACCAAATCCTTCGCGAGGAAGCCTACGTAGCCCTTTGCGATTTATTAATAGTTTTCAGCGAACAACTACACAGTACAGCGCCGTTTTTGCATGAATTAATTTGTGAACCAGACCGAAATCTTCAATTACTTTTAAATGAATTTGTTCAAACATACGTTTTTACCCCCGAACAAGAAGGCGATCAAGATGAACATCGTATTGAAGAGTTACATAAAAAAAGAAACTTTTTAGCCGCCTACAGTAAATTAATTGTTTATAATATAATGCCTACAAAAGCAGGAGCCGAT
>contig04163_a173
AGCCGTATTGCAAGCACAGTCGAGTTTTTACCACCCAAATTGGATTGGTTACAAGTAATGTAAGAACCCCAGCTTCCGCTGCCGCTATCATATGCAACGATGGCCCCAACGGTTGCGCGCTATCACCCGCTTGTATCCATGTTTTTATTGTGTTGTAGAACAGGAAATAACAACCCCATGCACTGCCGGAACCCCATACGTTCGGAGCAACACCTCTATATAAACCTTTTACACCTTCCTGTTTAACTATTGTGTAGAAAGCATTTGTTAAACTACTATATTGTGGTATTGTTGTTCGGCCGTCGCTTACAGCAAACCTAATTTTCATCAGATCTAAAGGATGCAGGATAAGCGTTGAAATAGCACCACCAGAAATCCCAGCTAATAAGTGCTCATATTTAACGCTACTGAGAAAAGATAGTGCGTTATATTTRTGTGTGCCCGAGTTCTTCTTCATTGTGTCCGTTGCGTCAGCCGTTGTTAATGAATAAATATTGTCCCTTTAGAATTCGATCATCTTGTACCGGAAACTTATGAACACCACGTTCAATCGCAACAAATCCTTTCCACTCGCGTTTATCCAGTGTCCATTGGTGATACTCTAGAAATTTGATGAAAAATGGAACTATGGATGATGGTGTACTCTTTCTGTGACAACACGATCGTGGCGCGATCTAGTATTCTCTAATACGAACTATATTTGTACGGGTGCGAACCAACGCGGAACGAATCGCGAACGCAACTC
>contig04198_a174
TATTATAAAGTCATAAAGAAGAATTTAGTTGTTTTATGTTCTGGGTTAACACCACCAAATAAAACTAAGCTTAAACAAATGTTAGAAACTCTAAATGGTAAATTAGTGAAAGAATGGGATGAAGAACTTAATTATTTAACTGTTGATAAAATTGTTTTAACCTCAAAAGTAATTCAAGCAATAATCGAAGGTTTACCAATAGTTTCCTTAGGATATTTCGAACAACTTCAAAATTGTATCAAAAATAACCAAATCCCACCAAATGAAAAAGAATATTTGCCAAAACCATCAACTATTTTGCTAAAAAATTTAAATTTCGATTACAACCCAGAAAGAAAAAGTTTATTTAAAAACAAAGTATTCGTTTTTAAAAGAAAATCGAATCTAGACGACATTATTAATCGTTGCGGGGGTAAATCAATTATATATAATGAAGAAACTATAACTAAAGAGTCTCTCGAACAATGGCAATCCACAATACATTTTTAATTTTCTGATGAAGTTTTTCGATCCAAAATCAAAACATCCATTTCGATAAGTTAATTTACCTATTAATTCAACTTAAAAAACGGGCGATTCCACAACAAGAAATTCCTTTAGCAATTATGAAATAGTTGTATTAAAACAAATTGTAACCCCGATTTTGACCGGGTTGGAAATTTATTAAAAGAAAGTGATAACTCCCTAAAACCTAACCTTTTAGTAGCTGAAACTGAGTCGAAATTTACCGAAGTTGATGTTGGATCAGCGAAAATTGTTCCAGAAACGTTTCAATCTCAATTTATAAACGATGACGTTGAAGATATTCTTAAACCATCAGAATCAGAACGGTTTAAACGTTTATCCCAGGATGATATTAAAAGTGACAATATAAAGAAACCACGAATTTCGCATAATATTTTTACATCTACTCAAATTGAAGAGGATAAAATTGTTTTATCAGAGCAATCTTCGAACACATTATCTCAAATGTTTAAAAGAAAAACTCCTGATGTTGATAATAAAAGCCTAGAAATTACAAAAAAGCAAAAAATTTTAAATCCTTTTGGGTTAATTTCTTCAAATAATACATCTATATCATCGTCTTTAAAAACTCAATTAAACGTTTCAAAGAAAAATTCTTTATTTTATCCATTTGCTGCAGCAACTATTAAAG
>contig04240_a175
ATTTTCGATTTTTATTACAAAATATTTACAACCACATTTAAGAAAACACAATAAAATAAAATTTAACAACAAACTACAAACACCAACAGATCACAGATTAACCAGATTACAAGTAAATATTAACAGAAAATAACTGAGGTAACAGTAAAAAAAAWTAAGATCAATAGAACATGTTAGCCAAGCATATATTAATAAAATTAAATAACTGGCTTTAATCGATCGTGCAACTTCACGCTTTGACTCCTTCCTATTTTGTACCTATCAGTATGCGTCGTCCTCGATTCTTATCTTCAAAACCATTTACCATGTCCTCCACCGCCGCCGGCATTCAGCAGAAGAGCTAGATCATGGCCACCATCATCATCTTTATGATGGATGGTTTTGTAGATTGTGTGCGTATGTTTTATGGTTTTGTGGTGAACTGGGATGATTATCTTCACATGATCATGACCGCCTCCACCACCTCCAGCATTGACATTGAGGAACGTTAACGCAGACAAAATGCACAAGAAAAACAAAGCTTTGACTTGCATGGTGCTTGTTGYGTTTGGTAGTAAATGTTTGACCGTTGTC
>contig04244_a176
AGGGGAGTCCGCTCTGAAACGTCGCCCGGAGACCATCTCTCGTGTACGACAAGCGAGTTGTCGGCGGCGCCCCCGCGTACCAACTCCTACAACGTACGACGTCTACGGCGGCTCTTTTGTCCGAAGCGCGCGCGTGTATTGGTGTATGTGACCGTGTCCAGTGGCGCCAACTCGACGCGCTCTCTCTTCAATCTTTACCATTGCTGCGTGTTTCTTTGTCGAACAGGACGTTTTACGCTGTTTACTATACGGATGATGACTTATAGTAACGGAAGGACTATTGTCACTTCAGCCGAAATGGACCAAACGCCACTTTGTCCAACAGACGACGACTTCACCGATGAGATTCATTCTCCAACTGGAAGCAGCGAGGATAGCGTCGAAGTTAAAGTGGAGGCGATTTCGCTGAAAAATAAAAGGAAATGCGTAGAACCTCGCCGAGTGCAAGATGGTCCCCCAAAAAAACGTCTTTGCCTCCAAAACTCCGTCCAACATTTCCGTCCGTGGAGCCTCAACCC
>contig04247_a177
GGGGGCCGACAATTTTGCGGTTGCTGCTGCTGGTGTTGTTGACGAGATACGATCGGCGGCAAAACGAATTCTAAGGGGAGACTTGGAGAAACTTGCGGAGATAAACTTGCGCGTTGATTCACGTGATGAAACTCGATGTTGCCCCCGGTAAAACCATGCAATGAATGACGTACGTTGATCGCCGCCGCCGCACAACATGGTGTCGGGGGGCAGCACACGAAATGGTGCTGACATTTTGGACATTCGGCATTACAGCCTAACATGGCAAGGGAATGCCATGCCAAATTACACTCCACCTATTCTAAAATAGTGTTTTCTGTGCGTGCTCATATCAACATTAGACGTGATAATTTACAAATCGGCGGGTTGATTTCGCGAGGGGTGAGTAAAAATAATCACTTCTTTTTTTAACCACAATTTCCAATCGAATCCGACCCAAAAGCAAATCAAATAACTCTTGTTTCACCTCAATTTCACGTAAACACAACACAACCTTTAAAAATAACCGGTATTAAAAAGAAAATTTTTGTTGAGATGTCAAAATTCTAAATACGCCTGTTAAATTTCGTTAATCAACGACTTCTTTCGCGTTTGTTCTTTATTCTAATCGGTTTAACGATTTATTTATTTTCGATTATTTTTTTTATTAATTTGATAAACTTCCGGCGCACGTCTGTACACGACCGCGTGCCGATTGCGAATSSCC
>contig04283_a178
AATCATSGATCGGTTGTCAAAAAGTGACAACTAACTTTYGTACGTGTCACTTCAACACTTCGTTTTTCGATTTTAACCGTTTCGAATCAGTTTTTGAATTAAACTCGTCGCGAAATCATCGATTTTTGTAAGAAAATGGTTCAATACGGCGTAATAATCGCGTGTTTCGCTTTGTTCGCGTCGAGCTATGCCGAAACTTGCAGCCAACCGAAGGTAACCTCAAATTCGTTTACRACWCAAGATGCTACGATTGTATCGAATATTGCTTATATCGCCGAATTTGAAGTTGAATGCACWTCGGGGGGGTTAACTAATTTGTATGCTGAGGTTGATGGAAATGTTGTACCTGTTTCTAGTACTGGGCAAAATAAATATCAKGTTAGTTGGACCGAAGTAAACGCTTCCGCAAAACGAGGAGATAGAAATATAAGAATTTTTGATGAAGATGGTTATACAGCTGTTCGTAAAGCTTTACGTAATGGGGAAGAAATTTCGGGAATCACAGAGTTATTTGGAGTTACTATTAATCATCCAGGGGCTTTTAATGGACCTTGGTTAAAAAGCGAATTTTTAGCTGCTACTTTATCACTTCTTGTTGCTTATATTGCGTTTAGTTCTAGATCTAAATTGT
>contig04313_a179
GGAGAAACGTCATAAACGTCACTTTTGTGTACACACATTACTCATTTTGTTGCGTTAAAAATTCCATTTCTTAGAAATCTTACGCAAATTTAAAGTGATTGTATTCGTTTCTCGCCTAAAAAATGTCGTTAAATACGGCCCACATCAACGGGGGGGTTCTAATTCATAACGGGGAGTGTATTTTGGTGTTCTCGGACAAGGTCACGATCGAATGGCTTGAATCAACCAACGACCCGGCTTTTAAGGGTACTAAAAAAGGGAGGATTTATTTAACAACACATCGAATGATTTTTAATTCGTCAAGTAACGATGATAAAATGCTCTCGTTTAGTTTCCCTTTTGTAACTTTGTCGAATGTTGAGATTGAACAACCGGTTTTTGGGGCCAATTTTATTAAAGGGATGGTTGTCGCACAACAAAATGGAAATTGGCAAGGACGGCAAACGTTTAAATTAACTTTTAAACATGGTGGGGCTATTGAATTTGGTCAAGCTATGTTAAAAGCAGCGAGTTTAGCTAGAAGAAATGGTCAAAATGCTCCCCCACCTTACGTACCATCAATGGGGCAATCTTACCCGGCTCCRCCCCCAGCTTACGCTCCCCCACCGAACGGTTATTATGGATGGGTTCCCCCTTCGAACGTATTCCCGGATCACCCCCCCCAAAACTCCGTTTATATGAGCGATGCCCCACCTCCGTATCCCGGAATTAATCAACAACAAGGAGTAACACCGAACACACCGGGGGCGTTTGCTAAAGCGGCCGAGGCAGCACAATCAGCGTATTACGATCCTAACCAACCTCAGATGGCCTATGTRCCACCCCCGGCTTATTACGAAAACCCCCCAACGTATGATGAAGCGACCAAAAAGTCTCAGTGAAACGCCTTGAATAGTGGGATTTCAATGGGATAAGTATTCTTTATCCTTTTATTAATAAATACTGATATAATGAGATTAGATATATTTTTACTGCAAAAAATACTAAGGCGAAAAGCATAATTGTATATAAACATTAATACAACAACACAAAGAAGATTAAGGGAAGAAAAATATGTTAACGTTATTAATTAATTATTAGTTTTATTTTATTGCTATAAAGCGCATTGTGTAGTATGTTCTATGTTTATAATTTTTATGTAGA
>contig00226_a18
GTAGCGGTTTCGAAGCGACCGTGTCGATTCTATGAGGAGAGTCTGTCCCACCTTTTTCCCTCGAAGTTGGTCGTTGTGCACTCGGTGACCAGCTGCAAAACACATCGTCGAGAGACCCAACTCAAACGTTTTCAGTACGGCGTTCCGGGCAGAGAGATTGTTGCGTTGTGCGCGCTACTTAGCTCTTCGTCGTGCGGTTTTTTTTTTGTGCGTTCAAAATTGTTTCTGTCGAAATTGAAAAAAATTAATAAAACAAGTAAAAAATGACGGAAACAGTTGTTACCGTTGAAAATGCGCCCAATAATAATACAGCTAAACCAAACGAAGGAAACGGATTGAGTTTTATCAAACTCAATGTGGAATATTTTAAAACTTTACCTGGAATAATTAAAATCATCGAATTGATATTGGGTATTATCTGTATGTCGTGTGCATCACYCGCTTACTTATCGGGTACTCATTGGTTCCTCTTTGCCGTCACCATCAGCTTTATAAGCACGCTAATATGGTCCTTTGTTTATTTGTTAAGTATAAGAGAGGCGTTGAATCTTCCGATTGACTGGTTGTTATCGGAAATGATAAATACTGGAATTGATACTGTTTTCTACTGCATTGGCTTTATTGTTCAATTAGCCGTTTGGGTGAGTCCTTATAGTCAAGTCATCAGAGTACGAAATTTAATTGCAGGAGTGTTTGGATTGCTTAATACGTTTGCTTACGGTTACGGCACGTTTATGCTTCATAAGGAATGGAAAAGTAGCAGGACAACGAATTGAGTCATCACATTTCATCGTTTAAAGTACCTCTATCATTTACGATCAAGTATAGAACAGAAATTACATTCTGTCGTTTCAACGTCCTCAAAGCGATCAACAATTTGTCAACATTGTATAAATCTATTTTTTTGTATTATTTATGTTTAGAGATATTTTTTGTTTGTTTTTGAATAACCTCGATATAGTCTTCGGCGTAGCCTTAATATGACAAGTGTAATCTATAATTTTATTTTTATTAATTTTTACTTTGCAAGATTTCCTCACTGCGTATGTTAGAAAAGTTGTTTAAAATACAAAGTCGTGTCGCCGTCCGACTTTATTATATTATATTTAAGTTTTCAA
>contig04317_a180
TAGATTCTTATAAAGGATAAGTTAAAAAGAGATGGAGCTAAGTTTTAATTTTTGACATAACATAACCTAGAAATGTCAAACAATGACAGTTCAAAACACAACAGAGTGACAACAAGGTTTTTGCCGGCGTAATTTTCGACGTAAAACCGATAATCATATAAATTTATAGTATTCGTCATGTCTGAGAARCCTCCTGCTTTGTTCGGGTGGGATTTGTTATATCAGAGTATCGAAAAAGATGTAAAAACCAACCAAGACGTTCTGGTATGTTTTGTCCATTTAATTTTAGYTTCAAATGGATTTAAATGTATYGGAATTGGTGAATCGAAAACGTTGGATGGTACGGAATCGAAAACTGARGCTTTACCATCTGGTTGGAATGACGGTTATGCTATACGTTACATTTATCAAGGGAGATTGTATAATTTGAAAGGTTCAGAGATTGAGGATGGAATTATTATTAATTTGATACGCACTGATGAAAGATCTGTTTCTATGGTGCAACTAAATAGTAGGATGGTTTTACAACGTACGGGTTCGTTAGATAATATGATACCCGATAACTTAAACATATTAGATTTGGTTAAAAAACAACTTATTGAYAAAGTTGTTGTTTCGACAAAAACTCGTGATACAAGTTCACAAACTCCAAAAGAACCACAAAGRTTAGTGAGTGATCAAACTCCAGCTCGTTTAATGGATCCACAAAGATCAGGAATAGGACCGTTTTTGCCACCTTTAGGAATTGGCCCAATTGGTGGGCCTATTGGGGGAGCCCATTAGGAGTTGGAAGTAGTGATTTACATCCATTTGGAGCAAACCCTATGGGATTACCACCTTTTGGACAACCAGATTTTGGAAGTGGAGGAATGTTGTTTGTTCCACCTAGGGGTGGAGGTCCATTTGGTCCAGATATAAATACAGGAATTCCTGGTGGATCTTTGCCACCTGGGGCACGATTCGATCCATTTAGACCACCAGATGTTGATCGCTTTCCAAGACCAAGACCCAATAATAATCCAGACAACGATGAAATGCCACCGCCTGGTTTTGATAATATGTTTATGTAACTTATTTTAAGCAAGTTTTTGATGGG
>contig04366_a181
AATCAAAAAAAAAGTTTTATTCTCCTCCTCATAAACAAATTAACTTAACCATTAAAGTTAATTTAATTTATTTTTTACTTGATAGAATAATTCCATCATATTTYTGTTGGAACCATTTCATTGCATCCTCTTTAGTTAATCTGTGTGGATGTCCAACTTTCCCTTGCTTCCTCCTCCTATGGGCTACATTAAATCCAGGTCTCCCCAAAACAACGAAAAAGTCCAAACCATAAATACCAATACTTGGGTCATATTTAATCCCTAAATCAATATGTTCTTGGATTCCAAACCCAAAGTTACCAGCATCTGAGAAATTATCCCTTCTCAATTCGTATTCTCTCACTTTTAACCCACGCTCGAGGATTTCTTCAGCTTTGGCCCCCCTTACAGTGCAATGTACAGCAATTTTTTCATTACGTCTAATACCGAATGAACGAACGGTGTAACGTGCTTTTGAAAACACCGGTTGTTGCCCGGTTAATTGCTCAAGTACTTTTGCAGCCCTTGTTAATCTATCACCAGACTCCCCCACACAAATATTTAAACAAAGCTTTCTTATGTGCAAATCCCTCATYACATTTTTGGATTTGTCTTTAACTTCTTTCTTCTCTTTCTTTGCAACGGGCGCCATGTTTGACTGGAAAAAGAGCTGTTTGACAGTSYC
>contig04372_a182
AATTAATGTTTCAACAATTTATTACTAAGCTTGTTTACTCATAATCGGTTTAAAACTCAACGTGATTATAAATAAAATCACGTGATTTCGGTTTCCTAAAATCAACTTTTTATCTGCATTAAAACGTCAGTTGTGTTTGCTGTTGAATTCCACASATCTATTTTATTATTAAAACAACAAACAAAAAGGGGAGATAATAATGTAATTCGATACAGTTCTATTATTTCTAAATTCTAATAGTATTGGTGGTGATGTGCTTAAAAAGATTACAAAAAGGAAGTGTTTGAAAGGTTATGTCGGTGTAAGTCAAGGTTTTTGGGTTAATTAAGAAGAAATTAAGTGGGTTGAAATTCAAGATGAATAGGAAACCAGCGCCTAGTTATGGGGCCATGGAAAATACGGCGGAAGTGGCTTTTTCTGGAACATCCACTTCGGATTTTAACACGTTGTGTGACAGCATTGTTACTAACATTTATACCATCAATTCCTCTTGGAAAAGTTTAGATAATTTAACAAAGAACGTTGGTACTTCAAAGGATAATCGAGGCCTCAGAGATAAAATCCATGTAACACAATTAAGTACGAATCAAATTATCTCCGCAACAACAACTTCATTACAAAAATTAAGTAGAGTAGTAAAAAAAGGGGAAAAGCAACAAAAATTACAATGTGAAAAGCTCACCGATAATTTTAAAGATGCCGTTGCTAATTATTCATCTCTACAAAAAACGTGCGCTGATAAGATGAAAGCGAATYTGTTAATGTCGCCCGTTGAGTTAGAGGAAATGGATAAAGATGATCCTCAAGCCCAACAACAAATATTATTAGCCAGGGAGTTAGCTTTTGAAAATGACATGTTAATGGATAGAGAGGTTGCAATTAAAAAAATCGAAGCTGATGTTTTGGATGTGAATGAAATAATGAGGGAATTAAGTGTTCTTGTATATCAAGATCGTGAAGTTATTGATTCAATTGAAAATAATATTGATTATACAGCCGGAACGGTAACTCAAGCAACTGAAGAACTCCAAAAAGCAGCTAGATATGGGAATCGTTACAGAAAGAAACTTTTTTATTTAGCTTTAATTGGTACTGTTATCCTGATTGTTTTAATTATTGTTCTGGTGGTTGATTAAAGCGATAAAAAGGTGGCGTTATTAAATATGAGATTATTTGTATATTTATACTGTATTTAACG
>contig04384_a183
CTGGCCTTTATCACGCGAATACCAGTTGAATATAATAGTCATACTTAAAATGTCGAGATAATTACGTTATTTTCTCATCAAATATTTTTTTAATTGGCAAGTGGTATAATAAATAACACTTTAGATTAGAATTTTCATTCATTCGGTTGAAAATTTTAAATAATCATCACGAAAACCTATTTTTAACTTTTTTATAAACCTAATCATGTTGAAACGAAGTTTATGTGTTTTTTTGGGATTATTTTTTATTGAATTACTTAAAGCTGAAGAATTACCGAATTATATTAAAAAATGTAAATTGTCCGATCCAAATATGRACGAATGTTTTGTTAAAAACGCCAACGATGCCATTCCAACACTCGTTAAAGGAGACCCAACGTTTAAATTAATCAATATGTCACCGGTTGTTATTCCAGTTGTTAATTTGGGATCAGGGCCAAATTTGGAAATGAAATTAACCCAAGTCACCAGCAATAATATTAAAGATTTTCGTTTATCTAAAGCAAATTTTGATTTAAAATCGAATAAGATTTGGTTAAATTCGAAAATGGACCGTTTGGAAGTGATTTCGAATTATTTCATTAAAGGACAAATCTTAGTATTACCGATAAACGGGGAGGGAAAATCAAATATAACATTTATTGGAAATGATATGACTTATGAAGCCGATATTGGATCGAAAGATATAAACGGAATAAAATATTACACGATTGAAAATCCAACGTTAAAAGCTATACCAGATAAAGTTTATTTTCACTTTGATAATTTATTTGGTGGTGATCCTAATTTAGGAAAGCAAATGAACAATTTCTTAGATGAGAATTGGTCTGATTTTTACGACGAACTTAAACCAGCTTTACAGAAAGCGATGGAAGCCGTCGTTACAAACGTTTTTAAAGTTTATTTTGCAAAAGTTCCTGCTGATAAATTGTTTGAATAATTCAAAATGTTTTTTGTTAAAGTTTATTTTGGTTAAGTTTTCTAATACAGGTGATTTTTATGTATCAATTAAAG
>contig04411_a184
GCAAATCTTGGTTTATTTCAGCATGCAAAACACAAAAATTCATATACAAATTATATTACAACATTCAGATATGATTATAAAAATAATGATACAATTATAATAAAACATTTTGCAATATATTGAATGTTATAAAAAGTTTTTTATTTAATGTGTTAAATAGAAATTTTATTAAATATAAACTGGGCATTACGCAAGAATTATTTTAATTGAAGATCAAATTATAAAGAAAGAAAAGAAAAAAATTCTTTACTAAGCCTGCATAGCCGCTCTCATTTGCGCTTGTTGAATTYGTTGTTGGAATTTTTGTAAGGTTTCTCTGGATGTGTCTTGTTTCTTTTCAATGCCAGCAATTTGTTCTTCAACTCGTTTCATTTCCTTGCTAATGTATTCTATCCTTTTTAAGACATTTTGTTTGGCTTCTACCAGTTCTGTTTTTACGAGTATTGGACCAACAGATTTAAATATTGCTGTATCATCTTTAAGCATCTTTAGTTCAYCAGATACCATATTATTTTCAGTTAATTGAGTTTCTAGTTGTTGACGGACAGTTAGAGCTTTTCTGTATTCTTTTTGTAAAGTTTGATAAGTTTCTAATTCAGCTTGCATTTTTCTTTGTAAATCTTCAGCCATGTTTTAAGTTATTACTTTTATTTATAATACTTCTTAATGAGTGTTAAATTTGCCAAAAATTGAATYACCAAATAAGGCAGGTTTTGTTTGAGGTTAGTTACAGAAATCTGTCATCC
>contig04439_a185
GACAGKSATAGCAACGGGTTCAGTAGCACGACATGTCGCCGAAGACCCATTACCAACCGTTAAATACGTCGCGTTCGTGTACTTTGTTTCGTTATTTTTTTTTGTTTTTTTTTTTCGGAACGAATTAAAAAAACTAATATTTAATAAATAAGAACGTTATTTTGTAGTGGTGATGGTGATTTGAAAAAAAAAATTTTTTTGTAACTCAGTGAGACTTAAAATGTGTGATTAAAATAATTAAGTGGGGGAATTAATTTTGGAAAAAAGAAAATCATGATGCCTTTGGCACCGACACCTATAGTAGCGGTACCTTCRAAGCCAAAAATTGGTTTTTCAATARATTCAATTGTTGGKGGTGGTGGAATAAATCAGTGTASCCCACAACATTCACCGGTTCAACATTTTTCGGAAGGTTCCGGTGGACCTTTGTCGCCAGGAAGTCCCGATCCGATTGAAAATCGTTTAAATCCACCATCATCGTCATCGCCGAAACTATATTCACCACAAAAATCATCGTCATCGCCGGTTTCTTCGCCRAAACCGGGACAACCGATTATGGTACCCGGTATCCCGGCGGCTCATCATCCTTTAGTGAGGCCAAATCCAACTTATGATCATAATTTATTACCAAAAAATGGAGGGTTTCTCCAACCGGAAATGGTACATAACCACGGTGGTCATCCGTTTGCTTTGGCAGCACACTTTCAAGGTGCTGCCATAGCTGCTGCACTTACTTCCGGTCAACATGGATTTCCACAAGTTACAACACCCATCAGTCATACACCACCAAGGGATAGTTATCCACTGTATCCATGGCTTTTATCAAGACATGGAAGGATATTTCCACATCGGTTTCCCGGAGGTCCTGATATACCTGGATTTCTTCTACAACCATTTAGAAAACCAAAGAGGATTCGAACGGCTTTCAGTCCGTCGCAACTTTTAAAATTAGAGCACGCGTTCGAAAAAAATCATTACGTAGTTGGCGCGGAAAGAAAACAGTTGGCGCAGAGTTTATCGTTGACGGAAACGCAGGTTAAAGTATGGTTCCAAAATCGCAGGACGAAACACAAAAGAATGCAACAAGAAGAAGAAGCGAAAACGAGTCAAGGCGGAAGTAACAAAAGCGGGAACGGATCGTCGCAGGGAAATAATTCGCAAATGTCCAAATGGAAGGATGAAAGCAACGATGAAAATCAATACGATAGTTATATAGACATGGAAATGGACGAAGAGTGTGTTAGTGATGTTG
>contig04446_a186
CTTCAAAAAACGTATTTAGTTTTAATAGTACCCGATAGGTGGTTTATTCATTTAAATTTCTTAAATATACCAACATGAAGTTTGCCATCACTTTTCTTTTCACCTTCACCATAATCGCATTGGTAAATGCTGGAGGTTATGGTTTATTGGGAGGATTAGATGGTTATAACAACAATTATGGAGGCTATTCCGGATATAGACCTGGTTATGGGGGATATTCCAGTGGATATAGACCTGGATATGGAGGATATCGCCCAGGTTACGGAGGATATGGTGGTTATAGACCTGGATATGGTGGTTATAAACCTGGATATGATGGTTACAAACCGGGTTATGATGGTTATGGTGATATAGGTGGTCAATATGGCGGAGGTTATGGTGGATATGGAAATTATGGTGGGTATGGAGGTTCTAATTATGGGGGATACGGCACRAATTATTTAAGCGGAAATTATCCTGGGTATAAACCTGGTTATGGTTCTTATGGATCTTATGGCGGTGGTTATAGCGGTTATGGAGGATATGGAGGAGTTGGTTATTATGAAAAATAAGTTCATTTTGTTAWATTTTTTTAACTACATCTTAGAAATAAATATCTTTTTTTAATAACAA
>contig04492_a187
CTACATTTGTCCACATTGCATAATAGTAACGGGTATTTTAGGTTTATTATTAGGCCCTGTAGGCACATTTTCAATTTTTCTCATAACCAATAACCCRTCCATAACTCGTCCAAAAACAACATGTTTTCCGTCTAAAAAGTTACATTTTGAGCATGTTATAAAAAATTGACATCCATTTGTATCTTTTCCACTATTAGCCATTGATAATAAACCAGGTCCATCATGTTTTAAACTAAAGTTTTCATCTGGGAATGTTCCACCACCATAAATGCTCATCACRCCCGTTCCATCACCATTCACGAAATCTCCACCTTGAATCATAAAATCTTTAATAACCCTATGAAAACCAGCTCCTTTAAACCCTAACGGAACACCATCTTTTCTAAACTCCCCAGTACAAAATTGACGAAAATTTTCACTGGTTTTTGGTACTACATCAGCATATAACTCGAATWTCATTCGTCCGATTTCCGTTGTTCCTACAGATACATCAAAAAATACTACAGGGTTCGCCGGGTGTCGTAATTGAGATTGTATTTGACTCCAACTTGGCATTTTTTTTWTTAATTTAACACTTAATAATAATCTTATTGATTAATATGAGAYGAWTAAAGCGGTTAGATTAAATTGTTGAGGTTATGTTTRAAATTGTATTC
>contig04522_a188
CTTATCGTCAAACCAAATTCTTGTACATNAGCGTCGTTATTAAAGTCCGCCCGTCGAACTAAATTGTTAATTTCCCTTTCACGATCCGGCGCCGATCGTGCTGTGGCTTTGATCATAGTTGAAGTTTGCATATCGGTTAATTTCTTAATGCATCTTTGCCCCGCTACGATATTGCACACTTCTAGCGGTAAATACGTGTGTTTGTGTTCTTGCCCTACTTGTAAACACGGTAAATGTGGATACCGTAATTTCATTTTATACTTGTCCAAAAAGTACTTAGCCACAGTACATTCCACCGTTTGACCATTGTCGAGTTGTAAAGGAAAACTTTGCATCTGAGCTGGACGCCGAGTGACATTACAAACGCGATATTTACGTCGCATCGTGCCACAATGGGTTATCTCTATTTTAAGACCTTTGATTTCTTTGGTGAATTTGACTCGTTGACTGTCCGTGAGCGGTTTGCGTTGGTCGTTTATGTCCCGGATATCAAGAACTTCACACATAAATTCGATTACAGGTTGAGCTTTATAAAATGCTGTTGCTGATACGTCAATATTAAGCATCATTTTCCATTGACTTGGTCTAACAGATTGATGGAATCCAAACCAAACCTCTCTCCCACCACCTAATGGGTGATAATATCCTTCGGGACTGCTGAAAAAACTTCTACCAACGGGCGTATAGCTCATCGATGGCAAATGTCTCATAACGACGTCCAAAGCCATAATAGCTTCATACGGGATCTGCCTAGTACGACCTTCCAAAGCCTCTTCGAGACCA
>contig04562_a189
TTTTTATGATCTTCCTCTCGCCTTATCACCAAAGCCAAAGGTTTCGGGGAATCCTCGATTTCTTGCGGACTTTCCGATCGAGAACTGAAGCCGATGAACACGTCGAAGCCGTTCTTTGAGGTATCGGTACTAACAGAGGTAAATTTTGGGTACTTTGCGTGGCCGGCAACAAAAAAATATCGCCGTTCGAGTTAGGAACTATTTGTATTGAGGTATTATTGGGTAATAGGATCCTGGGATTTTGTTGGATCTCGTTCGTCGAYGGTAAAACGACGGGTTGTTGATTCCAACAGTTTGARATGTGGTGTAAAAGAGTTCTTTTCGCGGATGGTTCTAATCCGGGAAATTTTGAGACAGCGTTCGCGCAAACTGTAAATCCCGCTTTGAAATGACCCGCGCTTAATGTATCGGGCGAAATCGATTGTTCTTTAGATTTGTTGTCTTGCAAATATCGGACGGTCATTTCTAAGATATCGGCTTTTTCTAATTTGGAATGTCGGGCGGGATCTCTTTTAGTTGCTTCTAAAATTAAGCCTTTTAGTTCGTTTAGGCAGTTATTAATCCTTGCTCTTCTTCGTTTCTCCATGATTGGTTTGTTGCTGCGTCTGTTTTCGGATTTCTTYTCGATTTTTTTGATCCAAATTTTGATGTGTTATGGCACTGCTTCCTGGCATTGTTGATGATGATACACTAACGTCTTCGGTTGTCACCATATTGCACTTGGATTTAAATGAAACAAGATTACGAGAAGAATTTTAGTTGTCGCGTTTCGATTTATTTGAACCTCTCAACACTTGTGAGTTCGCGAACGAAT
>contig00239_a19
CTCCTTTATGCAGTGGTCGTTAAAATTAGATTTGCCGGGGTCGAAGAGTAGTGATGGGTGCTTACCCATCGTTGTTGTCGTCGGGGGCAAGGAAGGCAAGGAAGGAAGGCGGCATGGCAAAGATAGCGAAGCAAGCTGGAGTAGAAGATGGCCATGACAGTGCTGCGATCGCGGTCTCGAGGTGGCGTCAGGTAAAGGTAGAGGAATTCAGAAGAAGAGGTGGGGAGAGGCAAAACAAGGTAACAACCTGTTGTGACGTCACGGCGGCAAAAGCCGGTCCTCCTCGTGCTCCCCACCATACTCTACGGCAACATCACCGGGGACGACGTKAGTGTTAGTGCCCGACTCAGCGAGTGCTCGCGAGGAGATATTTTACTTTTCTCTACTTTCATCGCCGGCGAGCCCCGTGCGCCACTTACATAAATTTGCGTTATTGGTAACGAACACGTGCGGAATCGATCGCGAAATCACCACCCAAAAACTCAACATCGGATTCGATCCGATAAAACATCAACAGTAACTGAGACACTAGAACTTCAACGGTAGATCGGAAACGAAACCCGTACTAATTTTTCTTAATTTTCGTTTATTAAAACCGATGTTTTAATGTGTCATCCGTGAATAACGAACATTTTCGCCTCTCCAACATTAAACACTAGCCGCGGAGAGAATGAAGCGAAGATGGTCCAATATCCAAGTGGTTCGTGTCACAACCGATGATAGTAGCTCGGAAGTGACATCTTCCTCAGCTACATTAGTGATGAGTCCCGCGAATTCGCTCGCGTCTACCGATATCGGAGATGTCGGTGTTGATCTTGTTGAATTCTGGGATTTGGACATTAACGCGCAAAATCAAGCTAGGAGTAATAACACGCATCCCAATGGGAATTTCGTGCAAGGACACRCTGTTATTACCGCCAACAGTCAACATGCTAAATCGGATACTAGTTCAATGTCAGGACGAGAAGACTTGTCACCCCCTAGTAGTTTAAACGGATACAGCGCGGATAGCTGTGACGCGAAAAAGAAAAAAGGACCTACGCCACGACAACAGGAAGAGTTATGTTTAGTTTGCGGAGATAGAGCGTCAGGAT
>contig04592_a190
GGAGTSAGCTGTTGCGGTACGAACGAGAGGGACGACGCAGACCGACCGACGCAAAACTAACACAACCTCCGTCGAGTGCGCACCAGACAGTCAGACATCGCAAACGCCCCCGATATCTATCAGCTCTATCAGTCAACTTGCTACTCTTCCCAACCAGGCGCCCCAAGTCTCGTGTTTTATTCAATCGAAGTCTTCKAACCCCATTAAAATTGCGACCACGATGGCCACCTACGCTACATACRGACATATCGAGCTTGACAAAGTTGGGCACAGTAAAAAAAGAGTACGCAATCCGCCCAGCGATATTTTGAACGTTATCTGCACTCCTCCTTCAAATCATATGAACGGAAGCTTTACTTCCAGAAGATCGTTGCATGATAATTCTTTTAAGAGGTTGTTTGGAACATCAGACTCTGCTATCACGCCAAGCAGAAAATCATCTCTTCCAAAAACAGATGTAACTACGAGAAACCCAGTAACTGGTGATGGTGTTATCTCTTGGGATYGCAGACCTGACAAGAAAAGTCCCCGTGTCCTCACAGGTAAAACGGTTGTAAAACAAAGAAATCCTGTAACTGGAGAATTTTATACGATTATAAGTCCAACTACAACRCCAGTTAAACAAAACGGACTTCCGACACCGAATGGCAGCAGCACTCCCATTTTAAATGGTAGTGTAATTCTCACCAATGGCAACAATAACATTACCACAAATGGCCAAGCTTAAAATCCCAATGTTTTCCGAATAAAAGATTTAAAAAAATCTATCATAAAAACAAAAAAAAATAGAATTCACATATTCCCTTAAAATACTGAATAATAACATTTATTCAGTATCGTATACATTTATAACATAAGAATAGTGTTGAAGCCCATATAGTACTGTTATCTTCCTCACACCTAGCATTTCCTCCCCCGTTGCGTAAACGAGAAGTATTACATTGTCCTATGGCTAGAGCCTGTTCTCTACATATTAACTAAAGTAGCAATTTATAATATATACCAAGCGAAAAATAATATATATTATAAATTAGGCAATCGTCGAAAATAAAAAATTGTAGCGGTAATGTTGTATT
>contig04631_a192
CTATCAACATTGATGGGATTTACAGTTATGACTGTACTTATTTTTTATGTGTAAATATTGACAATCAAAGTAACTTAACAAAATGTGATAATAAGCTTTTCTTAGATATTAATGACAATAACAACTTTGTTATACAATTTATTCTAATTAATTTATCTTATTTTTACAAAACGACTTCTCCACAATCCTCAACCTCCATTCCAGCCTCTTCCTCATCATCCTCACTTTCACTAATTCTTTGTTCTTCACCAACTTTAGCCTTTTTCAAACCAGCAGCTGGAGATTTTATTAAAGAAATATCGCGTTGCACCTCTTTAATATCCCGCTCATTCTCCAATTCCCTGCCCTTCCTTAACCTTTGCATTATGAAATTATTCTGACGTTTCTGTTTGATCGTTTCAACCTTTTTCATCGCGTTAATAGCTTTACTCCACGTCTCTCGGTTGTAAGGAAGCGGCACATTTCGACGTTTTTCAAATTCAAACGATGGATCAATTGCAAGCTCTTTACCCACCGTTTTTCTGTAGGCTTTCGTCCATTTCGYTTTACGCGGATTCTTCTTTTTCTTAAAGGCTGCATGGCACTTTGAACGACAGAATTTAAATATCTTGCAATCGTTTCTTACGAATTGAATGCCGTGGCCTGGATATATTCGAGATGAGCAGAAATAACACGTTTCTATACGCATATTTGGAAATTATTTTGACGGATAGTGAAAACGTGTTTTAGACCC
>contig04637_a193
GACCTAAAAACTTTCTTCAGTAAGATGGATCCTTGGAATAATTCTTATTCGAATTCGCCCACTGAGTGTGCTCAAAAGAATTTCGAGGATGATTTCCAACCAAAAATATTCGAGAAATTACCCGATTCAGATCAATATCTAGCTTCGTTAGAGGCTAAATTGCATAAAATCAAAACTGATCAGGACGTTATAAAACAATTGCAACAAAAACGAGAGGAATGCATGAATCAACTATTAAATAATACTCAATATTCCGAAGATGTGGATCTCGAGCTGGATGAACCCATTGAAAGTTCAACCGTTTTARGGGCGATTACGCCACAAAAACAAGCTTTAACGCAAGGAGAGATTGTTGAATTGGTTAAATACGATCAATTGAAAGAGGACGATTCCGAAGTAGAAGAAGATAATAAACTTGAATAAACAGGAGTTATTTTTAAGATAAATTATGACACCAGYTACTTTTAGATTATATATTTACGTATATTAACCGATTAAATAATAGTTATTTAAATATTCCGCGATAATAATTTAATAGTATAGTTAGTTTTTGTATCGATAGATGTCGCGTTAATTTTTTTATTGACATAAAAACATAACCTAAAAAATTTCTTTCAATATTTCGTTTATTATCAATTTATTGTTTTGATTTGAAGCGAATATGATTTAGAGTATAAATGGCAGAGCCGTTACTGTTCTTGTTAAAATTAGCGTGGGAATCTCGATATAGGATCCCTTTAATCATTACCATAGGGTTTATGGCTTTGGATATACGAATGCAATTTGAAATTAACGTGCAAATGAGGCGGATAAGAAGAGCTAGGACTCCACCACCGGATAACTCGCAAAACGAAGGAGATGACTCGAGTCTGAAGATGACTCTGATTCCTGGATGACCATCGATGAGGAGGAAGAAATCGGACAAGTTAATGCAACCACATAA
>contig04667_a194
GGATGTTTACGTTTACTARAAGAAAGTAAATAAGTTTTATTTTAATTTAATGTGAAATGAATGAAATAGAATTAAAGATTCAAAAAAGTATTGTTCAACTTTGTAAGTTTCTTCCTGATTTTGTTAATAAATGGAAAGATTTATTAAACGAGGGTAAAAAACCGATTCGTGGTTTACTTAACCTCTCTGAACAGTTGAGACATGTAGAAAGTGTAAATAAAGCACATGAGGAAGATTTTTTTGAGATGCAACAACGAATTTTATTTAGCATTTATGTGGGAATAGAAGAGGAAATGGAAATTATTAAAAAGATACTTGATAAATTAAACAAACTCAATAACGATATGAAAAGTAAATTTTCCACGATTGAGAATGCCTCTTTATCGCTCGACTTTGACGATGAAACCTCCATTTTGATTAAAGGAAATGCGTTACAACCTAGTTTAATACTATTATTAAACTTATCGTTGGATTTTGTTGTGTATTTCGTCTCTGCGTGGAAAAATATACAAAGCACATTTAAATCGTTGGATGTACGAAACGAAAAGTTGATGGAAAAGTTTGAAGAATCCTTCGATGTCGATTTGGAAAACTCTGCCGTTCATAATTTATTAGCGATTACGCAATATGTTGATAACGATAAAGGATTAAGTTAAAATACTATAACATTTATGTAATTTCATTTATAAAGGAAATAAATAATGCATAAACG
>contig04669_a195
GGACAGTCGGACTTTTTGCGCCTCACGGAAAAGTACCGTTTCACTTTTAATTTATATTTTTTCATAGTTTTTTCTTAATTTTTGTTCTTTTCATTTAACAGTTCATCCTTTTGTTTTCTTAACGTTTTGTTTCTTTTTTACGATGATCCTTGTTTAACCTCACTTTTCAACGTGTTTTCAAATTCCCTTAACAAATTTTAATGTAAACAACGTTCCGATTCGAGGAAATGTATCAACTAAAATGTACACAACCCCTTTGCGACCGTTTTTATAAACTAATTACTAAATCAACTTTATTTCTCCGTCTCAACATCTAACCTCTTTTGACGTCGTGCCTATGAAGAAGACCATACTGGTCGAAACAATTGTCGCACCGAAACATAAAAAATAAAACAATCATCATCGTAAAACTTACTTTTATTACATTATCCACACTACGATGAAACTGGAATCCCAAATCGCTAAATTGATGAATGCGGAGTTATCCGTTTGGATCCAAACGATGAGAGGTTACATGATGAAACGAGAAAACACAAGAGACACTATCAACTTTCTACACCAGGCAGTCGCACAGGGAGTCACACCCAAGGTTTTTACAATTAAAACACCAAAAATTTTTAAACACCAAAAACAAGATCTTGAACGAAAACTTATAAAAAAAGAACCTTAGGACGCAATACAAAAAACTATCAGAAATCGATACTATCTTGAAATTTATCCACAGGAAACTCTCAACAACACTACATTTTCTCGAATTCGAAGAACTCACATGCAAACTTCAAGAAGAAACTACCTACAAAACTATACATTCAAAAATAGAAAACAACAGAAACTCGCAAGGTTGGTTAAAAATAAACATTACCATTTATCACAACAAGAGAAAAACAAAAATCACAACAACAACAGCTTACGGAACAAGGACACAACAGAACATAACACTACGACCACCACACATAATAGCCTCGACCGAGCTGATGCTACCAACGGAACTTTCATGATAAGGAAAATAAACAAAATAAACCCTTTGAAAAGATATCCTTAGATACTTCAATAACTTAACTTTGCCCCCAGATATACAAACCTCAGCAACTTCACTTTCACCAATAAAGATATAGAACTCCTAAATCTCAGTCATAAATTTTCGTTGCCTGCTGGCGCCAGCCCGGTCGAACTTGCTATCAAAATAGAATCACAATTATC
>contig04682_a196
GGGAGTATCCGCACTGATGGCTGATTGCACAGATAGGTGTATCTCAAAAGTCACTTAAATAATTCTTTAAATATCTCGCGACGTTCATAAATAAACGGACGAATTGTTTAGTTTTCTCGTTATTTCTGTCGTTCGGTGACGATGTCGAAGTTAGGTGATAAACAGAATTATTCGCAAACTTACAAACTAGTTATAGTCGGAGGTGGTGGTGTTGGAAAATCAGCGATAACCCYACAATTTATTCAGAGTTATTTTGTAACAGATTATGACCCAACGATAGAAGATTCATACACAAAACAATGCGTGATAGACGATATACCAGCAAAATTAGATATTTTAGATACAGCTGGGCAAGAAGAATTCAGTGCAATGCGAGAACAATACATGCGATCGGGTGAAGGATTTTTATTAGTATTTTCAGTCACGGAAAAATCTAGTTTCGAAGAAATCTATAAATTTCATAAACAAATTCTTAGAGTTAAAGATAGAGATGAGTTTCCAATGTTAATGGTTGGAAATAAGATTGATTTAGAATCACAAAGAGTTGTTTGGCAAGAAGAAGCTCAAGCTTTGGCGAGAAATTTAAAAATTCCTTATATGGAATGTAGTGCAAAAATGCGAATGAACGTCGATAACGCTTTTTACGAGTTGGTCAGGGTCGTGCGGAAGTTTCAAGCTTCTGAACGGCCCCCAATAGACCCTACTCTTAAAGAGAAAAGCAAAAAAGAAGTGTTGTATTTTGTAATTTATTCATAATTCGGCTAAAGGACTGTTTAGGTAAAACGCTACATCACATAATTTTTTCACTTGTCTACATCACAAACCGGATCGACTCGTTTATTGCAACGTTATTGTAAGCGTAACAATACGTGTATGCGGATTACTGCCC
>contig04690_a197
GAATCGAGTTGTCACCGGTGTCGTTGACTTTATAGGTTAGAAACGCAAAATTTATAAGAAATGGCTAAAGTAGGAGCTGTTTTGAAGAAATTCTACACAGAAKACSCTACGAAAACGCCSAAAAAATTAAAAATTATTGATGCTTACCTTTTATACATCTTACTTACCGGGATCGWTCAATTCSTGTATTGTCTGTTAGTGGGGACATTTCCCTTCAATTCCTTTTTGAGTGGTTTTATTTCTAGCGTAAGCTGTTTTGTCTTAKCAGTTKGTCTTCRTTTACAAGTTAACCCAKAAAATCGCARTCAAWTTGTTGGAATAAGCCCAGAAAGAGGATTTGCYGATTTTATATTTGCTCATATTGTGCTGCACCTTGTARTTATGAATTTCATTGGTTAAATTTTTGTTACAATTACRATATTTTGAATAATAATAATTGAAGATGTTAAATTAAATAAGAATCTGTTTTTGTACACACTTTGGTTCAATAAAGAAAACTTAAACCTT
>contig04710_a198
GGAAGTAAAATGGCCGCTGGAAGTGAATGAGGGAGAAAATTGAGATGGCTGTCGCGAAACCTGTCAAAACGATCATCAAAGGAACAATAAAAATCTGTAGTTTAGCGTGGATCGGCTTTGGGGATTCGGTTTGTTGAAAAAGTGTTCGCGTGTGTGGCGTAAGGACCGAAACAATGCGTGAATTTAAAGTAGTAGTCCTCGGCTCGGGTGGGGTTGGCAAAAGTGCGCTAACGGTGCAGTTCGTGTCCGGGTGTTTCATGGAGAAATATGACCCGACGATTGAGGATTTCTACCGGAAGGAGATCGAGGTGGACAGTTCTCCCTGCGTCCTGGAAATTCTGGATACAGCGGGTACGGAGCAATTTGCCAGCATGCGCGATCTCTACATCAAAAACGGGCAAGGGTTCGTGGTGGYCTACAGCCTGACGAATCATCAGACTTTCGACGATATACAGAATATGAAGGAAACGATCACCAGGGTGAAGGGCAACGAGCGCGTGCCGATCCTTCTCGTCGCCAACAAGGTAGACCTGGAGCATCAGCGCGAGGTCCAGTTCCATGAAGGTGAGTGCCTCGCCGTGGGCTGGGGTTGCCCATTCATCGAGGCCAGTGCTAAGAACAAGACCAACGTCAATGAGGTATTCGCCGAAATTGTGCGCGAGATGAATGTTAGCCCGGAAAAGGGAAAAAAGAGTTACTGTTGCTGCT
>contig04711_a199
TTTTAATTCTTCATTTCCTTGAGCAACATTTTTTAAAAGTATTTTGTGCAATATCTCTTAAATGTTCTTGTTCATTAACCAACTTATCTAAAGTTTCGACCTGATTTCGAGATGTATCTAATAACCTATTAATTGTATGCTCTGTAATTCCAATAAATTGACTTTGTCTTGCTGTATAACAAACAGCACGCACTCGATTAGCCATTAAATGATAAGCATTCCATGTATCAGCRTCCATTTGACCRGTACATTCTTTTATGGACATATTTTCATTGCATGGATATAATCTACGTTCCTCAATAGCTGAYTGGCAATTTAATAGCATTACAGCCATTTTAGATACCTCTTCRTCRTTCATTTCATGACACCCCTTCTTCAATCTAAGTACAATCCTCTGTTGGCATTTATCAAGCTCTGATAAAGCAACACCTGTTAATTTTGCTGCTTCTTCAATGAATTTTTCATCAATTGTGGATACTTCATAAGGTATTTTCTGTTGGAAACCTTCCAAGCTAGTTTGGTCATCATTTCGATTAGAATAACCGAAATAAGTTGTTATTTGACGAAAGTAATCTTGAATTCCAGCACARCACGTGTTTAGAGTTAAGAATAATAAAAATAGTTTAATATTCATTGTTTATTTAGAATATTTAGGAAAAACCGTTTTAGAACCTTTGCGCTATTTTGTACGATYTGAATT
>contig00013_a2
GATTCAATACGTTTTTGACATTTGACACATCATACAATTTATAACTAAAATATTTAAATTCTTTAAAACAGTATTATTTATAAACATAATCTAAACTTAAATCGCTTTATAGCATAATAAATATTTACGTTAGAATCTCTACATTCGAATATTTTTTATAAAAATGGTTTTATCAAATCAATTATCATTCGTAGYAGCATTAATTGTATCGTTGCTCTTATTTTCTGGTATGCAAATGTACAAACAATGGTTTATTTCAACGCAATTAAATCATTTTGTTGGTGGTTATTTGGGATCGCTTTTATTCGTTTTTTCGTTTACGGCCGTCGGAAATTTAGAGGCAAGCGYTTTCGGGAAATCGTTTCAATCGAAAATGTTTCCCGAAGTAATAATATGTTTATTATTAGCCCTATTTTCCACTGCAACTTTACATAGAGTTTGTGTAACTACGTGTTTGTTGTTTTCTTCGATATCTTTGTATTATATAAATGGTTATTCSCAGAAAATACATGTACCAGTTAATGTTGCTAGTAATGTTCATTTGGGGAAGAAAAAAAATAAGTAATGTAAAAGAAATTTTATTCTATTTCAGTATTTGTATTGGTAGAAATCTCATTGTTTAAAGTTATTAATCCAGTTAATTTACTTCTAATAGATTTCTTAAAGCTTCCTTTATCTTTTCTYGTTTTTCGTGGCTTTTTATCAGCGCTTTTTGTGTTTAAGTGACATTTTTCTATGTGTATTTTGTAATTTTGCTAAAAATAAATAAATTTAACTTAAATT
>contig00259_a20
GGGTACCTTGCGAACAWAAACGTCAATTTGTGAAGGCGTTGATGCATTAGACGAAAACGCTCTTCAACCCCATTTACCACTTAATTCGTCAATATTTATATTACTTTTCGATAATTTTCATTAAAATTATTTATTATTAACCCCCCGTTAATCCACACCGATCGTCGAACGGACAATGATGTTGTTTAAACGTTGTTTTCGTCGCAATAAGGATTAGTGTTAAAAACAGCTTAAGCACGTTCAATTTAATTTTTAGTTAATAATTAGTGAGAAGTGAGGTAGAGAGACACAAGGTGCAATGTCTTATCCGGGAAGACCGCCGATCGTGCAAGGATTAGCGATGCCCCCGGGCATGGCTTATATGCCCATGACGGCTCCGCCACAACCTCTTTTGCCATCCGTAATGCCCATACAGCACATGGTTCCTATACAGGTTACGGCTACACCACAAATACGGGCTTATCCTAAACTCAATCCTAATCGTGAGCAGCTTAAACAAGTTCAAGGACCAGCTGTTACTGTATTTGTTGGAAATATAACAGAAAAAGCTCCCGATATGATGATACGTCATATTTTGGGGGCTTGCGGCCCAGTAATAAGTTGGAAACGAGTAAAAGGATTTGGATTTTGCGAATTTGCGGGTCCTGATGCTGGGTTGAGAGCCGTGAGATTACTTCATGATTTAATGGTTGGTGAAAAAAGATTAGTTGCAAAAGTCGATGCTAAAACTAAAACTATCTTAGATGAATACAAAGCGGAACGTCGTAAAAAAGAAAAAGGTTCATCGCCGTTACAAGATGAACGAGAAGACGATGAAGAAGAAGTTTTGGATGAAGAAACTTTGTCGTTAGATGCTATGGCGAAAGATAGAATTAAACACGTCCTTGACGAATATAAAGATGAAATGAATAATTTTGAATTAAAAAAGGAAGAAGAGGTCATTGAAAAAAGGAATAAAATCCTCGATGAAGCTGATGTCGAGGAGGAGAAACGCGACTTGATCACACGTGAAATCGGCAAGTTTCGCGAAATAATGAAAA
>contig04741_a200
CGGTCATTTTAAAATTTACATCAAAGAATTTAATATTGATATCCACCATTTACATTTTCACTTTTCGCATTAACACCTTCATAATTATTACTAGCGTATCCATTAGATCCGCTATGAACATCATTAACACTCAATCTYGCCGCATCGGAAGCCGTTTTGGTTATAGCCTCGTTGATATGTTCTCCGGCTGGTTGAAATCMATTTTCATCGGCGATGTACGTTACAGTATACGTTTTTCCATCATCTCCAACATAAGAATAACTTCCTTGAACAACCACAGCTTCACCATCTTGTTTGATTTGGCCGTGTTCTTCGTGGCGAATTCTATTTTCAGTTTCAAAATCAAAGTGGTAATTACCACTTCCATCATTGTTGTTGTCGAATTTGATTAAGTTAGCGCGAGCTTCTGGGTTATTGGATCTTTGGATGTTGCTTTGTCTTTCATCGTGGTGAGCTGGCCCATAAACAGGTGAAGGTGAAGCTATGGTGTATTTAGACTCATCCGGATTAATTGGAGTGTTGAGAATATTTTCATTTCCTCCGGATCCCCCAGCTGAGTTTGGTGGTAAATAAGTTTTATCTAATTTTCCACAAATCACTGTAGAGATGAAACAGAGTGCTAAACACGAAATGGTTTTCATGATTTTTTTTGATCTAGTTTATTAGGTGTTGTTGTATTTGAGGATGTTTTTKAACTC
>contig04744_a201
GGSATTCTGTTACGGACAAGAACGAATAATGGGCAGAAAATGGATAATTTGACGGGGATATTCGCAGCGGAGGATCGCGGATCGTGTGAGATGCCCGTACGGGTGCCCCCGTTGGGACAATGGGCGGCTGCATAGGTGTTTCCCGCGGTCGAAGCGGGGCTATCGAGGACTCCGGGTCTAATTCCAGGCCATACACAGGWAGTACTCGAAAAAATCATCCTTTATGTCACGAAACAATTCGTTGGAAATCCGATGTGCCATTAACGGAAGGTCAACTTCGTAGTAAACGAGACGAATTTTGGGATACAGCACCGGCRTTTGACGGTCGCAAAGAAATTTGGGATGCACTTAGAGCCGCAGCGGTAGCTGCCGAATCAAAAGATTACGAATTAGCCCAAGCAATTTTAGATGGAGCGAGCGTTTCAGTACCGAACGGCTACTTAACAGAATGTTATGATGAATTAGGTTCGAGATACCAAGTCCCCATTTATTGTCTCTCTTATCCGATTAACATTGTAAAAGAAGATAATGGAAGAGATTCCCCAGCTGAATGTTCAGAACCGGTCGAAGGTGGTTCAGAAACTGTATTAAAATTGAGATTATCTCATAATTGCATGGATGTAAAACTGGCTGTGTACTCGACTGATACAATCGGAGTGTGCAAAAAGAAATTACAAAGTCAGGAAGGAATTGAATCGTCGAGACAAAGATGGTTTTAYGGTGGAAAATTG
>contig04803_a202
TGTAGAACCTCATAGATTTTCATGTTGAAATTTAATATTAAAGAAATTTGTTTTGTTAACAATAACGATAGCCAAAATTATAGTCTGCATTATTACTCTTTGTTTTTTGCTAAGAATTTATTGAATCGCAAAGTAGTATTGCTAATATTTGTTAAAATTAAGGTGTACACTTTTTCAGACTGGCAGTGTCACCATTTTGTAATATGTTTCTACATAGGATTTCAATTTTATTATTTATTTTTKAGTCATTYTGTAAGGGTGTGTCCAAACATRGAGCGGCATTCAAACGTGRCATACGGCACTACCTGGCGCTCGCGAACATTTTTAGTAAGTGCGTGGCGTGTCTATGCCGCGCAAACATTCTTTGGTATATTCAAATTTGTGCACTGCAGAATTAATGTTTGGACCCACCTTTAAAGGAAGCTATCTAGTATATCATTAAAGGTATAGTTTTGATTARATAGTKTATCTTTAGCTAATCGCGTTAAGCAATTTGAAAAAAATAAGTTTGGGTTGAAAACCCCGTTAAAGTGAATTTTAAATTTAAATGAAACTTGATTATGAAACTGGTGTTAAACAAGAAAATTTCAATATTTCACTTTATGAGGTGGTCGGGGTAACACGTTAAAGTGAACTTTAAAATTTTAARTTGTTTTGAAACTGGGCTTAAAGAAATTGAAGATAATAGGTGAAAAGCTGTATGTGCGGAATGTTTATTTTGATTTGAAAATATTCTTAAAGATATGTTTTTATAAGATTTTAGTTGTTTTTTTATTGAGGAAARTTTTCTATTCCATATAAACATTCTGTATATGCTTAAATAAATAAATTAAATTAATTGTTCGTTGCATTCGCAAGCAAATTAAAAAAAAAATGTGATTAAGTATTTGGGACAAATTCTTGATCAAAGTATTGTGGACATGAAATTAGTTTGGAACGTTTGAAACAAGAAATTACATTAAACCTTTTATTATTTTTTTTGTATAAGGTAGGTGTATGTTCTCTTTTAATAAGAAGAAAATGATGTTTAATTGTAATATGTAATGTATGAATTTAAAAAGTTTTTCTAATTTAT
>contig04815_a203
TTTGAACGTTTGTTTCAGATTGTAATTTTGTTTTTGAAAATTTAATTTTTTAATTCTTTATTAATACATAAAATTATCTTAAATTAATTATCCAGAACAMCCACGGCATCCGCAATGAACGCATTCAACAATCCTTCCCTCCTCCAATTTTCCTTTAGGTACTCTACAAATACAATTAGTCCCAAAATTTGTATCTCGCGTTTGAATACATCTTAAGCAACATAAATTTTCATAACCYGGCTTTTTCCACTTCGCAATCAAATTTTTATCGGCGATATTTTCGTTTAAACAATAATCGTACAACTCCCTACTAATYGCTTTTCTTCGATAAAATAAATCGTAAATGTACCTCGATTTTTGATGGTGTATCTTAAATATGGGCCAAAGCGACTCTTGTTTGCGTTTACCCTCGTGAGATYCAGTTTCGGCCTCTCTCATTTTTTGTTCTAACTCGTCTAAAGTGGGTTCAATTAATTCCCAACCTTCGGGGGGTGCCTTTTTACTCCTTCTAACTTTAGGCATTTTATTTATTTATTTAATATATCGAAAAATAAAACATTAACTTTTGACAGATTATTATTGTTATTATATCGAGTTGTTGTTMCCAACCTAAATCC
>contig04817_a204
AAGATTAATTCTTTTATTTACACGAAAAAAAAATAACTTTTAAAACCAACTAACAACATCATGAATCTTCTAGTTCTTCCTTGATTTCCCAATTTTTTTAATGTCTTTTTTTTTTCTAAATAAATTTAAATAGACGGTCTTTGTAGGCGATTTCGCCCCTTCGATATCGAGCTTCATTTTCCGTTCTCGATTTATACATGAAATAAGAATAAATCGAAAATGGAATTCCGGCGAGGGCGAGGAACATTATTGAATTCTTGAAATTCGGTTTGAAGTGTTCGTAAGTGGTTACTTTCATAGAAACGAATCGTTGAACTGCTGGATCGAAGACGGTGCCCCCTTCGTTCAATGCATGCCTATACGGGTTGGCGGATTGTTTAAGRAACTCATTACGRAGGACTAATCTTCTTTTAGCTTTTTCTTCTAAAATTTTTCGCTGTTCCGCCGTAACGTTATAATGTTGTTCAGCCATTTTTTTCGCGACTC
>contig04866_a205
GGATTTCATAACTGTCAAAAAACAGCTGTTTATTTGTTAACCTTAAAAATTTATAAATCATTGAATAAAATGATAGAAGTGACTGCGAAATTAATTCGGGGTCCTGTTTATTTGTTGGGTGAGATTGTTGAGTGTGGAATATCGTTTACGCATCCTCCTTCGCCGCAACATCGCGTTTCGCAAAGCAATAACGACGCTTTCGAAAGTTTAGCTTGGGCCTCCGCCCAAATTCATTGTCARTGTACGACCGATTCGARATTGAACARGACCAAAACGGAGAAAAAGGATGAAAGTAATYGTTTRATAAATAATACTACCTTGTCCGTGGGGAATCACGATTCYGGAAGAACCGAGGTGGCCACTAAACCGAGRATTTTGTTTTGCGATTTAAGATTGTCCCCAGGTCAAACTAAAACATATATTTATCGTGGAAAAAATTCCCGGAGATGCCCCACCGTCTTATAGAGGCCAATTAGTRAAATATTCTTATAAAATAACTATCGGAACTCAACGAGTTAACAGTCCAGTTAAATTATTAAGAGTTTCATTTCGWGTTTTACCSGTKTCKGTGCCCATTTTRAGCGATATAAGCGGTTTATGTAACGATACAACCGAAGAATTATCTCCAGCTAATCCCTTTTTGGAGATAAAACAAAAAGAAACTCCTTTTGATATAGCTCTTGAGGCTCTACAAAATATTACGGCAAGAAGAAATCCGAATTTTTATGTGATTTCAAATATTTTTGGAAAAGTTGCTCGGTTTTGTTTATTTAAACCAGCTTATAAATTAGGRGAGGATATTATYGGSACTTTTGATTTTACCGTAGCARCAGTTAATTGCGTCCAAGTCTCCGTTTCGCTTCAATGTGAAGAAGAAACCAGTTTAGATGAAAATAATAAGCAGACTAAAATAAGCACGTACAGCAAACACATGAAGTTTGTTTGGGGTTAAAATACACCCAAGTTATTTTACCAATTCCACTTCATGTCACACCAGCGTTTTCAACCAAATTAGTTAGTTTAAAATGGAGATTACACTTTGAATTTGTTACCAGTACAAATTCTGGGCTACAACCCCCGATTTGGATGTTTTCGATTGGCAAGCACCTGGCGAACTTTCCATTGAACGATGGTTTGGGATTTGCCAATTAAATTGTTTTCGACAACGCCCAATTTTAGTTGCGCAAGGTGTA
>contig04917_a206
GGRGAAGTCGATTTGGTTTCGATATAACAACACTTACAAAAAAATAACAYAGCACAATGAAACTTTTCGTTTTTGCTGCCATCTTAGCTTATGCTAGAGCAGGAGTTATTAGCTCCTACGCAGCCGCCCCCGTAGCTTACCCAGCTGTACATAGCTATGCCGCACCAGCAGTTCATAGCTATGTTGCCCCAGCTGTTCATAGCTACGCTGCTCCAACAATCGCTAAAGTAGCTACATATGCTGCCCCAGCTCCAATTACCTACGCCGCAAAATCATTCGCTCCCGTTGCTTACACCGCCCCAGTTGTTAAAACCGTAGCCCCAGCTGTAGCTGTTGCAAAAACCGTCGTCCAAGAAGAATACGACCCMAACCCTCAATACTCCTTTGGATAYGACGTCCAAGATGGTCTCACCGGAGATTCAAAAAGCCAAACCGAAACTCGTAATGGAGATATCGTCCAAGGATCTTATTCGTTAACCGATCCCGATGGCACAAGAAGAACCGTCGATTACACCGCCGATCCCATCCATGGATTCAACGCCGTTGTACGCAAAGAACCCTTAGCCGTTGTTGCTAAAGTTGCAGCCCCAGTTGTTGCTAAAG
>contig05048_a207
GGACCGTACGTCACGCACATCTGTTATGTTTKGACAGTTCGTGGTTCGGATGTGTTTTTAAAAACGACYATGAGATCGAAATAAGCTCCTCGTAAAAAAATCGCCGTTTCGTAACTTTCGTGTAATATGCGAGAGAAAATGCCACCGTTTAGGAAGAAAAAATCGTCAAAGAGCTTCCCCGTTAAGGTTTGTTCGCTCGACGCCGAATTGGAGTTCAATTTGGAGTGGAAAGCGACAGGAAGGGAATTATTCGATTTAGTATGTCGCACAATCGGGTTACGAGAAACGTGGTACTTCGGGTTACAATACGAAGAYTCGAAAGGTTTAATATCTTGGTTAAAGCTCGACAAAAAAGTCCAATACCAAAGCATACAAAAGGACGATCAAAAAACCGCCTCGTTTATGTTCTTAGCTAAATTTTACCCGGAAGAAGTCGCCGAGGAGCTAGTTCAAGAAGTCACTCAACACCTATTTTTCTTACAAGTTAAGCAAGCGATTCTYTCGATGGATATTTATTGCCCCCCCGAAGCTTCGGTTTTATTAGCAAGCTACGCGGTTCAAGCGAAATTCGGGGATTTCGACGAGGATACTTACAAACCGGGGATGTTAGCGAGCGAAGATTTATTACCACAAAGAGTTATCGACCAATATCAGATGACGATTGACATGTGGGAGGAGAGAATTCGAGTTTGGTACGCGGATCATCGAGGGATGAGTCGAGATGAGGCCGAAATGGAGTATTTAAAGATCGCGCAAGACTTAGAGATGTACGGGGTTAATTATTTTTCAATTACGAATAAAAAAGAGA
>contig05080_a208
GTTCAATCAGGCCATATTTTGTTTCAACAAAACCATTATCATCAACCAATCCGGTCAGATTTTCAACCAAACCACTTTCAGGAATGACTTGTCCCGTTTTTGGATCTTTTTTAACCGTAATAACCATAACTTTAACAATATTTTGTTTAGGTACCAATCCAATTTTCTTCGGAGATGTTTTAACACTGTCTGGTTTAATTGGCGTCGGTTTCGAAACGTCAGCTTTAACCGGAGTTTTARCAATTTCCGTTTTCGTCACTGTTTCGACTTGTTTAACAGGAGAAGGAGCCACTTTAGGTGTTTGTTGTTTAACTGGACTTTCAGTAACAAGCACTTTTGGTGGAGCAACTTCCTTAATGACAGGAGTTGTTTTTGGTGCCAATATATTGTTTTTCAMMTATAACCCATCAATAACAGGTTCTTTAATTTCAACTTTAAAACTACGTCCAAAATGTGAATCAACTTTATCTGATTTTGGATTAACAAAACCGCCTTTAAAGACAACTTCACCTGTACTGGGTTGTACTTGACCTTGACGAGTATCAACAACTCCAGTTGTGTGCTCGAAT
>contig05103_a209
TATTAAATTATGTTTAATACTAATCTCAAAGTATCTTTTAATACTTACTAAATATTTATCATATACCAGACCTAATACCGTTTAAATAACTTGAGAATAAAAAAAAATTAAAAATGTGGTAAACAAACTTTACCAGCGAATAATTCCGAAATAACCGTTATCCATAAAGCTAAAACAAATAAAATGTAAGAAATACCAACTTGATGACTATTTGGTAATTGATAAGGTTGCCCGCCAATTTCATGTACATGGAAACCCATTGGAAATATTACAGCAGCGAGACAAAATAAAACCATGGCTGTAAATCCAACCCATCTTGCATAAGGTACAACGTTTCTATCCCAGTGTGAAGAAGCAAGTAATATAATTGTGGTTGTAATACAAATGCACCCAACGAATATACACACTAAAGCTAGCAACCACTCAGGTTGTAAATCGGGTGTAAAACACACTGGTGTACGATCATGAACTGTCATACAAGTCCACATTAATTCCCAATYTAGTATTACCTCCACTCTCCGTTATAATCCAATCTGGCATCGCCAAACTAACAATGGCAAATACATCTGCTGCAAGGAATAAAGTACCAGATACTACTGTTAATTTATCCATGAATATCTTCTTTACAAGCTTGTATTAAAAACGATTAAAAACATAAAGTAATGAAAATAAACAT
>contig00261_a21
GACTAGAAAAACGATATGGCCGATAAGGTGRAATGTCAATTTTGACAGATTAGGTTATTGTTATTTGTAGGTATTGTTTTATAATATTTTTACATTAAACAATAATTTTATGCTGCCTAATAAGGGKTATAAAGATAAATATATAAACACCCCACCAAGTAATCAACAAAAATCAACCATGAAAAAAAAGGTATTATTAATGGGTAAAAGCGGTTCAGGAAAAACCAGCATGCGTTCTATAATTTTCGCGAATTATATTGCAAGAGATACACGAMGATTAGGAGCTACAATCGATGTAGAACACTCTCATGTTCGTTTTCTTGGTAATCTCGTTTTAAACTTGTGGGATTGTGGTGGACAAGAAGCTTTCATGGAAAATTACTTCGCCTCGCAAAGAGATAATATCTTCCGTAACGTTGAGGTTCTCATCTACGTTTTTGATGTTGAAAGTAGAGACCTCGACAGCGACATCCATTATTATCAAAATTGTTTAGAAGCGATCATGCAAAATTCGCCWGAAGCAAAAATTTTTTGTTTAATCCACAAGATGGACCTCGTCAGCGAAGATCAACGTGAAATTATTTTTAGGGAACGAGAAGCGGATCTAAAACGYGCTTCAAAACCACTSAAATGTACATGTTTTCGAACRTCAATTTGGGACGAAACTTTGTATAGAGCTTGGTCGAGTATCGTTTAYATGCTAATTCCGAACGTAGAGGCTTTAGAAAGTAGTTTACAACAATTCGCAAATATCGTAGACGCCGACGAGGTGCTTTTATTTGAAAAGGCCACATTTTTGGTCATTTCACATTGTCAAAGGAGGGCGCATCAAGACGTTCATCGTTTCGAAAAAGTTTCAAACATAATTAAACAATTTAAATTATCCTGTTCGAAATTAGCGGCGCAATTTCAAAGCATGGAAGTGAGAAATTCCGCTTTTGCCGCTTATATCGATTTGTTCACAACGAACACTTACGTTATGGTTTGTATGTCTGATACGGTTATTCCATCTGAAGTTACGCTGATTAATATTCGAAATGCTAGGAAACATTTTGAGAAATTGGAAAAGGTTACTAGTACAACCCCAATTGCTCATCGTTAGTCATTTAATGTGGTGATAATTATTTTTGCATCTCTATATTTGTGGTGATGTAATTTTTTTTTGCCTTTTTAAGAAGTTTTATTGAGTATATGTTATTATTAAAAAGTAAGAAAATATA
>contig05150_a210
GAGTATTAATAATTCATCATTTGAAGTGTACGTTTACGAAAATGTCGCAGTTATTAACGAATTACTTATTAATTTTCGTTGTGGTATGTGTGCAAGGAATCTTTGTTTCTTGTGGAAATGCCGATGTATAYTGGAGGGATTATAGAGGAACAATYCCAAGAGACRCASATTTCCWACCGATCATGGAACTTACATTGCCCAAGTAATTATTGAAAATGGTGGAATTGTTCCGGGAACTTTATACCCRGATAGGAAAGTTGYTGTGTCTGAAGCACCAAGCGGAAGAGTTGAATTTTTAAACAATATTAAAATATTATGTTCCCCACAACCTAGTGCTTTAAAATGGGAATACGTAAACACGRATCAAYTAGATGCGAAGTTCTTGGAGAAATGCATCGTTGGTGGATTTGAAGTCGGACACACGCTTTATATTGGAAAAGTTTTCCATCASGGTCAATGGAAAATAGGAAAAGTGTTTCCACCTCATGCTGAACACACAGGTTTGAGAGTTTGGTGGAATGATGGAAATAATTACGCTCCGCAAGATTTTCAAATATTAATGGAGCGGTAATTTTTAGGTTTAAATTTGTGTTTAAAATGTTATACAATTTTTTATTTAGAATTTTAAAAGTAATAAATATTTG
>contig05163_a211
CATCTCCACCTTTACCAGCCCCGGGAAAGAATGCATGCGCTAATACTTGTCCTCGACCATCAAAAGTGAAGTTATCACCATGGTCCCCACTGAAAAATGACACAACGATATCGGCTTTATCATGGTGTACCTCTGTAAACGTTAATTTCGAGTGTTTCGCCCATAAATCTAAAGCTTTCGCTAACACCTGTCTCGCTTCCTCCCATTGTATATTCGATGGGATTCCGCTTCGAACCAAAGTCCATGTTAAATCGAGGTGATCCCACGGCCTGCCGTGATGCAACGCGTACCTCCGCGGTCGCCCGTTAGATGGCTCTCGATCGGGAAGCGCGCATCGTCGCACTTTCATCAATTTCCTCGTTCTATCGTCCAGTTCTCCCGTAACGGGAATGTTTGCGAATTCCTGCATTTCGCGGATTGCGGCTCGTAATGATTCTTCCGTTCGTAGGGCGGCGACACCGTCGCGTATTGAGCTTAGGTAGCCGTATTTCATTAAATAGGCTTGCATATCATCATCGACGAGGYGTCCCTTTGGAACGGGGGCGACATCGTCAGCTGCACCAGCTGTAGTTACTGGAATTCTGACGAAAATCATAACCTCCAACAATAATAGTGATACCCAAAAAGAAGAGACAACGCTCGTATCCGCGGGGCCCCGCATCGCCGGATCTCAGAGGGCATCAAAGTGGCCCCACGGCTAATAAACGCAACACGCACGCACGTAATTTATTTTTAATATGAATCACTCCTCTTTACCCCCGCGCACTAAACGCGTCCAGCGGGAACATGGTACGCGCACAACCAAAACACTTTTCTGTTACGAACGAGGAAGAAATGAGGACCCGGAGATAGAAGAGCAACAGAGAAAGGCCCCTCACGGAGTTTACGACTGAACTGGGGATCGCCTCTTTGTACGTGCCGTGTTTATTGTAAACGGCAGC
>contig05193_a212
CAAAAGTAAATAATTTATTTTATCACAGACATTTAAAAATCTAACGAACCACTTAATCTAAACTTTGGTTTGTCTTTGTTTGGYCCATCCAGAACTTTCTCCCATACAGCAGTAATATCGTACCGTTCGGATTTCGAGTTAATCGTTAATGTTCCAATAGTATCATCGCCGTCTTTTTCAATAACAAATTCACCTTGGTTATCATTTCTTTTATTTCTCAATAAAGGATAAGGTTYGCTGCTTATATATTCTTGCGATTGTGGTTCACAATATACAACAGCAACGATTAAACAAATAAAAATAAYGAGCGATTTCATTTTAAATGGATATCCTAAGTAGGATAAATATAGAAGTGTTTTCAACTTAAACTTCACGATAACACTGAAATTATATACGACGTAGAAGGAGTTTATAAACTRCGATATCACCGGGGAAACCAGATTTACTTTTGCAATGTATTTTGTGATTCCCAAAGCGATTTYTTAATCTTAAATTTTAATGAATCACCACGTGGTGTTACTTGACATAGCCGACGTCGA
>contig05234_a213
CAACCAAAACAAACCTTACAATGATACATTAAAAAAACCTTATATWTTATGCATGTTCTTAAATACTTATTATTAATCACCTGTCATCATCGCCATGAATTCATCAAAATCGACGGTTCCTGAGGAATCCGCATCGATTTCCGCAATCATTTCGTTCAATTGATCGCCGGTTAACTGGTCGTCTAATGCGGCTAAAATTTCTCTTAAGCTAGATGTGGGGATATAACCGTTTCCTTCTTTGTCGTAAAGCCTAAAGGCTTCTTTTAGTTCTTTTTGGAGAGCCTCGTCGTCTTCGCTTTCCAGAAAATGGCTCGCAACGCGGCAGAAAGAGTCGAAATTTAAAACACCAGAACCTTGGCGATCTTCGTTCTCCAACAACGCCTCCAATTCCTGATCGTTAAAAGGAGTGCCCCAAAGTGTTCAAAATCATCCTAACTTTCTCCTTTTCAATGCTCCCCTTTTTGCTGGTATCGAACATATTGAAGGCTTTTTGCAGCATTATTATTTGTTCTTTATCTAAGACTATTTCAGGCATTTTGATTCTTTTTTGTTGAACGTTTTAACTCGGACTAAATTAAACTGAAACC
>contig05282_a215
AAAAGGAACGATGACGATAGGGAACTTATAGTGGAGGCAGGCAGCTGCACGTGTGCTTATAGAAGCACAGGTGGCCTACACTGTGGGAACGCCGCGCCAACTGCGATTCCCACGATCCAACCAACGGACCCAACTCCTATATAAGCCCAATCCCTCCCACCGTTTAAACSACATTTCGTTTTGAACTAGCACACTGTTCAGATCGAGAGAGTTTCTTTCAAACGAGTAGTGAATTCGAGTGATTACTATTATTTTATTTTATTTACTTGGATTGTTATTTTCAAATAAAAATGGCAACGACATCTTACGAAATTTTATCCGCCGAAGAACCACAACCAATCTCAAGAACCTATCAATACAGAAAAGTAATGAAACCGAAKGTTGGAACGTAAACGACGTGCAAGAATCAATCGTTGTTTGGACGAATTAAAAGAATTAATGGTGACGGCGCTCCAAAGTGAAGGCGAAAACGTTTCTAAATTGGAAAAAGCCGATATCCTCGAGTTAACGGTTCGTCATTTACACAAATTGAGAAGACAACAACGTTTATCTGCGAATCCTGTGATTGAAGCAGACAGATTTCGCGCCGGTTACACTCATTGTGCAAATGAAGTGTCGAGATGTTTGGCCTCCATACCAGGAGTTGATGTTGGTTTGGGTACCAAACTGATGACCCATCTTGGGTTAAGACTCAACGAAATGGATAAAGTGTCACCTTTAACTGTTCATGTTTCAACAACRACACCTTACACACCACCCGGAACGCCAACCCCAGAAAGTGTTTATCAAATGCCTTTAACACCGGCTTCTTCAACCACCTCTTCAGTACAAGCACCCGGTTCGCCTATAGATTGTTCAACAACGGGACTTTTAAAGGTAGCCCAAAATAACGAACAAGTTTGGAGACCATGGTGAAAAAGTGCAAAAACTTTCAAAAAAATCTTCTTTTTTTGCTCAAATTAGTTTTAAGTTCTTTTAATAATTAATTTTCGGATTCGTCCTGATCTCTTCCAGCGTTTAAAGCTTTAATTAATCTTAGTATCGAAATGTTTTTATTTTTGTCGAAGAATGTCAATTTAAAGAACATTTTATTTGTTAACTTTTTCTGCGTTTTGTGATACCGATTTAGTCGGTTTATTTTTAATTAATTAATGTTTATTAAAATAGTTTTTGTAAGCCCCGAACGTTGTACCTGTGATGATAAATCGTTTT
>contig05319_a216
GACGGAAGCGTAACCGTTTTGATCTGAATTCCCTTTGGAACAATCCGGTTTCGTGTTTGAACTGTAATTGACTGAGTTCTGTTGGGATTCGGTTGATGATGAATATAATTTGCAGGCGGAGGTTATTGAGGCGTCGTAAGGTGAGTCCTGGGGCGGCCTGGCCTGGTGCAGCGAGTGATGATGGTGGTGTTGACTCGAGGCATAAGGTGACATGCCGAGCGCGATCGGAAACGGTCTGTACGCGCTATTTTGATCGTGGTGGTGACTTCCGGTCACCGAGCCACTTTGATGAGGGTGTCCGTAAAAGGTGTTTGGCTCAAAATATGAGTTCATCATGGGGTTTTAACAAGTAAAAAAACACTTAACTAAAAAAATATGTTTAAACACAAACTTTTTTAATGTTATTAAAAAAGTTAATTCTTAGTCCGCGATTATTTTTCTTTTAGAAAACACTCAAAACACACAAAATTTTTTATTATTTAAATCACACTAAATCTAAATAAGTATGTTATCAAAAAATTTTTAAACCAAATTCTTTTATTATTAAGATACACGTTCGCGCGCGATTATTTTTATYGCATCGTTAAGGTAATAACCGTAAAATTTTTGTATTATCAAGGGGAGAGCTAGTTGTAGTAATCGTAAAAGTGGTCGTCGTGGTTCTCGTGTGTATATTGGTCGGGAAAACGATCGAGATGATGCGACAACGCAGCGC
>contig05411_a217
CGGCCAGGGATATTTGTTGTTSCCAGTCTTGTTGYAAGACGGTCACTAATAAAAATGTTACGRTATTTATCTACSTTATTTTATTTGTTTYAATTATTGTTTTTAACCAAGGTGTATTTGTTACATGTGTGGACGCTGATATTTATTGGAGAGATTATGGAAGGACAATCCCCTCGGATGCGTTTCCTTCMGGACATGGCACATATATTGCCATCGTTATTTTTAACGGAGGACTTATTCCAGCAACATTATACCCGCATTTGTATATGGCTGTGTCTGAAGGGCCAAATGGAAGAGTGGAGTTTAGGGACAATATTAAAATTTTGTGTACATCAAGACCAGAATCATTAACATGGGAACCGGTGAGCGTAGATCAATTGAATTTAACGTTCTTAAAAAAGTGTATCCCGGGTGGATATGAGGACGGATCAAAGTTATATATAGGAAAAGTATTTCACGAAGAGGAATGGAAAATTGGAAAGGTATTCCCGATAACTTCCGAATGGAAAGGATTGAGAGTTTGGTGGAATAGTGGACAAACTTACACTCCACAATATTTTGAAGTGCTAATGGTAGCCACACCAAATGTTACTGTATCGATTAATTAGATTTGTACTATACATAAKCTAAATAAATTAAAATACACAATTGACATTT
>contig05415_a218
TCATTAGGTGCCTTGGATTTGACGCCAAAAACATCTCAGGCACCTATTTCAAGTCCAGGGCCGAATCCAGCACCTCCATCGCTGTTCTCTTCGTTCGGATTACTTCCACCAGGCCAAACGAGTTCCCCTCTGATGACGTCAGCGTTATCATCACTAACTTCCTCGGTGTTAACGTCAACTACGTTCAGTCCTTTGAGGTTAGCTGTTGGTCCAACGGTGAGGGGGAATACGACTTGCACGCTGTGTTTCAAGACGTTCGCATGCAACTCGGCGTTGGAGATCCACTACAGGAGCCACACGAAGGAGCGTCCTTTCAAGTGCACGGTCTGCGATAGAGCCTSSTWMTCKWYGMAGACCGGCGAGGACTGTCTGTGCGGACAGAGGCGTATCCAGGCCACAGGAAGCAGCGAGAARGCGCAAAGAAAACGCAAACCGAAGAAGGTACCGTCGGTCTTCCCGTTGCCGATGAGTCCTGGATACGCCACTGCTTCCCCGCCGATCCCAAACTGGTGCCAGCTCGCGGGTAACATGAAACAACATATGCTCACGCACAAAATACGAGACATGCCCCAACACATGTTCGACAAACCGCCGCAACTCACCAATTCAGAACCAGAACTAAATCATCCTCAACAACAACCTCTTCAAGCAACAACACCACAACCGCCACCACCACTACAGATACCAACCATACCACAAATTAAGGAAATTAAATCGGAACCGGAAGTTTCGCAACAAATCATCCAAAACGATACACCCAGCGAACCAGTTAAAAGAGCGCCATCGGAAAACGACCTTCCATTGCCCAAAAGACCTCCAAGTTCACATGGGCACGCATATGTGGAGCAACGGGGCATCGCGACGCGGCCGTCGCATGTCTCTCGACCTACCACCCATACCCATGACTCCCAAGGATTCAGAGTTTCTCCAGCGGAGGCCAGACCTTTTTTACCCGTACCTACCGGCTCCGTTCCTTTACGGCATGCAGCAAAAGCTTAATG
>contig05431_a219
CCCGCGTTAGCCCCCTCCAAAATGATGAGTTGTTTAATCTCACACATCGTATCACCTTCTGAGTTCTACATAAATTATTTTAGCGAAGACATTGAAGCGATTGAAAGGATCTCATCCGATTATTCCTCAAACCACGATAGCCCCGAATTCTATTTTTTAACCAAATCTGAGGCGAAATCGAATTTAAAAACGTATTGTTTGTGTTATATTGATTCTTGGCAGTTTTGGTTCAGGGCCAAAATTATCAATTGGTTGGATGATGATTCTGATGATGATGATGTTGAAGTGTTTTTAGTCGATTATGGAATACTGTGAGGGTGACGTTCAAAAATTTGCGACCTTTATTAAAGAAATATGGAGATATTCCTGAATATGCGATAAAATGYCATTTGGCTCATTTGTATCCTGTGGGGTCCACACCGCARAATCAATTAATTAATTGGCCCCAAGACGCAATCACGGGGTTAAAAAACATTTTGGGACCTGAAAATCAATTCTTTTTTAAAGTCGTCTACGTTGACAGATTTAAAAATTCTTGGGGAATTGAYTTAGCAAAAACGTTATTAAAAGATGACACGGATAAAGAAGTGGGCCAACAACTCATCGATAACAATTTATGCGTTGAAATCTTGGAATTACCCAATTCAAACTCAACAACGGAAGGATTCATTCAATCCCAAGTTGAAACCGCCCAAGGATTCGAGGGGATTTCCTCAGAAATGACYGATAACGAGAAATTAGAAACGTTTTGTAAAAAYTTGGACGTTAACGAGYCAAAAAATTTAGACGAAGCTCTCGTCGGGTACAAAGCGAGCGATCAAGCACGAACTTGCCAAGTTTATTTGAGACACGGCTCTTGTTACAAACTCCCCAAATTGTAGATTTGATCACGAACCTTTACGAARAGATGGATACACAACYGATAAAGTTGAAGTTCACATTGGAACCACCCTCAATATGGAATTACCAGAAGAAGGGGTCACTTTCCCTGTTCGAATAACATCAATAATCAGTTTAACAAGATGGTATGGAAATCTTTCCACGAAAATGACGACGTTTAATCAACTTTCAGAACAATTAAACAACCCCATTTTAATCCAAAAGTATAAAAAGTTTAATTTAGAACCTGGATTAGCAGAATTGGTGGTGGTAAAAATTGAAACATCAACAGAACCTAACCTTTCGAAATGGTGTCGAGGAAAAATCCTCGATGTAACTCAACACGAATCTTCCCCCGAAGATATTATTACGGTTTTTTGGTGGATATCGGCGAAACGATTCAAACGAACAAGTCTAATTTGCGATTAATTACGAAAGACTTGCTTTATCTTCCGTTCCAAGCC
>contig00274_a22
GGATACTTAAACGTTAACCTAKAAAMAAAGTGTAAGTTTGCTTACGTTTGAWATCGTTCCAATTGATTTATTTCTCATAAAAAAATGACCGCCGACTTCTACATCCGTTATTACGTCGGCCACAAAGGTAAATTTGGTCATGAATTTCTCGAATTCGAATTTCGCCCCGATGGAAAGCTCCGCTACGCGAACAATTCTAATTACAAGAACGACACGATGATCCGAAAAGAAGCCTACGTCCACCAATGCGTTATGGAAGAACTCAAAAGGATTATAATTGATTCGGAAATAATGCAAGAAGACGATTCATTGTGGCCCCCACCCGATCGTATTGGACGCCAAGAACTCGAAATTGTCATCAACGATGARCATATTTCTTTCACCACGTCTAAAACGGGCTCTTTGGTGGATGTGAGCCAATCGAAAGATCCTGAGGGATTGAGATGTTTCTATTATTTAGTGCAAGATTTGAAATGTCTTGTGTTTTCTTTAATCGGGTTACATTTTAAAATTAAACCTATATAATGTAGTTATTTTTGTAATATGTTTGATGTCTAAAAATTTCAAATTAATAAAACCAATAAATT
>contig05443_a220
GGTCAACGTSAGAATAAAAATTGATAACGATTTTAACCTCAACGATTTCATTTAATAAAATGAGTCAAATCGAACAAAACGGTGAAGAATCTCAATTAACAATGGGGCAACCGCTCAGCGATTTCCTATTACAACTGGAAGATTATAATCCGACGATTCCGGACGGTGTAACGGCCCATTATTTGCGTTCGTCCGGATTGGAACCGAAAGATCCGCGTTTGCTACGCCTAATTTCAATCGCAGCTCAAAAATTCATTTCGGATATTGCAAATGATGCTTTGCAACATTGTAAAATGCGCACCAGTAATTCATCGTCCAGTAGCAGTTCGGGGAATAATTCGAAAAATGCGAAAGGTACTAAAGATAGAAGGTATTGCTTGACGATGGAAGATTTAACACCAGCGTTATCCGAGTTTGGCATTAGTGTTAAAAAACCACATTATTACGTTTAAAGTTTATTAATTTAGAAGGAAATTTGATATTTAAGTTTCAATACTTGATTTGTATTAATAATTTTTGATTTAATAAAAAAAATAATACAYYAAAACTTAAATTTAATTGTTCCGATGTGGACCAATACTACTTCGATTTAAAAAAACGTATTCTTGTGTTGGGGAGGTATACATTTCGATGTGTTGAGGAACATGACGAGGGGTTTCATATGCAAGAAAATAACTGGCTTCCTCGAGCATGCCTT
>contig05451_a221
GGGACTTCCGGTAGAACTGGAAATCCTACAGATATTAAAAAACGATACTTGGATGAAAGATTCCAAAAATGTAAGTAAGTCAAAATTAGAAACTTTTGAGTTGTTTTTTAACTTGTTGTTCGGTTTATCTTATATATCGATAAATACAAATTGTTAACGTAAAAATTAACTCATTTAATATCTKGTGTAACAAAAAGTGAGGTTATGTATTTACGTCAACTCATTGTCACTTCAAACTTATCTATTTGAAGTATTTCAAAAACTCAAYTTTTTCGATAAGATTATTTAAGAGTACGTGTATTTGAATAGTTTTAAACAATTACCTACAATGAAGCATTTACTTGCATTAGTTTTTCTATTAATTATCACTCAAGGAATTTGGGGAAGGTCGAAATCAATTAGGGGGCGTATAGAGAGTTGCCCCGGTTGTAAATTAAACTATTTAAAAGAAGTRAAACAATTCATTTATGAAGATGTCCCAAAATATGCTGATTTAACSTTTAAGAAGATACAAGGACATCCTCCGGAGCTTGTAATTTTAGATGAAGATGATAACGAAATGGAACGCATTCCATTAGAAGATAAAAGTAGGGAGGAGTGTAATTTTTTGTTGATTAAAAAAGGTTTTAGTTTAAAATTGGCTCCAAATAGTGTAGTAGATGATGAATTATAAATGTTTATAGCAATAATTTTATTGAAGCAAAATCTTTCTACAAAAATAATAAATTCAATACTGACACAATAAGTTTTTTTGGGTTATGTTATTTTAATTAGCTTATAATCTAAAACAATTAATAAATACTAGACATTAAAGAC
>contig05550_a222
GGCTTCTTAAAGCGATTTATACAAAATTACAGCATAAAAGCACTACAAGTGTCGCTTATCAGAAAGATTTGAATGTTAAGAAGTTTAAATTTGTTAAGAAAAATGAGTTTTTCGAGTATTCCCGATGTTTCGATCGACCCCGAAGGTGTTTTTAAGTATATTCTTATTAAATTAACAGTTCAGAAATCTGATGGGAACTCTGAGACGAAGGAAATCGTTAGAGGTTACGCGGAATGCCCTTATCATTCTGATATTAATGATAAGGTCACCGATCAACTTCAAAAATTAAAAGTCGACGGCTCCATAAAAGAATGGAAAAGCAAAGTTTTGTGGGTGGTGGAAGGATCGACCATAACGCGGCCGGTAAAAGCATCAAAGTTTACGGATATTCCCAGGGTTACGGAAAAGCTGACCATGAGGTKGCCGTTGGTTTAATTAAAAAAGTTTATCCAAATTACGACGTTACTTGGAGTGATGAAGGATATTAAAATACGGTTTTTTTTGTAATAAGTAATTTATTTATGTAAGAAGGAAGCGGGGAAATAAATTGAATCTTCCTT
>contig05711_a224
GGGAAGCGGTTSATGTGCACATCAAGCAAGCGTCGGAAGCGGTTGTAGTGTGTTTATTTTTYYTTWAACAACCTTCCGATCTGACCCTACACCTCCCCGAGCCCAAGGAGATCCCTACAGTCAACATTGTATAGGTTATGGATTTGGATGATAAACCCATGATGAACGACGATCCGAATATTACCCTCACCATCAGGCTTATCATGCAAGGAAAGGAAGTAGGAAGTATAATTGGTAAAAAAGGAGAGATTGTAAAACGTTTTCGTGAAGAATCAGGTGCCAAAATTAACATATCGGACGGATCATGTCCAGAACGTATTGTAACAGTAACCGGATCAACCAGCGCTATATTTAAAGCTTTTACCTTGATCTGCAAGAAGTTTGAAGAGTGGTGTTCCCAGTTCCAGGATATAAATAGTGGTAGTAGTGGAGTTCCCCGACCACCAATTACTCTCCGACTCATCGTGCCGGCTTCTCAATGCGGTTCATTAATCGGGAAAGGTGGTTCAAAAATCAAGGAAATTCGTGAAGTAACTGGAGCCTCGATTCAAGTCGCCTCGGAAATGCTTCCAAACTCAACGGAACGTGCAGTCACCATATCAGGAACTGGTGAAGCAATCACGCAATGCATTTTCCACATTTGCAATGTCATGCTTGAGTCCCCTCCTAAAGGAGCTACCATCCCTTATCGCCCTAAACCCCAAGTTGGCGGCCCTGTGATCCTGGCCGGGGGACAGGCCTATACCATCCAAGGCAACTACGCCGTTCCCGCCCACGCTGACATGAGTGCTTTAGGTAAAAGCCCATTAGCTGGACTCGCAGCCCTTGGTTTAGGAGGACTTGCACCTTCAAATACTGGCGGTTTAAATCCAGCAGCTTTGGCCGCATTAGCTGGATCTCAACTTCGTACTTCAAACACACGCAATCAACAAAACTCAAATCAACAAACACACGAGATGACGGTGCCGAACGAGTTGATTGGTTGTATAATTGGAAAAGGTGGTACGAAAATCGCGGAGATTAGACAGATTTCGGGAGCGATGATCAGAATTTCGAACTGCGACGATCGGGAGAGTGGCGTTACGGATCGTACGATTACCATTTCGGGAAATCCGGATTCGGTTGCGCTCGCTCAGTACCTAATCAACATGAGGATATCGATGGAAACA
>contig05817_a225
ATTACTACTTTTATTTAATTCTTTACAAATTCTTTTTCATTAAATAATATTTAATAGCATTAACATGATCCCCATGAAAGCAAATGTACCCAACCAATTCATTTACTTGACTTCGAATTGGATTTTTATTCTCTTTTTGTAAAAATTCCCTCAATTCATTTTCCAACCTCCAAATATCCCSTTGAATTTTTTTCACATAAGTTAATCTCTTCATACCTCTATTACTGGTTTTCATATAAACCGGAATCATATGATTCTTAGTTCTTTGAATAAAATAAGGCAAATTTGTGRCATCTAAACTTTGAGGTTTCCAATCGGAGGGGTATTCATTTTTTAAAGTTGGTTTTGGAACGGTTGTTGGAGGTAATAAACGTTCTACAAATTTCCAGTCATGAGGATCTTTTGTAACTTCATATTTCACATTTGGGGTCTCTAAATCTGATATAAAAGGTGAACTTCGAAAACTTGARTATCTCAATTGATTGTAATTTATTATTTTTGATGGAGAATTTGTTATTAAAGGTAATAAGTTAAGTTTATTTATTAATGAAACCATGATTTGACTTGACATC
>contig05847_a226
CAAGATTAAACATYGTATTTTAAAACAGAGRAATAAATGTATATGAAATTTTTTTATRATTCTACTCCAGCGAATTCTTCTTTCGGTAACCCATCCATATAACATTTAGCAAATAAATAAGCAGATTCCAAGCCATTCCCACCTTGTATATTGCTGCAAGCAGCAGAAGCTGCTTTAGAATCGCCTATTAAGTTATCACCAAAATTAATTACASCTTCTTTATTTATAGTACCATCTTGTCTTATAAAACCCAGTTTTAAATAAGAACAGAAGAGAAAATGTTTTAACACRTCATCATCCGWAAACTTTTTATTCATAAAATCAATTATCAATGYACGTTCRATGTTTRCTTCTTTCTCACATTTAATAATAACATTTTTCAATAGTGCTTGTGTTTGTGGAGTGTAGAACTTGCCAACAACTACACCAAAAWGTATTAGTAAAATTAAAGATATCATTTTTAACTTTTTTGGTTTAAGAACGTTTCTTAATTCAACCCCCGGCC
>contig05932_a227
GAGTTGTAGTGGTGTGGATGTGGCCGTCGGGTCGTCGCGTTTAGAGCCATGCGCGATCTCGCAAGTAAAATGGCCGAGTTAAAGTTCGAGGCGCCCCTGGCCCAATTCGAAGAGACAGACGAGTGGGGCTCCACTGAGTTCCATCAAAACGGGACTACACAAAATATGAAGAAGAACGAAGCTGATGTTGACAAAGATCTCAATTTGAATAAAAAGAACGCTGCTAAAATTGGGGATGTACTCAAAGAATTTAACGGGGATATACTGTTGAATGATAACTCAAATGGGGAACTTGGGGGTGGTTTCATACAAAACGGTGTCGGAGGAAGAAAAGATGGTTCGGTTGCTGATAATTTTACAGAAACATTTTCTGGATCCTTGGAGGATTTGGTAAATACATTTGATGAAAAGATAACTAAATGTTTTGGAAATTACGAGGAGAGTGTTGAGAAGCTGGCGCCGGTTCAAGTTAGGAGTCAAGAGGAGATCATGAACGAATGCCAGTGAGTAAACATTTTTTCCTAATTTGTTTTGCTGCAGTTTTTAATGCAATTTTAATGCAAATTGTAAAAAACGTCAATAAACAAAACAGTGTCAGGGGTTGGCGCGTGCGCCATGCTTAAAGTCAACCCCTTATTACAGTGTCCGACCTAAGGCCAAAATCAATAACTAGAGAACGCATTTCATGTTGGTGCAGAAGCGCATAATCGTCTTT
>contig05975_a228
ACAATTTACCATTGGGTTTGGAAGTTTACAAAGATAGATTGTTTATTACCGTGCCGAGATGGAAAAAGGTGTGGCGGCTTCTTTGGCCTACATTAAATTAACAGATCCCATGGATTCTCCAAAACTAAACCCATACCCAAATTGGTCAGCCCACAATTTCTCGACATCATCAACACCTGAAATAATCTCACCATTTCGAATACGAGCGGATCAATGCGATCGACTTTGGGTACTCGATACCGGAATTCCAACATTTTACCCGATAAGGAACAGCTCACCAACCCACCACAATTAATCATCTACGACCTTCACAGCGACGTTTTACTACGCCGATATGAAATCCCGGCCGACCAAATTAAGGAAAACGTAAGTTTCTTCGCAAACATAGCAATCGAAGATGACGATTGCAGCGACACCTACGCTTATTTAGCCGATTTAGCATCGCCGTGTTTGGTAGTTTACTCATTTAAAGATAATGAAAGTTGGAAAATAACTCATAATTWTTTTWATATCGATCCGTTATCCGGTGAGATGTCTGTAAATGGTATTAATTTTGAATGGACGGATGGTATATTTGGGTTAGCTCTATCAAAAAGAGATCCAAACGGTTTTAGTACACTTTATTTCCACCCGATGACAAGTACAAACGAATTTTCGGTAAATACAAAATTTTTGAGAGATAAAACCGCTTTGAAAAACGATAATTATTACCAATTTAAACTGTTGGGAAGTCGGGGTAAAAAATCTCAAAGCGGGGTTTCATTTTTAGACAAAAATTCGGGCGTTTTATTTTACACTTTGTTAAATTTGAACGCAATCGCTTGCTGGAAAACGTCAAATCCATCGTACACCATGCAATCTCAAGGTAGGATTTATATGAGTAACGTTACGATGGTGTTTCCGAATGATTTAAAAGTTGATTTTGACGGGAATTTGTGGGCGCTTTCCGATAAACTACCGATGTTTTTGTACGATAAATTAGACCCGGATGTTGTTAATTTCCGGGTTTTAACGGGATCGGTGAAGGAAGCGATTCAGGGGACGACTTGCGATGA
>contig05978_a229
AATTCGTTAATTACAKAATTATGGAAATATCTTTTAAAGGGAAAACGGCTTTAGTTACAGGAGCTAGCCAAGGTATTGGAAGAGATATTGTAAAACAATTAGTGGCATGTGGGGCCCATGTAATCGCTATAAGTCGATCGAAAGATCTTTTGGAATCCTTAAAATCGGAAACTTCTAACGTTGAAATAAAAACCGCTGATTTATCAAATTGGGAAGAAACCGAAAATGTTCTCAAAGACATTGGACCAATTGACTTATTAATTAATAACGCAGCCGTTGCACTTTTAGCCCCAATTCTTGAAATAACCCAAGAACACATTGATAAATCTTTCGATTTAAATATTAAATCAATCATACATATAACACAAATTATTGCTAAAAATATGATTGCAAGAAACATTTCCGGTTCAATCGTTAATATTTCCTCACAAGCTTCCATGGCCGGATTAAAAGATCACGGCGTTTATTGTGCTACAAAAGGTGCTCTGGACGCTTTTACACGCGTAGCTGCCGCGGAATTTGGTGCTTACAACATAAGGGTTAATTGTGTGAACCCCACGGTGATAATGACAGCGATGGGAAGAATTGGATGGAGCAACCCTAAAATAGCTGATCCGATGAAAGAAAAAATTCCTTTAAAACGATTTGGAGAAGTACGTGAAGTTACCGATGCCGTTTTATATCTTTTAAGCG
>contig00300_a23
GGACGCGCCATCTTGCCGGCGAAAATAAAAACGTCAAACGCCGGTTCGCAAGTTTCAGTCGTGTTTTTGCGGTTTTATCGTGATTTTAAGCCCGATTTTTCAAGTTACGCTTCAAAAAGCTTCAAAAATCAAAATGGTCGATGCTTACTTGAATAAAAAATACAAACTCGCTTCGAGCGATAATTTCGATGAATTTATGAAGGCGTTAGGTGTCGGGTTAATGACTAGAAAAGTCGGAGCGACCGTCTCCCCCGTTGTCGAATTGAAAAAAGAGGGCGACACCTACGTTTTAACCTCAACATCCACCTTCAAAAACATGACCACCAAATTCCAACCCGGAGTTGAATTCGACGACGAAACCGCCGACGGCCGCAAAGTCAAAAGCATCATCACCATCGCCGGCGATACCATAACTGAAGTTCAAACCGATCAAAACGGGAAAGTTTCCACCATTGAACGCACATTTTCCGATCAAGAGATCAAAATGGTTTTGAAGGTCGATGATGTCATTTGCACGAGGGTTTATAAGTTGCAAGGTTAAAAAGGTCATTGATTGATTAGAAGTGATGATAAAAAGATTGATATTATTGATGATAAGTTAAAAAAAGTACTGGGATTTATTTTATTTACTATTTTTTTGTTTCATTTATAAACATCACTTTGCATTTTCTCAATAAAAACGTTT
>contig05981_a230
CAAATAATGTATAAGTAATATAAGAAAAGGAACTAAATACTATTTAATAGAATCTTTTTTATTATATTTTAACTTTGTTGCTAATTTTTTAATTAGTATTCATCATTGAAAATCTCTTCTAAAAGTTGCTTAGTTATTGTTCTATGTGGTCTTGTTGGATCAAGTTTCGGCCTTCCATACAACCTGCTGTTGATCACATACAACCTTGGACTTAAATCGCATCTTACATTGAACCACCAATCACAAACAAATACAGCTTGACTGAATTGCGTTCCGTTGGGACACAAAAACGTTGTTTGTCTGCCATCGATGTCGCAGTAATGCCATGTTTGGCAACGAGTGTCCGGATCGGCATAGAATCCGGGATAAGGTTGATCATCGCAATAAAAGCTGGTGTAAGGTACTGTGCCTAAAACTGGATAATCCGTTCCTGGACGACCTGGTATTGATTTTCCCAATTCTAAATATTCCACAACCGAAGGACTCAAAAATCCGGGTGGTAGAAAGTTTGTACTTAAAGGATTGTTTCGTTCATCGTATTCATCTTGTTCCACTTCGTTTTCAGGCGGAGGTGGTGCTCTGGGTCTTTTTATCCTTGACTTTTGTTCCAAACCATCTGTACAAAAAATGTATCCTAAGGCAAACATAACACAGCACAAAACGCACACATACTTATCCATTGTTYTCTTATACGACTATGTTCGTGCATCTCGCAGAGAGACTGCGTTTCTTCTTTT
>contig06044_a231
ATATTTTGTCAGAAATTATAATCTTTTTGCTTTTAGGTATTAGTCGAGATCATTGGCACAAGCGACGTGCCACTGGTGGCAAGAGGAAGCCCCTCCGCAAGAAGAGGAAGTTTGAATTGGGTAGACCCGCCGCCAACACGAAATTGGGACCTCGTAGGGTACATTTCGTCCGTACCCGTGGGGGTAACCTCAAACATAGAGCTTTAAGGCTTGATATGGGTAACTTCGCCTGGGGTTCCGAAGGAACCGCTCGCAAAACGCGTATTATTGACGTTGTTTACAATGCCAGTAATAATGAATTGGTCCGTACCAAAACTTTGGTAAAAAATGCGATTGTTGTTATTGATGCCACTCCATTTAGGCAGTGGTATGAATCCCATTATGTTTTACCACTTGGACGCAAAAAGGGTGCAAAATTGACTGAAACGGAGGAAGCGCTTTTTAATAAGAAACGTAGCAAGAAAGTGCAAAAGAAATATGAAGTAAGGCAACGTACTGCTAAAGTTGAACCAGCATTAGAAGAACAATTCCAAGCTGGCAGACTTTTGGCTTGTTTGGCTTCCCGCCCTGGACAATGTGGAAGAGCTGATGGATATGTGTTGGAAGGRAAAGAATTGGAATTTTACATGCGTAAAACCAAATCTAAGAAAGCAAAGTAATGTTATAATAATTTGGTATAATAATATATAAAAAATAAAGGTGTTGAGTAACCTG
>contig06086_a232
TATCCTAACATAGCATGATGATGTGAAAACGGACCGCCGGGAAACGGAGGCCTAAAAGCCGGATTTGTATGTTCTAATCCGGGAGGGCAACACAATGATCCCAAAGGTCCAGKWAAAGCGGTTAATCCGGGTAATCCCGGTTTGTAACTCCCCAAAGGAGATTCTTTGTGTCCTKGAAGGATTTCTAATCCACTTCTTATRATCGGACTGGCTCCTCTTGCCGACGGTGTAGTACTTTTGCGGTCGGACGATGGGGTGRTCTTTCCATTTTCCGGAGCGGGAGTTGTTGTGTTACTATTAGCTGGGGAAGCCGATTTTCTATCAGATTTTGAATCCCCAGCGTCAGAATTATGAACACTTGACTTTGAAGTAGGACGGGAATCTTCCGTTTTCTTCGACGTAGTTATATTCTCGTACGGTTTAAATGCTAACTTAGTCTCAGATGGGCTATTYCTAGGTGCGGATTTTTCAGTCTTCTCTCTTGCTGAAGCCGGAGAAGTACGRTTATCAGATGAGGAAGATGACTTCTTTGTTTTTTCAAGTAGGGGAAATCAAGGGTTTACTTGATGGTGTATCTGCGCCGATTTGACTGCAGGTTTGAGCTAAAAGAGCTAAAGGACTCTTTTTAGCATCCAACTGGAAGTAATAAAATTAAAAATAAATTAGTAACGAATTATTTTTGGGTGATAAAAAAGTTTTGAAACTAACCGTTGTTGGTAAAGGAGATAAATAATCCGGTTGAAGATATTGATTACTTGAAGATGACAACATTCCGCCGCCCTCCAACACTACCATATTTTTGATAACTCAAATTTAAAACTTTTTCAAACTAATAACTTTGAATAATAACCGTCTACCAGCAGCGATTCATCGACGTGAACCTCTCGAGTGGCACTC
>contig06127_a233
AAGTGAATAAATTGTTTATTTAAAAAATTAGTGTTATAATTTCAACTTAAATACGTTTAAAGCAACACGAGAAATATAAAAGTACAAAATAATATCATAGTTTTAAACGATGCATCATCCCCGGCTATATTTARCAAACTGATTCATAATTAACTTTGATGTCTTTCTTGCAACATCTTACAGCACAATTCAACCTTCCTTTGTTACGATAATTACAGCCATCTGTCCCACAAACTGGGTTATATTGATCTATGATATGTGCAAGGCAATTTCTTATACATTCYGGAATAATTTCTTGATTGTCCAAACAATAAACATCTTGCGGAGGTGTTGGTACACAAATTGATGGTGGTTTTCCATCAGTTGTTGTTTGTTAGGAGGTGTTGTAGATGTTGTTGTAGGAGGTGTTGTAGATGTTGTAGATGTTGTTGTAGACCTCCTTGTCGTTGGTGTTGGGATTGGGGTACGCGGAGTTTGATCATTCCAATCCCATTGACGTTTTAATCTTAAAGTATCTCCCAAATTTAAAAACAAACATAAAATGACACAAAGAAACAAATTAAAATTTCCAGTAAACATTTTTGCTTGTCGTTCGTAAACTAAACGGGTAATCACTGAAAACTGAAGAACGTTGGTAACACCGACCTGTTTTTAAAAGTAATCCACAAAAACCGGTTGCATATTTATGTATCTGTTTATATTCTGATTC
>contig06142_a234
GGGCCATTACACGACTTTTAATCCTACAGAGCGTTTGTCTAACTTGTTAAATGTGTTTAGCGTATATATAGTGACTTTAATATTAATTTTAATAAGTAATAATTATGAAGTTGAGGTTGATTACAATGTTGGTTTCTTAAATTTTGACTTASTTTCGAATTCAACGGTTCATTTCCAACGGACACAACAATAACTYTACAAGTTTGGGACTATGATCGCCAGTCATCTCACGATTTAATAGGCGAAACTCAAATTGATTTGGAAAACCGATTTTACACAAAACATAGGGCAAAATGCGGATTAGCATATGAATTCTGCGAAAAAGGWGCAACCGTTTGGAGAGATAACGAATCTCCAARTGATATTTTAAACGGTTTATGCAATCTTTACCAACTTGAATCGCCGAAATTTTAYGATACTTATGTCAGAATTGGGGAGCTAATTTTTCCAATAACCACAACGGACGATGTTCCAGTTAAAARTGTTTATAGTAAAGAAGAATTAGCTTTGGATTTGCTTCATAAGTGGCATCAAGTTCCGGTTGTTGGATGTCATTTAGTTCCTGAACACGTTGAAACTCGATCGTTGTATAATCCAGAACAACCAGGTTTAGAGCAAGGAAAGCTTCAAGTTTGGGTGGATATTTTCCCAACTAGCGATCTCCCTCCACCACCTCCAGTAAAAATAACACCAAGAAAACCTGRAAATTACGAGTTAAGAGTTATTATTTTGAACACTGAAGATGTTATTTTACAAGAGGACGATTTTTTTATTGGTGAAAAAAATCTGATATTTTTATTAAAGGTTGGTTGGCAGGTATCGATGAGTGTCAAAGTACCGATGTTCATTATCGATCTTTAAACGGCGAAGGAAACTTCAACTGGAGGTTTGTTTT
>contig06245_a235
TAGTTCCACCAAAGTTTATTAATATTAACTAAATTCAAAAGTTACATAAAATATAAACCTTAATTGGAACAACGATTTACAACCTTCTACCACGACGACCACCCTTTCTGCGTGTAGAATCAGATGGAATGGGAGTAACATCTTCAATACGACCAATTTTCATGTTAGAACGAGCYAAAGCTCTCAATGCACTTTGGGCKCCAGGTCCGGGAGTTTTTGTTTTATTTCCACCGGTAGCCCTCAATTTAATGTGTAAAGCTGTGATTCCTAAAGCTTTGCACTTTTCAGCAACATCCTGTGCAGCTAACATAGCGRCATAAGGAGAAGCTTCATCCCTATCGGCTTTTACTTTCATTCCACCGGTAACACGTGAAATAGTTTCCCTACCAGATAAATCGGTTACATGAACAAATGTATCATTAAAACTTGCAAAAATATGAGCTACTCCAAATACATTTTCACCCTCACGGACTTGGGGTCCTAATGAAACTTGGGGTTCTTCTTTCTGYACTTTTCCTTTTCTTGGGGCCATTTTAACGATTGACRAGACGCTTCTGTCGTTAACCAACAGGCCGAATAAAAAGC
>contig06340_a236
CAAACTTAACCTCACTTTTTATTAAAAAAAAAACATTTAATATAAAAAAATAATTTAATTATTTTCAAATTTCCACTTTATACTAGGTAAATTTTTATTATTTTCCTTGTTTAATCGGTATTCGTATTGCAATTTAGACCATATTCCTAAACACATCTTCAACAATCGTCCCTCGACAACAACCGCTTGTTTCGCGTTATCGTACTCTCGCTTTATAATTTGCCTCGCCATTTTATACTGTTGCCTTTGTATCAAACTCAAACTAAAATACAATCTACAACGCGCTGCAATCGTGGGGTCCCCCATTTTCACCGCTAAAAGTAGTTGGTTATAGGAGATTTTCCCAGCAACGAGGGCAAAATTTTCATAATAATCTCCTAAAGCGGAAAAGGCCCCACCCAAAGTCGATAACCATGATAAGGTGTGCTCTAATTCGGCTCTTTCGTAAACTAAAAACGATATGCGTCGATTCCAATTATAATCAATTATTTGKAGTTTTGGTTCGATTAATTGAAAAATGATTCTATTCGATTTATTCCAACAAACGTCCACGTAATGTTTTCGATAATTCGGACAATATCTTAATTCCTTTAATAAATAATGAAGGCAAATTCCATCGATGTAAGCTTGAATCCTATTCTTTTTTAATTTCACTTYATTGCAACAAATAATTCCCAATAAAACCTCGGAAATGTTGTTGTATTCCCACAAACCGGCGTAATTTATCACGTATTTACCGTATTTGTACCCGTTTTGTTGGATTCTCATAAAAATCTCCATA
>contig06346_a237
NTAAAATATTTGCACTTATTTAATTTATAATTGTTTTTAAATTACTCCACAAAACGTAACGTATGTCTAAAAAATGGATTTTCAACGTCGACACTATGCGATCTTTCATCTTCATCGGATTGTATTTCAAAAATATAATTTCCAGTTCCGACGTATTTCGGTCGATTTTCCGATGGTAATGGTTGTAAATTTGGCTCAAAATGCAATCTTGGTGGATGAGTCGGTGGAATATAATCCAGGAAAGGCCTATCTGTAGCCGGTAAATAAAGTCGATTTAATTTCGGAGGTTGAACTTCCACTTCAGGTTTAGGATAATTATAAGCMCCTTGATTTATACACTTGATTTGATTCTCCGTATGGCGCCAAATAAGCTAAAATTGTCGCTATCRTACGAATTTCGAAWAGATATATMACGAAGACGTCGATTGTTTAATCCAAAAGTTGTCGAAATTGTTATTAAAAGTAAAATGAATAATTTCTTCATTTTGTTGTTACTGGTCGAAGATTCGTTTAAACACTC
>contig06429_a238
GMYTACAATTTATACTTTTACTATAATATATAGATCAACAACACAAGTATTTAATAAATAAAAAAAAACTCAATTGAGTGCCATAAAAAAGTTTTCTTGTAGCTTYAAGAAGTTGTAATAACCAAAGTGTATTGTTACACTCAATAAATATTTTGAAAAAAGTACATAAAAAAGATTTAAATTAAATTCTGTTGATTATCCCCAAGCTGGTGTTTTACAATAATGTAAAACTAATTTACCATCAGCACCAAAACATTCATATAAATTYCTCACTATTTGRTCTCTRGAAGGTGCAAAGTTTTGATTTACATACAAGAACAATCTATCTTGGGGGTCTAATTTTAAGTACTTTTTCATAAAATCAATAATCCATCCAATTGGTTTATCAGCTTCTACAGACCATTTCTTCTTTTTCATAATCGGCACATCTCCCGTTGGTTTTAAAAGAATATCATATTTTATTTTATCTAATTTTACTTCGTTATTTTCTAATGAAACGCGACGATCGAAATTAGACGATAACGAATCCGATTCGTTTTCGTCCGRTTTTTTTAATTTCTTCACTCATTTTGCACTTTTAATGATTATTTACAAAAACACAGAAATGTCAAAATCATAACCTATC
>contig06449_a239
TACAATTGCAAGGACACCAGCCCTTTAAGCAATTACATAATGCATCCTTTTTGGAACAAAGTCATTCTGATTTGTCCAAAATGGATTGCCCCGAATCTACTTACTTTCCTAGGATTTCTGTTCACTGTTGCCACATTTCTACTCCTTTCATACTATGATTACGAATTTTATGCCTCAGCTATGCAATCTGTTGTCGCCCCAATACCTCAATGGGTGTTTATACTTTCAGCAATCAACATTTTTATTGCCTACACTTTAGATGGTATTGATGGTAAACAAGCACGAAGAACCGGAACGAGCGGCCCTATTGGAGAATTATTCGATCACGGTTTAGATTCTTTTACCGCTTCATTAATTCCGATTATAATGTATCACGTTTTTGGGAGACACGAATCTACCAGTTTGACTACTTGGCGATTGTATTTGATATTATGGAACGTTTTGATCAATTTTCATTTAACACACTGGGAAAAATACAATACAGGGTTATTGTTTTTACCTTGGGGGTATGATTTTTCCATGTGGTGTGCTGTTTTTGTCTTCTTGGTTGGAGGGATATGGGGTCATGAAGCATGGCACTTTACACTCCCCGGAAATATATCGTCAGGTGGAATGTTTGAATTAATGTTATACATTTCATCGGCGATTACTAATGTYCCAGTGGTATTTTATAATGTTTACGCTTCTTATCGCGATAAAACCGGATACATGCGTTCCTTTTCGGAGTCATTTCGACCATTCGTATCGATAATCCTATTTTTTGTCATGACCACATTATGGGTTATTAAAAGACCGGGAATTTTAGAAGATGATCCAAACGCTTTGTTTATACTAATCGGAACCATCTTCTCCAACATTTGCTGTCGTTTAATTGTTGCACAAATGAGTAGCACAAGATGTGAATTATAYAACTGGCTTTTATATCCAACTGGAATTTGTATATTCGCTTCTGTAATGACTCAATACACTCAAGTGGATATTGCATTACTTTATTCTTTACTGTTACTGGCTTTATTAGCACATATACATTAYGGAACATGTGTGGTACGAGAAATGTGTGATCATTTCCATATAAATTGCTTCAAGATTCGTCAACATKCAGATTGACTACTACAAGACAACGCGTGRAAAAACGGCGTTGTCCCTCGGACGCCTTTATTTCAATTTTAATTACTTTTTTTATATATATTGAAAAGAAATACTTTTTGCTTAAAAAGTTTTTGTTTTAACGATTCTTATAGAAATGATTTGTAAATGATTAACATGCGTTGTTATAATTTAGGTTGTAATTTAGTTTC
>contig00350_a24
GGTCATCTTAATAGTTAGGTGTTTAAAATTAGTTTTATTCAAATCAGCGTTGTTTAATTATTAATATTGAGTTAAAACGTTGGGATAAAACCCAAATATTTTTTAATTTACTAAATGTTGTTAATTTTTGGTTATGTTTACTTCCACATGTAAAAAAYTTCTWKTTTTCKTTYCAAAWGTCTACACATAGGAAGAAGACGAGGAAGCTAAGAGGACACGTCAGTCATGGGCATGGACGTATCGGTAAACATCGTAAGCATCCTGGTGGTCGTGGTAATGCTGGTGGTATGCACCACCATAGGATCAACTTTGACAAATACCATCCTGGTTACTTTGGAAAACTTGGYATGAGAAATTACCATTTAAGAAARAATTCTAAATGGTGCCCCTCAATCAATTTGGACAAACTTTGGACGCTTGTTAGTGATCAAACCAGGTTGAAATACAAAGACAATGCTGAAGGAAAAGCCCCAGTTATTGATATTGTCAAAGCTGGTTATTATAAATTATTAGGCAAAGGAAGAATTCCAAATCAGCCTGTCATTGTTAAGGCCAAATTCTTCTCAAAGTCAGCAGAAGATAAAATTAAAGCTGTTGGTGGAGCTTGTATATTAACAGCTTAAGTTGTAATAAAGTTATTAYAAAAAG
>contig06525_a240
GATTCTTCATAAAATTTGAGGTTAGAATCCCGGATAAACAAAACATAGAAAAGTATCGTAGAAAATTTGTACTTTTTACACCAACAACTGCTTAAAACGTTCTTAATTTGAAGAAAGCGAGTTATTTTGACCGATTTGGACAATTTTTAGTGCACGATTGGGTTGATATGCAAAAGAAGGGACGCAAAGGTATTATCGTACGAAGGAAAAGAAGGTCGTTAAAACCGACCACTATAAGAGCCTCGGTTAAAGAGGTATCGGAAACGGAACGGGAATTGAAAATGTTGCAAATACGCGAAAACAGATTACGATGCTTGGAGATGTTGTTGAAATTAGAGTACCTTTGGCAGAAGCAGTTATTGTTACGTGAACTTCTTAATGCACCGTGGAGTCGGGAATCTAATTCTAATTGAGTTAACTGTATTATATTTCTGTGTATTTTTGTAATTCGAATTAATAAATGTATTTGCACYATTAAATTACTATTTTATTTCATTCCTTGAAAATACCTTATTTTAACTTAATTAATTCCATAAATGAAAACATATTCTTATTCTAAATTAACTTAGTATTATTAATTAAGTTTAGGTTAAATCATTATAAATCAAATGTTATAACAGAACTATCTTGCTGGAACACTGCTTTCTTTCCTTGCAGCATCTTGTAACAGTTGAGTATCAACCTCATCCGCTGGTAATTGTACATATCTCACCACAGATCCACGAATG
>contig06655_a241
ATCGCTATAAATAACTTTATTTGTAACAATTTAATCGATTTTTACACTATTTACAACTTTGTAGGTAAGAAATTTCAACGTAACGGATGTTTTTCATTCCTTGACCAAGTATTTCGATTACTCATTGGAGGCGCACTTGGTTGAACAACGTTTAAAGTCCTATGCACSTGCCTTTCAAGYAAAGCTTCCTTGTTTAATTTCCTAATATATAAAAACGACGTTATTCCAATCACTAATAACAAGGCAATGAGAACTATCAAAATTATATTTGCCACCATTCGTTCTACTAAAAACGCCACACATAATCCCGTTATAACTATGATGATTATTAGAACGATTGCAATGATGAAAACAGTCAGGCTTTTCTTGCCACCATCTGATCCAGAGTAATAATAATACTGTCTCTCCATCTTAAAGATTATATATTTTAAATTATCGATATACTCGTTGAGAACGCGTTGTTTATCGAGTCCACATTATTATCGTTGAGTTCTCGGCGCAAAATAAACATTTTGTAGATAAAAACGGTTATTGCACAAGCTCACCTCRCTATTTAACGAACACTGATAACTAAATCGATMCAAATAATCTCGAGAATTTAATAACTTGGTTTAACTGATGCTGTAGCAACTCGATGGACCACCTTCTACTTACTCC
>contig06707_a242
ACATGCCAGCTGCAATGCTTTCTGAAGGTACCGTATCGACGGCCCCATTCGACCCACGGTTCCCAAATACAAACCAAACGAGGTATTGCTATCAAAGTTACTTGGATTTTCATCGTTGCCAGAAAGTCAAGGGTCAGGGTTACGCGCCGTGCAACTATTTCAAGAAAATGTATGAAGCCGYTCTGTCCTAATGCTTGGGTGGAAAAATGGGATGACCAAATTGATGGAGGAAATTTCTCTGGACACATCTAAGCTGGGTCTCAAACCACCCTCTTACCATTCGTCAGTCAACTCTAGTTAACTGTAGCTACAATTTTTATGTGTTCTAATTTATGAACATTTAATTAAATAAACTTATGTAAATACGGTTACTTTTAATTTTAATAAATAAATTTATCGCCCC
>contig06709_a243
CAAATTTGGACATTCGTTAGGAACCACGGCTTCGACCTCTCCTCTTTTTTATTTTTATAACTGTATTCTTTATTTTTTCTTCGCCACATTTCACTGAGCAGTGAAGATGGTTGACAAGGAGGATCTCCGAAAACGTCTTACGCCCCTTCAATATCATGTAACTCAAGAAAAAGGAACAGAAAGACCATTTTTCAGGTTGTTACGATAAGACTTTTGAAACAGGAACCTATGTTTGTATTTGCTGYGAACAACCATTATTTAGTTCTGATACTAAATATGATAGTGGATGTGGTTGGCCTGCTTTTAATGATGTTTTGGATCAGGGAAAAGTTAAATTGTTGCCAGATACAAGTGGAGGTCGAATCAGAACGGAGGTGATCTGCTCGAAATGCAACGCTCATCTGGGACATGTTTTCRATGATGGTCCAGCACCAACTAAGAAGAGGTTTTGCATCAATTCTGCTTCGATTAATTTCGTACCAAATAAACAAGGCGATAGCTAATTGTTGCTGTAATTGCTTTAGATAAAAATGAAAACAAAATTGTAATTTTTTTGAAAATAACTCGAATTTTTATGTGTTTTTTTTTGTTAATGCTTGCACTAATACAGAAGAAATATTTTTTTATATATGTAAAATAAAGTTAGATAAATAAAATGGGTGTTAA
>contig06803_a244
TTGCTTKSRMCRSKSAGTCTTTCTCGTTCGAGCGAAGCTTCAAGCAAACTTGTTATATTACAAACAAATAAAATGGGTAAAGTACAACTATTATTGGTATTTTCCATTGTATTCTTAGTAACATACGTTTACGCCCAAGGAAAAAGTTGTCCTTTGGCCAGCAAGGTCACTTCGTGCAGTCCAAAATGSAAARAACRATACCGAGTGTTTCGGTAAAAGATGTTGCAATAACATTTGTAACACAAAATCGTGCGTTGCCGAAAATATAAGAGGCGGAGATGATGATTATAAAGGTTCAAAGAACACTGCAACTGGGTCTTATTGTGGAAACGTAAAATGTAGCGCGTTTGAAAAGTGTCAAATAGATCGCACCACAAATCGTCAAAAATGTGTTCGATCTTAATTCAAAAACTTTTTCTTTACTTTATACAATACTACCCTTGTTTATAGATATAC
>contig07036_a245
CATAAATTGTATAGATTCGATCCAAAAGTTAGAGAAGAAAGAATTGCAGAACTGTGTGCCTTCTTTCGGTGCTTTTTTCTTTTGCCTTATTGTTCAMGAGGTCATGCCCCYTTATTGTTAAGTTTAGGAGGATGGTGTTTGGCTACGTATTCTTGTTTAGTTCTTCCCGTAGTGGTATCRGCAAACTATATTTATCCAGCAAAGTGGTTGAAGAAACTTGCGGAAAATATTCCTCGTTTGGCTCGTAAAATTGCTGTACCAATATGGACCATTTTCAGAAAAATCTACGCTCCATTAGATCGTTGCGAAAAATTCTTCATGCAAATGTCCCATTTATCCAACATGCTTAATCAGTTGGTTTTTTTTCATGGTTTGCGATCGAGTACTCCTTTRTACACTGACCARCGGAAATCGAAGCTGTCCAGAGAAAAAAGTAACCGGTCTCTACTCCTTAATGTTCTACAACGTCGTCACTTACTGCATTTCGTACATCAAGGAATTAATCGAAAAAGAAGACTGGTCGCCGTATGTTAACATGACTCAACACGGCAATTTGAAACATGTTGCAATGTCCGCAACAAAAATCGTTTTAGAATGGACGAAAGCGATTACCTTCATYATAACTGTTACATTCATGCTTTTGGTTTTTGGTTTGGAACAAGGCTTGGAACATTATAGACCAACAGCTTCTTATACATTTATTACATGGTCTTATTACATGTGTACTGAAAAACTTTTCGTCGATTTATTTCCTCATTTATTAATATTTTTGAAAATAAACGCTTTGGAAGCTTTAGAACTTTTATACGCTCCAGTTTTATTACGATATTATACAATAAGCGTTTCAGCTTTACTATTAATCGTATTGGTGTGTTACGGACAACTTAAATTCGCTTTATTGGCAGCTTATTTAACGGTTTACGTTCGAGCTAAAGACATGGCATGTAA
>contig07065_a246
GGCCGATGAGGCGGCGTCCGAAGGGGGCCAGGCGCAAGTCTGGCGACAACCACGTTCAGTTTCCGCGATCGAGCCAACCGACAATACCTCCGCCGGTAAAAAACGGTTAACGGCGCCAGGAAACCGAAAACAACACGAATCTTTGACGTTTTTATTAAAACAGCGAGGCGATATTTGGCCCCCTTTTTTTGATTACGATTGCGTTCCTAATTTTTTTTTAGTGCGTGCGTGTACCCGGAGTGAAAAAAATATGGGCACGGTCGACGATTGGAGAGGTTACGCAACGATTTGTCGTCTGTGCTTACAACGAGATGGTTTTATGCTCGGAATTTTCAATCATATACAAGGAAAAGAAAAGAGTATTTATAAAAAAATTATGGATTGTACAGCTTTAGAGATATCGTTTGGAGATGGTTTACCAACAAGCATTTGCCACCGTTGCCTTTATAAAATAGAATTTTGCCTGGATTTCCGGCAACAATGTTTCGTATCAGATGCAACACTTCGTCAAATAAACGGTTTGAATTCAAAGCACCTGGAGAATGCGACATCCGGAGCTGGTTATATGATGGCAGAGATCCCACCAGGAAATGAGGACGACGTTGTGATGGTCGTCGACCCACACGCCCTAGATTACGATTCCGAATATGATACAGACAACAATGATGTTGTTGAGAATGTTGAAAACGTTGAAAATGGATTAGAAGTAAACGATTTGCAAGAATTTAGAAACGTTTTTTATGTAAATATTGTGATAGGGCATTTACTGAAAAATCAGGAGTGTAATTTGCATGAAAACTCAGAACATAACGTAAATGTTCCGTATGATTGTGCGGTTTGTGACATGACTTTCGCTGATAGGATTAATTATTCGGCACATTTAAAAAGTGTTCATCAAAACGACAAACCCTACAATTGCCCGCAATGTGAAAGAAATTTCTCAAGAAGATCAGATTTAAGAAAACACACCGTTGTCCACACAGGAATAAAA
>contig07067_a247
GGATATTTCCGTGTGACGGCGCGTGTTTACTAGTAAAATAATAAAACCACTAATTTTATTTTTCAAATAATTTTAACAATCTCTTCGTATTAATTATAATAATAATAAATCTTTTAAAACACCCCAATGGATGACGAAGCGGAAACTTACAAATTATGGCGCATTCGTAAAACAGTAATGCAATTATGCCACGATCGGGGTTATTTGGTGACCCAAGAAGAATTGGACCAAACTCTGGAACAGTTTAAAGAACAATTCGGTGATAAGCCAAGTGAAAAGAAACCGTCGCGAACGGATTTAACCGTATTGGTGGCGCATAATGATGATCCTACRGACCAGATGTTTGTTTTCTTTCCTGATGATCCAAAGATTGGTATAAAAATTATAAAAATGTATTGTCAAAGGATGCAAGAACAAAATATTCATCGAGCGATTATCGTTGTTCAAACCGGGATGACTCCTTCTGCTAAGCAATCGTTAGTAGATATGGCTCCTAAGTATATTTTGGAACAATTTTTAGAATCCGAGTTGTTAATTAACATTACCGAACATGAACTTGTACCAGAACACGTTGTTATGACTCCGGAAGAAAAACAAGAATTACTTGCTAGATATAAATTAAAAGAAAACATGTTAATGAGAATTCAAGCAGGTGACCCCGTTGCAAGATATTTTGGATTAAAACGAGGACAGGTGGTTAAGATCATAAGACCATCAGAGACAGCCGGACGTTACATTTCCTATAGACTGGTATGTTGAAAAAGCATCGAAACGAAGAAGGACGGCGGCCGTGGTGGTAGTGGCGTAAAAAGGACAACATGAAACTACGGGCCAGTGCGGGTTGCCCTAACGGCACTTCTTGTGGGAAACGCAGAAGGAAGAAGGAAAAACGGTCCGCGACGAACGGTCCGGGTTGTTTTGCGTCGAACCCGACCACTCTGCAATTCCATTCTCCTTCTACCTACGCGCTTCCGATATTCTGTTCCTCCTAATTTTTTTTGTATTTCTGTTCAATTCCGTTCCCTTTAGGTCTCCGCCTGGTTTTGTTTGATAGCAAAAAATAGGTTCGAATTTGTGGGTGTTATTCTAAGGGTTAGATTTCACAGTATC
>contig07249_a248
ATTTTGCAAAATGACTTCGGAACCTGCCGATATTCAACTAAAAACAAAACGACCTTCAGATAGTGCTTTTAAACAACAGAGACTACCAGCTTGGCAGCCGATTTTAACTGCTGGTACCGTTTTGTCCAACGTTTTTTGTAATTGGCATTGCGTTTATTCCAGTTGGAATTGCTTTATTATATTTTTCTGATGATGTGAAAGAAAAAATTATTGATTACACGCTTTGTAATAAAACTACACTTTATTCTGATGGAACTTTTGATGRAAMCAATGAAAAATGTTCTGATATAATTAGTAAAAATCGTTCGATGGATTGTACCTGTGTTATTCGTTTTAATTTAGACGTCGATTTTCTGGGTAAAGTGTACATGTATTATGGTTTAACGAATTATTATCAAAACCATCGAAGATATGTAAAATCTAGGGATGATAATCAACTTTTGGGGAACTTGGATTCATTATCAACTGATTGTATTCCATTTTCTGAAGATAACAGTACTGGTTATAATAGACCTATTGCACCTTGTGGGGCTATTGCAAATTCATTGTTTAGTGATGAAATGAAGTTATTYCATGTCGTATCAAATCGACTCAAAGAAATTCCACTATTAAGAACAGGAATTGCTTGGGAATCAGATAGAAACATAAAATTTCGAAATCCACCAGGTGATTTAGCTCAAGCTTTCAAAAATTTTAGCAAGCCAAAGGCTTGGAGAAAACCGGTTTATGAGYTAGATCTAAAAGACGATAATAATAACGGATTTCAAAATGAGGATCTTATTGTTTGGATGAGAACAGCCGCTTTACCTACATTTAGAAAATTATATCGAAGGATTAATCATACTGAGAAAGGGTATGTTAATGGTTTACCAGCTGGAGAATATCATTTACAAATTGAATATAGCTATGATGTTAGTTCTTTTGATGGAACAAAACGTATGATTTTAAGTACAACTTCTTTATTGGGTGGCAAAAATCCATTCCTTGGAATTGCTTATATTGTTGTTGGATGTATTTGTTTATTATTGGGTATTGCGTTATTATTTATACATATTAAAT
>contig07322_a249
TTGCCCCCGGTAATCGAGCCAATAATTATTGGGACAATTTTCGAAGTTATTCCCGCCAAAACCTTTTATCAACAAAAAGTAACGAAGGTCTTCAAAACGCATCATCACACCAACAACCGCTCTCAAACGATCGCCTTAACAACTCGATTGATGGCACCGCTTTCGTTTATCCTTTTTCAACTTCGAGTGGTACCACAACACAAAAACGCAACACTATTTTTCAACAAGACACCGCGGTAAGTTCGGTGGAAAATACTCCGAGAAGAAGATTAACGGAAAATGAACCGGAACAATCGATTTCAAGCGACAAATCGAACGAAAATGCGATGGTACCGGAAGTTGTTACACAATCGAATGTGGAGGAACAACAAGAAATCGAGAAACCACCCCAAATTAGAAATAATAGAAACGRATGGACTACGAGTGATGAAGCGACGAGTACGACGCAAAAATCGAAATTATTTGAGGAATTAAGGGAGAATGTTTATAAAGAGGTGGCATCATTGATTTCGGCCAATCAAGGGCGCCCCCATTTTTTGTTACAATTATTTAGAGACTTACAATTAATTAGTTCCGATCCGTTAAGGAGACAAACGTTGCAAAGTATACAAAGTTTAGTTTCAAATTCTTTGGTTACTTCAAATAGCGCAACTGATAGTTTACGACAGGTTAGTCACGATGAAAGTTTGGAAAATGACGCCTTGGAAAGTCAATCTCAATCGTATTTTATTTTACCATCGTTTGGAAATCACTTGAATGAAAATAATTTGGATCCGGATTGCCCAACTTATTTATCCGACGTCTTAACGTTTTTAAATCTCCACAGTGAGGAAGTTCTTCAACAAAACCTTTTAGATTATCTTAAGGAGCTTTTAATCGAATCGACTTTTTCGTCGGTTTTTACAAACTCCTCAAACAATCCTAAAGATAGCATCATTCATAAACATTTTGCTTGCTTAGTGGCCGGAGCTTTCGAACAGTTTAAAGGAAAAAAAGTGCAAGAAGTACGTTTAGATATTTTGCAAACAATCGAAGAATTATTAAGGGGTGAAATATCATTAATTCGTTTGATGCGAGATAGTATTTCCGAGGCAAACGAGCTTTCCATTAATGACCAACCATTAAGTCAAACTTACCCCTTTAATTTGCAATCGGAGTTATCATCAACAACTACCGACACTCTCCAACAACAACAACCGATAATACAAAACGGGGATTTAGCCGAAGCCGATCAAAGCAGGA
>contig00479_a25
GAGTATTTCGCACAACATGATGTGGTGAAGATCCTTTTTAACASAAAAATGATTGTTTAAACATTTCCAAAATGCCTCTAAATCCATCAAGTTACTCGAAAATCTTTTAAAAGCAAATACGTCCAAGACGACGACGACGAAGAAAACAATCAAAATTTAAACACAAACGAAGAAAACGATTTAGAAGGRACCTCATCATCGAGTTTTGTGCCGAGCTACTCAAACCCGAAGGTACAAGAGCTTCTATCGAAACCAAGACCCGATTTTGATAAGATCTTCTCATCGAGATATCTCCAAGACGATCTAAAATCAACGAAAACAYCGAGTTTTCGAAGYTCCTCCGTTGGTTTTGAAACAAAACCGAGAAACACAAACATAACCTCAAATTTACCTCCTCCAAAGGATTACGATAAGATTTTYACTTCCCGCTATTTAAACGATGATTACCAACCTTTAAAAAATACAAGAAAARGTGTTAAYCCATATCTAAGCGATGAAGATGACGCCGATAACAACGAAATCTCCATAAAACATCTCCCACCATCCCGGGGGGGATCTATAAGAAGATCGGTCCCCCCAATTAATCGTTTAAAATACAACGAATCCTACCCAACCAAACAATTCGATTTAAAACCAACGTATGAAGATGACTTTGAATCAAAACCGTTAAGAAAAATCTATTCAAGATCAGTTACGCCATCTATTAGATCGGAAAGTTCTTATTTAAGATCAGAAACCCCATCGAAATCTTCGTACAAAAATTTTTCTTTGGATGATAAAGACGATTCTTCGGTGGTTTTAGACGCTAATCTCACCTTTATATTGGGTTGTAAATCGAAATTGAAGCAAAACGTTAAAGCCGTCCCTGCTTTTAAGGAGACCGACACGAAAAGCAACGCTTTATCGTCGAAAATCGCCGATTTTTTGACGCGGACGGATCACGTGATGGAGGAATGGGGCGAAATGGGGAAGAATCGCAAAAGAAAGTGTGGGGATAAGTCGATGTCGATTAATGGAAAGTCGAAAAGTGCTACGAATATTATGATTAAAGGGTTTCAATTGTATAGTAAAGCGAATAGTGTGGATAGAGGGATGTCGTCGAGATGTGGCGATGACGATGAGAATACGCAGTATGAAATCGATGA
>contig07328_a250
CGCGTTGATTAAAAAGAAACTGGAGGAGCAGACCGAGAATTTCCGAAAAAAGCAGGAGTCGCAACAAAGGGCTCAACAAGTCGGTGGGGCGCCCCCACCGGCTAAAAACGTGGCGTCCCCCACGCAATTGGCCTGGGGCACGCCAACGTCGGTTTTGCGAAAAATGACCGCCGATAAAGATGAGGGGAAAGATGCCAACAAAAATGACCCGAATAAAATCGTCCAACAGCAACAAGGTCGYCCGTTAACCGGAATGCGGCAAACTCAACCCGCTCCGCAACAACAATGGAACACTCAGTATCCRCAAATTAATAATAAAGGTAGAGCCATCGTAAAAAATAACGCAMATTACCAACAAGTCCAACAACATCCACAACACGATCAATACATGTTGCAACAAAGGCTTTTTAATCAGCAACAACAACAACAGCAGCGAAAACAAACCCAACAATACAACATGCAATTTGGTGGGAATTTCGGAGGTCAAACGGGACAATTTAACCATCAACAATTGCGGGCTCAACACCAAGCTAGGGCTCAACATCAGCATCAAGCTCAACCTCAACCWCAACCCCAACCCCAACAACAAGCTCCGCAACAACAATCTCAACAGCAACAATATGGTCATCAATGGATGTTACAAAATCAGAAYTTTGATAATAGACAACAAGTAATCGGAGGTAATCGTTCCGGGACTACCGACGGCGGCGAAATGTCCCCCACAAGTAATCAATTGGCGCGTTGGTTCTCTTCGGATTTACTAGATCGCGCACGTAAAGGTAAACTGCCGACGATGCCGCCGAACCTGGCTCAACACGCGCTCAGTTTGGAGGAAATCGAGCGCCAGGCGACGCCGGCCGTTCATAATTGAGAGTCGTTCCCGTACCTGCCGTCGCCCGRCAACGACGCCACCGTTCATTTCCCCCCCGTCGCGTCGCAGGTAAGAACACCAACAATGAGATAAAGGGGGAAAAGTTAATTACAAAAAGAAATAATGAGTAAATTAAAGTTGGGCGATGTTGTCGAGCGTTTAAAACAAAAAAAAAGTGTATATAAAACGTTCTTATCGCTGTCCCTTGCCCGCTTTATACGTCAAAATACACCTTGATGATGTTGATGATGATGGAGGTGGGAAAAGGAGGAGGAGAAGGAAGTGTGGAGGTGGTGGGATTGTTGATGGTTGTTACATTCCAGCTCAAAAAAATGATTTTAA
>contig07337_a251
TTAATTACCGACTAATTAGAATTAAAGCATACCATAATCGACCGGTTATTTATATATCCTGCCGTTGATTGAACTCCTAGATCTGTTTTAATTAACGTTCTCTACTGTTTTCATTATTATTCGACGTGATCTATTGAGCCGACACTTTTAACTGAACTTAAACGGTTCATAATAATCGTTTATTATTAATGATTCGATTACGTTTCCGGTTTTCCAGCGTTCATTTTTCGGGTGTCATCCCCGATGGAAAAATATCATTAAAATCCGATCGAAATTTATGCGCACTCATCAATTATTATCGGAGCCGCGAATGAGATACGTGAGAACTTTGCGTAATTTAATTTGTGACGCGAAAAACCGACGGCCAGAAAAAAGAGAAAAAGAAAATTGCCGGGTTTCAATTAGTCCATGAACCGCGGGGGTTTATTAAATTCCACCTCGTGATTGACTTGGAAATACATTGATATGAAATCGAATAATTGAAACTCGTTGTGGGCCGTCAATGAAAACCAGGCCGTTGGTACAATGATGCGTTTCTGCGGAGAGCTCAAGACCAGCACAATGATGCAGCATCTATTTCTCTATACCTTTGCGAAAGCAGGCTTCAGAAACGACCGCGAGAAGAAGAAGAAGAAGACGCTTCCTCTAGGGCGGCTTCGCAACGCACGTGACCACGCTCCCKAGATTATATCGATATCTTATATTTTCGGTTGACAACGCGCGGTGGTTAGTAGTTGAGTTCGTATCTTGAAAACGACTACGACAACGTTTCTTGAATACAAATCTTCTACTTTTCGGAAACTTTTACAATAATAACTCTAACCGTCTCTGGTTTTCAGAGTTTTTCTACGAAATCATCTCTCTCCCACATAAACTTAAACCCAACTGAAATAACAACATTTATTACATGATTAAATCTTAAGACTTAATTTGATAGATGTAAAGCAGTAGTTTAAAATCTGATTAAGCAATTGTCGAAGGTCTCTTTCCTAATAAATTGTANGCAGCAACTTGTAATACCACGCATT
>contig07660_a252
GGCAAAGCYKKMYWGGMWAYWKGAAASATTTAAGTSCGAAWKAKAWMRTMKTGWAWAASTKMKWMMWAARMKWKKWKWTTARWTTWKYWWKAMWKTTWTMMWKWWAGTTCATTAAAGAATTGTCACAAGATTGCAGAAGGTCTCTATGGGGAAGTTTTTCTCCTCAAAAAATCACCGAAAGAAGTTTCGGTATTAAAAGTAATCCCAATCGAGGGCTCATACCTCGTTAATGGAGARCCACAAAAGAAATTTGCGGAAGTCCTATCGGAACTAACAATTCAATCCGAACTGTCATCGTTACGAGATGACGAGAAAAACCAAACGGAAACGTTTTCTCGGTTAAAGAAAATCTCTTGCGTTCGAGGCCAATRCCCACCACGTCTAATCGAACTTTGGGAACTATTCCAAGAAACATACGGCACTGAAAATGACCACCCAAACATTTTTGAAAAGAATCAGATATTTATCGTCTTGGAACTAGAAAATGCTGGTCGTGATTTAGAAAGTTTTGTGTTCTACAATGCCAAACAGTCTTGGTCTGTTTTTAAACAGATTGTTTGTGGTTTGGCGGTGGCAGAGAATTCTCTAGAATTTGAGCATAGAGATCTACATTGGGGAAACGTGTTGGTATCYTTCAAAGAGCCAAAAGGCTGTGAAAGATATCTATATAATGGTGATGAAATATTGGTGGAAAATAAAGGCGTTAAAGCAACTATAATTGACTATACTATGTCAAGAATTAAAAAAAATGGAATTTGTATGTTTAATGATTTAAAGTGTGATTTAGATTTGTTTAAAGGAGAAGGAGATTATCAATTTGAAATTTATAGGTTAATGAAGAAGTCAAACGGGTAAGTTTACCTAACAACAAAAATCACTTCAATAAATAAATTATCTTATTTTAGAGATAATTGGGAGATGTTTGACTCATACTCCAACGTGTTATGGTTACACTACATTTTAGGAAAACTGATAAAAGGAGTGCATTATAGAAGTGAAAAGACGAGGGTGCATTTTAATGGAATTAATGCAATGAAGGAATTACATAAAGTACTACTGAACTATAAAAATGTTAAAGAGTTAGTTAATGATGTAATAAAGTTTTAAAATGTTTGTAATACAAGATTTTATAGAATAAAGTTAATTATACATTTATTGCCTTTGTGTCTTCATTAAACTTATTGTAAGTTGGTTCTAATGAT
>contig07926_a253
CAGACGGAAGACGAGGGCAATCATGGAAACGACGACACCCGATGTTTCATACTGTCCACGTTARCTTCTCAGGGAAGGTCACGGGTCCATTGTGTCCTCTGCGAAGAGCAACTGTTAGTTTTCGATAGATACCCACTAGTCGACGGCACGTTCTTCTTAAGTCCAAGGCAACACGCCAAAAGCTGCATCGAAGTGAAAGTTGAAGCCCGAACACAATTCCTTAGCGTGGTCTGCATGGCTTGTTTGGAAGGAGCAACTGGAAGGGTGATACGCTGCAGATTTTGCAATCAACAATGGGATGGATCATCATTGGTTTTGGGTACGATGTACTCTTACGATATTTTCGCTGCTATGCCTTGTTGTACAGAAAGAATCAAGTGCAACTCTTGTTATAAACCAGTTCTTCATCCAACACAACGTTTGAATTTCTTCAGCGATTATAGTCACATGGTGCCATGTCCACATTGTCGTACGATGGACACGCACTTTGTGAAACCACTTAGCTATTGTTACGCGCGTCTTCCGGYGCGAGCGCTTCAAATGTGGCCATAGCATGAGGCCGCGCTTTTTAAGGCGCGGCCGCACCAGCAGCAGCAGCATCAAACGCAGCAGCAGCAGCGCGATCATCAGGAGCTCTTCGATTTGGATTTGGGGCTTCTATGGCGCGAATTGGCCGGCCTGAAGTTAGACGATCTTTGCCGATTGCAACTCACCCGTTCTCGGTAAAAAAATTTTATTTAAACAAAATTTAAAGTTAAAATTTAATTTTTTTGATTTTTATAACGATTTTTTTAAACGAAATTAGGAGAAGTTTAGTTATCTTTGTTATTATATTATGTTTGTTGCGTTCCGAGTTGAAGCGATGGTTTTCGACGGTTTTTTCTTTGGAAACAAACATTTTTGTGT
>contig08147_a254
GGGACTAGTTTGATGTCTTTGGCAGACTGTGGGTGTTTGGTTGTTGGTATAGATCCGATAAATTTACTTTCGTAGACGAAAGTACGTAAGACGTCCGTGTGAACATCAACTAAAGGTAAAAGTGCACTATAACATACAACTCGACTTCATAACATTTAAACATCGTCCTCTTGAAAAAATCSTCGTGCTCCATATGACAAGCGAATGTTTATTTACTATGCGATGCTCGCCAACGTTCCATTCATCGTATTTTAATCGTGTGTCTTATCGGATTTGATCGAAATCATCAAGAAATCACGCAGAATGACCATCTCATTGTCATTCTCAACTCATCAACCAACTCGTTTAACACCACTTTTTATCAATTGAACAAAGGACCACATCCAAACCGAAAGCAGCACCCCAACTGTATAAAATGCCAAATCGGGACTGACYTTGTTCGCCAGTGGACTATTACAAGAGATGTCGAACATGGACATGGGTGTCCGTAAAGTCCCTAAAAAGAGGAAGTTCGATCCCTCCGAACTCGAAGAGAACGACAACCATGGGGGGATGTGTTCAAGTACCTGTTGTGTGTGTTCCAAATGCTGTTGATTACTCTAGAAGTGTACGTGTTGACGATGATCCCTACTATCGTAAACAAGATTCTGTTTTGGATCTCACCGAATGGAGAGGACATCGAGTTCTTGCCAAACAAGGCGATTGGTATTACCAAGGTTTTATTAGACAAGCTGATGGGTTAGATGTAAGTTTTATCAATTATATATACAATATATATATCAGCGGTAAGCGAATACAGTTAAAATTTTAAATATTAATTTACCACATTTTAACTCTTTAATGGTTATTATTAGAAGTTTAAATTTATTTACAGCAGAGATATGTGTACTCAACCTAAGCTGAAGAAACGCTGAA
>contig08906_a255
GGAATTTAAGATGGCGTCCGATAAAACATAGGGTTTGTTTGTGTTTACTTCAAGTTTATTTAAGTTTTCGTTGTTCAAGCGTTAGAAAACGTGCACATTTCGACCACGTTTGTTAAACTAATTCGCTTCTCTAAACGGAAATCTTACAAAAACTTCAATTATAACCATGAGTGGTCCTCGTATGAACATGTCCCAAATGAATGGGAATGGCCGTAACACCACCAGCAGTAGACCACAAACATCACAACGTGTCCAATCATCAGTAGAAAGACCCACCTGTGCTCAACACGAAGATCTAATCAGATACATACATGACTCCTGKAATCAAGTTTCACAAGAACTTGATAAAACTGCTGTTTATTATCGTGAACAAGAGAATCATCATTTGAGAAATTTCGAACCATTTGATCTGGAAGCTTATTGGGGTAGGAGAGTTGTGCAGCAATCGCAAAACTCATAGCAGCACCAACGAACTCAATATCGATATCGAGACGGATGAGGAATAAATATTAATTATTAGGCAATGATATAACACGATGTATATCGTGCGATTTTTTTCTATTTTATTTTTTATTATTTTTTTGATTCAGTGTACATTGTATTTAGTGATTCTTTCTCTATTTACTTTTTATACACAYAATTTTTTTCTATAATTTTATTTTTTTCACRATGGTAATYAWTCTGGATAATTGTCTAATCATGSAAAAATATTTACATAAAATTTCGTAAAGATTAATTGTAGAATTTATATTAAAACAACAATTTTTTATCCCAGAAAAACAATTTATTATTGTACATGTATATTTATATACCCAATTATATTAATTTTGTTTTTAAAACATTCCCTATTCTAAATAATTGTTGTCACCCATGACTATTAGTAATTGTAATTATTATAATGTATAATTATTATTATCAACCTTTATGTATTGTCACAACGATTTCATCATCTTTCTATTTATGTCGGTG
>contig08972_a256
AGTGCTGAGCTGCTTTTCTACCGGCTGCGGCAACAGTTGCGAACGCACCTCGTCCGAAATAGCGCCCAACGATTCTTACCGTCTTCTAAAATCTCTTCGTTACGAAATGTTAAATAATCGTTGAGAACATCTTAAAGATTTTTGCGGTTTTTTTCATTTTGCGATTTTATTACAATCCGATTGCTAATCAGGATTGAGTATTAGAATAAGTATTTTTTTTATTTTGATAGAGAGATTGAAAGAGGGGAATTCTCTGTATCTCTCCGGTAACACGAAGAAAACCAATCGCGACAGTGACAGTGACGCCGAGGAAGTGGCCCAAATCGGAAACAATGGACGTGTTTTGATTATCGTATTGATATGAAATTTATTGTGATTGAAATTAGATTAGTGTAAAGTTAAAAACATCTTTGTGTGTGCGTTTTATTTTGGGAAGATTTTTTTTGTGATGATTCGTAAAATGAATATCAAAAGGGTGTAGAAACAACAAGAAAATGTTATCGCAAACTGTATGGATTTGCTTCGTTTCCACTTTGATTTTGGTTAAAYCTCATCTAAGCGCAGCCGGGTTTTATAAGGGATTATACACAAATAGAATTGAAGAAGCACATCTTGCAGTCCCAAAAAAATTATCACCGAGTGGAAAAATATCGCACGATTTAAGAAGCACCCATGATGATGGAACGGTACATTTCAACGTTACMATTGGARAAAGATGAGCACCTTCTCATACTCGAGCCATCGAAACAATTCACATCTCCTGGATTAATTATAGAAAGACATAGAAGAGAGGTTCATTTGCGCACGATTCCAAAAAAAGATTTCGTTGATTGTCATTATCAAGGATATATTTATGGGCAACCTAATTCTAGGGTTGCAATTTCGGCTTGTAACGGATTGGTAATGTATAACGATTTTTTTAACCCAATAAACTTATCACAATATACCTCACATTTTCGATTATTGTTTGACACAATAAGACTACAAAACAATCCTTAAAAAAAACCATAAAAAAGTTCRAAATACAAATTGCACTCTCGCTTGCTCGATTGCCCATCCGTTTTTCGTGAATATTCCGGGGTGCTTTGTTGGGTTCGGGGCACAAAAACAGGGGTTGATTGTCCATGTATCGATTCGTGTATATGAACGATTAGTGGGCATTCGTAATTCGTGCCATATCGTTATC
>contig09096_a257
AATTGAATATTTTTATTTACAAATAATACTACATACGTAATATTTAATTAAATACTTATTCTCTTCCAGTAGTCCAATTTCTTGGCCTTTCCTTCATTAGAGTCCAATCCATTTGGGCAACTTGAACTCCACCATGCATACGAACGRTATTTTCAGGAACAAGYTCCCAACCTCTTTCATGTAAATCTTTTCTTACAATAGCTAAAAATGCTAAACCGGCAGCCGCAGAAAATCCAGCAACAGCACTTCTTCGCCAAGCCCCAACGAGTCCTCCAGAAACAGCTCCTCCGAGTCCCCAATTCCAAATATCATCCTTCTTTCTTTGCTGTGCCGCCAAATTTGAAGTTATAACGAAAGTCGAAGCTATTCCGACAAGTGGTAAGGTGATAAATGCATATCTACCAGCAACTTGGGTATAGGATTTGTGTTTTTCAAAGCAAAGAACGTCCGCTGTTGATAGAAAAATTCCCGTAAAGAATGCGGGTTTAGCKACTAACCATAACTTTTTAAAGAGATCTTCTCCATCGGGTGTATCAAAGTAACGGTATCCTCGTTCTGGTGGTTCTGGACCAAATACTTCAAACCGTTTATACATCRTTTTTGATTAATTAAAATTATGTAAGGTTGACAAGTTGGGAGATTTTGACAAAATC
>contig09179_a258
CTTAGCGGAGATTATGGTGCTTCATTATTAGGAGAATACGGAGTTCCACCAGCATATAATCCCGATCCAAGACATCCTTCTGGTCCATCCGGGGCATATTCTGAAAATCAACCCGACGTAGTCCCGGCTCCTCAAGCTCAAACATCTTCATCTACATCTAACCCACCAAATCCTTCATCCCCAGCTCCTCAAGCACCTCAACAAAGCAGCAACGACATCCATCTTCCTCCACCTCCACTACCAGGACATCATTCGCCATACAGTACCGTTAAAAGAAAAGGAGTTGCTGATGAATTTGAAGGAAATTTGGCTACAATCGGAGGAAGACCAAGATCTGTAGAAAACCTCTCGGATCTTCAAGGAGTTAGGAGGAGGAGAAGCCCGGAAGTGTTAAACTTTGTCGTGAGCCACGTTTACAAACGAGAAGCACAAGATATGACGGATGTCAATACTAGCCGTACTATTCAAGTAGTAGCTCCGGGAGACGTTAATTTCGCATTGAATCCACCTCAAAGTAACGAAACTGTCGTCATACAATCTGCATCATCGGATTCGGAAACAAKTTGTATGTCGGTTCCAAGTTTTGTAGCCGGTTTGGTCATGTTGCTATTGGTGCTTATCGTGGCGAGTYTGGTGGCTGCGTTTTTGTTCGTGAGGGTTAGGGCGATCGATCGCAAAGGGGCATCGGCCTTTCTTGGTGCGGCCGCCTACGACAACGCGGAGTTTGTGAAAGTGTCTAACTGARATCGCGTGAAACTGCCGTTCCGGTTTCGAACTTTCCAAAGATGTTCAGGAAGACCGAATTTCGCGAGTGACAACGCTCGATCACGGACTCTCTCTCCCCGAACTACCCCATTAAAGAAAATTCCCCGCTAATTTATTTAAGTTATTTCTTTTATTTGATTATTTGTTATTATTTATTTTTGCAGATTTCGAGCATTTCCGATCTATTTTTTTGTCTAATCTTTTCATTTTTTTTGCGAGATGATAGGCTCACTTCTTTCCGACGACACGCGAGCTGAAGCTAGTCTACTGTAGTTAGATTTTTTTAGGAAC
>contig09235_a259
CTCCAACAGCTAAAGTAGTGGTTAATCCCGTCAAAGTAATCGTTGAAATTTCCGTGTATTCTACCATGTATTTATCAAAACCAGGTTTAAGTAATGGCCAACTTAACCAAACCGAACCCACACATAAAACGTGTAAACCACCCGGTTTATCAATCAATTCTGCAGCTGCTTTTGGTATAACCGCCCCTAAAGATTGAGCAATCTGCCTTCCAGCATTTTCAAATAAATATTTCGCCATTGCATCATCACCTTCCGAGGCCAACGTAGAAAGCTTTTTACATAAACTCGCTATGAAAGCTTTATCAAATTTTGTGTAATAATGTTCCAAAAGATCTTCTTTTACTTTTATTTGAAAGTGATCTTTTATTAAMGCCCAAACTTTATCTATTGARYGAGGAGCTGGTGAGAAACGATCCAAATCATCAAAACATGATTTTATAGCTGAATGAGCTATTTTATAAGCTCCTCCTTCATCTCCAAGTAAATATCCCCAACCACCACATTGAACTCTAGATCCATCAGGATTAATAAGTAGCGTGTTAGATCCAGTGCCAGCAATAGAACAAACGCCTCCATGATTTGAGGTGGCCGCCACAGAACCTTCCGTATCACTTCCAATGGCATATCTTTCACTTAAATTCGGATAATTCTCCAATAATCCTCTAACCAATTCCTGATTTGTTTCTTCCTGTTCGCATCCGCTTAAACTTAAACCTAGCGCACTCAATGGTTGGTCCTGCCTCATTCCTATATCCTTTTTAACCGTGTTAACCATGTTCGCTATTCTTTGTCTGCACTCTTCCATTCCGAGCAGGCAGTGATTTGTTCCTGGTCCGGTTGTTTTTGTCATGACCTTTCCATCGGCATCCAAAAGGACCAAGGTTGAGACCGTTGCCCCTGTGTATTGAATGCGAACGCACTGACGTCTATCGACGAGATCGGGCAACTGATGCTGAAATCGGCGTGCATTTGTTTATAAATGAAAAGCTGCGTC
>contig00495_a26
TAAAAAAGAATTTGAACGACCGGAATCAAGACTTTCTTTTGTACATAACTCAAAAGGTGATTTAAAAGAAGATTTAGAAAAATTATTACTTAACGATGGTGATAGTCAAAAAGTGGATAACGTTTTTGTAAAAGACGCTGAAGTCGGTGTTGAAGGAGCCGCTTGTATGGATGAAGTAGATGATGAYCAAAAAATGGATGAGGATGAAGATGATTCGGATATGTGGATGGAAACGATGGCCCCACGATATCAATGCGAAGAAGGGGAATGTTCCGTTCAATCCTGTTTGAACCAATTCACCGCGTGCGAACTGATGACTTCCAATAATAAAGTTAGTTGTGAATTGTGCACAAARAGACACGGTGGGGCCGACAAAAAAACCGTCTACACAAACGCCCATAARCAATTATTGATTTATAATCCCCCCGCCGTTTTAATTCTACATTTAAAACGATTTCAAGTTTACCATTATCGGCCCACTAAAGTTAGTAAGCATGTCGCGTTTCCGATGGTATTAGATTTAGCACCGTATTTATCAAAGAGATCTCAAGGACTTTCTACTTTYGAAACTGGACAAACTCAGGTTCTTTATTCTTTATATGGAGTTGTTGAACATAGCGGAACAATGCATGGTGGTCATTATGTAGCTTACGTAAAAGTACGCCCTAAATTGGAACCGAATAGTTATCGTTGGCAATTTTTACCAAAAAAT
>contig09310_a260
AATCATTAATTATAAAAAGAATACATAAGAATGGTGTGATGGGGCGAGTTTCAATCCATTTCTTAATTTGTGGAATAGAAGTAACATTTTCAATAACTTTATAAAGATTAACATATTTAGAATCAACTGCTTTTCCAGAAACTCGYGTTAAAGCATCGTTTACAGTTACTAGATAGAAATCTGCCCAGGTTAACTTATTGCCAACTAAATGACCACTTCCARCCATTTTTTCAAATCTATCTAAATAAAACGGTAAAGTTTCCTCCAAGAAAGTTTTTAATAACGCAGCTTTTTTCGTTTCATCTTGTTCGTAGAATATCGGACTAGATTTTAATCTTAAATCGGTTATTGYATCAACAATCGCATCAATTTCCAAATTTTCCCAATCATTTGCACCAACTAATTTAACTTTTTTCGCTACATATCKAGCAATTGCGACACTTTGYGAAACAACTTTTCCGTTTTCTTCCCAAAGCGGCATTTGTCCAAACGGAGTGGTCGGTTTTAATTCGGGCCATTGCTCACGTTCAATACGAACATCTTCAAATTCAACATCTCCGTATTTGCACAATAATCTCACCAATTCCGCGAGACCTTTTCCATTAAAATATGTTAGTTTTGGCGCCATTTTATAAAAAATTGTGTTTTTGAACAATAATTGACGATATTAACCGTATGGAATTCGAGGGAAAACTC
>contig09326_a261
TTATGRTGACTTTTTAACGGATGTTTTCGAATATAAATCGGTTTTCTTTCAGGTATTAAAGATTGCGGTATATTTAATTCAAATTGTGAAATATCRCAATCATTTTGAGACATATCAAACATATAAGTTAAATCAATATCGTATCTTGGTAATTTATCTCTTAAATAAGAAATAACATTCACGCCTAAAACAGCTTCTCTACTCATAATAAAACTGGATAAATATCGGGGACTTTTCGATTTTTCAGCACAATGTAAAAGTAATGCCCAGGAATCGTAATCCGAATCGAGAACGAACGTGTTATAGACGCCCTCATATATGTTTTCTGAATGGGTCCAATGACTTGGAATTTTTTTGTTTGGTATCGTCCACGTTATGTTGCCCATTAATTGTTCATTTWGAGGGTCGTCGGTGAAACTGTATGTGAAATTCATTGTGACATCRACTATGTGGGGCGACATCGTGAATTCTGCTCTCATACATCTATAAGGAAGTGCTTCTTCGGATGTAGCGAAATATTGAATAACATACCATTTTCCTAAAAGTTTATGTAAATCGAAATGATTGATTGGTTTAACTTTCGGGCAATGTTTCTTGTCTTCAACACGTCTTCGCGATTCAGAAACCACCAAAAATAGCGCAAAAAATAACAAAATCAATTTTTGATTCATTTTGCTTATTTTGAGTTGTTGTTTCGTTTCTAGTTGATAAGAAACTCCCCGGCC
>contig09571_a262
CGTCCGGGATTAAAACATGTAACCAAGGTCCTTTAGCAACATACGGATTTTCAGAATCAACCATCGTCCCAGTAACGGATGGCGCAACCAAAGTGATCGCAATATCATTAATAATCGATTTAAACGTAAAATGTCGCCCGTGCTTAACACGGCCTCGAATAGCAAAGGGAAGTAAATTTCCCGCTTCTAAATTAAAAATTAAATGAATCCCATCAAATTTTTTAACAAATTGAAGTTCAGTCGATTCGTTTGGGGGCGGTGTTTTGTTATCGAAATTCGAGCTTCGAATGAGRAAATTGGCTTTTTGTTGGAGATGATGATCGGTGGCGGGTTCATTATCGGTTTCAAAGAGTTTTTTGGATTTTGTGAAGTCTTGGTCGCTCCAGGAACATCGGGCGCTTACCCCACTTAAATTTGAACCTTGCGATTCAAAACCTTGCTCGACTTCTTCGTGAGCCGAAGCGTCTAATTCAAAAATACTCTCTCCTCTTCTCATATCTGTTATATGCCATTGGCCACCATCAGTAATTTTCCCAATCATGTCTAAAATCCCGGCCCCATTCCATTGTTGAGCTGCTCTCATTTCATCGGCACAAACCCCAACGATTTGCACAAACTCAACATTTCCGAAAGGTGTCTTAGTRGATCGTAATTGCGGATCAGTGGTCATTAACATATGTTGTATTCTAGATTCGCTGTTATCTAACGCACAATGCCATGAAACGTGATCGCCCGGACATAATGTATTACCTGATTGAAAGAC
>contig09603_a263
TAATAAATAAATTGTTTAAAATATAACCACCAGAATCGTCATGTAAAAAAATATTATAAATCGAAATTAAACATTTTATAATGAATTTTTCGCCTAAACTCAACAATTTTTTTAAATCCACAAGGATTTGTTCACATAAAAAAAATGATCTATAAATTGGGTAAATTAATGATYGCCGGAATGCGGAAACTAACGCATCTTTTGGAGTTAAAGAACTATCGAACCAACTTAATGAACAACTAACATTAATTATTGTCCAATGAGATTCGCAGGTTTTTTCAAAACCTGTCGTTCGGGCATCATAACAATAAGCAAATAAGATATCTATTAAACTATTTCTACAATAAACAATTTGTTGATCACTTAAATTAAATTCTATGTTTAACAAATCTTTCATAAAATCCAATTCTTCGTCACTAAATTTAATTTCCGACTCCTTTAAATCRTCCCACGGACATTTTAATTTACAAACTTCCCTAAATTTCSGCTATCATCCATTAAATCAGCCGCGTAATGTTCAGAATTAAAATCTTCTTGTTCCTTCCGCATCCTCAAAATTCTCCGATCTTCAAATTTCACTTCGTGCGGGTTTATTTTAAAAATATCAAACTCATTATGAAGATTTCTAAAATCATATCCACCTCTTAATCCAAACCCATACCCCACTTTATCACCACCCCAATTTYCMCGGCMTTTTTCTCCAAATTTTCATCACCAATTATTTCGATTTTCCTTCCACCTTCGTTAACCTCAACTTTCGATTGTAACAATGAAGTAATCAACTCTAAGTTTGGAAAATCTTCACCAACATTCTCTTTACCATAAATCAGAATAAATTCACTTGTAT
>contig09700_a264
ATTTGGCTCCGTGAGCGGTTATTCGAAGTTTAGTAGGAAACAATGGTCCTGATAAATATCCACTATCAATGCATTGAAATAAAGCTCCAGATGCGGGAAAAACGATTTTCCCAGATTTCTCATGAATTYCATACGAATTTATCCCCCACGTAGCTAACCTACGCCTTTCAAATTGTAATTGTTCCTCTCTACTACATTTATTAGCACTCGGAAAATTTGATTCCAACACAGAATGCCAAATTAATTTAGCTGGGGAGTTTTGACCAGGCGAAACATCGGCGTATAGTAATGTGGYTTCCCAACCGTTTTGGGGGGTACTCAGAAAATAGATTCTTGTTCGTCCGTCTGGTAATGGTCTGAACGATATGTAAGAAGGAATCATCGTGGATAAACCTGAAAGTTGTCTCCTTAGATCYCCTACGATTCCTTTCAGCTCCGACCAACTGAGTCTGGTCTCCAGATCTTCTTCCATATCGGTCAATCCAGAAATAGATACTTCATAAGCCCCACTTTCTGAATGAATACAAGTAACCGCACCGGAATGATGCGCTACGRTGGTTTAGGGGACCGCGGCGGACGCATTTTAGCCACACGACGCGATTTTAATAGATCCACACCCGCGATTTTCGACGAGATGCGATGATTTTCGCCCTTTTTTGACCTAAATTTCTGAGATAACCTCAACTGTTAGACGGGCGAGTTGAATCTC
>contig09911_a265
TGTGTGTTTGCTCACACAACATGCACTTCTATCAACTCTCTAATCGGCCGGCTAATTTTCAAAATTTATTTTCCGCGCCTTTCTGCCGTGTACTGAGTGATGAGATTCGTGTACAGGCCGTCGCAGTTGGAGTTTTGCTTGGCGAAGAATCGGTGCTTCGGCAGGTTGTTGTTGTTGCAGAAGTTCATGAAGATGCCGTGAGTGAGCGATCGGCACGCGGGGCAGTCGCCGTTGAAGCAGTACATGAAGCACTTCATGTACATGCACCGGATGACTCCGCCGAAGGTGACTCCGGGCGAGTTGGCACACGTGYCGAGACAACGCTCAAAGCCCGGACACTGACCGCTCGGCTGTCCCTTGCCCATAGCCATGAGCACYTTCCTCGCGTACGAGCACTCGCCACAGCCCGAGCACGGCACATTGCACGCGGCAGAGAAGCAGATGGGCGAGAACGAACGCAGCACCTTGTCAAGGATGGSGGGAGAGCGAAGAGCCTTCCACCAGCGCCGCGAGAACTTGTTGTTTGTGGACGCACTTATTGACCGTACACGCGTCGAGTGCTGGACAGTCCGCCGATACTAATAGGGGCAAGGCGAKTAGAATRAAGGGGAGGTATACGGTAGRCGTCATTACTGTAGCTTATGCGGGTGACAGAGCCTAGTAGTGTAATAACCCTCGCCTGCC
>contig10057_a266
AGATAGCTTGCATACCTTTGATAAAAATTATCAAAAACTGAATCAATTGTATTTGAGTTATATATTTTTTCCAAGTTAAATATTTTTGATATTTTGGTCCTAATSCTGCAATAAGGTAGTACGTGTACATTATTATGTKTWCAAAAGAATTTAAAAATYCCGCAAATGTTGCTTGTCCCCCTCCAACATATTTTGCAGTTACCCAAATTATAAATGCCGTGGAAGSGTGATGATACAAGTGTAAAGTAGTCACTTGCGAATACTTTTTTTCTTAATATAAAAAATATTGTATCTAATAACTCAATTACTTTTGATAGAAAGTAAATWTAAGTTAAATGTAATACGTAGACAGCGTCTGGATTATTCGAATAAYCAACAGGTTCACATGAAAGATTATATTTAAAAAGCCAAAGTGAGCTTGCCTCAACAAAAAAAAAAAGCACTRGTAATAATTTGAAAAACGTTGTACACAATTAAAGTATTTTTCAAYTTGAAGGGTTCTCTGTTTTTCATAAAATGTGGTCCGGCCTTTAAACAAAACCATAAATATAATCCCAAAATAGATAATATTGGAAAAGGGGATGACATAAGAAAAATATCCTTTGTCCTTGGATCTGATAAATCATAATTTATATACTGATAGACTTCAAACATTTTAGTGTTGTTTACACTTAGCACCTGACACAATTGGTC
>contig10080_a267
AAAAATGTTAAATGTTAAAAATAACACATTAAGATCTAAACATTCGACTAAAATTGAATAAAAGCAACATAGATATTAATAAACAATGTAATCCAAGTAAATTAATAATGCACCACATTCAATCACAGGTCTTAAGATAATATATAACATCAGTAATTAAAATTTCTTGTATACGTCTTATCATATTATCTTATCATTAAAAATACTATAAAACATATTGGTTTATATTGAATTAAAAAAATACTTTAAAAACTACTATGGTATAAAAAAATAGATAAAAAGGTTATGATTAGAATCATAACTTTTTCGAATAAAGGCACAATATTTTAATGCTCAATACTAAGCGAATTAAAACCCAGTCTTTTAACTAACGTGAAGATTATGAATCGATTATAGCGACGTGTTGAGGAGGTGGTAAAAATTCGTGCGGATGCGAGCTGCGCCACATCGATGATATCCAAGTGATGAGAAAAGCCTCGTCTTGCCAAGCAATAACATTTCCGAAAAACGGAGAACTTTTCGTCCGATTCGGTTTTACATCTTTCATCAAAAACGTTATTACATGCTTTGAAGGGATGTTATTTCGTTTCGGTTCGTTACCAAAATACCAAGTTAAATCTTCTATCTTCCAAGATTCAATTACATTAATACATTTATGATCTTTATAATAACTTAATTTCGCTTGTCGTAAATCAAACATATGTGATCTAAAATTTTTCGATTTCGAATCGGCGTATTTTAATTCACCACTAACGGGGTAAATTTTATCGCTGATATACATGGCATATTTTGAAATTGGGGGATAAAATGAGGCAGTTG
>contig10231_a268
GACATAAAATTTTGTTTTGGGTGCTTTGAATCGGATTTTAAGCTCGAATATGTCGAATTTAAAAGCGGGCGGGCAATCGGGTCGAAAAAAAGTCCAGGTATCTATGGTCATTTGTGATGTGGAAGAACGAAGACATAGATCAGGGGTAAACGCTTTACAATTCGATCCTATGTTAAATAGGCTTTATTCCGCAGGACGAGACTCTTTAATACGAGTTCATGAACATGAAAGATATCTACAAAGTATGGAACATCACACCGATTGGGTTAATGATATTGTTTTGTGTTGTGGAGGTAGAAATTTAATTTCAGCAAGTTCTGATACAACAGTGAAAGTTTGGAATGCCCATAAAGGTTTTTGTATGTCAACTCTTCGCACTCATCGAGATTACGTCAAAGCATTAGCTTATGCTAAAGATCGAGAACAAGTTGCATCAGCTGGTTTGGATAAATCAATTTATTTATGGGATGTYAACACATTAACTGCATTAACCGCCAGTAACAACACAGTCACAACTTCCAGTTTAAGTGGGAATAAGGAATCAATATACAGTTTAGCAATGAACCCACCAGGAACAATAATCGTTTGTGGGTCCACTGAAAGAGCATTGAGACTTTGGGATCCAAGACAATGCGCCAAATTGTGCAAATTAAAAGGACACACAGATAATGTTAAAAGCTTTGGTTGTTTYMAATGATGGGAAATATTGCATTTCGGGGAGTAGTGATGGAACTATTCGAGTTT
>contig10490_a269
GTTGACGCTTGATCCTCGATTGTTGTGGTTKAGTTCGGTCTTAATTCAGTACGAGTTCGTGTTTCGCCGGACGATCAGTTTTGGAAATCATGAGTTAATTGATACTCCACCGAAAAAGAATCTCCATTACCAATAATTTCAATTCATCATCACTTAAAATTTTTGTTCCTCGCACATCGGATACCTTCAACGGAAAAGAAACCGTGTTGTGTCGCGAACGGAGAAGGCATGTCGGGAGTAACGTTGACGTCGGGGACGACGACATCCGGCACGACGGTGAACACGGGGGCCGTCGAATTAACTGATAGCGGGGGCAGAGCCCTAAAACTTCAAACGGATGCCCCGCACTTGGTCAGCATGGGAGGAGGTAGACTCAGCACGGCGGTTACCTTGCACCCATTACCACAAGGTAGAGTAACTTTGGGAAGTAGTCCAGCAGCAGATATTAAAGTTCAAGGTACTGGGGTACTACCAATGCATTGTCACATAGAAAATTGCGATGGAATAGTAACAATTTACCCTCTATCCGAAAATTTGTGCATAGACAGCGTTCCAGTAACAGGAGCAACTCGTTTATCTCAAGGTGCCATGTTAACAATAGGTCGTTCAAATTATATGCGATTTAATCACCCGGCTGAGGCTAAACTAATAAAGGCAGCTCTACCCAATTCAAGGATTTCAATGACGCCTATGTCTTTCGAAGTCGAAAGTGGTTATCAATCCCCAAAGTACGGTAAAAAACCGGCCGGTGGTGCCAAGAAAGATCTCTACCTCACGAGATTCTCTATCCGATGACGAAAAACCGTCGAGTATAATGACTAAAGTAACCAAATTCGAATATTTAGCCGCTCAAAATTTAAAGAAATCGATCTCACCGAAAGTGTTCTCATCGAATTTGGTTACCGTAAATATGCCGGCTAAAGACGTTTTAGGAAAAACGCCGCCGGATTTGCAAACGTTTGCTAAGAATCTCCCTCAATCCGCTTTGAATTATTCCGAACTAAACCACACTGAAAAACAAAAATTAAAACGCCCGACAGACAAATTTTCGGTAGAAAATCTCCAAATTACGTGAACGTTACATTAAATGAAACAAAAACTATCAACAACCGAGTGGTGATATACGAGAACGGATGCGTGCCAAAACACCAGAAAGTGGGAAACGACGGCGCTAATGACCTGAATATCATCAATAACAGGAATTGCGGTACGACGACAACGCAGAATTTGAACAAGACCGTGAACGTCAGCAGGACAACGACTTCGTCACCTTGTTTTAATAATACTTCCTGTAACGGAAACTCGATCAATATCAATCAACAACAGTGTTGCGATCCTGCTGATATGTACAAGTGCGTGCCAGCTGTTTGCGGAGTTTCCGGACACTTGGAGGATGTTGCTTTAAGAAAGAATGAAGCTGAATTGCGTAGAAATCAAG
>contig00497_a27
TTTACGATATGAGTAGTAAAATAAGTATGCAGAACACATTAATGTGAGTTTCTATATACGATTAATACATACGCTAAATACATTGCTTAGAGTAATTAGACTATTTGAGCATCGCTATGAGTATTATGAACACGCATTGATTTAAATAAAACCGTTAATGAAGTGACTAATGGTAGTAACCAGTTGATGGTGACGCATAAGTTATTCCAGCAACTTTAGCAACAGGTGCCGAATACGCTACTGGAGTATGTGCAATAGATGACGTGTATGTTATTGGTGCATGTCCATATGTGGGGGCATGTGCGCTGTARGTTGTTACTGGTGCTGCATGGGCGTACGTTGCTACWGGAGCTTGTGAATATGCTATCGATGGGGCGATTTTGTCRATTATTGAACCATAAGCTACTTTAGCGACGGGACTAGAATAAGCGTGTTGTGGTGAATAAACGGCTGCGTGTCCAATAGGTTCTTTACGGACGACGGCGTTGAATCCATTGTGATCGTCAGCTGTGTAATCMACGGTTCTTTTGGTACCATCAGGATCAACAACGGAGTAGCTTCCTTGAACGACATCACCACGTCTAGATTCRTGTTGGCTTTTAATGTCACCGGTATGTGGRTCGTTGACTCCATAYTCAAAATCATAAGCTGCTGGTGTATCTTCATAAGCGACATGTTGAGGGGCGTATGTTGCTACTTTTGCAATCGGAGCTGCATATGTGTGTACTGGGGCTGCATATGTTGATACAGGTGCAGCGTATGTATGTACAGGGGCGGCATATGTTTGTACAGGTGCAGCGTAGGTTTGAATAGGGGCGGCGTAGGTATGAGCGGGAGCAGCATAACTTGCTACTTTTGCTACTGGAGCGGAGTAAACTTTGGCTACCGGGGCAGGGGCGTAAGAAATTGGTGCATGGTAAGGTGTTTGTGAATGGTATGTGGTATAACCGATTTCATCCACAGCTTGAGCAATGGCGAAAAGAACAGCTAATCCAAAAATCTTAATCATGTTTACTGATCGAGTTGTTGACTTGATC
>contig10520_a270
TGATGAAGATGAAAAGTAGTAAATAAACAATTAAGAAATAACAAGAACGGTTTTGCGCAACTACAAACTAATTTTACAAGGACTGTACTCAATTTTAATKGAGTGTACCTGATATACCTGTTGTTATCTCGACGTTTTTGGATGATTCCTAGTTTCTAAGTGACACGTATGCAGTTATTTTTAGTGAAAAACTAACGTAAAATGGCGCGATACTTTAAAGAGCAGGATATCGTAGAATTTAGAGAATGTTTCTATTTATTTGCAAGATCGGGACAAATTAAAACTCTCGATGAACTAACCGTTATAATGAGAAGTTTGGGTTTATCACCAACYATTTCAGAATTGGCTGGATATTTAAAACAAAAGGGTGGAAAAATGACTTTTGCTGATTTTTTGGAAGTAATGGACGTGCATTCAAGATCGGAGGATCTACCGAGGGAAGTTGTGAATGCATTTAAAGCTGGAGACCCAGATGGAAAAGGAGTGATCCATGCAAAACATTTAAGGCATTTATTAGAACGATGGGGAGAGTGTATTTCATCGAAAGAGGTGGACAGAATTTTTAGGGAGGCGAATGTTAATAATAACAGTATGGTGCGTTACGAAGATTTTGTTAAAATTGCTTGCGCTCCAATTCCAGATTATTATTAAGCGTTTAAAACACGTGTTTCTTACCAAACATGATTTTTAAAGAAAAATGTACTTATGGTGTTATTTAAAGTATTTATAATCCAACTTGTAACTTTGTCTTAAATAAATATTCGGTTGATGTTCATTTATGTTATAACCAGTTAAAACAAATATATATTTTTGTATGACC
>contig10522_a271
CGATGTTGTCAAACTTTCAGCCCCTTTCTTTCTCCAAGGAATTTGACATAAAGTAGCTCTTCGTATGGGTTTTCTTGCATCGTCGTCAGTCAGTGAAGTATCCCATGATTTATTGGGTGTACAAAATCCAGTTATGAGACAATCAACGCTTGAAAAATGCCAACTGTGTCGCGTGGTGCGTTTTAACGAACACATTTTTTTTAAATTCCGATAACGTTCTCGATTAAAACCGTCTGGCTGCTACCAGAAARCTGCCC
>contig10672_a272
TTTGACCTTAAAGTTTATTTATACCTGTTGCTCCTACTAAATAAAACCGTTAATTTTACCTGATTTTTCTCCTCATTAGGTKGGTAAAGTGAAGGATTTTTAGATATGGACAGAAGTGATTTAAAATCTTCCGCGGGAACATCGTCAAAGCAAACCGATTTTTTGCAAAATCCAGCTGAGAATACATCAAACGACGCAGTATTGTTAATAGATTTTGGATCAAGTGAAAACAGTGAAGATTTAAATATGGGAGGAGAAGAAAAAAAGGAAGATGAAAATTTCGAAGCTGATTTTGATGGATTTTTTAAAAAATCTCCCAATATAGCTATAAATATAACTGAGGATAGTGATGAAAGTAATTTTGAATCTTCTGACAAAGATCTAACAACAAAATCTCCTGGTGRATTTTTTAGTGTTGATTTTGAAGCAATCCCAGATGTGAATGTTTATCAACACAAGAAAACAGTAGCTCAAGGAATGATGGATTTGGCTTTATTTTCTGCAAATGCTAATCAATTACGTTTTGTCTTTGAAAATCCTAATCAATTTTACTATTATCCAGGAGTTACATTAATTTTAATGAGTTTAATATTTCAA
>contig10683_a273
GGCGCCTTGCTTTGTTTAGGTTGGTTTAGGTTAGGTTCATTACCAAAGAAATATCGTACATTTTATCAAAAATGTCTCAATTAACTCTTGACGAAATGCTTATTAGATATCCTGARTGCATTAGAAGTAATCTAAAAGAACTTGTTACAAATGGAATTGGTTTAACAAAATCTTTGATTCAAATAAAACTTCCATCASTTAAATTGTTGGATAACTATGATATAAACTGCAATAATTCAATAATATTGGATTTACCTTATGCAGGCAAATTCCTTTCGGTGGAAATTATTTTCATTGATGAAGATTTAACATTTCCTCCCGATTTTGATATTTTGAATGATACATTTTTGGATGATCCGGATGTTGATTTGATTGAAAAGCATTTGCCTTCACTTACTGATTGGTCTTTGCAAAATCCCAAATCACTATTAAATTTTATTATTCAATTACGTGATTTGTATAAAAAACATCAAATCGAGAAGTTTTTGCAGGATCCAAAAGTACTCCTTTCAACCTGACGATTATAATTTATTGAAAAGTCAGTGTAAACTAAATGATAATGATATGGAATTGCTCATTGGAAATAATACACTACACATTTTGATTTCTCTGAATTTAGATTTTACAACATTTCCAAAATATATTTATAAGAAGTATTTTGATGATGGAAATTTGGAAAATCCTAGTAAAGATCAAGTAATTTTAAAAATTAATTTTGGTTATAGAACGAGCGTGAGCTTACAACTTTCACCATTAATTGATCGCTTTTTTTCTAATTTTTCTCCGTTAGATGTACCAAAACATAACGAAAGTATGACACTTCCAGAATATTTTGAAATAGTTCGAACAACTTTAGTAGTTAAGATGAAAAATATTGAAATGATGTTTAAGAAGAAAGAAAACTATATTTCTTTATTATTATCTGCATTGGGGGATAATATCATTGAATATGATAGTATTTCATTTACAGAAGCCACATTTTTGTTCGAAGCTGATTCATTTGCTTGTTTTGTGAAATTCTGTTTGAGTGACAACTTTCCAACTACAAAACCCTCAATAACTTTTCGTTCCATTTACCATCAAATTTCTGGAATTCCCATAACTTTTATGCTTCAATCTTATCCTTATAGTCCAGGATGGGATGTGAAGCAGATGGTTGA
>contig10686_a274
GGAGATTCTTCTTCTGAATAGCTGTCGTCACTTGCTGTTTCAACAACCTGTAATGTTTGTAATCCACCTTGAGCCGTTTGAATGACAGAACTTGGTTTTCCCACTAATATAACGTTCCCTTTACTTAAAACCGGCTGTATATTTGTTGCTGTTTGTATAACTGATTGCTGATTCGGTTGAATCACTGATTGTACCGAGGAGGCTATCGCCACTTGAGGATCAGGCGACGGTGCCAACGGGTCAACAGACCCATTTTCTTCCACTATGCCCTCCATTCCTCGACCAATCAAACACCGGTTACGTGTGTCTCGTCACTGGCGAGCTGTGATCGGAGTGGGCAACGGCCGTAATACGTAGTAGCCACGTCAAAGTGTGCGGGCGCTCGTCACTGGAGGAGAATACTGAGCACCCTCGCGCGTCACAGCAATGGCGGCAAAGTCTCTCTCTCTATTCTATTTAATCCCCACCATATCACATCAAAAACGGCAAATAGTTTACCCTCCTTACACCGCGCGCTTCCTACTTCCAATATATTTCACGCACTACTAAAAATCTTTTACAACCGGAAAGATTTGAATGTTATTTTTTWTATACAATTATTAATCCACATCTTAAATGTACCAAAATCGTATTGTAATGGATTTTTTTTATTAATTTGTGTTATTTGAGAGTAAATCGCGGATTAATWWYSMAGAGMMGTWACGTCATCGATGACGTGTCACTTTTC
>contig10690_a275
GGTCGATGTGATAATTGATCGTTTAATTGGTCTGCCAATCGTGCTTTTTTCAACATTCGTTGTTTCTCTGCTAAACTTGGATCTACATGTCCCGGGTCAGATTCTAAAATATGTCTCCGTTCTAATTCTTGTCTTGGTGGTCTTTGTTGGATTTTTGCTTTAAGCATATCACCGGTTTTTGCACGTTCCAGTTGTCTTCTTTGTCCATAATAAGCTGCCGGCGCTTTTAATGGAGGCATAATTCCTTGTGCAACAAGTTGATCCACTGGACGTCTTACCATCAATTTGACCTTGAGGGATTCTTTATTTTGTTCGAGTGAATTAAGTAACGGGGATGTGTCGACGACCGCTTTCGGTGGCGAAGCCCTCGGGGTCGACCCCTGATGACCGCCACCCTCCGCCATATTGCTCTTGAACCACTCCGGGTATATGGCGGAAATGGTCTCGACTAGGTCACGGTCCAACTGAAGCTGCCAATACCCGGAGCCAGAATCACTCCGGTGACTGGACTCTGATTATTTTCGTTGACATTAACTCAAACGGTCCGTGAAGACATCAAATTTAGCATTCATCCCGTACGTTTATCGAAAATTGTCCGTTATTCGTGTAAATATAAACAARATAACACACCAACYTAACGTCACGGTTCATC
>contig10709_a276
CTCGGAATGAATTCAGGTGCTTTAACCCATTCTTCGAGATTGATGGTCGTTTTAAGATTCATTAAATTCCGCGAAGATTCCCCTTCGGATGATTTTTGATCCGGTACTGCAGCTGGCCGTGTGAATCGATTCTTCAGACTTGGGAGCGTTGGCTAACGATGAAGAGGCACTATTGTGTGACGACGTAGAAGGCATATTGATTCCGTGGGTACAAAAGCAACCGAATTTACTGTCCGCCATCTTTAAGAACGGTCAAAATCTTTGGAAAACAATGGTTTTAAACCAATTCTTGAACTACGGCAACCAATCTTTACGCTTGCACCACCAATAAAACAATGCATTTAACCGTTTACGAACCCCTTTTCAATATGAAATACGTCGGTTACGCTCTCTCAACTATTTGTTTTTGCTTCCGACGAAATACMAACGCGAGTAACGACGTTTCCGCTAAATTGCCATCC
>contig10833_a277
AGAAGTAAGCAGTCAATAGCAAGTTGATGTACTCCTTTGAGAATAATGTAAAAACTACGTATAATGAAACAAGAGCACATGATGCCATTATTGGGAACATCGCTGCATCCATCTTAGTCATTTTATCAGGTTTAAGAGCCCCTCTTACCTTCTCCTTATGGTAATTCACGCTCCGGTAAGAGCCAAAGAAAATGGGTAAAATGGCCATAATAACCAAACTCCCGTAAGCAACGGCCATCCCTTCCGGAGTACTCGGGGGCCTTCCTGATGTATTCGTTGCATTTTCRGTTGTATTTTCACTAGCCTGAGCCAGAAAGCTAAACACCACGTCTGCCATACTTTGAATCACTTTGAATSAAGAAACTGACGTGCACCGATTTCGACACGTCACAAACGTCCC
>contig10985_a278
CTATTTTTTGCTTCAAAAATCGTTCTTCCAAACTCCCGCAGCTTCATCATTGCATTTTGAACAAAACTCCAAGGATACTCGATGTTTAGAGACGTGAAGACAAACCCCAACATCTTCTTCACCTTCATTATGATTCCGGGAAATATAATTATGTTCTTCAAAAGTATTTTCAGTGTTATTCACATTAGTTTCTTCAATTTGTAATAATTCAGGATCATTAAATAAATCTCCAAAATCAATTTCATTTTTTACGGAGCTAAGTAAATCTTCTGTGTTGCTCAGAGAACAATCAGACTGTGTTATGATGTATCGAACGTAAAATGGTTGTAATATCCGTACTGTTCGCTAAAACATTTTTGACATATCTCACTTCTYTCGTTAATTGATTAATCATTTGACTTTGATTTTCAACTTTACTTTTTAATTTCCGATTCTCTTGCGTTAATTTCGCCATATTTCTCTCCAAACTTTCAACGTACATCTTCTTCCTCAAACGATTTTCACGGGCCATCAATGCGTTCCTTGTGAAACATCTCGGTCGTTTTCTGGTTAAATCATCGTCGTAATTCGTGGTTAGGAGAGATAATTTACGTTTTGACCTGGTTGTTTCATAATCYGAGTCTTCTTGCGAATCGGTTTCGCATTCAGACCGTTTTCTAAATTCCATTTCTTTCACGACAAAATAAATTCTTGGGTTGGGTAAATACGCAAAACGTTTACGCAACGTTTACAAATYGACAGCTSTCCCCC
>contig10989_a279
GGSAGTAAGCTAAGTAACAGTGTTGACTTCACGTCGGCCATTTTCTACGTTATTAAAACGACCATGCGTTAGAAGATTCTTAAGAAATTTTTCGTTCGGATTGACTAAATTYGTTCAATTCCGTGTCACTGGTTACTTTCACCTTTTGTTATCATCATGGGTTCTAAAATTGAATAYGTCGATCAATCACAAATTTACGCTACAAGTTACGTGAGGAACTCGAAGGCCATCGGCGTTTTATGGGCGATCTTCACAATCTGCTATGCAATAATTGGGGTAGTATCGTTGATCACACCAGAATGGATTGGATATTTGGGCACGGAATCGGGTAGTCAAGGAAAAATCGGTCTTTGGTCAATTTGTTATGCCGCCGAAGAAGGTACCGAAAGTTGTAAAGGATTACTTTACGAATTTTGGAAGATGGAGAACAAACCACTCATGGCAGCAACGATATGTGTAGGGTTAGCAGTCGCTACAGCCCTTTTAACTATTTGCGTAATGCTGTTTTTTTGCTTTTGTCAAACGACAACGGTCTTTCACGTTTGCGCTTGGTTACAACTGATATCAGCAATTTGTATGATTGCTGGATGTGGTTGTTTCCCCGCCGGTTGGAACGGYTCTAAAATCCAAAAAATATGCGCTTCATCGCAGCCGTATTTCTTTGGGGCGATGCAACATCCGCTGGGCGTATCTTTTGGCAGCTATTGGATGTTTGGACGCTGTTATCCTATCGATTTTAGCATTTATATTGGCCACTAGACACATTAGGTTACAACCGGATCCGCATTATGCCCCGGCGAGCTTATTTAAAGGTGAAATGAACAGTGGTTTTGTTAACGATACAGGAAGTGTAGCCGGCTCAAGAAAATCTTTAAATTTACATCCAGTTTTATTAATGCATCCAGGACAAGACGATACATATTCGCAATTTTCTCAAAGAACTGTGCCAAGATCGACTCATTCCGGTCATTATTCTCATCCAATGCATCATAACTATCAAATGTAAAAAGATAATTATGTTTACTATACATACAAAAAAAGATGTATGTATATTTTTATTAATTATTTTGATACAAAATCGTTTTCATTGCTAACCTGTGATGGAGAATTTGCGAATGAATTGAATCCTGTTGAATCGAATCGAATCTCATTTACCGTTTTTTTAAACTAGGTATCTTCGTTTAGATTTTATGGTTTTTATTTTTATTATAAGATGTCATTACTAATTAAA
>contig00510_a28
GGTGGAACATGAACTTTAGGTTTAGATAAAACAGATTTAACAGGAGCCTTCGGTTTCGCAGTAACTTTCGATGCTGGCTTTTTAACGCTTTTCGCTGAAGGTTTCCCTGCGGCAACCTTCGGCTTAGCAGTTGTTGATTTTGCTACATTTTTCGCTGCTGGTTTAGCAGCAGTCGCTGGTTTTTTCTCTGCCGGTTTGGCTGCTTTCTTTTCAGCTTGTTTAGGAGCAGCCGCTGCTGGTTTTGGAGCTGCAGCAGCTGGTGCTGATGCAGGTTTTGCAGCTGCTGCTTTTGGAGCAGGAGCCGCTTTACTAGAACCACCAGCCGCAGAGGCTGGGGCCGTCTTCTTCTTTTCTTCTTTTTTCGCCGCGGGAGRATAAATCATTTTATCGATTATTACACATCAAAACAACTTTCTCTTCAAAAAAAATAACATGATCAAATTGGTGTTTTTAGCTATTTTGGCTTATGCCAGTGCTGCTATTCCAACTTTAGATTACAACTGCCCTACAACCGGTCAAAAATTCTTTAGATACCCATACGATTGTTCTAAATTCATTGAATGCAACAACGGCGCCGCCACCATTCAAGATTGCATCATGGGCTTACATTTTAGTGAATCTTTGAATTACTGCGATTTCCCGGATTCAGTTGGTTGCGTTGCTGAACAAATTCCGGCCGCACCGGAAGGTTGTCCCGAAACCAACGGCGAATTCGCCGTCTTTTTAGCTGATGCATCCGAYTGCAGAAGGTATTATGAATGTGATTGGGGAAARCCAATCTTAATGGATTGTCCAGAAGGATTATATTTCAACCACGAACTTGACGTTTGCGATTACCCTGAACATTCTGGTTGCATTCAAAAATAAATTATCAAGAAACTTTGGAYTCATATAAATAATAGGTTTTAAAACTATGTGATGGGATTAAAAGTATTATGGTTTATGAGATTTCTATTAAATATTAAATAAATAATAAAACTTCACTACACTA
>contig11006_a280
ATTTCTTGGAAGAAGTCTAAATGTGGCGGTTGGAGGATATCGAGCGCTGATAATACGTTTTCGTGTTTGAAGAAACAGAGCATCTTCAATTCCCTAAACACCCGTTTTGAAGATACCAACGACTGGAAYACGTTCGGCAGTTTTTTCAAAGCGACCCTTCGYCCATCTCTCGGGTCTGTCACAGCCCATACAACTCCAAAGGCTCCATAACCAATGGGTCGATCCGGTTGTACTTGTTCCTGTGTATGAGCCGGTGCCGCGGCATGTTGCGGATGATAATACGGTTGGGCCCCGTGCAATCCGCCCTGTTGCCCGGTCGCCGTAGTGCTCGCGGCACCCTGCATTAAGGACATAGACACAGACATGGACACCCGAGAGTGGCGACTGGGTCCCACGACAGCCATCAAATGCGACCACCTTTGGCTGGTCCTTAGTTCACCGCACAACTCATTGCTTTTCAGTAAGAACCAGTTTCGACCTTACGAATAGACGTTTTGTTACTCTGTTGCTTCTGATGGTGCTGCTCCGGCTCCTTTTGTCTTCGAACTTAAATAATACTAACACTAAGCGCGAACAAAAAAAAGAAAWKGGSCCCCGCGAAAGGAAAGAAAACGACTCGACGCGTGCGTTTATAGTTTGTATTTCTTCTGGTTCGTTTGTTTTAGGATKGGGGSCCCSCGTGTGTATCGACGGTCTTTATGTCCGAACAGGAACTGAGTAAATAAAAAATAAAGGGGGAATAGAGTTTTTTTGAGGTTAGGCGACGTAAACTGCACGATCTCTTGTTAGTGACTGGTTCGCGTGTCC
>contig11053_a281
AGGGCGGCGAGCTCGTCCGTTCGTTTAGGTCGATTAAAATTAACGCCTTTTATTGGTTCGCGGCGAGCGACGTGCACCAGTATATCCAGTAATATACGGTCTCGTCGTGTTACATACGCCAGTCCGAACTCGATTGTGATCGACGTGTCAGAGAGTTTGTTTTACCGCATAAAACGGGCGTCGTCGTATTATAACAGCCCCGCATGTACGCCGAACGGCAACGACTAATGGAAATTTTTTACGAACGGTCTGACCGCCCAACGCGAGCGAGTCGTCGTAGTAATTAATATTTTTCGCTTGTCGGATTAAAAATGACGTATCTATGTTCGGAGGCGGCGATGCGATGTACAGTCMCGTTTTAGCGTTAATAAAACAATACAACACGGCTTCGTCAGATCGCGTAGAGTATCGATATTCGCGCGTCAGCGTAGCGTGAAGTGGTAACAACCACGCATAGCGAGGTGATTGAGAGAGCGTTTTGCGCTCTCCTTCCGTACTCGTCGCCCATCGAAGCGACGGATCGCTATGTTATGTTTGTTATTTTAACTACCGCCGAAAGAGCGCGCGAATATATCGACGGGTGCGTGCCGTTTGTGTGACCGAGGCGATGATATATTTTTGTTAAAAAAATATACGTTGTAATATAAGAGAGCTRGAGAACTTGGCGGCGGCAACTTAATAATTTTATATTTTTAAGAAAAAGCTACGCCTCCGACTCGCTCTTGTGAAACGCGACCTCAGAGCAGGTGAGAGTACCCGCTGAATTTAAGCATATTATTAAGCGGAGG
>contig11085_a282
GACTAAAACCATCCCAGCAGGCTGTGGGTGTGCCCGGTATTTCCAATAATTCCAGTTAAATCTTATCTTTAAAAACTCCAGTCTATCACGTTAAGCAGTTTTAAATCATGGCTAGTCATCAATACTACCCATTTAAGTGTACACCAACTGTGTATCCAGCGGATCCTTTTGATCCGGTTGCCGATGCCGCAACATTAAAAGCGGCGATGAAAGGTATGGGAACGARTGRGCGTGCCATTATCGATGTGTTAGCGCGTAGAGGAATCGTTCAAAGATTGGAAATTGCCGAAACGTTTAAAACGTCGTATGGAAAAGATTTAGTTTCCGAACTAAAGGATGAATTGGGTGGAAAATTCGAAGATGTTATGATCGCCTTAATGACCCCCTTGCCTCAATTCTACGCCAAAGAACTCCACGATGCCGTCGCTGGAATGGGAACTGATGAAGAAGCGATTATTGAAATTTTATGTACTTTGTCTAATTATGGTATTAGAAC
>contig11170_a283
GATTTAAATGAATGTCATTTGTGACGGGGGGATCCGAAATTGGCCAAGCCGGGTCCAGGTGTTGGTTGACCTTCACATCTAAGTTGTAAAGTTTCGTTTTTGGGAGGACATCGTTCCATGTTTGGCGCAGCTTAAACATTTCTGAACGAGTTTTTTCGTCCACCACTTCAAAAGTTTGACAAAATGTGGAAACAATGTTCTGACTGAAGAGGGACAAGTAGATTCCACCGACAGTCTTCATAATACAATCGATGAGGTACAACACTGGCAACTTGATGTCCTTGGGCACCTTATCGAGATGAGATTCGATGGTGGCGACGATATCGGATGCATGGGCAACATTCTCTCCAGCCAACATTGTAAGCACGTTTATCATCGGTTTACTGTTGCACGTCAAATCGTCCAACGTCGAAACGTACTCCCTCACCTCTCTACTTGTCGACGACATCATCCAAAAATAAATTATAAATACACTTGTAGTTGTAATAGTACTATCACAGGCTGTGCGTGGAAATTAAAATCTTAAAACCTAATTCATTAGTAAACGTTATTCAAGGTGACATCTTCGTTACATTTCGCACACRATTTCCACCGCCTTTTTCCGCCTTCTTCATTTCCAAATAAACGCGGAAAAAGACTCGCTTCACGTGCTCTTTACTTTGATCACTAAAAATGGCGACTSGCGATTGTTTGTT
>contig11425_a284
GGCGGAGGGATGTTGTTAGAGCCGATCGCCCGGCGAATCTGCTTAGCGTTGGCAGAGTACGGCGGCAGTTGAAGAGATTTTCGAGTGCTTTTCGTGTCAAAACAGTCTTCTATACCAGTGTGTATAAAGGCTGATAAAAAAATATTATAATCTACGTCGCCATTTTATATTTAAATTCATAATCACGATCGTTCGACGATTTTGTTTCATTTGTTTTTGAGAGTTCGCCGAGAAAACAACTTTTATAAAATCATGAAGGCCATGTACGGTGTTGTTCTGTTATTATGTTCCCTTGGTTACATTTCCGGGGAATTACATTGTCAACATAAAAGGCCAAATATACCAACGGAATGGAT
>contig11483_a285
GAATACTTAATTTAATCATCTCATCATGTTAAAGGGGACTGTTTCTTTAGTAACTGGAGGCGCTTCTGGTTTAGGAAAAGCCACGGTTCAACGGCTAATTCAACAAGGTGGTCGTGTTGTACTATGTGATCTCCCCGGTTCTAAAGGAAATGAAGTGGCCAAAGAATTAGGGGGTGAAGATAAAGTTGTATTTGCCCCTATTGATGTCACATCAGAAAATGATGTTAAATCAGCTTTAGATATTACAAAACAAAAATTTGGTAAATTGGATAATTGTATTAATTGTGCTGGAATTGGAACTGCATTTAAAGTTTATAATTTTAATAAAAAGCAAGCACATACTTTAGARGATTATGCAAAAGTTATTAATGTCAATACAATTGGCATGTTCAATGTGATTAGATTATCAGTGGGTTTAATAGGCGAAAATGAACCAAATACRGAAGGACAAAGAGGCGTTGTTGTAAACACAGCTTCAATAGCAGCTTATGATGGACAAATTGGTCAAGCAGCTTATGCTGCAAGTAAAGGAGCTGTTGTTGCTATGACTTTACCTTTAGCTAGGGATTTAGCGCCACAAGGAATTCGAGTTGTTACAATYGCTCCAGGTTTATTTTGGACACCATTATTAGAAAAATTACCTGAAAAAGCAATCAATTTCTTAAGTAAAAGCGTCCCTTTCCCCCATAGATTAGGTAAACCGGAAGAATTTGCTCAAATGGTTCAATCAATTATTGAAAATCCAATGCTAAATGGTGAAGTGATAAGATTAGATGGTGCCTTACGGATGCAATAAAACAACAAATCTATTTTTCAATTCTTATTAAGTGTAAAGATTTCTTACTTAATATAAAGTTATTGTAACAAAAA
>contig11558_a286
GGCCTAAAACAAAAATCGTTTGGTATTCTACAAATTTATTTAATCTCGTGTTATTTTRGAATAAATTTTTAATATGGCAAATAATCTAGATGATATTGATTCCGAAGGAATTACAGAYTCGCCAAAAAAGGGGCCTACATTATCWACTTCYACATCTAGTTTTGAAGCTTTGGATCCTCACGATCCAAATTTAAGCCGTTTAGCAACTACAATGTTCAATAAAACAGCTGATTATTTATATGGGGAGTTAACATCCACTTTAGAGGATTATAAGTTGCTTGAAAATATGAATAAAGTTACTGCTACGAAGTATTCTGATATGAAGCAGATTGCTAATAGTGTGGAGAATAGTATGGTTGATTTGAAAGAAAAATATGATATGTTACAACCATTTTTGGAACAAATAGACCAAATTGAAGATAGTGTAACAAAACTTGAGCAAGCAGCGTATAAATTGGATGCTTATTCAAAGAGATTAGAGACTAAGTTTAAGAATTTAGAGAAACGATAATGCTGACATTTATATTGGACCACAATGTTATAATTATAAACTCATTCTTATTCTTTACAATTTAAATTTTCTTCTACAACCTCATCTTCTTTCTTTACTTTTTTCACAATTAGTTCTACTCGTTTTAAATCAACCTTTTCAATAAATTCATTTAAAGCTTTATCACAGATTAAAGGATGCTCTGGATTATCAATATAACACTGTTTTATCTAAAGAATATTTTAGTGTTAATTATAATCATATATATATGTAAATATGAACTTACCTTCTCTTTT
>contig11613_a287
ATACTGTCTTTTTCGCGATCTCTTAAACCACCGCTACCGGCGTTAAAGCTCGAGGTATACTTAGGTAAAGTAGGTGGAGGAGTTGGTTTATTTTCACTGCTGCGATTCAGTAACCCACTACTTGAAGTATACATATAACTACTCGGCATAATGTTTGGTCTACTTTTTATAGTAGCCGTTGCTTGCGTATTGGAAGACGCCGGAATCGGCGTCGAATTTAAATTATTAGTACTCATTATATCTTCTTTTTAAACTAAATAACTTTTTATTTGAAACTTCTTTTAACTTAATTCTTAACACATCTGTACATTTTTTTTAAACTTACACCAACAAACAACAACGGTTTTTGATCTTGACAGTGACAATCGTCGATGAGTAATGAACTGGACGGCCACGCCCGAATCACGGTTTTCGCGCGTCCCCTTCGATACCCACGTTAAAACCGCGTCCGTTTCCGTCTTTACTTAATTCGAAAATGCAAAGTTTTTACGTTTTTTCGTAACCATTTATAACATGCGTTTTTCTAAACACCACTCTCGCTCAGTGCTCTCTAACGTAACGCGAGAAAATCGAGTCGGCGTCGGACTSACGTTGTTGATTGCGTCC
>contig11647_a288
AGTTACTTTTAACGTCAAACAGGGTTCCTCGAGATCTCCTTAAAAACGCCGAAATATAATAATAAGGTAATAATAATAATGGGTGATAGTGATCGCATGCCTAAAATTGATGTCGCTAAATTGAGACCAGCCGAAATAGACTTCATTCGTTACGTTGAAAAGCAAAACAAAGAACGCGTAGAAAAACTCAAAAAAGTTCGACGAAATAACCTCCTCACAGCCGGAATAATTGGTTGTGGTGTATTGGGAATTTACTTTTATTCTATGTACGCAGTGAAACAGGAAACGTTCCTGGACGATTTTGAGGAGCCGCGTAAAGTAATCGAAAAACAATAATAATGTCCGCAGTAAACGCTTTGAGATTACCTCCTTTACCTTCTGTTAGAGATTTAGTTCGTTTATATAAGCTAAGAGCAATTAAACAGTTATCGCAAAACTTTTTATTGGATGAAAGAATAACAGATAAAATAGTAAAGTGTGCAGGTAATATTAGAAATCAGTATATTTGTGAGGTTGGTCCCGGCCCCGGGAGCATAACAAGATCGATTTTGAAAAGACAACCAAAAAAATTAATAGTAGTCGAAAAGGATCCCCGATTTTTACCCACTTTGGAGTTATTACAAGAAGCTTCATCACCACACACGGATTTTATCATTGAAATTGGTGATATTAGATCTTATAACTTTGTTGTTGGATTTGAAAAAGTCTATAAACATGATTGGCTTGAATTGCCCCCTCCTATTCATTTAATAGGAAACCTACCATTTAATGTCTCAACAAATTTAATAATTCGATGGTTATCTTCAATATCTGAN
>contig11679_a289
GGGACGTTTCCTTTTCTATCGCGTTTCTCCATTGGCGTTGACGTGCGTTAACCGTAACTAAACCAAACGCGCAAAAATGTCCGGAGGATTAGATGTGTTGTCCCTCAAAGAGGATGATGTTACGAAGATGTTGGCGGCGGGCACCCATTTGGGGCTCACCAATGTTAACTTCCAAATGGAACAGTATAARTATAAGATCCGTTCTGATGGGGTACACATCATTAATTTGAGACAYACTTGGGAAAAACTTCTTTTAGCGGCGAGAGCAATCGCCGCAATTGAGCACCCCCATGAAGTATTCGTGATTTCTTCRCGTTTACACGGTCAAAGAGCCGTTTTAAAGTTTRCAGCTCATACCGGGGCTACCCCAATAGCCGGACGTTTCACCCCAGGTGCCTTTACAAATCAGATTCAAGCTGCATTYAGGGAACCAAGACTTTTGGTTGTAACGGATCCATTTTCCGATCATCAACCCATCACGGAAGCTTCTTATGTAAACATCCCTGTAATTGCCCTTTGCAATACCGACTCACCACTTCGATTTGTTGATATTGCAATTCCATGCAATAATAAGTCTCCGCATAGTATTGGGTTAATGTGGTGGTTGTTAGCACGTGAGGTTCTCCGTCTTCGTGGTCAAATTCCAAGGGAAACTAAATGGGATATTGTRGTTGATCTATTCTTTTATCGCGAACCAGAAGAGGCTGAGAAAGATGATCAAGCTGCTAAAGAAGTTGTTATTCCTAAACCGGAAGTGGTTGTACATGAAACGGCTGATTTAGATTGGAATCCTGAAGAACCTGCGGCTGTGGTTCCTCCCCCTGCTCAACCCACGCCTTACCCCGCTACAACCGATTGGGCTAAGGAAGTTCAAGAAGATTGGGATAATAACGCCCAGCAAGCACAAACGCCTGCCGCTCCAGCTACCAATTGGGCTAATAACGAATGGTGAATAAAATGTAAAAAAAAAGTTGATCTTTTATAAATGATGACG
>contig00540_a29
TTTTATTAAACATTTTTTATAACAAAAACAATAAGAAATAACAACAAAAATTATTTATGTAACAAAAAACAAGAACATTTCAACAACAACAAAAACTTTCAACAATTAAGTAGGAAAATAAATAAATCCTGACAAAAAGTAGCACGCAATTAAAAAAATCAGTCTAATTTCTTAATGATGACCATCATCGTGACTATGATGGTGAGATTCATGTTGGTAGACATGCTTATAAACTGGAACATGAACTGGATATGGTTTGTTGACATGTACTGGGTAATGCTTTTCGATTTCAATTTTATAAGGTTTCTCAATGTAATGTGGTTCCGGTTTTTCAACAGTGATTGGAATTTTCTTTTCAATTTCTTGTGGCACCAATTTGTAAATTGGGATAGCAACCGGTTGGGGAACATGAATGTGAACTGGATAAGGTTGTGGAACTGGAACCTTAACAACTTGAGGAACTGGAAGATTTACAGGGTGTGGTACGGGAACTCCAATTTTCTTAACRACGTGCACTGGAAACTGKTTTGGTATATTCGACRGTTTTTGTTGGGGTGTAAACATGTTCTTCTCCACCGTATTCTGCCCCGAAATAAGTTGAGTGATCGTCACCGTAGCTTCCAGCGAATCCTGCACGTGCTAAAGCACAGGAAACCGACAGGATAACCGCAACAAATGATGTCTGCATGGTGATTGTGTGTAAGTAGAGTGAAAGATCGACTTAGACTCC
>contig11712_a290
AAAAAGCGATAGAAATAAAATTTATTATGTACAAAAATACTACATATATTACACRAAGAGGACACGATTGATACAAAAAGATGTGTGGCACTTAGCTTTTTACACGGGAMAGAATAAAAATAGAAATAATAAAAAAATATAAAAATCTACAAGAGGACTAGAAACTACTACATTGGTACGAAAATATTCTTTTTTTAAGATAATTTTTAAAGARATAAAAATTAAAGCGAAAGGGGACTAAGAATAAAGGGTTCGATGAATTTTTATACTAAARTTGTATAAATAACATTTTTAATGTCGTCCAACTTGATCRATTTGCTGCTGTAAGTTGCTAACGACTTCAGGTGGAACTTGATCACCCAAAATCTCAAAGAGATTAATTTTTTGATTGACTGGAATGTTTTCATATGCTCCTATTTCAATTCCTTCTTGCACCTTTTGAATTTCGGCATCTTTTGGTATTAAAAATGTGTTTTGAGCTTGACGAATCGCTTCATTTGTATATGAACCGCCTTCTTTGGCTGGCATTGCCAAAGTAACAGTAAAAACGACAARTACGCACACGAAAACTTTCATTTTCCTTCTGCAATCTAATTTTAAATCAATCTTAAAAATACACTTGCGCTTCTGAGTAACGATTACTGTTGTAAATGAAGAGTCC
>contig11730_a291
GGGATATCATAAGTTTTAGCAATTTCAATCAAATATTTTTCAACAAGAAGTTTTGGAGGGCTCTGAATTGACATTTTATGTTTTAATTTAGGGCTTATTCTTGTCTCAGATTCGTTTCTACACGCTTCAGCGAATTGCAAACCATATTTTCCTGCTAATAAATCAGCAATCACTTTTAATTCAGGACAATCGGATTGTAAACGAGGGGCRACCCACATTATACTAGCGATAGCTTCAGCTATACCCTCATCTAAGTCTTTCATTTGGGTGATTAAACCAAATCGTGCCAATAATAAATCACAGTACATTTCAACAACTTCCATAGCTTCAACTAAGTAATCCTCTCTAACAATATGTTCAACACGGATTTTAGCACGTTCATATTTTCCAGCTTGGATAAAATCGGCGATTTCTCGCCGAGATTTTTGAGTCCAAYTCACTTTTTTTCTTCTCGAGCAGTTTTAACCTATTTATAGCTAATCTTAAATGCGTTTTTAATTTTGTATAATTCGGCCCGCTCGAAAACATCTTTACGATTTACACTTTTAAACAATACTGAGCTTACTGTAGATAATAATAAGTAGACTTTAAATGAGTAATTAATCGTGACTCATTTCTAATAAAAAATGACGTNTTCGCTGTCC
>contig11786_a292
GGAGTGCGAGACGAAAGCGTATCGAGTGCGGACCAATTCATCGACAAGCACGTTGAGTGCCACGAGTAGTAGTAAAAGAGCCGCGAATATTGTGCCCGAACGGAAACCCTCAGACAACARCAGCCAGGTCAGGATGCCCGAGTCGAAACCGTTCCAAAGATTACCGGACACCGTCARGCCCGTTCATTACAGTCTGACCCTCAAGCCGGATTTGAAAACGTTCGCCTTCGATGGGAGGCTCGCCATCGAAATCGAGGTTGTAAAACCAACAAATAAAATCGTACTTAACGCCTTAGATTTAATAATAAAAGAATCAACGGTAGAAAATATCAAAGATGAGAAATTAATCGCAATTGAAAAAGTTAATTTATCGTCGGAAGATGAAACGGCCGAATTTTGCCTAACAGAAACCCTCGCCCCCGCTTCATATAGAATGCACATCACCTTCGAGGGCGAAATCAACGATAAAATGAAGGGCCTCTATCGAAGCAAGTACATTAACGAAAAGGGGGAGGATTGTTACGCGGCCGTAACACAATTTGAATCGACTGACGCGAGAAGGTGTTTTCCCTGTTGGGACGAACCCGCTTTAAAGGCGACATTTGACATTAGCTTGATTGTTCCGCCGAAATTGGAGGCGTTATCGAACATGCCGATTAAAACGACGAGCAATGTTGGCGATTTGGTAAAATACGATTTTGAAAGGACCCCGATTATGTCTACTTATTTGGTAG
>contig11825_a293
GGACTAGGTGTGTTAAGTTTACCGACGATCAAAACGGTGGTTTTTCGAGGGGCGAAAACCGAGCGGTTCGAGTTCGATTGGGGGCCCACCCTCGGCGCCGATCGATGATCCAATCGTAACCGGTAATTGTCATGTACGAAGAATTAAAATCGACGAAAATAATCGTGGTCTAGTCGTCTTTGCGATTGTTTTTTTTTTGTGCTGTCAATTTTTGAGCTGTCAAAAATGTCACTGCCTGGGACACAAGGCCTATCAAAATTAAAGAAAAAACACTTCAGAGTTAAACACCAAAAGGTTAAATTATTTCGTGCGAATGAGCCGTTTTTATCGGTTCTAATGTGGGGAATTAACCACACCATAAACGAGTTAATGCATGTTACGATCCCCGTTATGCTTTTACCCGACGATTTTAGAGCTTATTCCAAAATTAAAATCGATAACCACTTATTTAATAAAGAAAACATGCCATCTCATTTCAAAGTAAAAGAATATTGCCCCATGGTTTTTAGAAACATACGCGAACGATTTGGAATTGACGATTTAGACTTTAAAGAGTCTTTAACGCGCTCTCAACCGCTCCCTGATGATTCTTCTGGAAAAAGTGGGGCTAAGTTTTATCTCAGTTCTGATAAACTTTTTATTATTAAAACGTTAACGAGYGAGGAAGTCGAACGAATGCATTCGTTTTTAAAGCATTATCATCCTTATATCGTCGAAAGGCATGGAAAAACGCTTTTACCCCAATATTTAGGAATGTATCGATTAACCGTAGACAATGTTGAACATTACATTGTAATTACAAGGAATGTTTTTTCGAATCATCTTAGTACGCATCGTAAATTCGATCTTAAAGGCTCCACGGTCGATCGAGAGGCTTCTGATAAGGAATTGGAGAAGGATTTGCCCACTTATAAAGACAACGATTTCGTTAAGCAAAAATTAAAGGTGTATATAGGTGACGAAGCCAAGCAAAAATTGATGGAAACGCTCACCGCCGACGTTGAATTCCTCACCAAATTGCATTTGATGGATTATAGCATGTTATTAGGTATACATGAGGTTGAGCGAGGTGAAGAAGAGTTCGCCCGGCAACGAGAAAACGAATCTGAGAATGCTTGTCAAGAATCTGATGAAAGTGAAGCCGGTTCGGGTTTGGATAGTCGCAATTTCGGTTATAACACCCCTCCGGATTCGCCAAACGCGATCGCTCAATTCGTTCGGGATCAAAGTCTCCAATACGAAGG
>contig11835_a294
GGAGAGCCTTCAAGACCACGAACAACATGAAGGCATTTATAACATTATTGTGTATCTGTGCTGTTGCGCACTCCGTTGAAGTCAAAGAAAAATCGGTCGAGCAGGAGTCAAAGAAGCAGGAGAAACGCGGTTTGTTCCTCGGCGACCATGGATTTGGAGGAGGCGATTTCGGAGGTGGCGACTACGGAGGTGGACATGATTTCGGTGGTGGCGGCGCCGACTACGGCGGTGGCGATTTCGGTGGTGGTGGTGGCGGTTACGGCGGCGGACATCATGAAGACGTCAAAACGGTTGTCGTAGAAAAGAAAATCCCAGTTCCATACACAGTTACGAAACACGTTCCTTATACGGTTGAGAAGAAAGTACCGTACGAAGTTAAGGTCCCGGTACCACAACCCTACACCGTTGAAAAGAAAGTACCAGTACCTGTGAAAGAATACATCAAAGTTCCATACATCGTTCCTCAACCCTACGAGGTGATTAAGAAGGTACCTTATGAAGTTAAAGTTCCAGTACCTAGGCCTTATGAAGTTAAAGTACCAGTTCCACAACCCTACACTGTTGAAAAGAAAGTTCCAGTACCAGTTAAAGTGTTGATACCACAACCGTACACCGTTGAAAAGAAAGTACCATACCCAGTTAAAGTAGAAATCCCGGTACCACAACCGTATACTGTTGAGAAAAAAGTACCTTATGAGGTAAAAGTACCTGTTGATCGTCCAGTGCATATTTCGGTACCAAAACCATATCCAGTTACCGTTGAAAGGCACATTCCATACACTGTGCATAAACCGGTACCATATGAAGTTAAGGTTCCAGTCGACAAACCATACCCAGTTGAAGTACCTAAACCAGTACCTTACCACGTTAAAGTACCAGTACCTCAACCCTACACCGTTGAGAAGAAAGTTCCAGTAGAAGTACCCAAACCAGTACCTTACCCAGTCAAAGTACCAGTCGACAAACCATACCCAGTCTACAAGGAAGTCCATGTTCCTGTTGAAAAGGAAGTACCAGTGCCAGTCAAGGTACCATACCCAGTGCCAGTTAAGGTCCATCATCATCACGAGCACGATTTTGGCGGCTACCACTAGTTTCAATTTAAAACAAAAAAGAATATCTGAGAAAATGTCCTTGTTGTATTAGATATTTTATTATTTTGTATAATAGTAAATAGTATTGTTATTTAATTTACCAAATCGTCCCCTGAACGATGTTTCTCTCTGTCTATAACCCTTTGTTGTATACGACTCGGAACCTCTCGTCCCCTTGTGCTGCTTCAATTGCAACCACGCATCATCTTTGAAATTGAACAGATAATTGACAACGTTTG
>contig11848_a295
CAACAACGGAATGCTTATGCAGTTAGCGTTTGGCGAAGAGTACGACAGAAGTTGGAGGGRAAAGATCCGGATGTTGGGAGAAAATATACAATCCAGGAGCAGGTTGAACATGTAATCAGAGAAGCGACAAGTCTTGATAATTTGGCCCTATTGTACGAGGGGTGGACACCATGGGTTTGAACGGCGACGAACGAAAAGCAGTTACCCTGCCTGGATCTCTCTCTTGAGTAACAAAACGCATCAAATAAAAGGGCGTCCGTGTGCAAACAAAAAAATAAATAAATAAAAGGGCGCGCCACGAAGCGAACAGCAGCGTCTCCGTCGTCTATAACTTTACTAGTTGTTGGAACCCAGTCGCTTAGTTTTATTGCTGTTGCAAGAATAATTACAACTCTACCTGTTACAATTACAACTGTCGCAATTGCTGTAGCATGTATCCCAAAAAATATCCAACAAATCTCTT
>contig11885_a296
GAGTTCGATTCACAATGAATTCACGAATTTTCTTTGTTCTCATCGCGCTCCAAGTTCTTTCAACCTACGCAGCTCCAAGATCAGGATGTACAATTTCGATTAATAACGATTTGGGGGATCCCCAACCCTTGGTGATAAAACCAAACGGCGGGGTGGGTCAAGAAGCTTTTTATCAACCAACTTCCGGTGATAAAATCGTTCTTAACGACGGAGATGTCGTTGAAGTTGCTTGTCCCAATAATAATTTAGTAATCGATGGAGTGTCTGGAAATAGAGTTGACGAAGCGRTTTGTAACGGTGGAAAATTCGACATCGACGGCCAAACCGTTTACTTTTCCGATATCACATGTAAATCAAATCCTTATCACGTAGCTAAAAAGATAGAAGACGCCACKTGCACAAATGGAAAAACTCCCTTTGAAATAGGTTTCGAAGTCGACGAAWACAGATTTTTGAAAATCATCGATATCTGTTTTGACGAAGACCTTCAAACAACCCTTTACAGCCGTTTCGATTTGCCGAGAAGCATCGGGGGATACCAAAGTGGTTTTCCAAGACCTGGATGGAACGCAGAACATTTCACCGCACCAAATGTAGATMATTTATACACCAGAAACACTCAAAGAACGACCATAAACGCCCTTCTTGGGTTRCCTTCGAGTTCTTATAAATACATCGCGCAATCGAGTGATTATTTTATGTCCCGAGGTCATTTAACAGCGAAAGCCGACTTCGTTTATGGAGCCCACCAAAGAGGAACGTTTTATTTCTTAAACGCAGCCCCGCAATGGCAAACATTCAACGGAAGAAATTGGAATTCATTAGAACAAGACGTTCGTGGATACGCCGCTGATGAACAAAAAGATCTTGTTGTTTACACCGGAACTCACGGAGTCGCCACTTTACCCCACGAAGAAACCGGCGAAGAAATCGAATTGTATCTTTACGTAAACGGAGATGTTAAACAAATTCCGGTTCCTCAACTTTACTGGAAAGTAGTTTATGAGCCAAGCACTAAATCCGCGATTGCTTTCGTCGGGGTTAACAACCCCTACGTCGAAGATTTAACCGATCAAATTATTTGCAACGATA
>contig11901_a297
TAATGAAATCGGGGTACTTTGCGATGCTTTTTCCGTTACGTTGACTAAAACGGGGTTACGAAGGCCGGCGCGAATCAAATTTTCGACTTCTNTGGTTTGCGTGGCTGAAAATAATCCGGTTCGGCGTTGTTTCGGAAGGTAACTTAAAATCGTATTTATTGTTTGTTTAAATCCGAGATCTAAGAGGCGATCGGCTTCGTCTAGAATTAAAATTTCGAGGTTTTTCACTGATAAGGATAAATTAATTTGTTTTTTCGTCGTTAATAAGTCTTCTAAACGCCCAGGAGTACAAACGATGATGTTTCCTCCGTTTATTTTGAATCGATTGATGTCTTCTTCGACGTTGTTTCCCCCCACTAATAAAATTTGCGTGATTCCTTCAATTCGTTTTAAGAGTTGTTCCAAAACTTGGTACGTTTGCGTCGCTAATTCYCGCGTAGGCGATATTACGATCGCAAAGACTTCTTTTGGTTTAAATACTTGCGTTTGGGACTTCTTTAATAAGATTTCTAAAAGAGGGATTAAGAATGATAACGTTTTTCCTGAACCTGTCACTGCTTCAGCGGCCACATCTTTATTTTTTAATAATAAAGGGATTACTGCGGCTTGTACTGGTGTTGTTGTTTCGAAATTGAACGTTTTTATTGCTTCTTGCAGGTTCYTTGATAAATTAATATCTAATTCRGACCATTTTATGCGTGTTTTCGAGGTTGACATTTTTAGGTTATGAATTTATTTGASGTTAGATCAACTTTTTCC
>contig11913_a298
GGGAAACATTCAACTTTGAACCTAGATAAGTAATTGCGTAAAATTCCGTGTGGATATCGAAATAGTTTTGCGCAATTAGTTTACGTTAAAATACGATAAAATTAAACTAGATTTAAAAAAAGTTTATTAATGATAAGTGATGAGTACAATTTCTTATCGCTGTGTGGCGCTGATTATGAAAAATCACTGGAAAAGTGTCAAATGCTTCTGACACTAGGGTATGGTTGGTAAGTCTCGATCATTTTGACAAGAGTACGGGGACCGTTCGAGTTCCTAAATAGTAAAATTATGGCTGGAATGCTAACCATGGCTTCCAGAAATATGTCCCGATCGGTAATTAGGGCATTGAACGAATCTATCAACACCAAAACCTTACAGATTGGGACAAGATCTATTCAGCATGCAGTAAGAATATCGAAAAATAGTTCTAAGTTAATTACGAGACRACATCGGAATATTTATGACCAAGGTGTTAAATTCTTTAGAACTAGTTCTATTTTAAGGGATGAAGTTAAAATTGTTGCTTGCCCTGGTTTTCCAGAATCCGTAGCTGAAGGTGATGTTAAGTATATGAAAAAAGTCGGTGATCCAATCCGAGAAGATGATGTTGTTTGCGAAATCGAAACCGATAAAACCGCCATCCCGGTTCCCGCCCCCTCTCATGGAGTTCTTGAAGAGATTATGATCCCTGATGGAACAACTGTAAAACCTGGAGATAAACTTTTTAAGATTAAAGTTGGTGCAGCTCCCGCTGGTGGTGCTGCTCCGGCTGCTAAAGCTGCTCCTGTAGCACCTCCATCACCAAAAGCTGCCTCCCACCACCTACTGCACCTCCACCACCACCTCCACCACCACCATCCGCAGCTGCTAGTAAACCACCACCTCCTCCTCCAAGAGCAGCTGCAGCTCCACCACGACCTGCAGCTCCAGTTAGTTCAATTCCTGTTGCTGCAATTCGACATGCACAAACACTGGGAAGCTGCCACAGTGAAGCTTCCACCTCAAGATCCAACATCTTTAATTTCTGGAACACGTAGTGAGCAAAGAGTAAAGATGAACAGAATGAGATTGAAGATAGCCCAAAGATTAAAAGATGCCCAAAATACCACTGCCATGTTAACAACATTCAACGAAATCGATATGAGTTACATCATGGAATATCGTAAAACAAATCAAGATGCTTTCGTTAAAA
>contig12039_a299
GTTGCGATTGATAGAGTTGTTGTTGCGATTGATGAATTTGTTGTTGGGGTTGATGGTGTGTTGGTTGTTGTTGTTGAATTGGTTGTTGTTGTTGTTGTTGCTGAATTGGTGCTGCGGCGTATAATGATTGAGATGCTGGGCGAACTATATTACTAAGTACTTCTAGTGAATGGAACATGGCCCTGGCGAACATGTCCGCGTCTTCTTTAGAGCTAAAATTTAAACCGTAAACGTGTTTGTTGTCCCTCCATTGATGGAACGTGGCCGTAGCCTGATTGTATTTCAGTCCTTTTAGTATGGCACAGTTGATAACCACCTCTTGATCTTGTAACTTTCTGCCCACCACTCTGAACGTCTGATGCACTGTATGCTGATATATTTGCACCTTTGACACTCCAGATGATGACCCCGACGGTATCCATTTCTTCGTGACATCGTCGTAGACCATGACACTGGCCCTAGCGCTCGCGATCGATTGTTCGCTCATATTTTAGATGACCGTACCGTTGGAAATACGCTAAACAATCCGTTTTCCGTACGAGGACATCACGGCACGCCCGATGTACATTTACGTTTAATTGATGCGGGGCCCCCGAACTGTACCGGGCGTCGCGAATTATTGAAAAAACTATGCGATTCGTCCCTGCGATGACGGGACCGCGGTCGCCATGTTGTCATCTC
>contig00025_a3
GGACGTKCAGTCAAGGAAAGTTAGACATGTCGCGCTGTTGTAAGAACAAGTGATAGTTAATTGTGCACGAAATATTTGTGGGTAAACCTTCTAAATTACACAATCGTTCGTTTTAAGTAAAGACGAAGACAATTATCTAATGGCATCCATAGCCACACTGGTCGTCRAGCCTGAGTTTATAGTTGGTGGAAAATATCGTTTAGTCCGTAAAATCGGTAGTGGATCTTTTGGTGACATTTACTTGGGTATCAACATTACGAACGGCGAGGAAGTTGCTGTGAAACTAGAATCAGTTCGAGCAAGACATCCACAACTTTTATATGAGAGTAAGCTATACAAGATCCTTCATGGAGGAATCGGTATACCACATATCAGATACTATGGTCAAGAAAAAGAGCACAATGTATTAGTAATGGACCTATTGGGTCCCTCCTTAGAAGATCTCTTTAATTTCYGCTCGCGTCGTTTTACAATAAAAACCGTACTGATGCTGGCCGATCAAATGATCGGTCGCGTCGAGTTCGTGCATTGCAAATCGTTTATACACCGTGACATCAAGCCCGACAATTTCCTAATGGGCATCGGACGTCACTGTAACAAACTCTTCCTGATCGACTTTGGTTTGGCAAAGAAGTTTCGCGATATGCGTACTCGTTGTCACATCGGATACCGTGAGGACAAGAACCTGACGGGGACCGCTCGGTACGCTTCGATCAATGCCCATTTGGGTATCGAGCAGTCGCGACGCGACGATATGGAGAGTCTCGGCTACGTTCTTATGTATTTCAATCGTGGATGTTTGCCTTGGCAAGGATTAAAAGCCGCCACCAAAAAGCAAAAGTACGAGAAGATTAGCGAGAAGAAAATGTCTACTCCCGTAGAAGTTTTATGCAAGGGTTTTCCAGCCGAATTTTCCATGTACCTGAATTACTGTAGAGGTCTTAGATTTGAGGAGGCCCCTGATTACATGTACCTCAGGCAGCTGTTCCGTATA
>contig00555_a30
GGAAACGAGGTTAATCATCTGTTGTTAAACACCAACAAGTGCGCTTCCTGTTTAAAATGGCTAGTTCTTCAAGACACGATGCGAATAAAGTTTGCTGTAGCCACCATCCAGATGCTCCCCTCATAGAAGATTATAGAGCAGGAGATCAAATTTGTTCAGAATGTGGTTTGGTAGTCGGCGATCATGTAATAGATGTTGGTTCCGAATGGAGAACATTTAGTAATGAAAAAAATGGTGTAGATCCTTCTCGTGTTGGTGGACCAGAAAACCCACTTTTAGGGGGTTCAGATTTGACAACTATGATAGGCCCCGGGCGAGGTGACGCCTCATTTGATTCGTTTGGTGTTGCTCGTTATCAAAACAGACGTACAATGAGCAGTTCAGATCGTGCTTTAATAAATGCATTCAAAGAAATCGCCTCTATGGCTGATAGAATCAATTTACCGCGTACAATCGTTGACAGGGCTAATAATTTATTTAAGCAGGTGCATGATCGCAAAAATTTAAAAGGGCGTTCAAACGATGCAAAAGCCTCCGCCTGTTTGTATATAGCATGTAGACAAGAGGGTGTTCCGCGTACTTTTAAAGAAATTTGTGCTGTAAGTAAGATTAGTAAAAAAGAAATTGGCCGGTGCTTTAAATTAACTTTGAAAGCTTTGGATACATCGGTTGAATTGATCACAACCGGTGATTTTATGTCTCGGTTTTGTTCAAATCTTGGTTTACCTAATATGGTGCAAAARGCTTCAACACATATTGCTAAAAAGGCGGTTGATTTAGATATTGTACCTGGAAGATCTCCCATTTCTATTGCTGCAGCAGCGATTTATATGGCATCTCAAGCGTCTGAAGATAAAAGGAGTCAAAAAGAAATTGGAGATATCGCTGGTGTTGCTGATGTGACAATAAGACAATCTTATAAATTGATGTACCCACATGCTTCTCAATTATTTCCAGAAGATTTTAAGTTTGCTATTCCAATAGAACAATTACCACAAATGTAAAAGAAAATATTTATGAAAACGTATTTGGGTTCAATGTAAAGAAGATTGATATCTCTTTTTAGTATTAAATGATAGTTTTGTAAGATAGAGATAAATATTTTTTT
>contig12086_a300
GACGATTACTTCCGCTTCCTTCCGAAAGGGTTCCTCCAGCTCGAAAAGAATCGTTAGATAGGGAACGTAATCGTGAACGCCGCGAGCGAACCCCTGAAAATCGGAGAGGTAGGAAATCACCCGAAGAAAGGGGCCACGAAAGAATTGAAAGAGACAAAGAAAGAATTGATCGTTATGATAGAAGTTATGATAGAGAACACGAACGTGAAAGAGAACACGAAAGAGATTATCCCGTTATTCCACGCTTACGAGAAGATATCCGCGAAATTGATAAACATTACGAAAACACTTACGATCGACCACCAAGACACGAAGATGTTCGTTATATAGATGGCCACTACGAAGGTAGAGATGAAAGAATCCCATTGACGGAATACCCAGATGAGCGAAGATCAAGAAGAGAACATTGGGAAGAAATGGAACTCGAACGAGAACGTGAAAGAGAATTAGAACATCGAAGATACAGAGAAGATAGAGGTCAACATTTAAAAGGTAGAGAATGGCCGGATGAGTACCCAAACGAACAAGAATGGGATCGAACTCGGCGCCCAATCGAATGGGARACTCGAGATAGTTGGGACGCCAGAGAGCATGAACATATGACTTTAGACGAAGAATGGAGACACTATAATCGATCATTAGATTCYTGGTCGAATGAAGAACGAAGGAGATGGGCGGCGGAATGGCGCGAGAGATCACGCCCGAGGAGTTCAACTTCACACAGAGATGAAGAACCTCATATTCCCAGAAAAGAACCCCCACAACCTCCAATTCGCCCGGAAGTAATCGTCGAACCAAAACCTCACGAACCACCACCGCAACAAGAAAAAAAAGAAACGATTCTTGGAAAACGACCTCCAGAACAACCCTTAGAAGAAGTTGAACCGAAAAAGCCATGCATAAAAGAACCACCCCCAACCACAATCGAAGATGATTTTAGTGAAATTAGCGATGATGCCGATGAAATTTTGGATCGAGTTGAAGAAGTAACCGAAGTTATCGAAGAAAAAAAAGAAGAAATCAAAAAA
>contig12109_a301
ATAATAAAAATAAATCACTCAGACAAATGAAATAAGTTACATCCWACAAATTTACAGATCCAAATCAATCGTCATCAAAATCCTTAATAGGCATAATGAACACMTAATCCTTCGAATGTTGTGTGAGCAACAGCTACAGCTGGTGAGTAAGAAAGTGCGGCGGTTTTAACAACTGGGGCTGCAACTGGAGCGGCGTAAGAGATTGGAGCATGAGCAACTGGAGCGGARTAAGAGATTGGAGCATGAGCAACTGGAGCGGCGTAAGAGATTGGAGCATGAGCAACTGGGGCGGCATAAGAAATTGGTGCAGCATGGGCAGCATAAGCAACTGGGGTGTGAGCTACGGAGACAGCATCGTTGGTGATTCYCGTGTCGTATTTCCTTACAGATGAGAAGGCGCTATCAACAGCTTTCGAGTAATGGGATACAGCTTGGTTACCACCCAAAGATCTTAAAACGCTTTGATGGGTTGCTCCAACAGCTGGGGCGTGGATTGCAACGGGAGCGGCGGCTGCCACCGGGGTGGAATAATAAGCAGTGCTGACTGAAGCTGCTGGGGAATAAGCCAATGGGGCTTGGATAACTCCRGCGTTGACAGATGCTAAGAAAGCGGCCAAAACGACGAATTTRAATGCCATTTTAAATGAGTTTGTTTGAAATAGACGAAAAATGTCTTAATGAATATCTTAAGTTGTTAAGAGAACAGTTGATGTTGAACTGATGYSCG
>contig12182_a302
TTGTTTTATTTTTAACTTCATCTTTAACATCATCATCCATTCCCAACAAATCATCTGGAGGTTGTAACAGCATATTTCTTTGATTCATTATGTAATGTCTATAACATTTACCCACAGCATAACCCAATATCGAGATGATTATAGTCACTAAAGCCATTACAAGTGGATGCGTTGGTTTAACAGTGTATAAATAATCTAAAATGACTAGAGAAACTCCTAAAACAATTCCGATTCCACTTCCTAACCAAGGAATCTGTTCATTCACTTTTGTGTCGTGATGATATTGTCTCCGAGCTTTATGAATACAACCCAAAATAAGATCATCGTTCGGTTGAAATTGCAAAGCATGTTCATAACTTAAAATAGCTTCAGTAAAATGTTCCGTAGCAAATTCAACTTCACCTTTCCGAAAATAACCTTTAGCTCCAATAGGATTTAATTTGATGGCTTCTTTCGCATCTTGTAATGCATGATAATATTGTTGCATTTTTAAAAAAGCAAATGACCTATTGCTGTAATAAATTGGATTGTCGCCTTGCATTTTAATTGCTTGGGAATAATGCAAAACAGCTTCGGCAAATTGTCCATTTTTAACTGCTTTGTTACCCAAATCTTTTACGTCTTCGGCTGTTAACTCCTCCGTCATTTTTCGCTATAAATTGATATCAATTTAATGATTATTTATTTATGTTGGAAACATAACCTATATTTTTAAATGTCATCATTAATTTTTGACATTTGTCAGC
>contig12196_a303
GGACTCAARTAAATGATTATTAGTTGAACCGTGTCACATTAAAGTCGTTTTCTCAATTTCCGGTCGGATTTAAGCAAAATTTTCGTTAAAAATGTACTCGAGGGCTTTAAGACCGTGCTTAATTACGTTCCAAGTTCACGGGAGACACTTCTCGTCAACGAAACAGAATAATCGTCGTGTCACCGTAATTGGGGCGGCTGGAGGAATCGGACAACCGCTTTCTTTGCTTTTAAAGCAAAGCGATGCAATTACCAATTTGAATCTTTATGACATTGTAAAGCACACCCCCGGAGTTGCTTGTGACATATCCCACATGAATTTTCCCGCAAAAGTTACTGGATTTACCGGCCCCGATCAACTAAAAGACGCGCTCCGCGATGCGGAAGTCGTTATAATCCCAGCCGGGGTCCCTCGTAAACCTGGAATGACGCGAGATGATCTTTTCAACACCAACGCTTCCGTTGTTCGGGACGTCGCTTTAGCAGCGGCTGAAGTTTGCCCGAAAGCTTTAGTTGGGATAATTACAAATCCGGTTAATTCCTGCGTTCCAATTTATTGTGAGGTTATGAAAAAGGCGGGAAAATTAGATCCGAATAGGATTTTCGGGATTTCGACGTTGGATTTGGTGAGAGCGAGCGCTTTTATTGGGCAAGCGAAAGGTTTGAACCCAAAAACTGTTAATTGCCCAGTCGTTGGGGGCCACTCCGGGGTTACGATCGTCCCATTAATTTCCCAGTGCCAACCAGCTGTGAGTTTTCCCCAGCCAGAATTAGAAAAATTAACGAAAAGAATTCAAGAAGCCGGAACGGAGGTGGTTCAAGCTAAAGCCGGGGCTGGTTCGGCGACTCTCTCCATGGCTTTCGCCGGCGCAAGATTTGCATTTGCTTTAATTAGGGCGTTAAACGGGGAGTCGAACGTAATCGAGTGTGCTTATGTAATGTCCGATGTCCAAGGAACGAAATATTTCGCCTCGCCCCTTTTAATTGGAAGGAACGGCATCGAAAAGAACTTGGGTTTGGGGAAATTATCCGATTACGAGCAACAACTGGTTAAAGCCGCTATCCCCGAATTAAAAGCAAACGTTGCA
>contig12206_a304
ASGAGAGACCGGCGACGAGCTCCGCGGACACACGTTCTTACGTTTGTGTACGGTGCAGACCTCTGTTTGAGCAAGCCCATAAGCATCTCTTTCAGACCTGATTCTTCTTCGATCAGAATTCGTGCCTCTGAGACGCCGCCACCAGAAAAAATAATCAATTTTTTCTTTGTTCTATCACCAGATAGATCGTGATACGCGTTTTAAACCGTAGTTCTTGTAGTGCAAACGGCGTTTTATTTCAAGAAATAGAAGACGATGGCTACCACGGAGGAGAATAATGTACCGGTCGCTCAAACGGAAACAAAGGAGATGATCAAGGAGGAAAGTCCGGCGGCTGCGACTGAAAAAGCCGAAGAGGCAAAATTGGAAGCCGGCGGTGATGCTCAACAGCAGCAACAACCGACCGCGAAAGAGCCGGCTCCGCCCAAAGTCCTCGTCCACAAAGCGAATTTCGAGAAAGACGTGGTTTATTTGTATCAGTTCTCCCGGACCCCGTTGCTACCGTCTTTATCGCCGTATTGTCTTAAAGTTGAGACATGGTTGAGGCTGGCAAATATGAAATACGAGAATGTGGATCATAAATTGAAATTCCGTTCAAAGAAAGGTCAGCTTCCGTTCATTGAATTGAACGGTGAAGAAATAGCCGATAGTGCCATCATATTGAAGGAGTTAAGCCAGCGTAACGTTGATTTGGACGCAGCTTTGACAACCGAACAACGAAATGTTGCTCATGCGATGATTTCGATGATCGAAAATCACCTAAATTGGGTTGTTATGTGGTGGAGGACAAAATATCCCGACCAAGTACTCAAAGGTTACAAGGTTAACTTGCAACACGCTTTAGGAAGCCGATTACCAAACGGAATCCTAAATTTCTTCTTTAAATTCGCATTCGGAAGAAAGGGTGCAAAGAAAGTCAAGGCCCAAGGAATGGGCGTACATTCTCCTGAGG
>contig12214_a305
CTAACGTGGTGATGGACCGGAGCGCCTGCTTGTTGCAGCTGTGGGTCCAAAGTTTTGTCTGTAGATAGTCAAAGATAGGAACGTACGGGCACTTGAGGGTGTAGTGCCGGATGGACGAGGGTTGCATGTTGAAGGGCTGCCCCAGGGAGTTCTGCAGCCGCTGCGGAATAAGCCAATGGATGGTGCCATATTTCCGGTCCTCCTGGGAAGAATGGTGCTCCCAAATGTCCTGTGAGGGGGTGCATCAGAGTTGGGTGCGTGTTGGCTGCGTTAGCGGCTTGCTGTTTGGGCTTGCTAACCTTCGTGTTACTTTTAGCAAACTCCAGCCGGATCGTCTGAGGCATGTCGGGGTCAAACCTTACGCCCTGCTGGAGATCTTGCTTAGCTGCTTCTGCACCAGCCCTTGTATTAAAAGTAACGAAACCAACAGGAGAAGCAGTTTTTCCATTTTTACTCGTCACTTTTAACAAAGATCCTTCATATCCCTCATATGCTCTGAATAAAAGATATAACTCCCTTGGTTTCGCATCCATTGGTAAGCCACTTACGAAAAGAGTCCGAACCTCTTCTTCTCCTGTACTTGTGTTGACCGAATCCATGCTTTGGCTGAGGGCTACTGCAAGGGGTGCTTCCATTTCCTGGTGTCTTCGTTGCTCGGAGTGGATCGTGGTGGTGGTGGTGGGTACCTCTTGGGTGTTGTTGTTGTTGTTGTTGTGATTGCCGATTTCTTGGGGGTTGTTATTGAGACGTGGTCTCTTTAGTTGTGGGGGCGTAGACCCTTCCGGAGGTGACAGGTCGCCCAAAGGGTGCCTTCCTCTTTTCGGGACGCCGGCAGCGGCCTCCACGGTTCACGGTAAATCGTCCCGAGATTTTATTTGTAAAATCCACCGCCTCACACCCTCTCTCTTTATTAAAGAACCACCACTTCACTTTCACACATTCGATTTGCAATCAAAAACTGCTCCGAAAGAATTTAAGTAGCTGAGTTAATTCTTTTTTCTCGTTGGGCAGAAAATTTTCACGCAGACTTCCACCTCTTGCCAAAGTTACACCACAACTSMCTCRRCCCAGAGTCTCGTCGTCGAGTAGACTCGCGCACCGACTGCAGGTGGGGAGCTCTGGTGGGCTTCTCAGGTGTTTTCTATATTATGCACGCGCCTGTCTCTTTCTGCCACCTCTCTATATACATATATACATAAAAATATATACTTTTTACCCAATTTTATCCCAAACCTTAACACAATTTCACTCCCAAGCAAGCTCCTTTTCGGCAAAAACACTCAATTACTATTCCACACCCCCAATTACTCGAATCACTACTCAATAATACTTGTATATATCAAAAAAGCAGCAAGAACCGAGAGAACCAAAAAATACGAAACACTCTTCCTCGAATCAATCAATCAATCGAATCAAAT
>contig12238_a306
GGTAGCATCGCCATTTTGTGAAAACCTTTCATTCTCTATTTTGGGAGTGTCAGTGATTGTAAAAGAAGAGAGTTGTTGCGGTGAAGAAATAAACACAAAGTGAACGTACAAAAATCGTTCTAAATAACGTATGTTTCAATAAAACAAAAAATTTAACTGATCTATTACTTAGCACGTGTAACAATGGGTGTATTGTGTTGTGTTTTTAGGCGAGGTGAGCTGTGTCATCCGTTGTGTTGTCGTGTAGCGGTGCAGAGTGCGTATGATCTCTGGAAGGGACAGAATAACCGTACGGATACAAAATATGAAAAGGAGTAGTGATAGGGACACGCCACCACGCAGCAAAAGGTCTCGGTCCAGCATGGGCAGGTACGACGATAGCTCAGATGAGCGTATAACCCCAGAGCGTATTCGCAGGAGGGGCAGCCGCGGCCGATCTCCAAGTCCAAGACCAAGGTACATGTCGCCACACCGTGATGAGTACATGCGACATGCGCCCCCAGAAAGGGCCTATCCRTACAAAGTTTTATGTGTGAGTGCATTACATCCAAAAGCAAGCGACGAAGTTATCAAAGACACGTTATATCGTGAATACAAAAAGTATGGAGAGCTTAGCATTCGGATTTCTCACGATTTGGACGAACGAGTAGCTTACGTTTGCTTTAGAAACCCCGATGATGCCCGTGAGGCAAAACATGGGCGACCAAGGATCATTATTTACGATAAAGTTGCTTTGGTTGAAGCTGTTTATGAAGTGGCTAGATCTTCTAGTGATATGTATCGTCGCCCGCGTTCAATAACCCCAGAATACGATAGACATTATTATGCAAGATCCCCGGAACGTTTAAGACCTGTTGAACGTTATGATAGAGCTTATGGTATGCCACCTGGAGTTCCCGTTCATAGGGAATTCCGCCGCGAAGCTCTTCCCGGTCCTCATCATGAGTATTTAGCGCGTCCTCCCATTCATCATCCTCCTCACATGGCCCCTGCACATCCATATGGTCCCCCTCGTCATAGCGTACCACGTCCACC
>contig12345_a307
GAAATTGATATCGCGGCAACTTTGGAACACTTGAGAGATCAACGACCGAAGATGGTTGCAACCAAACAACAATTTGAATTTGTGCTAACGGCGGTTGCTGAGGAGGTTCATGCTATTTTAAAAGCTTTACCTCCAGCACCAATACAAGAAAAGGAAAAGGATAAAGAGGTTAAGTAAAAACGGAGAAAAAAAATTAATTAAAAGCTTTCAACATTGAAACCAGCCTCAATGTTGAAAGCTTAGAAATCTTTAAGCTTTACATATCCGTTTTTTCTGAAGCGATATCGATGGGGTACATGTACGTTAATCGTTTTAAGAATAAAGTGAAAACTGAGACCTTTTTTTGCTTGATATCGAGATATGGGATTGAACGGAGATGTAAAATGGGGAGAAGTGATAAGGATGGAAAACGGGAAGTCCAGGACCTGTCTCCATGGGAACAGCTCGATTCGAGAGTATGCGCTTTTGGTGTCCCGGACCGACCCGAAAACAGGGTGGTAGTTGTGTGACCTSGAGTTCCCCCGGTGCATCCATCCTCCCAATCCGGAACGAAAATCCGAAACGAAAAATTGGAACAAATTATTTTTTTTACAACGCTATTTGTAATAAACAACAACCGTCCAATTTAAATTTTATTTTTCAAAACTACTTTTTAAAAGAAGATAGCGAAAATCCATTAAAAATTTCCACTAAACTCAAAAACATAAAGCGCATTTCAACGCCATCTATCGAAACTCTAAGCTTTTAACCACGCAAACGCAATCAAGTCGACTCAGATCGTCTCGGACGTTCAAAAAACTCGGTTGGATTTTAGTTGGCTGTGAATCTTCGACTACTTACTATTAACAAATTTTTCAAAAATGAAATAAAACTTAAAAAAGTAACCAAAGAACAAGTGAAGTGAAAAACATCTTAAAAATAACCGAATAAAAATTTATAATGGAAAATAATTCTATAGCGCCGATGTCAAGTAGTGAAATGGTGAGCGGTGGTGGTGGTGAAATGGCGCCGATCGCCGAATTTGACAAGACTCCGCCAACGCCACCTGACGAGCAACAAGTTCAAATGGAAGATTTACCTCCTCCACCCCAATCAACAACGGTAACCATCAACGATGAAAAGGAAATGAAGAAAGAAGAAGTCGCCAATGGGGGTGATGAAAAAAAAGTCGACGAAAAGAAGAAAAAGAAAGAGAAAAAGAAGGAAAAGGRGAAAGAAAGTGAAAAGAAAGAGGAAGAAATCGAAAA
>contig12354_a308
GGATCGTTCCACCAAATTGAGAAAGTATTTGAAGTATTCACGTTGTTCTTATCAAAAAACTTCGCTATTGGTCTTCACCATCATCACATCAGCAGCAATAGCAMCCCCTCCATTCTTTTATAATCCTTAAAAAACGCAACTGTCCAGGTCATCCCATTTCCAATTCGCACAGTTGAAAAGGTTTTCTGAGGTTAAGTGTCTTCCGGTTGTTGTACTTAATCAAAAAAATAATGGCTTTAAGAAGTATCTTCGTTAAAAATAAATCGGCACTAAATGAATTACTGTGGATTTCGTGTAAAACGAAGGAACTCCAGGCTAGATGTTTTAGTGTTTCAGGTGTGAAAAAGATGCGTTTTGTACAATTTCAGTTRAAATCTGGCGGCCCGAGACATGTTGGGGCACAATTGAGCATCGATGGAGATATTATCGATATAAGTGCCGTTGATTCTTCCGTGCCAAATTCTTTATTGAAGTGTTTGCGAGATGGAAATGGAATCATTGAGAAAGCTAAAAGAATCGTTGCTGAGGGAAAATCGTTAGTACCACTTTCCGAAGTAAACCTACTTCCCCCGATAACAAATCCGGATAAAATCATTTGCGTAGGTTTAAATTATAGTGGACACTGCGATGAACAAAAATTACCTTACCCAAAAGAACCAATTATTTTTAGCAAGTATTCTTCAACGATAATAGGGCCCCACGATGCTATTAAGCTACCGAAAATTAGTAATAGCGTCGATTGGGAAGTTGAATTAGCGGTGGTTATTGGTAAAACGGCTAAAAATATCCGACAGGATCAATCRCAGGATCATATTTTTGGATATACAATTGCTCAAGATATTTCRGCAAGGGATTGGCAAAAAGGTAGAAATGGTGGGCAATTTTTGTYGGGAAAATCAATGGATACGTTTTGTCCAATTGGACCAGTTGTTGTTACAAAGAATAAAATAAACGCACAAAACTTGAATATTAAGAGTTGGGTAAATGGTGTTCAAAAACAATCGGGAAATACTAATGAAATGATTTTTAAAATTGATTTCTTGGTAGCGTACTTATCTGAGTTTATGACTTTATATCCAGGAGATTTAATACTTACTGGAACTCCAAGTGGTGTTGGTATGCACAGAAAACCAGCTGAATTCTTAAAGGCTGGAGATTTGTTAGAAAGTGAAATTGAAGGAATTGGAAAAATTGCTAATATTGTTGAATGAGCAAATTTTTAATGTTTTTAAAATGATATTTTTTTCATAAACTTTTTCAAAC
>contig12362_a309
ACGGAGGTTACGTAAACTGTACAAAAAAATACAATTTCGATCGGTTTCGAAAAATTGCGTTAATGAAATAACACGTCGCCTCGAGCACTTTGCATCGCTGGGGGTTTTGCATGTTTTAAAACGATTTTATTATTTTTAATTAGAAAACTAACCGATAATYKRCSRRMSGATCCTTAGCCTTCAGGTCAACATGGCTGCGTCGGTAGGAAGGATTTGCGGTGCGGGTCTCTTAAAAACGAACAACGGTGTTGTTCTTAATCAAATAAGCTCTTATTCTACTGCCAGGGAATGGACCAGAGGAAGAAAAGCTCTCTTTGCAACAATTGGAGCTTTGGCTGGAGGGGCYGGTGCTTTAGCTTTTGCTTTAGACCAGTCGGTTCGYGCTTCTGATTTGGAATTGCATCCACCAAAGAATCCGTGGTATCACAACGGGCTTTTAAACAGTCTTGATCATGCCAGCGTGAGAAGAGGTTATGAAGTGTACAAACAGGTGTGCGCAGCGTGTCATTCTATGAAATATATCGCGTATCGCGACCTCGTAGGTGTAACCCACACGGAAGACGAAGCTAAAGCGGAAGCTGAAGAAATCCAGGTAACTGATGGCCCGAATGAAGTTGGGGAAATGTTTAAACGACCCGGAAAACTCTCCGATTATTTCCCAAGTCCATATCCAAACGAAGAAGCTGCTCGTGCTGCCAATAATGGTGCTTTTCCACCAGATCTAAGTTATATCGTTCCAGCCCGTCATGGAGGTGAAGAYTACATCTTTGCTTTGTTAACGGGTTATTGTGACGCTCCAGCTGGAATCGTATTAAGAGAAGGTCAATATTATAATCCATATTTCCCCGGTGGAGCTATTTCTATGGCTCAAGCTTTGTATAATGAAGTGTTGGAGTATCAAGATGGAACACCAGCCACTGCCAGTCAATTGGCGAAAGACGTCGCAACATTTTTGAAATGGACGTCCGAGCCAGAACATGACGAACGTAAAAGAATGTTGATTAGAACGGCGGGAATCTTTACCATTCTTTTAGTGTTCACCTACTATTTGAAGAGGCATAAGTGGTCGGTGCTAAAATCACGTAAAATCGTTTTCAATCCGAAGAAGTAACGATTTTTATAGAATAATTTAGCCCAAGAAAAAAAACAAACCGCCAAGATAGTGTGAAAAGARAAATGAATTATCGTTTTCTTTAAGTCAATTAAACATCCCTTTTTCTTTTTTTKTACATAGTAGGTGAAGTTGAAGAGCGACACCAAGAGGCGACAGTTTTTTTTTTAAATAATGATATGAGAGTAGTAGCAATTTATTATTTTACCTCATTTTTAATTTTAATTTATACATGATTTTTTTTCGTTTTAAAATGGAATTTTAACATCTATGTCGATTATTGGGGGCTTAA
>contig00588_a31
GCGAATGGCCGGCCGGTGAGGGGCAATTATCAGGCCGCGACTTTTGCGAGTAGAAATTTATAATCTCAAATTTACGGTCCGGCAATTTACGATTGTTTTTTCCGAGCGGCGCCGCAGCGCCACAGGTGAGGATCTAGCGGCGACCACCATTAGATCTTCTTCTTCTTGCGGCCGTCGGAGAAGAAGGAAAAAATCACCAGAACCAGGGGCGGCGGGGGGTGCATCCGGTAGACCGTGCACAAAACTAAAGACCGCCGCTCGGCGCCTKKAGTTCGCGACCAGACGCCAACCGAACATCACAAACCACAGAGATCTACCCGCAAACATGAACGTAGCCGGTGCCGCATCTACCATACTCCTATTCATCTTCATCACCACTACAAATTGTCAAAGGATAACCACCATCCAACTTGATGGAGTCCAATACTTCGTGAGTCGCATGAATCCTTATTCGCCGGAGTTGAACTTCTTCCTCGCATACCAATACTGCAGATCTCTCGGGCTACAACTGGCTTCATTTGAAACAAAGGAGAAGGCCCTATCCATAACCCAGTACCTGAAGAATGCCGGGTATCAAAAGTATGACTTCTGGACATCGGGCAACAAGTTGGGCACCGACATGTATCTTTGGATGAGCACCGGTCTTCCTTTCAACGCCACCTTTAATCTTATGCGAGGTTCCGATACTATCCCAGATATTCCTAATGGTAGTACCAGTCCGCAAAGAACTGCCAGAGAAAGTGGTGATAGCGGTTGTTCAAATGGTTGTGTAGCATTGAAAGCACCCGATTTTACATGGGATACAGATGACTGCACGTCCATTAAAGACTTCATCTGCGAGCAAACACGATGCTATTATTACAATTATGGTTCGATACCGGTGTCATCGTCCCAGGRRGAGTCTCCTATACCACAACGTCAACAACCGTAAAGTCTATTTTGTCGTCGGAAAGGGTAAAAGTGTTCAATGAGTTTTCTAGCAAGTACAGGAGGACGGCGTCGACCAAGGACGGCAACTTGGCTTTACCTCGTAGTCCGAAGCAAGACGTGGACATCGACCAGTCGACAAACGGGCCATACGACAGCAATTTCCACGTCAATGCTGAGCTTCAGGACGACCCGTCGGCTTCCATCGCGGAGGGATCCAAAAAC
>contig12376_a310
AATATTTTTATTTAATAAGAATTAATATAAAAAGATAAGTTTTTTAAATAAAATAAATTATCAAAAACCTTGGCAGTATTATTAAAAAGGGATCAAGAAATTGTCTTAAATAATAATGAGCAAATTGTGGTCAATTATGTTAATAATCAGAAGTTATAGACGTATTCTAAAAGTGTTGGCAAAATCTGAGTTTTTATCAATAATATGTTCAAATTCAGCAAAAGATAATGAACCATCATCATCTAAATCCGCCTCTTCTAAAACGTTTTGTATTAAATGATCCATTTCTCTATCATTGAGCTTATTTCCCCCAATCAGTCTTTCAATAACTTGTTTTATATCAGAAGTACCCAACATATCATCACCATCAAAATCAAATATTCTAAAAGCATGTTCAGCTTTAACAGATTTAGGTGCACCTGTACTAAAAACAGACATCATATCCAAGAAATCTTCAAAAGTCATATCACCATCTCGACTAGAACTGAAAGTCTGACAAATTCTATCACCAAAAGGATTYGCACTTAATTCGGGGTATTGCAGCATTTTAGTTATRGGAAGTTTCGCATTTTTATTATGACCAACCTTCTCGGGGGCTAATGCTTTAAATTTTTGATGTGCGTACAACACCTCCTTCTTTGTGAAATACGTCAAATCCTCGTAATCTTGCAGTTCTTCTTCGGTGAATTGGCTTTTTTCCTTGCCCCATGYTCAAYGGAATGTTTAAATCTTTTTGAATTTCATCGAAATGTAAACAATTATTACTTCATCCGCCGGGCCGTA
>contig12452_a311
GGGTTGGTAAACTATTGGTCGATKRRGRAAAATGTTGGTTGTCATTTCGAACGAAATAATTAAATATTTAACGGGTATTTACTATTAATAAAAGTGGCCTGCCTCTAGACAATAGCTTAAAATGTTAAAGGATAATATAAACACATTAGCAGAAGATTTAGAAAGACAGGAGCTTGAAGCCCCAAACGGCACCGCTACGTACGAAGTTTACGAACAATTGTTAGCTATTTATTTATGCCAGAACGATTTATGTAATGCTAAGTATTTATGGAAACGAATACCCGATGTGGTAAAATTATGCRAGCCTGAATTAGGACAAATATGGACTGTTGCTCAACATATGTGGCAAAGGGACTTTCCTGCCGTTTATAGAGCATTAACAAGTGTTAAATGGTCGGATACAGTTGCAGAACTTATGAATCTTGTTCAAGAAAATGTAAGAAGTAGAGCTGTGGATTTGATAGCACAATCTTTCTCATCAATAGCCCTTGAAACTGTGGCATCCATGACAGATCTTAATGTTGAAGTTGCCGGGGCAGCTTGTATTGAAAAAGGGTGGTTAGTCGAAGCTGACACTCAAATGGTRCATCCAGTTAGACCTAAATTAGAACCTAGCGGACACATCTCGAGTGAGGATCAACTTTACAAGCTCACCGATTTTGTGTCCTTTCTTGAAAATTGAGTTTAAAGTTATAATAAAGTTATAAACAAGTATTTGATATTAAATTAAAAAATAAACACGCATTGTACATAAAGAAAACAAGAAAGAAATCCTTTTCATGTATTTTAAGTCTTATTGTCCATGTAACTTAAAAAATTACTACTTGTAACTATTTGCACGGTTTAAAATTTTTTGAAATAAAAACGTTTTCTC
>contig12486_a312
ACATAAATACCGTAGTACCTAACGAAGCGGKACTTTAAGTGAATCGTACAAAGACAGTATTTTTTTTCTATATATTTATTTGTATACGTATCTTCTTCGGCCTGTTCAAACGAAAATAGAAACGATGTGTTCATCAAAGAGTGTTATTTTTTGTTGTAGTGTATTTATTCTACTGTTAGTTAACCTTGGAGAATGTAACCTTGAGTTTGCAGAGAAGAATCTCAATTTATTAACAGACGAAACCAAAGTGATACAGTTAATAATAAGAAATTTAACAGATACAAACA
>contig12513_a313
AAATTTCAATAATGAAATAACATACCAGGTGTTGTTTTTAAAAACCCAACGCGGGTTACTTTAGTAACATCAGAAAACAGAAGAATCGCAAAATAGTCATATCTCAATTACTCATCCGTCTTTGCTTATTCATCGCATTATAACGATGACACATTCGTTATTTAAACTTTTTTTATAATGAGTACTCTAAACGAAAGTATTGTTATAGAGCTGGTACGTGACTAACAACGATAASATTATAAAAATATTCAGCGATTATGGTGAAACTTTCATATTTCTGAATAACAAGCGCTTGTATAAATAGCACGAATATGCGATGTTTTTTAACAGTTTACTCTGGTAGCTGTTCGCATCAGTTGGTGTTTCGGTACAAACGAACATCACAAGCCTTTGTCCTTTTCGATCCCACATTACACCAAAATTTCCGTTGAACAACACCTGTTGGTTGAGACTTTGTGCCAGCCKTTTGCGCAAGCACGGGTGACCACCTCAGAGGGGAGGATTTTCCTCGTTGTGCATGTGGAGTCGCCTAAAAAACGACTCCATGTGTTCAATGGGGTCTCTCTTACTCCCTGAATCGATAAACAAAAACCCAATTAAACAAGCGCAAACAAAACTCTYAACAACATAAGATCTATTGAAAAAAAATCCTCATTGAACATTGTAACCATTGAATTAGTACTCTAAGAATGCTTCCCCACGGTTAATATCCGTGGGGATGGTYTGATGAGTGCTCCCTTTGACAATGCGTGAATATCCTGAGTACTGATTTTTCCTATATCCACCAGGCTTCATCCTTAACCATCAAGCTTTTCTATGGAGTACTTGCRGGACTTCAATAGAATCGTTATTTTATTTTAGGTTATGAAATACCAATAACTTATTGATGAAGCATGTCAAAGGCATTGTTGTATTGTGCTCAAAAACTAAACAATCAACAAAACAATTTTCTACTTAACTATCTCCATCACATTGCACAGAAGAACGATAATATATCCTTCGACATCAGGAATTCGAACATCGTGCTCTTCACGTTCACGTATAAGATC
>contig12594_a314
TTTTTTTTAATTTAAAAAATAGTATATTTTAGACAACATTAAATTAAACACACTCCAAACTAGCCGTATTAGCACTTTCTTCAGAATTTTCGATAACCCCCCCAGATTGGTCCTCCCAATTAATCTTAAACCTAGTTACTCGCGGCTCGGAGGCCAAAATATTCCTAACGACTTTATCGAATTGAGGTGGACTCGGTAAATTCTCCCTCAACTCAGGATCGTAATACTCGTTATTTATAAAATAACCAACCCTAATAAACTCTTGTCCTTTATACGAACACGYTAACAAAACAACCGTAACACCAATCGCATCGTTTTCGGGTATCCTTTGCACGTTCGGTGGATCGGCTTGAAACACAAACATGTGTTTTCCCTCAGGAATGGGCCCAACGAAAACCGAATCGAGAACTTGGTCGTGCTCCTCACTTTCCGCGGAACCCACATAAATCATTTTCCATTCTAAATCTTCTTTTAATTCTTCGRTGCRCTCGAACGTTATTTCGAACTGAAACGGATTCGAGAAAGCACTCGGATTATCCATCACCGTTATATTACAAAGTTGAACCTTAGYCATCGTTAAACACCACCGCGTTTATCATTTAGGGGGTAAACTYAGCGCGGGATTTTCGGGTTAACCTCACTTTTTCATTTGACGTTTACGTCCC
>contig12626_a315
GATCTGTCATAAGTTGAGATTTCTTCATTGCGGCAAGTTCCGTGGTCGTGTTTCAAAACGGTGTTCGAATTGGGGCCTTTGCCCCCGCGCTCATGCCTAGCTCATGATAACGATGAACGCTCTCGTTGGAGCGCGCGAACGCACGGTTTATTACGAGCTGATTTAGTGTTTCGCGAGTGCCCCAAGGACAGCAAAAGCCGGCAAACTGGCGACCAACAACAGCGACAGCAAATCAAACATGGCTTCGTCCGCCAGGATCGTCCAGTGTAATTCGGCGTGGTTTCAAAAAAAGATCAATCTTAGGCCGCAGCACCGGGGCGTACATCTGGTTACCGAAGAAATCCTTAGACAGATACCGGAATTGTCGCAATTCGCGATGGGACTCTGCCACGTACAGATTTTGCACACATCGGCCAGTTTGGCATTAAATGAAAGTTGGGACCCGGATGTTCGTGATGATATGGAGATGATGTTAAATAAAATCGTCCCCGAAGACGTCCCATATCGGCATTCATGCGAAGGACCCGACGATATGCCCGCCCATGTAAAGGCGTGTTTTTTGGGTTCATCGTTGACGATTCCTATAACGGAAGGGATTAAATTTGGGTACGTGGCAGGGTGTGTGGTTATGTGAACATCGGGACCGTGCGGGTTCTCGGAAGCTTTTGATTACGCTCAATGGATGCCTGCGAGATTCGACGTGTACGCCTCTGTCTCCCGTTAGCCCCATGGCCAGCACGAGCAGTTAGGGGCACCACTC
>contig12677_a316
GGCCGGGGACCCCACTTTTTCATGTSAAATTAAATGTGTTTTTTAGTTCGTGTAGTCGGTTTGGAGACGTTTTGAAGTGAACACRTGCGAAATGAGAACTTATTCGCAWCGGTTTAGTTAAAAGAGAAGTTTCCSATTAGAAAATCGCATCGTCACTAATTCCTTTTTAAGATTAAATGACTACTTTAACCAGTTTTACGTGACATAAACCCTTTGACTTAATTTTTTAATCATTAATTTCAATTTTCTCGTCACGTAAAGCKTTTTGCACCGAGTGATTTCCCGTTTTTCGACTTGAGATTAATTCGAGATGGCGATTAAAGACTTAAGAAAATTCCTCCAAATCTATTGGAGAGCAATCTTCGTAGTAATTTTCCCCCTAATCCTTCTCCCCGTTTTCACCTCCAACAACACCCCCGCATTGCGATGTCTCTACGTGGTCCTATTAATGGCAGGACTTTGGGTRACCGAAGCCCTCCCGCTCCCAGTAACAGCCCTAATCCCCATGGTCCTTTTCCCGTTAATGGGAATATTGGATTCAGATCGAACATCGGTTTGTTATCTAAAAGAAACCAACATGATGTTCGTGGGGCGGATTAATAATCGCAATCGCAGTCGAGTATTGCAACCTACATCGAAGAGTGGCCCTTTACGTTATTTTACTCGTTGGATGTAGCCCTAGGAWATTAAACTTCGGATTAGTCGCGGTCGCAATGTTCGTTTCTATGTGGATTT
>contig12761_a317
GTTTGTTTGCTATGTTGGCGGCGGTGTCTTTAAGATCTTCTTGTTCTTCTTCTGAGGAGTATTCTAAGCCATCTTGGTTTTGCTCGATTAATTCGCCTTTGTTTTTGCTTACTTTTGATTTTGCCACACCTGTAAAAATAACCAAACTTTTGTTTGAGTTATTATCCGGTTCGGATTTTTTTACATCAAATTTATTAATTTGTCTCACTTCTTCTTGGACACCCCTCATGTATTCATCTAAAGGATCAATTTCTTCCTCCTCCTCTYTTWTCTCATCTTTTTCATCTTTTTCTTTATCATCACTTTTTTCACCTTCTAATTCCACTTTTTCCTCATCTATTTTATCCTCAGATTTTTCAGTAACCCCTTTCTCATCATCCTCTGAGTCATCTTCTAAAGACCATTTCTTTGAGGATGGTGTTGCAGTTTTTTGATCCTTTTTTATAGAATCTTGTTTCTTTTTTCTTTCTGCTCTCCACCTCTCAATTCTTTCACGCCTTTTTTGCATTTCCAACTCCAATTTGCGTTGTTCTTCTTCTTTATCAAGRTTTGTTGGGTCAAAAGGTAAATCTGGGTCATCTTTACCTTTCGAACGCGATCGTGGGGATCGATCTCTTCGCCGCGATTTTCCAAATCTTTTATCTTTATTATCCGTACCCCTATCTCTACGATCTCTTTCTCTACTATAAGATCTGCGTTCGCGTTCTTTTCGATCYCTCGAKCSACTTCTCCTATCGCGTGATCTACTTCTCCTCTCTCTAGAGCGACTCCTACGTCTTTTAGAGCGGTCTTTACTTCTGGATCTTCGTCGTTTTCGCTCTGGTGATCTGCTCCTTTCTCTTCTTGTTACTCCCCTAACCATCTCGATTTATTTATCGTTTGGGTACAATTTATCCTGCAAATAAGCTTTTACGATAGTTTTGAGAGATAACCTCACTTTTTTTTGGCGTTTCGTTAGCTTGCAACT
>contig12863_a318
AGTATTTACGGAACTTTGGCTTCCGATAGAATGTCAAAAGAAAAAGTGGAAGATTGGAAAATGAACCGATCACAATCAGGTTCAACGATGACAATAAACACAATCGGAAAATCGAATGACGAAATAAGTATTTACAACGGAGATGAAAACCATAAAGTTTGGGCCGGTTCGCAAGACAACATCGATCAAATTTACGATGTTTACTCTTCATCAACGATAAGCAGGCCATCAAGACCRCGCCAAATCACGGCTCCGGTTACAGTTCCRCCCCCGCCTCCACCCCCATCATCAAAAGAAAAAACAAATTCAAACAAAAAACAACAACGACCAAAAAAATCGAATGTCCAACGGGAATCACCACCAAAAAGARGAACTTTACTCATCGGGATTAATGAACGGAAAAGCTAATAGYGTTTCTGGGACGATGTTAAAACAAGGGCGAATTCCCCAACATTTCCAACAACAACAAAATATTCAACAACAACCGATTTACATCATGGCACCGCATCACCATCCCCACCAAACATTACCAAACCCAAAATTTATGAAACACGGAAACACATTTTCCCATCGACCCAGAGGGAAAATGTTAATCCCAGCACGCCCAATCCCGCCACCTTTAGTCCCAGTCCCGGCCTCGGTGATTTTACCCCCCACAACGATGACCAACAAAAAAACAAAAACAAATCGAAACAACGCGGCGTCGAAGAACCGATTTATATGCCAAGTAATCGCGCGATGTCCCCCGTCGCCAGTTATCAACCGGTTAATTTCCCGCACGAAGCCTATTTAATGCAACATTACGCAACGATGGAATCCCCGAAACACAAACAAAAACAACGAGAGAAATCCCAAGAAAAACAACAAGTACCATCGGCGAAAATGAATAAGAAATTAACCCAAAGTATGAATGGATTGGATGATCCTAATTTAATTAGGGACGATGAGGGTGGGAGTCCTTTTAACACGGGGATTTACAGGAAGAAGGGCCACTTAAACGAACGGGCTTTTAGTTATTCAATTCGACAAGAACACAGATCGAGAAGTTATGGATCTTTGGCTAATTTAAAATTTGCAACTCCAATTCCTAATGGGGTCGATGTTGAAGATAGAGAAGAT
>contig12896_a319
GGGTKGTTCTTACGTTTATAATTGACGCATAACCTAACTTTTCGAACCGCGTTTTTCGATTGCACGTGTTCTCTTAAAAGCTCGGTTAATTTGCTCCTCAGTGAAGCGCATTAACGCCGAGAGGTTGCTTTTGACATTAATTAATCGTTTTTTAACATTCCCGACTTGACACGTTTTCWAAAATGGKTGGAGGAAGTAAATCCAAAAGCGTATCCATTGGCTGATGCCACTCTTACCACGAAGATTTTGAACCTCGTTCAACAAGCGATGAATTATAAACAACTCCGTAAAGGCGCTAACGAAGTCACGAAAACTTTGAATCGGGGAATATCGGAGTTTATTGTAATGGCTGCCGATACAGAACCGTTGGAAATTTTGTTGCATTTACCTTTACTATGTGAAGATAAAAACGTTCCTTATGTATTTGTTAGGTCAAAGCAAGCTTTAGGAAGAGCTTGTGGCGTTTCAAGATCGGTTATTGCGYGTAGTGTGACAATAAATGAAGGGTCACAACTAAAACCGCAAATCACTACGATTCAACAAGAAATCGAAAGATTATTAGTGTAAATAAACTAATTTAAGAATCACTTTTATTTTGTATTAACAGATTGAATATAARATATAAGTTTTWGTTAKTAYATTTCTTATTTTTGCAACCAACTTTGCAATTTTGTTTTAATGATTAAGTCTTATTCTAATCCAGGGCAAATATCTCTTCCATTCAATCGATAACCGATCAAATTCGGTGCTTGATCCCCCTCGTAAGCAATCACGATGGGTATTTTAACCGGAACATTTTTATTAATGATAAAATCACGGTTTTTCAATAAAACTTCGTTCGATGGGGAATCTTTATCGTAAATAGCTTGTTGTAAAACATCTCCCTCGACTTTAATTGTCTTAACGGGGGAATCGAAGATTAATCGAACCCAAGCTCCGTATAATTTGTAATCAGTGAGGAGATTTAAAGTGCCAGTTACTTTTCCAGGTAATCCTGATGGGGTGTATTCGAATTTCTCCAAACATGGCGATTTCGTTTCAGAAGGGGCTGCCAAAGAGCAACCTAAAAGTGTTAAGAACACGAAGAGATACATATTTCTTTCTTCAACTCTAAACATCAA
>contig00589_a32
GTGTTAAAAAAGAAATGTTTATTATCTCACGATTCACTTGGTACATAATAACTAGGAATAAAAAATAAAATGTAAAGCTACGGAACACTAAATCTTACTACAACTTACTAAAACTCAAAACTTACTTTACAAAATGGAATGAATTGCAAAACGATTATTTATGCTAGGCGATTAATGATGAAGTACATAAATAAGGGGTCGTAACTAACTTATTGGACGGATGAGAGTGAACGGGCCAAGATGGTGACGGTGTCGGGTTCAATAGTGGAGGCATGATCCTCTTCGTTTTTGGATCCCTCCGCGATGGAAGCCGACGGGTCGTCCTGAAGCTCAGCATTGACGTGGAAATTGCTGTCGTATGGCCCGTTTGTCGACTGGTCGATGTCCACGTCTTGCTTCGGACTACGAGGTAAAGCCAAGTTGCCGTCCTTGGTCGACGCCGTCCTCCTGTACTTGCTAGAAAACTCATTGAACACTTTTACCCTTTCCGACGACAAAATAGACTTTACGGTTGTTGACGTTGTGGTATAGGAGACTCTTTCTTACCCCTGGGACGATGACACCGGTATCGAACCATAATTGTAATAATAGCATCGTGTTTGCTCGCAGATGAAGTCTTTAATGGACGTGCAGTCATCTGTATCCCATGTAAAATCGGGTGCTTTCAATGCTACACAACCATTTGAACAACCGCTATCACCACTTTCTCTGGCAGTTCTTTGCGGACTGGTACTACCATTAGGAATATCTGGGATAGTATCGGAACCTCGCATAAGATTAAAGGTGGCGTTGAAAGGAAGACCGGTGCTCATCCAAAGATACATGTCGGTGCCCAACTTGTTGCCCGATGTCCAGAAGTCATACTTTTGATACCCGGCATTCTTCAGGTACTGGGTTATGGATAGGGCCTTCTCCTTTG
>contig12954_a321
GAACAAAGGARATAGCCYTCCTTCCTTCCGTTTCTTAACGATTTTCTTACAACCGCTCTGTGGTGGGTTGCTTATCGATTGCGCCTCCTCGCGAGTTTGTGAATCATCACGTATCGGACCGGTCGCGACTGTTAGTCTGAAACCGACCGTATTCCTCAACGCACACGCGAACCAAAATCACACCTGTTGTTTAAGTTACCATTAAAAATTAATTAAAAGTACTTATYASAAAAAAATGTCGCACACCGTAACTGTAACYAGAACAACTACAACAACTACTACCTCAGCAATAATTATCAACACGGGATTTTTAAAGACTTGGCCTGGAGTGTTGAAATTTTTTGAATTGATTTTAGGARTTGTGGTTGTCGGCTTGGTAGCTTACTAYAAGAACACATATATTAAGACTGACGTATACCTCTTCTTCTTGTTAATKGCCGTAACATTTTTGATAGGAACGTTTTTATTACTCCTATCATGTCTTGTTTCAATATCRACAGCCTCCATTCTACCGAAAACCATTTATATATTCCTCTACCATTTATTCGCATTTTTGTTGTATTTGATTGCAAGCATCGTTTTCTTGATCGAAGTGGATAAAATCAGAAATTCTAACACGTATGAACCATTATTCGCCGCTGGAATAATTGGGTTGATTATTTCAGTTTTGTACTTAGGAAATACAATTTTCGGGTACAGAAGTTACAAAGGGCTTTAAAATCTCTTATAACCATAACAAACTCATAATATATTTACGCTATTTATTTACGTTAAGTATATAACCGTCTACTTTTAACGATGTGCCTTTCTCRGTCAAATAGAATCTTAAAAATTACAACATAAAATGTACAACTTAAAATTTAACTAGGTTTATTGGCGCTACTGTTATTTATTTTTATATCTCTCTATTTCTATTTATAAGTTACAATACAAAATGAAATCAATATACTATACTCGATGTTGTATTTTGATATATATTTTGCATTTCGAATAAATGTTTGTGTATACTAAAATTTGATTAAACTTTTATTATGAG
>contig12965_a322
ATATTTACAAACATCTTTTTTCTCTTTTAAGTTCAACGTATACATTTTCAAAAGATAAAAAAAAATAATAAATCTAATCTATCTCAAATACAAGACGTGAATTAAACACAAAATGCTGCCTAAAATAACYAAATTCGATCTCATTTTCTCCCCAGAATTACAACCATCTCTCGTACATGTATAAATACAAGTTCGATACTGCAATTTATCACCAGGTTGTTGCACAAAGTTGCAATAATTACCCAAATCGAGCGACGAACAAAACCGTTTCGTCCCAATTCCTCCTTCGAACCTCCCTGTGTGTTTAACACAGTACCGAGCTCCGTGGACTCCATCGCAAGATTCGGCTAAAATATCGGCGTCTTTGAGGTATTCGTTGCATTGGAATGGGCTGGTTGTGTTGGTGCTGGCGCATTGATAACAATTTAWTGSTTAAAGAATTTTCGATTAAAAATCCCACTAAAATTGTTGAAATTATAACTCGGTGTTGTTCAAAAAAACATTGTTAAAACTTTGTTGATTAAAAATGAGGTGAATCAGCTTTAAATACCACGCCTAAAAAGAATATCGCCTTAAGATGTTAAGTAGGCTGTGAGTTGTATGGTAGGCAACTC
>contig12983_a323
GGGAWTYWTTTTGATTATTTGACAGTTGCCGGTTTCGTTATGATAAAATGTTTAGAATATCGTTTAATACGGTAAATTTACTAAATGCGAGTTTAAAATGGTGTAATTTACCCCAAAAAGGGCGAAGAACATTAATACAGTTCGTCCCAAGGTTCACGCAGACAGCCTTTTATTCTAAAGACGCACGCGATGTGAAATCYCCACTTGCAACGTTAATCCAACAACAAAACCARGAACAGAAACAAGAAATTCCACAACCTGATGATACCAAAACGGAGAAACAAAAAAATAAAGAGAAATCATGGCGACACATGAAATACACTTTCATATTTTTTGCTGTTTCATTAACATGTGGTGGCTTTTATTTAATCACAGAATTAGGTAGTCCTAAATATGATGATAATGGTGAACTTATTGTCGATCAGTTCACTGAGTTGCCTGTTGTGAAACAATATATTTTAAGAACACTAAGCGAGTTAGATTATTACAGCCAACTCATTAAAGAACCATCCCGCGAGAAATTACTTCCAGACTTAATAAATCATCCGATGTATCACCCGAAATACACTTTAGTTTTAGAATTTACTGATGTTATTGTTCATCCTGATTGGACTTATAAAACAGGATGGAGATTTAAAAAACGTCCTGGATTAGACAATTTCTTGGAAAGTCTACATGGAACTTACGAAGTTGTCATTTACACCGCCGAGCAAGGAATAACCGTTTATCCAATAATCGACGCATTAGATCAAAGAAGCTTAATAAACTACAAACTCGTTCGGGATGCAACACTTTTTGTTGATGGAAAACACGTTAAAGATCTGGATAAACTCAATCGAGATCTCTCAAAAGTAATCGTCGTCGATTGGAACGGCGATTGCACCAAATACCATCGAGACAATGTCCTAAAAGTTCCTCGATGGAATGGAAACGACGATGATACCGATTTATTAACGTTATCGTCATTTTTATTGGCTATTTCCCACAGTCAAATTGACGACGTTCGGGATGTTCTCAAAGTTTATCATCAATTTGATGACCCTTTGCTGGTTTATAAAGAACGCCAAAAAAGACTTATTGAACAAGCAGAAGCTGAAGCTGAACAAGAAAGAGATAAAACCTCAG
>contig12986_a324
AAGTTGTCTTTATTATATTTTTCTACATTATATTATTTACATTAAATCATTACACCATTGGATACTTTTTCAATAAACTTGTAACTTGCTTATGAGTTAACTTCTTTTCGCCAGGTGCAATGATACCTTTAGCCTCTCTTTCTTTTAATAACCGTTTATCTTCCATACTAGCTACATAACACTTTTTAAAATTTTCAATTTCCTTTGCACACATAGTTTGATTAAACTCTTTATCTTTAAAACAGGCCAACATAATCGACATTTCGTACAGACAACAAACTTCMTTTGCCAGTACTTCCTTTCCCTGATACTTTTGATTTCAACTTTAACGGTAATAGTTCTTGGAAGGGTACATCTTTTTGTATTGTAACATTTCTTGCGTATAAAACTGATAGAAACCGCATTTTAATACTTAATTTTGTTGTTTTCAAAAGTGAGGTTATAAATCTTARGAAAATTTAGTTTTCTATCC
>contig13077_a325
GCAGTAAATAATTGTAATTCTCCGTATACTTTCTAGTACGAAAACTTGTGTGGAAAATCTTATTTTAGTACTACTGGTTTTCTCTGTCTGTCGTCCCCGTTGGGAACATGTCAGTCTGATGASAGTGCTTTTCTAGATTCTCATCATGGCTGGCGCGATGTTGTTCGAAAGAGCCCAATCTGTATCTGATTCTAATCGTGAAAAAGATATAATACTGTTAAACAAACTGAAACGCGCAGAGGAGGACGAGGAGAACGATGAGGATATCAAGGCGAAGGAGCAGGATATATTAAACTTGGGCGAAAAATACAAAAAAGAAGGTAAAGCTAAAGAACTTGCCGATTTAATAAAAGCAACAAGACCGTTTCTAAGCTTAATCAGTAAAGCAAAAGCGGCAAAACTAGTTAGATCCCTAGTAGATTTCTTTCTCGATCTTGAAGCTGGAATCGGCATTGAAGTGCAATTATGCAAAGAATGTATAGAATGGGCGAAGGAAGAAAAACGCACTTTTCTTCGCCAATCATTAGAGGCTCGATTAATCGCCCTCTATTTCGATACTGGTATGTTTACGGAAGCGCTTCAACTAGGATCAACTTTATTAAAAGAATTAAAAAAGTTAGATGATAAAAACCTTCTCGTCGAAGTGCAACTATTAGAAAGCAAAACTTATCATGCTTTGAGTAATTTGCAAAAAGCTCGTGCCGCCCTCACATCAGCTCGCACGACCGCAAATGCCATCTACTGTCCGCCCAAAATGCAAGCTTCGCTAGATTTACAATCGGGTATTTTACACGCGGCCGATGAAAAGGATTTTAAAACGGCCTATTCTTACTTTTACGGAGCATTTGAAGGTTTCGATAGCGTTGAATTCGCCGAAAGCTTTTACGGC
>contig13098_a326
ATTAAAAAGATTTTTTATTTAACAAATATTCTTACACACTATTGAATTGAATGTTTTGGAAAAAAAATGGGAATGTACACTCTGTAAATAATTGAATACAACTATTTTCATTAGATAATCATTAGTTTGGCAATTTAGGTTTTCATTTTGAGTAAATTCTAGATCCATAACCGACACATTACCACATACAAAAAAGCAAAGAAAAAGATAATAAAGAAAAACAACATTAAAAATTAAAAAAGAAGATRCATGCTCTATAYGCTTCTATAAGACTTTCATGAAGATCAAAAATTGTATAAATTAGAAGAAAAATAATAATAGAAMCACTTTTTTTAGTTTTCATTCTTAAATTTTATGTTTCTCATTTAATTGTACTTTGGACTTTTTCATACAACCAATAATAATATTCACTGGCCTTCTGTTGTGTTGTATTCAGTGCTTCAATGACGAGTTTTTGGACATTTTCTGGTGCTAATTGACCAACAAAAACTTCTTGCTTTAAATAATCTACACTTCTATTAAAATATAACACGGATGTGGACCAAACATTTTCCATTGTTTTTGAAGATTGCTCTATTAATCCAGGTGCATAAGTCTCAATAGATTCCACAAAAATAGGGTATTTTTCTACAATTAATTCCTTCAGTCCTGCACAGGCATTGCAAAAGAACTTCCCAAATTCTTTGGTTAATTCTAAATAAGGCTCTGAATATTCAACAGCCTTTTCAGTGTATCCAGGAAATTTCTCTTGGAACTTCCCATGGGCCCAATTCGCACCTTCAATCACTTTATCACCAGCAACATTGAGGTACTCGTCAACTTTCCACTGTTTTAATGTATTGTAAGTCGTACTTCTTTCCCATTTATTACCGTTTCTTCTGATGTCATAAACGACGATGACCCCCGAAACAAAAACCGTCAAGAAAATGAGCGCTTTATACGGGAATCCACTGGTCTTCTTTCGTGCCATTTTCCCACGGATTTTCTAAAAACCGTACATTCTAAGTATATAAGTGGTAAAATGCGTTTAAAAATATTCGCAAACGCAGAAAAAATTAACGTCAAACGGTTGTCATCGTATTAGAGAAACC
>contig13208_a327
GACAGAAGGKGGCGTTAATCAGAATCGGTAAGCCATGTTGTGTTTTCCAATAATTTCTCTTAACGCGATTTCTCCTTGCAATAATCCACTAGAATTCTAATAACTTACTCACAAATAGTGTTGTAGTGTTTTGGTATAAGTGTATTGTTAATTGGGCATGTGTATAAATGGCGGAMTACGGAACTTCTTTTCGCCGAACCAGTAGCGGTAGCAACAGGGAAGATCCGAGGTTAACGCGAAGGGACAGCAGCAGCGCGACGAAAGAGTCTTCGCCGGAAAAAACGCAATCAAACTGGCAAAGTCATTATTCTACGATGCAAACATCGTATCAACATTTACAAGGAACCATGTACAGCGATCCTAACCAATACCCAACGCCGGGTTATCAAAGCGCGTACGCTGGTTATACAAATTACAACCCGTCGGGATATAGTTCGTATGAGGGCTATGGACGCGAACACCAGGCCGCCGGGTATGGAACGACTGCGAATATGCAACCAGGACCGCCGGGTGATGCATATCCCCAAGGTGGTTGGGCTCCAGTTGGTTCTGGTTATCTATCTAATCGGCAACAGACCGGTAGTTCTACAGATAAACAACAACATTCTGATGGTATTGCCCAAGAAATAGAACATCAAAAAGCGGAATTAATAAAGCAGAGAGACGAGTATAACAAGCGTGTTTCTGTTCTGCGAAAGGAGTT
>contig13223_a328
GGAAATGCATTAACACAACACATGTCTTTTATGTCTCTTCAATTTTCTTCCTGATTATCTTGAATCAATAATGATCGATTACAAAAAATTACCCAGAAATCACAAATAATTGTACAACAGATAGGAAGTAAATAGTCGAAATCAAAAGTAATAACCAAAAATTGCGTAATTGTAACAGCTTAACAAGCTCACTGGTACAGAAACAAACGGTAGCACACGCTTGGTAAGTTGCAGGGAGGCGAAAGCGTTAGCTTACACTTTCTATAAAAAGCCGTTATACCCGCATCGGAGCATCCAGTTGAGTTGTTCTCCACATACGATGACGAAGTTGCTGAAAAACCTTACGATTCTTCTTTTGGCAATTGCCGTGGTTTCTGCTGAAAATAATCAACAAGAACCAAAACCGGTTGAAGAACAAAAGAAAGAAAAGCGTGGGTTGGATTTAGGTGATTTTGGTCACGATTTTGGGGGAGGTGATATTGGTGGTGGTGGTGAAGATCATTTTGGAGGTGGTGATTTTGGAGGAGGTGGAGATGAACATGATTTCGGTGGAGAGGATCACGGTCATCACGAACACGTTAAAACAGTAACAGTGTATAAGAAGGTGCCGTATCCAGTGGAAAAAAATGTTCCAGTTCCAGTTGAAAAAGTGGTTCATGTTCCTATCAAGGTACCTGTTCCACAACCATATCCGGTTGAGAAAAAAGTACCCTACCCGGTTAAAGTTCCKGTAAAAGTACCYGTTCCAATTCACAAACCTTAYCCAGTAGAAAAAATTGAGCATTACCCAGTCAAAGTTCACGTCGATAAACCATATCCAGTTAAAGTAATTGTSCCCCAACCAATTCCGGTTGAGAAAAAGATTCCAGTTCCATACAAAGTACCAGTTCCTCACCCTTACCCAGTAGAAAAGAAAATCCCCGTTCCATATAAAGTACCCGTACACATCCCAAAACCATAYCCAGTCGAAAAACTTGTTCATTATCCAGYTAAAGTTTTAGTTGACAGGCCATATCACGTTCACGTCCCTAAACCTTACCCAGTACATGTTGAGAAAAAAATATCTTATCCCGTAGAAAAACCCGTCCCRTATCCAGTAAAAGTCCATGTTGATAGACCCATCCCATACCCAGTTGAAAAACCCATCCCTTACCCAGTAAAAGTCCCAGTTCCAGCTCCATTCCCAGTTGAAAAGAARGTTCCAATTCCAATCGATAAAGAAGTACCTTACGCAGTCAAAATTCCTTACGATAACCCAGTACCTTACACAGTCRTCAAAAAAGTACCCATTGAAGTCATCAAAAAAGTACCTTATCCAGTCAAAGTACCTGTAGCCGTGCCAGTTCACGAAGAACATCACGAAATCGAGTCTCATCAT
>contig13230_a329
GACACTCAATCTAAAACTTTTAATCGTTCAACATGGTCTTCAAATTCGTCGTTTTCTTCGCTGCTTTGGCTGCAGTCCAAGCAGGAAATTTGCTGCAACCAGCCGTTTATTCWTCTCCTTTGGCATATTCAGCACCCGTTGTTACTAAAGCCATCGCACCAGCAACTTCTTACACCACCACCAGTACTTACACCACCCACGGATCTCCRGTTTATGCAAAATCTTACGCCGCTCCCGTTGCTTATAGTGCACCAATCGCCCATGCTCCAGTAGCACCCGTTACTTATARTGCACCRATAGCTCATGCTCCAGTACCAGCTGTTGCTTATAGCGCACCGATTGCTCATGCCCCAATTGCTTACAGTGCTCCAATAGCACACGCTCCAGTTTCTCCTGTAGMAGCGTATGCCTACAATGCWCCAATTGCCCATGCTCCAACTGTTGCATATTCTGCAGCTCCCGTTGTAACAAAAACATATGCTGCTGCTCCAGCTATTGGATACGCAGCTCCTAATTGGTAAAATTWTGRTTATAAAATGTTTAATTGTATTTTGTTGTACATAATAAATACTGTATGAATTAATGAATGTTTAATTTTGTGAATAAATATTTTAAT
>contig00619_a33
TGAGTATATCATGAGATGTATAAAACAGGTGCGSGAGCAAGTAGCGCTCAGTCAAGTTGAGTTTGAGTCGAGTTGAAGAAATTTTGTGTTCCACGTAATCTAACTTGATTAATAAGTTTTATTAATTTCATCTATTTCAAATTTTGAAATAAATTAAAATGGCTTTAATTCAACCCGACGCCGATATGCAAGTTTTAATCAGGAAGGAATTGAATGAAGATGTTAATACGAGGGACGCTGACCTTCAAACGATGAAGGAATGGTTGGCGAAGCAACCTCATCTTCCTGATACTTGGGATGAGCAAAGAATTATGACCTTTTTGAGAGGATGCAAATTTTCTTTGGAGAAATGTAAAAGGAAATTGGATATGTATTTTACGATGAGAACTGCTTGTCCGGAATTATTTACGAATAGAGATATTAAATTACCCGAATTGATGGATCTTATGAAAGTTGTAAATATTCCACCTTTACCCGGCTTAACTCCCGATGGCAAACGAGTAATCGWTTTGCGTGGGCTAGAAAGGAATTACAGCGCTTTAAGTGTTGCGRATGCCATGAAAATTGTTCTTATGATTGGGGATGTTCGATTGGAAGCTGAAGAAACTGGGGTTGCAGGGGATGTTTATATTTTAGATGCTTCAGTTGCAACCCCCACTCATTTCGCGAAATTTACCCCGGCTATGGTCAAAAAGTTCCTTGTTATTGTTCAGGAAGCATACCCAGTTAAATTAAAAGAAGTCCACGTCGTAAACGTATCTCCTTTAGTAAACACAATAATCGAGTGGGTGAAACCCTTCTTAAAAGAAAAAATTAGGAATCGTATTCATGTTCATTCCGACATGGAAAGTTTGTATAAATTTGTCCCGAAAGACATTCTTCCGGAAGAGTATGGCGGATCGGCTGGGAAAATTCAACAATTCCATGACGACTGGATTAAGAGATTAGATGAAAACACCGCCTGGTTCAAAGAGCAAGAAAATATTAAAGCCGATGAATCAAAAAGACCGGGAAAACCAACCAATTACGACGATTTATTCGGCGTTGATGGAAGTTTTAGGCAGTTATCGATCGATTAGATCAATCTTAATAAAAAATCCTTTTATATCATATTTCGCTTTTTCTTAATGGTTGTTAGTAAAATTTCTTTTTGCTCAAACTTTATATTGTACAAGTTTTTTATACTTAATTAATAGCTTTGTAGCACAATTTTATAAAATAAA
>contig13304_a330
GTTCAGTTCAAGACAGGAAGAGGTGTGTTCAACAGTTTGTGCGTTAACTTGAAAAAATATTAATTAATTTTTATTAAATTAAAAAAACTTTTTCTTGTGTAATCAAACAAAATGAAACATTTTGGGTTAATAATCCTTTTAAGTTTATTAGGTATTATATCTAGCCAACAACAAGAAGATGCGTGTAAAGCAAAATCACGTGTAGTTCCTGATTTAACATATTGTGACCGATATTGGGAATGTGTAAACGGTCAACCAGAACTTTATGATTGCCCGAATGGTTTAGTATATGCAGGAAAGAATCGYGGTGTTACTGAAGGATGTGATTATCCATGGAGAGCAAATTATTGCGATGGAAAACAACAAGCCAATCCTCCAATCGGCACGGATCATTGTGATTGGTTRTACGGAATTTTCGGACACGAAACTTCTTGTACGAGATATTGGACTTGTTGGAATGGTACCGCAACTGAACAACTTTGCATCGGTGGGCTTCTATATAACGAAMAGACGCATTCTTGCGATTGGCCTGAGAATGTTGATGGTTGCCAAAAACRTCCACTTTGTAATGATGATGCRAATGGAAATGTGCCATTAKGAAMATCTTGTAATAGATATTGGCGGTGTCAAGGTGGTTATCCTCGCCTTCAAAGATGTCCTGCCATGTTAGTTTTTGATCGTCGTTCGTTAAGATGTGTTGTACCCCCAACGGAAGATTGCGATGTCCCTACAACACCTGCAGCGCCCCTAGAAGAAGATGGAGA
>contig13306_a331
GATAGAGAGCGGCTCTGTATTGTACACGCAAATACCAACAACCGCCTAACAGACTGATAAGGGAAGACGTGAGTGGATGAAGGTGCTATGTAACACGGGAACAATTTTGAGTTATTCGCGTTTAAAGTTTTTGTTTGGAACTTTTTACTATTTATTTCTTTTATTTCGTTTTTCATATTATATATTCAATTTATTTCAACAACAAAATATATTACAGTATAATAACTTTACAAAATGAAGATAAGTTAAGGAATTACAAGAATGAAAGATGTCATCTAAAGTATTTTATTATCGCGTAAAATATTTTAGTAATAATATTTGTATTCATCATGTACAAATTGCAACTGTTGTTTCAAATTCAGTAACTTTTCTTTAGAAATATTGCCATATTTTTCCGAAACTCTGTCTGGATAAAYACGTCATATTTCTGTAGTCTTTTTATTTTTTARGCAATTGACAATTTCAAATTCGGTATTTTCATCCAGACATTCC
>contig13342_a332
CSACTTGCAGTTCGGTGCGCGATCCGTTCACAAGCATTGTACCATACCCTAACTAAGAAAGTACTTTTAAGTTACTACTAGTAAAAAAAAGAAACAAGATGTCTCTCGCCGATCCAATTGCTTTCATGAAGGATTTCCTCGCCGGAGGAATTTYCGCAGCCATTTCCAAAACCGCTGTAGCCCCAATTGAAAGAGTAAAACTTTTACTTCAAGTACAACACATCTCTAAACAAATCTCAGAAGCTCAACGTTACAAGGGTATGGTCGATTGCTTCGTACGTATTCCAAAAGAACAAGGTGTATTAGCTTACTGGCGTGGTAATTTGGCCAACGTAATCCGTTATTTCCCAACCCAAGCCCTTAACTTCGCCTTCAAGGACAAATACAAGCAAATTTTCTTGAGCGGTGTTGATAAGAAAACTCAATTCTGGAGGTACTTCTTAGGAAACTTGGCCTCTGGTGGTGCTGCCGGAGCCACTTCTCTTTGCTTCGTCTACCCACTTGATTTCGCCAGAACAAGGTTAGCTGCTGATGTCGGTAAAGCCGGAGCTGAACGTGAATTCAGCGGTTTAGGAAACTGTCTGATGAAAATCTACAAAGCTGATGGTTTAATTGGTTTGTACCGTGGATTCGGTGTATCTGTACAAGGTATTATCATCTACCGTGCCGCCTTCTTCGGTATTTACGACACTGCCAAGGGAATGTTGCCAGACCCCAAGAACACTCCAATTATCATCTCCTGGGCTATTGCTCAAACTGTAACGACTGTTGCTGGTATTATTTCCTATCCATTCGATACAGTGCGTAGGCGTATGATGATGCAATCTGGTCGCAAGAAGGCTGAAGTAGTCTACAGAAGCACAGCTCATTGCTGGGTTACCATCGCCAAAACTGAAGGATCCAAAGCATTCTTCAAAGGAGCCTTCTCAAACGTCCTCCGTGGTACAGGTGGAGCTATCGTACTGGTACTCTACGACGAGATCAAGAACTTGCTCTAAGCAAACACCTACGATAACGTTAATAATATTAAATAATAGTATCGAAATTTTACGCGTCGTCATAATCCAATTTATTTTAATTTCTTTTTGTTTTTCATTCTTTTTTGTGTTTTTTTTTCTAATTTTCGAAACGAAACAAAAAAYAATTTACAGTTTAAAAAAAAATTACCCGTTTTTAGTCGCATCATAATATTTAATAATAATTTAGCAGCCGTGTTTTAATTTTCATCTTTTTGTACTGTTGGGGGTCGCGTCATAACGGTAGCGATGTAACCAGTTCATTCCGGACGTTGAATGCTGTCTTGAGCGTCCGTTCTTGTATTTTTCGTTACTACCGTCAAGTCGTGACATGAACAGTATTAGTACTGGAGATTTAAAAATAATTTAAAAAATCACGAAAAAAATTAAGCGAAAAGAGAAACCCTTAAATTAATAGTTGTAATATTAATTTATTTAAAAAAAAAGTTAAATAAACGCTAAAAACAACATAAAAATTCGACACATACATATTTTTTTGTCTTTTCTAAAAAAAAACCATCTTTTAAAAAACAATGTGGATAGAAGCTTGTAACAAAAAAGTTATCTTAAATCAATTTAAAAAAAATTAGACGTTATAAAAATTGCAACAAGTATTAATGATCGTTTTTATTGGTAATTGTAGAAAAATTTTGTGAAGATCGCGTACCTACTGTATATAACTTGTAAGATACGTGTTAATTCGTGTTTAGAAACACAAAACACCACCTTAAAATGCAAGTTTTATGTTTACCTCTTTATTTTCAAAACAACAATAAAAACCCGCGAGCAATATGGGCGTTAATAAAGAACATTAATTGCCATTCA
>contig13405_a333
GGTTTTTCAATCTGTCATTTGGTAAAATTGCAATTTCGCCTCCCAGATTTTGTTCAAACGCTAATCTAAAAATAGATGCATTTTTAATATTTAATGTGAAAAGGATATGGCATCAGCACTAGAACAATTCGTTAATACCGTTAGGAATCTTTCTTCGCAAGGAAATTATCGAGAACTTTGCGAATATTTATCAAAATCGAATGAATCTTTATTAAAACATGGGCCCCATTTGGATAACGTTCTTGAAACTTTAGATTTACAACAGCATTCTCTTGGRTTTTTGGCTGTGTTGAATGCAAAGTTTAATTTGTCTTGTACGGGGGCTACTCAAGAGARCAAATTTAATCAGGCTCAAGATTTTATTAATGGTTGTAATGGGGAACAAATTCGATTAGCGCCCGATTTATTTGCTGAATTTTGCCATGGATTTACTCATTATTTAATCACRCAAAAGAAAGCAATAAGAGGGATAATGCTTTTAAAAAAGGCGATATCAAAACTCCAATTATACGACTCTCAATTAACATCCATTCATGCTGATTTATGTCAATTAAGTTTGTTGGCGAAATGTTTTAAACCGGCTATCCAAATCTTAAACATCGATATAACTGGTATTTGCCAGGAGGTGATGGAGGACAAATCTGCTCTTTTTAAGAATCCACAACTTTTAAATGGAGCCACATTCGATGCCAAGTACTATCTGCTTTAC
>contig13450_a334
AAATGGTTAGTATTATTTAATCTATTTTATCATCATCATCTTTATATTATTATTAAAAACGTTAAATTCACACATAACACTTCATTTTATATAAACCATACTTTAATTGAGAAAATCTTTTAAKCKTTTSRYGWWRWRYYKYTMSRYTKWMRMAATGACTGAAGGAACCGCAACGATTCATACACGCAAATTTATGACCAACAGATTGTTGTGTCGAAAGCAAATGGTAGTGGATGTGCTCCATCCTGGACAACCATCAGTTAAAAAATTAAATATTCGTGAAAAATTAGCAAAAATTTATAAGACMACATCAGAWTTAAGTATTCGTTTTTGGATTCAAAACAAACTTTGGTGGTGGTAAATCGACGGGTTTCGCCTTAATTTACGATACGTTAGATTTCGCAAAGAAATTTGAACCAAAACATAGATTAGCTAGACACGGAATGTTCGAAAAGAAACAACAGACAAGGAAGCAAAGGAAGGAACGTAAGAATAGGATGAAGAAGGTTAGGGGTACTAAGAAGAGTAAAGTTGGCGCTGCAGCCAAAAAGTAAATCAATGTCTTAAAAAGCACTGTGTTGTGGGACACCTTTGTTAATGGATACGTGTTTATAAGTTTWGAATTGTGTAACACAATAAATAACATCTGAGTGCC
>contig13485_a335
GTAAACTGAAGTTAGCTGCTTCAAGTGACATTTACGTCCTGTGACAGGTTAGAAATTTCCGCTTCCTTTTCGTTGACGCCGCAGCCATGAAAGCCAAAGGAGAGTTGAAAGAGTTCGAAGTAATCGGGCGTAAACTGCCCACCGAAAAAGAAAAGGAAACCCCATTGTAYRRMMKGRGGATTTTCGCCCCTGATCCAATTGTTGCCAAATCTCGCTTTTGGTACTTCTTAAGACAGCTTAAAAAGTTTAAGAAATCAACAGGGGAGATTGTTTCAGTACGTCCTATTCCTGAGAAGACCCCAATTAAGATTAAGAACTTTGGTATTTGGTTGAGGTATGATTCTAGGTCGGGTACTCACAACATGTACCGTGAATATCGTGACTTAAGCGTTTCGGCCGCTGTTACACAGTGTTACCGCGATATGGGGGCTCGTCATCGTGCTCGTGCCCATTCTATTCAAGTTATTAAAGTTGAGGAAGTTAAGGCTTCAGCTTGCAGAAGACCACAAGTGAAGCAATTCCATGATTCTAAGATTAGGTTCCCATTACCTAAACGTATACAACAAAGGAAGACGATGAATCGTTTCTCAGTTCGTAGACCAAGGACTTATTTCCTTTAATGTGTTAATTATAGGAATTTGATGAATAAAAAGTTAATTTAAA
>contig13513_a336
AAAATCGCGGCAACCAGCGACCAAAAAACTCCAACCCAAGCCAAAACATAACTCCAATCATAATTGGCCCTCGCATTTTCCTTTAGAACCGGATTCCATTCCTGGTAAAATTCTTCTCCGACGACTTTTTCTTTCTCAAAATATTCTACTCCATGCCATAAACCCATCGCGCCTGCGCTCAACAGACACGCAAAAGCATCAAAATAGCGGTTGCGGTAACATTTCCGGGCGATCTTCGCCAACATCCGGCGACCCCAGTACAAAAAGCAGCAAAAACCGACAGAAAACTGATTATAAATAGGGCGATCATCGAACGACCCATATGTAATTTTGTCCATGCATCATCCGTTAATCCACTCGTTTCGTTATTTTCATCCGGAATATAATAATTGATGTTATTACAATGAGTTTCGACGGGACTCAAATACGTTTTCACTGTCGGAGGCCTTTCCTTTGGGTAACAAATCCTAAAAAGTCCTTTCGTCCTCGTGTAATAATAGTATTTTGATGTTAATTGTTCCAAAACAACTTTATCTTCACTTTTCGCTGCGTAATTCTGAATATTTGTTCTCTTCACGTCCACATAAAGCCAATTGTCCGTTGCGAAGGCAATTGTTAGAAGGGAAACGGCAACGATCGAAGTGATCGTGGCCAAACTCAACGTGACAGCTGAACAAGGCATACTTCTCTTCTTTTATTCCTATTTTGTTGAGTATTGAGTTCAAAACTTCTATCTTTGCAATCTTCCTTTTTGTTGATCAAGACCACCCACTTTTAATCGAATTCACTTTGATGTTAAAACGCTTATAGAGTATGAGCTTTTTTAAGTTTTAAGATCATTTTGGTGTTTAATGAAGTATGGATTGTAGGAAAAACGGTAAATATGGGGTTTTCGGGTTCACGAAAATTACTGAATGACTGATGGTGACTCAAAAAGTCGTGAAACGGTACTCC
>contig13541_a337
GAGCTCTAGCAGCATCGCAAGTTTGATTCGGATGCCATTCGGCTTTGCAATGATAACAAAAGTACGAGTTGCAGCCTGGACGTTCGCATTTTAACTTCGGGCAACTAGCGCACTCGCTTGCTATCACCGCAAAACTACAATCAGGGGCGGGACACCACCTTGTATCTGGATCGACGGCGAGCACCCGACGTACCATGAAGTCTTCGTATTTCGCGAAGAGGGCTTCATCGTTTACTATAGTTCGAATTTCATTYGGATGTAGACTCTCAGAACATTCCGGGCAAGTCATACAAACTCTGGACTCTGTTATTTGAACCCTAAGGTATTGCTGAAGGCAGGATATGCAAGCTTTATGTCCACATTGTGTGACTTCGAAGAAATCAGTCGATGGGAGAACAACGAGACATAATGGACACTCGATACAGGAAGAACCACTTTCTCCATGGGTATTCACTGAAGTTCTACTKTGTGCTTGATGAATTTCAGCTCGAAATTGCTTCCCACTGGATTCCCTTGAAGAACTTCCAGGTTTACCATCAATAACATCTTTATTTTGGGTTTTAGCGGTTTTCGAAGAACTCGACGAGCTCCGATGTTGTCTTCTTTGTCCCAATATGGGGCTGGCGTAGATGAGACGTCTCAAAGAGAACCTAGATGAGAACCCCTTCTTCCTTTGACTGGCCACACACGGTGCAACATCCGTTTCGATCGAATTTCTCATTTTCCGTTGTAATATTCTTTCTTCTTTTAACAGTTATTAACCATTATAGAAATTTATCTTTCTAAG
>contig13557_a338
CGGCCAGGGAACCTCAATAATACGTTGTCAATATATTCTCTATTTTTCAGTTTGTAAAACATGTGGAGATACATACTTCCAATTGGATTTCTCTTAATTATAACATGCGAAAATGCCAATGGACGAGATATCTATTGGCGTGAGTACAATATTGACGTTCCAATTGACGCCGTACCCGCTGGACAYGGTTTATATGTTGGTCAAAGTATTCTTGATGGTATTTTAACTCCGGGAACAATATATCCGACAGCTGCCAAGTTTGTTACAGAACATTATGGAAAAAAGGAAAAAACCAATGACATAAAAATAWTGTGCTCTCAAAATCCATTACGATTTAAGTGGGAATACATAGATGTGAGTAATATYCCGAAAAATTTAGTACAYAGATTAGTAGAAGGAGGTTACCAAAGCAACTTACGTTGGTATATTGGAAGGGCTTTTCATCAAACTGAATGGCGAATTGGAAAGGTTGACCTTACCGGGCTAAAAAGTTTATTAATTTGGAATAACGACGGTACACTACAAAGACTTTACGATTTCGAAATTTTAACGTATGTTTGAWAATCTATATCACCATCGTTGTAATTTTAGCAAAAATAAGTTAGTGTTAAGTATTAAATTATTTGTAATTTGACATACATATTCTCAATACTTTTGATAGAAGCTTTGATTTTCTAGTAATTATGCCCACATGTTGGGGGCCTTAAAAAACAAAAAGT
>contig13570_a339
GGACATAAAGCTAATTTAAACATCAACTTGACATACCTCAACTTACTTTTAAAGTTTTTACGTAAATTTTTCAATGAATTTAATGTAATTTATATAATATACATTACGCCTACATCTARTTAATGCCCTAAAACTCATCTCGACCACTTGGAGTTGTATTTTCTGTGATTTTTYCGAGAAATAATACCCAAGAATGACGTGGACATAGATAAGTAAGGTTATGTACTTRCCAAACTAGAATACTTTTCCTTGTTAATCTCTCGCAACCAGCAAAAATGTTTTACGATATAACAGACACGCAAAAAATTGGTGTTGGGTTGGCAGGTTTTGGGATGTTTTTCATATTCCTTGGGGTGTTGTTGATATTTGATAAAAGTTTACTGGCGTTGGGCAACATATTGTTTATTGCAGGATTAGCTTGCGTCATAGGTTTGGAACGAACCTTTAGGTTCTTCTTTCAGCGGCACAAAGTAAAAGYTTCTGTCGCATTCTTCGGAGGAMTAATCATAGTTTTAGTTGGTTGGCCTCTCATTGGCATGATCTTTGAATCTTATGGCTTTTTCTTATTATTTAGTGGATTTTTACCTGTCGCTGTTAACTTCTTAAGGAGGGTACCAATTTTAGGAACAATACTCAATTTTCCAGGAATCAGTGCTATTTTAGATAAATTAACAGGAGAYTCTAGTAGAACAAGAGTGTGACAAGATACCRTATGTGTACAAATAGAAGTGTAGCTAGTTAAWTATTGGTTATATTTGTTGTAAATGGTCATCAAAATCGATTTATGTTTTTTTTATCATTTATACCTTTCAAGCTAAATTTTTTCTTATCATATAATTGTAACAACGTAAAAAATATATGTTAAATATATCACTTAATTCTTATTTTTTGTATTTTAGGTGTAAACCTTAGCTATAATTAATCATAAACCATACTTAAGTTAAAGTATGTTTAATAAGTTGCCTATACCTTATTATATTATTAAATTCCAAAGAAATTGTATAAC
>contig00634_a34
GGTCGGTCGTCGKGACAACCGAGTCAAACGAGTTTTTTTTTTATCAACTTCAAACTGTAATATCTTTCGACAAAGGCTTAATGCTTTAATTTGTAACAAAAAAAAAACTTTCAACGAGAAGAAATCGAGCACCAACAAGAAGATGGCAAAACACGATCAATTCTCTCATCGTTCATTAATCACCCTGTTCCTAATCGTTTTGATCGCACAAAGTGATGTCGAAGCTAAAAAGCTGAAAGTGGACATCTTCTATTCGCCGATGGATCAAAAATCGGGGGAATTTATCAAAGAATCTGTCTCCGAGATGTCAAAGAATATCTTCGCCGAATTTGTCAGTTTGAATCTTTACCCCATCGCTGCTTGCACGTTTGATGATTCGAAATTGACTTGCGACGGTGGCGATTCGGAGGCGAACGCGACTTTACACCAAGCTTGCGCTTTTGACGCGTTGTCGCCGGAGAAAGATGGGGAGCGCGATGCCACCCAAGGGATCAAATACGTCGCTTGCACCATGAACCCCCCGAAAGTCGACTTGGAACCGTGCGGAGATCAAATTAAAGATGTCAAAGATAAAGTTGAAAAATGCGTCTCCGAACAAGCATCAATTGGTGAAATGATGAAAAATCTAAAACGTTTTGCCGTCRATTATAAACCATTTGTTGTGATTGACGAGAAACAGAGTAAAACTCAAGATCAGGCTGCCGTGAAAGCTTGGATGTTGACGATTTGTAGGGCTTTGGGGGCGAACGTTCCAACGGAATGCAACTCAGTTCCGAATTTCAAACGATCTGACGTCGCGCCCAGCTTCCGTGACGACACCACGGAAGACGGAACAACCGCAGGAGCGGCCAAATTAATCACCAACATTTTGATGTCGGCCTTCATGCTTTTAGGTGTGGGATTGGTTGCTCAATAATTTCTTACTCAACTTAATCTGGCGAGAGGGAGGGGAATTTCTCTATATATTTTTTTTTAATGATTAGCTTAAAAGAAGCTCGTTTTGGACCTGAATATGGTTTTTTGGTGATTTTTTTCTTTGAATCTGTGAAATTGTTTTTATTAAATTTTTGTGACTTCTTAACTTTAAAATTAAAAAATTTTTGAAGTTGGGTTTTAAAAAAAGAAAAAG
>contig13612_a340
GCGGGGRGAGATCGTCAACGACGTAAAATTGAACAGGTTATCTTTATCTAAATAAAGTAAACGAAACATATTTTGAACGTCATATCGATAAAATTCGAATTTGCAAGTCATCGAATTCACGGCAGTAGTCGTCCTATTTCGACGTTGGTTCCACGAAACGTTAAAAAACTACCGGAAAAATGGTTCTTTCCAAACCCCTTTTTAATTTTACCATGTGGTATTTTAACAATTTATTTAACCATCCTGTATTAACAAAAGCTATAACGAGCTGTATTGTTGCAACAAGTGGAAAACTTGTAAGTGAATTAATTGAAGGAAAGAAAACTATTAATCAAAAAGGTGTTTTTGCTTATGCACTATTTGGGTTATTATTTGGTGGAACATGTCCCCATTATTTTTATCAATTCGTTGAAAGGATAGTTACCGACGAAACCAAATTTGGAGTGTTTAAAAAATTGATTTTAGAACGATTGATTTACACCCCAATTTATCAAGCGTTTATTTTGTACACTTTGGCTCGATTCGAAGGAAAGAATCACGATAGGGCTTTGGGGCAACTTTTTGTTTTGTATGTTCCGACTTTGATGGCTGCTTGGAAGTATTTAACACTGGTTCAAATATTAAACTTTACCGTTGTCCCACCAATGTTGAGAGTTTTATTATTAAACGTGGTTGGATTTCTTTATATCGTATACATATCGAGAAAACGTCAACAAGCCAAATCTAAATCGAAAAAATCTGAATAAGTAATAAAAACTTTTTGGCCAAAGATAACAAAGCTTCCACTAATCCGTCTTTTAATTACAATATTAATTATCCACTTATTGCGTAAGGTGTGTGTACTGGTATCATAACTGAAAAGTTTTTTATACAATATTTTATACGTAAGGGTAAATCTAGAAATTCAGATTTTATACAATCTGTTAAGACTCAAGCACTTCAATGTAGTAATA
>contig13646_a341
AATAAATTTAAAGTGAAAATTAATATAATCAAAATAAATGGACGAAGAGGAGCGAAATGTTTTAATGGTGCTTATTAATAGCCGTAAAAATAAAATTTGAAACGATGAGGGTTTTGGAACCGAAAATCGGAACGTACCCGAACGTCGTGTATGTTGACAGATGTKGAATGACAGCGAGATCGTCCAGAAACACTGCAAAAACGAACTCCTTTGGCCGTTCTAAGAGCCTTCACGGCGTAAAAACCGCGTTCGAGAAAGGATTAGTCGYGGTAGATTTATTAGTTAAACACAATGATAAAACTGTTTTCGCTAAAGCAACAGAAGAAAGATGGGGAGGCTTCTCCTCGAGGGGGCAACCAAAAAAAACCTTCAGCAGCCCAATTACGTATCGCTAAAGATATTAACGAATTAAATCTACCTAGAACTTGTACCACCGAATTTCCCGATCCCGATGATTTATTAACATTTAAACTTATTATTTGTCCAGATGAAGGATTTTATAGGACGGGAAGATTTGTGTTTAGCTTTAAAGTTGGTCCTAATTATCCTCATGAACCACCCAAGGTCAAATGTGAAACACAAGTTTATCATCCAAATATTGATCATCAAGGTAACGTCTGTTTAAATATACTCCGAGAAGATTGGAAACCCGTCTTAACGATTAACAGTATAGTTTATGGGCTTCAATATCTTTTCTTAGAACCAAATCCGGAAGATCCATTAAATAAAGAGGCAGCGGACGTTCTAACAAACAATAGACGTCTTTTCGAGCAGAACGTTCAAAAAGCAATGTGTGGGGGCTTGGTTGGGGGTCAATACTTTGATCGATGTCTGAAGTGAAATTTTGTCGTTATTTTTTTTTATTATTATTTTGTTCAAATGAACGTTTGTTTTTAAGGACATTAATTTAAGAATATAGTGATTGTAGGTTGGAGGGAAACAGGATGTTAACGGAATACCCTGTTTCAATCAAGTTAAATCTGACTCCACTTTTTCAAAATACAAGCATTTGATATATA
>contig13655_a342
GGTCTTCGTAAGGTTAACATCAACTGTCGTTTAGTTTTTCGTCGGTTTGTGTTTCGTTTTTACATTCTACAAACACCAGGAAGTATTTTATTAAGATGATTTACTTTCTTGTAGCTTTCATCGTAATTCTATTAGGATTTTATTGGAAGAAGCCCAAAAATACTCCYCCAGGWCCCTTTGGATTACCAATCGTTGGATATTTACCKTGGTTAGATCCAGTAAATCCCCACTTAACTTTAACACAACTCAGCAAAAAATTCGGCAGCGTTTATGGGTTGTTTTTAGGATCGGTTTATACAGTGGTTGTTTCTGATCATAAAATAATAAGGAAGTTATTCGCTAAAGAAGCTACAATTGGAAGAGCACCTCTCTATTTAACCCATGGARTTATGAAAGGATATGGAATTATTTGCTCGGAAAAGGATTTGTGGAAAGATCAAAGAAAATWCGTTTTTAGTTGTTTTAAACAATTCGGAATGTCGAAAATTGGCGGTAAACGGGAAACGATGCAATCATTCATTTTAAAGGAAGTAAACGATCTCATTGATTATATTAAACATTCTAAACCAACGTCAAATGGTGATATCATCTTAGACCCAAATCATATTTTAAAACATAACGTAGGATCAACTGTTCATGAAATCGTTTTTGGGACTTCTTATAATCGAGATGACAAAATTTGGAATTATTTACTTCATCTTCAAGAAGAAGGTACGAAATGTCTTGGAATTGCTGGACCTTTAAATTTTCTTCCTTTCTTAAGATTTCTTCCATCTTTCAAAAATCAATGGCATTTATAACAGATGGCCAAGCTGAAACTCACGAAGAATATAAAAAGATAATCTCCAAACAAAAACTCTCTTAAATCAATTCCTTGAAAACGATCCAAATTATCAACCAGATAATATTTTGCACGCCTTTTTAATGGAAAAAGAGAAACGAAAAGGAGAACCAACAGAAAAATTTTACAACCCCACTCAACTCCTTTATTTACTAGCGGATATCTTCGGAGCCGGCTTAGATACAACCCTCACCACTTTAAGATGGTTCTTCTTGTACATGGCCAAACACCCGGAAATTCAAAAAAAACTCCACGAAGAAATCGACAACATCATTCAAAACAGATCTCCGAATCTAAACGATTTTGCATCGATGCCTTTCGCTGAGGCGTGCTTCTCCGAAACTCAAAGAATCCGATCCGTAGTTCCGGTTGGAATCCCTCACGGTGCTTTGGAAGACGTTCAAATCGAAAATTACGTTATCCCAGAAAACACGATGATTGTCCCATTACAATGGGCTATCCATATGGATGAGGAGGTTT
>contig13702_a343
TATTTGGTAATGTTTAAAATTTGGGTAAAACGATGCATTCTTTTTTACTATAGATCCTCCATTAAACTTCACCAGTGCTTGAAGTATATTAAAAGTGATGCACCACACAACATTAAGATATTTGGCGATASMWMWMMTRAKSCACTAAGRAWMWWGWAAWMRWYWKAYAAGATGCCTATTATTCCGCATCCAACTCGTGAACCTGCRGAACCAGTGGTGTGCGATYCATCGGTATCTTGCAATCCAAGATCATCTTCCCCAGAATGGACCACAACAGCTCGTCCCAAAATTCCAGTTTCACCAGTCAAACAAATGATTTTATCGGTAATATCTACGGTGGCAATTCCATTTGCGCCCGCTTCAATATTTCCTAAATCACCAACGTGACGATGTTCAGCGTCAGGAGCACCATGAGTTTTGTTGTATGGATTGAAATGAGATCCTGTTGATCCACATCCGTCGGTTAAATCTCCCTTTGAATGGATATGGAACCCATGTTTACCGCGGGTTAATCCTTTGATAGTACCCACAATATGGACTCCTCCACCACTTAGTTCAGTGAAAGTAAGTGATCCGGATACTCCACTTACACCAGTTGTAATAATAGCAATACCTTTGTTCTCAGCAGCGCAAAAAGCAGCCAAAAACCCGAGCAAAACCACTAATTTCAACATCTTCTTACTTTCAAGTTGTTGATAAAAAATTCTTCAATTAGTTCTTTAAAGGGATGTTTTTCGTATCGATGCCGAACGTCGTGTGAAGCTAAAGTTGATTTGAAAGAAAGTGAAAGTTACTGTGAGAGAGAGACTATAAACGAGCGATGTGTGAGATGTACGATTCGTTACAATAAAATGATC
>contig13741_a344
GGATTGTCTCGARGATGGCGACACCGTTCGAGTAAATATGGCCAACTATGCCGTGGACGGTGAAGACAATAAACAGGCCTTTTTCAAAAACGGTAACAAGCAGTGGGTGAAATTAAACGTCGGGGGCACTTATTTTTTAACTACGAAGACTACGCTAGCTCGAGATCCCAACTCGTTCTTGTATAGATTAGTTCAAGAAGGACAGCGACCTCATATCAGACAAGGATGATACCGGGGCGTATTTAATAGACCGTGACCCGAGTTATTTTTCCCCGGTGCTCAATTACCTTCGCCAYGGTAAACTAGTCATAAATAAAGGTCTTGCGGAAGAGGGTGTTCTTGAAGAAGCGGAATTTTATAACGTAGCCGAATTAATAACTCTCGTTAAAGATCGTATTTACCACCGTGATTCGCGGCCGTCGAACGACAGCAAGAAGCACGTGTACAGGGTGTTGCAATGCCACGAAGATGAACTCACGCAGATGGTTTCGACGATGTCCGACGGTTGGAGATTTGAACARTTGGTAAACATCGGTTCGCAATATAATTATGGGGCGGACGAACACGCGGAATTTTTGTGCGTTGTAAGTCGAGAATGCGGCGTTCCGGAAGGCCCCGAAGTGGAGCATAGCGATCGCGCGAAAGTTTTACAACATAAAGGATCGAGGATGTAAAAAAAAATAAGTTAATTTAGAACAAAAAGGGGAAAAGAAAATGTACAGAGAAGAATTGGGGTTTAAAATTTTCTTGATATTAAAATTATTAATTGAAAACAAATTTTTTTGAAAAGTACTGAATATTAAAGGACTGTTTTTTTATGATTGAAGAAAATAATGATAGCAATACTCATCCTTTCGTTTTCTTTCCACTTTATGTGCGATTATTAAGAGAATATGTGCAACTTTAGGGAAATAAAAGACGAAAATGAATCGACTTTTGGGGTTTTTACAAAAAACATTCAATTTAGAAGAAAAAAATGATTAAGAAAATAATAATACGCACAAA
>contig13743_a345
ACGTTAAATACACTTTATTTCATAAAATAACATAGGCACTGATAAAAGAGAGAATAAGAAAAAGATTCACAAACAAACAATTTGATAATATAGCTTCTTTTGAATAGATATAGATAATTCTTTCATTTTCTCTATCTAAAAGGAATGTAAGTGGCTAAATTGAACAGCTCAAAGCGACTGAAAGGAAGTCCTCGAATCCTAAGGTAATCATGCCTTTCCTTTCATTATCTCGCTTGTCTAAATGCTTCTGTAAACCTTTGAATTTGAACGCACGCCACAATAAATTGGTCAACTGACATTTGCTTGTGTGCTTCTAAATCACTTTTATGAATGAGAAATTGAATGAAATTTGGTGAGAATCGAAATCCCATTTGTTGAAATGCATTTGCTAATTCATGTTCTTCAATATGCCCCGAATTATCTCTATCATAAGTTCTAAATACAGTTAACCATTGATTAATRTAGCTGTACAACTGTTGAAATTCATTAATATCAATGGTACCGCTTTTATCATGGTCAAACATTCCAATCATTAATTGGCAAGCCATATCAGAGAAATTTTTTCCTTGTGCATTCACTAAAGCAGATTGCAATTCGTGTGAGTTAATCTTTCCAGAACGATCCCTATCGACGGTATGGAACCATTGTTGGATATCTGGGGATACCCCGCCTGGAGGCCCCATAGGGGGAGCTCCACCTCCATAACCACCCTGAAAACCTCCATAACCACCTCCATAACCACCCTGTTGTTGATACTGTCCGTGTGGATTCGGGTACATTTTCAATCAATATATTAACAGATAAACGAGTAATATGCGACTTCTTATCTATACAGATAAAAGGATTAGGTGGAGTCGAGTTATGTGTCAGATCTAAGTATC
>contig13849_a347
CAATTTCGGCAACCGAAGCTCCAAACATGCAACAAATCGATTTAATGTCACTTTCTATCCAACAATTGCAAACGTTAAAGTCTCAATTGGATGCGGAAATTAACTTCTTCACGGAATCAGTCGGACAGTTAAAAACAACCTTGAACAAATTTCACACATCAAAAGAAYGTTTGGATACAATAAACCCAAATATGAATGATCGAAATGTTTTAGTGCCGTTAACTAGTTCGTTATATGTACCAGGGAAGTTAGTTAATTGTGACGAAGTTATGATTGATATTGGAACGAGATATTATGTTAAAATGGCTAGTGGCCAAGCCRCGGATTATTTTGTTAGAAAAATAGATTTCGTTACTAAGCAAAACGGCAAAATTCAGCAACTTTCGAAAGAAAAACAAGCTATCAGACAAGCTATTTTGGAAGTTATAGAGATTAAACTTCAACAAGCACAAAGACAATCTTAATTTAAGTTTAAATTAACTTCATCTTGAACATGTTAAAATTAATCATTAAAACGAGTAATTTGGTTGTATAAGAAATTATTTTATTGCGCTTTTTATTTACAATTTGTCTTAAAATCTCACATTATATCTTATAATAATAATAATAACACCGATCTTGAATTTTAN
>contig13871_a348
AGAGGGGACGACTYTAGCGATTTAGCGCCGAATCAACGATTAAAAAAGCTTCGACAACGCGTTCGAGAGCTTCAAACGAAAATTCAACAGGAAACGTTCGCCCGCGACGGTCTTTTAAAAATGAAAAGTGTTTACGAAGCGAACCCAGCGCTGGGAAATCCGATGACAGTTGAAGGTCAATTGAATGAAAGCAGTCATAAATTAGAAAAACTCCAGCRGGATCTGAAGAGGTATATGGACTACTTGGATGAAGCGCAAAGAAATTCGACTCAAATCCAGAACTCGCACTCGCAAACGAACTCCCCTCGATTGGTGAACGGACGAAATCATCGGAATTCAGGGGGAAGTGCTGCGGAAGAGGAATCTTTAAGCAGGTCTGCTAGCGATAGCAGCGTTACTAATCCTACTACGAATCATAATAAACGATCAGCACCTGGTACTCCACAGCTTAACCATGG
>contig00641_a35
GGGTCKGTCTCTAGAGTACGCCATGAGCCTGGAGTTGTGAAAAGGGAGTGTGTATTGTTTTGTACCAAAAATTAAACGAAAACCAACTAATTGAATAGAAAATTGAAACAAATTTTCTGAAAGCTAACGTTTAAACAACATGTCTACTGCTGGTTCTAGCGGCTCAGGTAGAGGTAGAGGTGGACAAACAACTGTTGGTGATCAAAAACCGGAAGCGAAAGAAACTAAACCAAACCCGAAGATGTCCAAAGCTTTGGGTACCTCGGCTAAACGCATCCAGAAGGAGTTGGCCGAGATAACTTTGGATCCGCCACCAAATTGCAGCGCAGGTCCGAAGGGCGAAAACTTTTACGAGTGGGTTTCGACTATTTTGGGTCCGCCTGGATCGGTTTATGAGGGCGGCGTCTTTTTCTTGGACATTCATTTTTCGCCGGAATATCCGTTCAAGCCGCCAAAAGTCACTTTTAGAACGCGCATCTATCATTGCAACATTAACAGTCAGGGAGTGATCTGTTTGGATATTTTGAAGGATAATTGGTCACCTGCTTTGACTATTTCTAAGGTGCTCCTTTCGATCTGTTCGTTGYTAACTGATTGTAATCCTGCTGATCCTTTGGTTGGAAGTATAGCAACACAGTATCTGCAAAATCGTGAAGAACACGATCGTATCGCTCGATTATGGACGAAACGGTACGCAACGTGATTTGGCGTAGGGAATGTGGCCCCCCGTCGCTGCGGTTTTCCCTTCGCCACGGTGTGGCACGTTGGTCGTCTCGTCATATTTCATCC
>contig13956_a350
AGATCGACATCGATACCCCATAAAGGTGGAAGTAGCATTCCTCTTCCTGGATCAGCGTTGCCATCGAGAAAATGTCCACCAGACAAAGTTCGCCCTGTTGCAAGTTCGAGCAGGGCTTCAAGTCCAGCTCTTTCTATGATTCCTCGAGGTCCTCCCGCTCCAAACAACAGTCCCTATCAACAACCCAAAAATCAACAACAACAACACTCTCTCTTAAAACTTTTCAAATCCCCAACGAACGAACGAACCACTCCGACGAGTAACGGGAAAAGAACAAGTAGTTCCAGTGGGGTTTCTTCCGCGAGGAGTGAAAAATCAGACAGCAGCACAAGTATAGAACCGAATATTGATTTGAAAACGAATAGGAATAATCCGAAAGTGAAGCAACAACGAGGGGTGAAACCAGGGGTTAATTTGAAAAATASCCYGAATGCGAATAAAAAAGAGATGGTTAACGGAGGAATTAAGGTGATTAAGACGAGTCAAGAGGTTGAACGGCACGCGAATAAGGTGGCCAGTTTAAATTCGAAATTGGCCGAACCAAAAACACGATTGAACCAAAGTAAAGATAAAAACGGTTCGACTTCTCCCAACACCGGAATTCCAAAACCCACGGCTGCCATTAAAGGAACCAGCAAACCAAAAACGCCAATGGTTTCTAGAGAAAGTTCCCAAGCGAGTATCTCTAGACCCACAGTAGCTATGGTGTCACCAATTAAAATGGAACATCCCATTGAAAATGGCGATAAATTTCCTAAAGAAATCGATAATATTAAAGAAGAATTTGATGAATTTGAAAAGAAAAAAGATGACAAAATAGAAAAAGACGATATTTTTGAAGACATTAATTACCCATCATATCAAGAAAACATATCATCGAAAATATCACCACCTCATCTAACATATCATAAAGATCGTAAAGATCACAAACCAATAAATATCATTAATATTAACAGTTCTTTGTTGGGATCGCACGAAGAAGAACCATCGACATTAAACGTCGAACCAATGAGACCATTATTTCGCGAATATTGCAGCACTTTAACTTTACCTTCAAGACCAAGACATTACCCAAGAGTACAACCTGAYGGTAGTGCAGATTATTGTGAAATTTCTTTAGCTAACGGTTATCTTTCCGATGGTGAAATTCTTCGGAATCCTATTAACAGAGATGTTTGCGACGGATACATGTCCGAAGGTGGAAGTGCACTTTACGTCCGAAGATTACA
>contig13962_a351
GGACACCATCGCATTACGAGATGTCGAAAACGTCGATATCGATATACATTTGTTGGAGAAGTTGCAAAAAATTTTAGGATTTGCAACTAAATATGAATTATGGAGTAAATTTTGTGGGAATTTATTAGATGAGATCAAAAAAGATCCTAAAGTGTGGACTGTTGTGACTGCGGAAAGATGTATTTTTGAAATTATTTTGTTAGAATCAGAGGAAGCATTCGGGGAAAATTTAAAATTAATCGGAGACATTTTAATCGATGCTTTACACCTCGATTCGGATGTTGAGTCGCGCTTAAAAACATTTGTTGCTTTAACAAAAGCGATGGATTCAAAAAACATTATTTTTAAACATTCCWAAGACGATCTTAATTCGTTTTTAGAGGTTTTAGTTATCGAGGTTCTCGTACCTTCGTTAGTTTGGCACGCTGGTCGTACATCAGAAGCTATGCGTACAATGGCGGCTTCTTGCCTATTTAGCGCCCTAAATCCAAACGATGATGTTGAAATATTCTGCGATCAAGAAGTTTTTCGCCCACTCTTCGATAAACTTACCCCTCTATTGATTTCGTTATCACAAGATTCGAATTTCCGAAGTCGACAATTAGCGATTCAAGATTTAGCCCTTTTAAAAGAAACRGCACAACGAAGAAATTGTTGGAMAATCGAYGATTTTGTTAAAATTTACCCGGAAGTTATTAAAAGGCTTGATGACCCCACTGATAAAGTTAGATTAAGTTGCGTTCAATGTCTCGGGGTTATTTTTGAGAATGTCCCGGATGAGTTTCTTCGTGTAACTTATCGGAGTCATCATAATTATATTATCGATACGTTAATGGTGCATTTTGATGATGAGGACGGTGATTTTCAAGATTTAATTGGGGTTCTTTTAAAATCGTTGGCTGTTGTTTGTGGGAAAGCGCTTAAAGGGAAGTTAGAGAAGCAAATGGGGTTGTTTCGTAATCGGAAAGG
>contig14005_a352
CTTTTATAACTTATTTATTAACTCAGAAGATAAAAAAACATTACTTAGACCATCCTTYTAAGTAACTCATTAATTTTGTCTTCCCTGTTACCAAAATCACCACCCTCAACATAGTGATTTGTCTTCTTGCGCCATCCTCCAGTAGGTGTATTAAGCTTGAATGGCCAGAGGAAGTTAGAAGCATACTTGAACTTTGGTCCAACAGTAAAGATTTCATGAATCAAATCTTCAACACAAATGATGTTCGAAGCACCCAATTTATCTTCAATAATTTGATTGCTAGTGATTGGAATACGATGTCCCTTCACTTTCCCAAAACCACGTTTGTAAATCAATTCTCTAACTGATTTCAAATTAGGGTAACCCCAAGTTATGTAAGGTTCGCAAATACGAAGCATGTTAATCGTGGCTTTATTTAATTTAATGAAAACTCCATTGTTGATTTGGCGGAGACGGAAAAGTTGAAGAACTTTCCTTACTTTTGGAGCAACCTTATTGATACCTCTGATACGAATTACAAAGGCCAATTTAGCTTCACCAGGAATATAATAATTTCCACGAGTCCTAGCTTGTCTTGCAAGCCTAATTTCGTCCCTTTCTCTCAATCTGTACTCTTTAACATACTCTTCAGCACGTTTAAAGATAAGTTTCCTCTTCTTAATATCATCAGTTTTCTTCTTGATAATCGATTTCTTCAAGCCTTGTTTAATCGCCAAACGCTTCTTACGCCTTTTTAATACGGATTCTGGTACGGCGGGTAATCCCTTTGCCGTTTTAACGGGCTTCGCCTTTTTATCCACGGGCGCCATGATGTGCCTTGTTATAGAAGC
>contig14109_a353
GAGGTTAACTAAACKAGATGGCGATAGATCTTTTGTTTTTTATTACATGGCAACAGTATTAATTTAATGATGATGATTAAATAATTTTTGATCGCAACATTTAAGTTAGAGTGAGAGATGATTAAAAGGTTTAAAAGAGTGAAAATGTTTAATGTACGAACAATTTACGTGAAGATTTTATTTAATTTAACAGTTTTTCTCAGTTTGCTGTTGGTGTTTTTATGTACATTCACAATTCTCGATGGGGTTCGAATTAAAGAAACGCATTCCTCCGATACCCAGCGTCTTCACAATTCGTGGAACGATACCATTAAAAATGAATCGAAAATAATACAACCCGACGATGATTTCAACGTGTGGTTGATTTTTACTAAAGTTATCGATAAATCACCGTTAATGTATAATTTTAAACATTTAATAAACAATTTATTGAAAATTAGCTCAGTGCCTTTACATTTTCATATATTTGTTGATAGCAATTCACAAATTATTGCTGAAAGTATTTTTAATACAACAGAAAATTTTATATTCAAATATACGTATTATAATGTTCATTCTGCAGCGAATAGTATTATGGATATTGTTGATATTATGAAACCACATTTTAGTTCCCGACCAGGAACATATTATAGCGACTCATTATTTTATTTATCATTAGGATTATATCGCATAGCACCTAAGACACAAAAAACAGCTGTTATGCTTGACTGTGATGTATTTTTTAAAGAAGATATATTAAATTTATTTAACGAATTTAAAAACTTTAATGAAAGTACTCTTTACGGCTTAGCTCCAGAATTAACGCCTGTTTATCGACACGTTTTGTATTCATACAAATTGAAGCATAATACAAGACTGGGCGATTCCTATCCGAACGGTTTCCAAGGTTACAATTCTGGCGTGATCTTAATAAATCTTAGTGCAATAAGAAAATCAAACGAATACAGGCAAAAGGTGCTCTCAACCGAATTT
>contig14153_a354
GACACCAAACATCCTAACCTTAAAAACTKAACGTTTGCAAAGTCATTACTTGTCATTATTATTACAAATCAAAAACCRAAGAAGTCGAAATGGAGTGTATAATTGGAATTAAATTTAAAGACTTCGTGATGATCGCGACCGATATGACCACCGCTCACAGCATTATGGTTATGAAGTCCGACGAAAATAAGCTTTTTCCGTTATCAAAAAAGCTTGTTATGGCAATTGTTGGTGAAAAAGGTGATACAACTCAATTTGCTGAATATATCGCGAAAAATATTCAATTATACAAAATGAGGAATGGTTATGAATTAAGTCCTAGCGCCGCAGCAAACTTTACTCGAAGAAATTTAGCTGAAGCTTTAAGGAGTAGAAGTGCATATCAAGTTAATTTGATGTTGGCTGGTTTCGATGATCAAACAGGACCACAACTTTATTATATGGATTATTTAGCATCACTTGCTTCTGTTAGGTATGCAGCTCATGGGTATGGAGGATTCTTTTCATTAGCGATTATGGATCGTTATCATTTGGACTCATTAACAAAGGAACAAGCTTATGATTTAATGAAAAAGTGTGTTATAGAAATTCAACAAAGGCTTATTGTTAATTTGCCAAACTTTAAAGTTCAAATTATTGATACTGATGGTATTCATGATTGTCCAGATATAACTGCTAAAAACATAGCTTTGGGAAAATAATTTTATTTTTTGTATAATCTGTATTTTTTTTTCTCTTTCAGTGTAATTAAAAATGTGTTTTCATGG
>contig14235_a355
GAAAATGTCAAATTAAATATAGGTTATGTTGCCACAAACAATTTTTCATATTGAATTAATTTGCTTAAAACCTTACTAAAAAATACGATTAAAGCTCTCATATAACTATAAGTCTTTAAAGTAATAATGGATGATGGTCCCCCAAAAAGGGGTCGAGGTCGTGGTCGTGGAGCTCGCGGAAGAGGAAGAGGTCGAGGTAGAGGAAGAGGACGGGRAAAAAAAGCGATAAAGGTAATTGAAAGCGATGATGAGTCGGAAAGTGTTCTTCAAGATTCAACYGAAGAGCAAACAACTCAACAGGAAGAGAATCCCGTCGAAAATAATGAAAATGATGCCCCAAAAATTGATTTGGARGCTGATATTTCTCAATTGGAAGCCCCCACATTTACTACGATTAATAGAGGACCACCAGAACCTATGTTRCGATTAAATTGGAATCATAAAGTGAATTTRATTGGGGAGAAGGTKYTAAATCCTATGATTCATTGTTGTGATAAATGTACGAAGCCTATTTTGATTTATGGAAGRATGATTCCTTGTAAACACGTTTTTTGTTTRGCTTGTGCTAAACAAGAACAATCACAGTGYCCMAGGTGTTTAGATAAAGTAACGCGAGTGGAGCAAACTGGTTTAGGAACAGTTTTTATGTGTACTCATGGTGGGACTCGTTATGGCTCTTCAGGTTGTCGTAGAACTTATTTATCTCAACGCGATCTTCAAGCACATATTAATCACAGACATGTATCATCACAAACTCCTCCAATTGAAAATCCAGAGCCAGAAAGACCTCCAGCTAGACCACCTAGTARAATGGATCCAAGAGCGAGTGTGACAATAGCCCAAAACCTCAGACAAAGAGCAACGCCTTTGCAAGGAGCTGGAGTTCGAACTAATTTAATAACTGTTCCCATCCAAGACTCGGCTCCGGTTGTTCATGAAACAGTGACTCAAACCCAATCGTATTATGCACAATATCAACAGACTCCAAGTTATAATCAAAGTTTGCCACCTCCTAT
>contig14259_a356
AGATACCAACAATGATGAACTAGTTTCCACCGATTTAATGTTAAAATCAACAGCGAATTTCTCAGAAATCATTGAAAACTTAAAACATCCCCAAAGTGGACTTATTTTAAATCATCCAAATTTACCCCAAAATACATTTATTRCTTCGGATGCTGTAAATTGGTTGATGAATCACATGGAGGGTGTAACAACTTTAGATCAATCAGTTCAAATTTTTATAAATCTCCAACGTGAGCGATTTAWTTGKCCACGCTTCTGGTGAACCAACAAAACCATTTCTTTACGGTTTYTATTTATATTTAATTCAACAAACCGGAAAATCATCGATTGATGAAAGAGACGGGGACTCACCGTGTTATGATATTCAAAGTTTTGAAAACGAATGGATGGAAGTTGAAGTAAAACCAGCACTAAATTGGGGATTATCTGATGTTACGAATGCTTTAAATATCCCCTCTGCACCATTAAACAACGATAACGAAGGGATTCCACATTTTTTAATGGACGATGTTGATGTTGGTTATTTACAAACAGACATTGATGGTCCTTTATATAAAAGGATGTACTTGGATATTGATGTTTCAAGTAAAAGTGATCGTGTTGAATGGGGTCACGTTAAATATCAAACGTTATTTCGGCCAGATCAAGCTTATGAAATTATTGTTGAATGGTTAACATCCTTCGGGATCAATCGTTTCCGAATTATTAAGTGGTTGGTCGAGAAAAGCTCAAGGATCATGTGCTTTACAAATAGTACCAATTCCACATGATCCATTAGCTTTACCGTATTCAAGTAAATCAGATCCGTTACGAGGGCCAATTTTTATCCCATTAAATTTGAATTGTCTGGGAAAACGTGAATTTTTATTCCGAGAGTTACGTTCGCCTCGGCAAATTGAACGTTTATTTTTATTTCAAGAGGCGATTATTTGTAAATTTGGTTTTATTCCGTGTTTAACTGAAACGGAAAAGGAATATACTCAGGATCGACAATACGTTCACGCAACTGGAACTGTTTTTATATTAATTTCAAGTCCGATGACGTCAAATAGATGTAATAATTTA
>contig14261_a357
AGTAATACTTAAACCTTACTATTTATTGAATTCAAAATGAAATATTATAAAATATAGTCATAAATAATGTATAAAAAATCACTTTTTTTAATTTAAGCTTTCAAAGCTTCCTGTAATTTCTTCCTAGCAGCGAGAACTCTTTCTTCCTGCCTCTTAATATCATCCTCAGAAATGTTTACAGCTTGCACTAAAGGCTGTTTAGGGTCCAAAAAGACACCCGGATTCTTATCTAACGACGTTTTAGACCCCATTTGTCCAGTAACAGGTTGACTTGAAACATGTAAAGCAGTCGCGACACTTTGAATAATAGTTTCCTCCATTACGTGTGGCCCCACCGGTTTAATTCCTTTCGGGAGTTCCATTCCTTCRTACTCGGTYCCATCGCAATCACAAGCTCTTAACCCTTCCAATCGTTTCTCCCACATCAACTGCTTCGGCTTCTCTTGAACACCATGTTTAATATCGGTTTTCACTTTACTTTCTTGCGTTTTATGTACGGTTACGGGTTGTTTAAAAATTGAGGCGGTTTGTCGAATCGGGGGCACTAAAGAAGCGTCGTTTCTCACCGATCTATTGTAGTACATAACATCTACTTTTCCGATAGAAATTCCTGTTTTTCGATGCACATCTTCGYCGGCCCCAACACTTGGYCCACGCTGTTGCGGTTGTTGCCATCGTTTCGGTATTGATGCGCACTCRTATTTAGTTTTTTCAATCGTAACATTCATTATTTTTTMAGAACCGAACGAAAACACAACYGAAYTSMCAGCGCGACGCTCAACATAACCTCTAAACC
>contig14387_a358
GGGGAGTGCCGCGCACGSGCATTAAACTCGATGCGCAATTAATTATTTTGTTGATAACATTCAAATATTATTTAACAATCCTTTTTTAAATTTTTAAAATAAAAGTAACGTCGATGTGTTTGAAATTTTGGAACGAATTCGATTAAAAAAAATTGATTTTTGCTTTGTTTTAAATGGTTTAGACCTTTTCGGGACTACCAAGCCCTTTTTTTACCTGTAAAAGAATTATGGCGAGTTGTGTTGTGAAAATCGAGTAGAGTTAGAGGATTAAAACAGTTTAAGATGACGAAAATTATTAAAATCTTTCATTTTCTTTTAATTTTATCAACTCTACTTATCACTTCAGCTGAATGCAAAACTAAGGCTTTAGAAAATAATGTACAATCATTCGCTCAAGGGAGGGGAATCGGGATATCAGCATGGGGATTAGTTTTTCTTATTGTATCACTTGTATTATTAGGGGTTGCTGTTTATTACATAGCGTTTTTTATCCAATTTTGTGTAAAAAGGAGAGGAAGTACAATCGAATTGAACTTACCACCGTATAGTG
>contig14493_a359
GCGGTTGCATCGCCGTTTGCCACCGCGGGCGGTGCTGCTGCTGCTGCTTCCGCAGCAGGAGCGGCAGATTCTTCTACCGGTTTCTTTTCAACTTCTTTTGGAGCATCTCCGGATGGAGTTGTGGCGGTTGTATCTGCTGCGTCTTCCGTAACTTCTTCGACTTCACCGTTCTTCTCCTTATCCTTGGTCGGTTTAGATTTGTCCTTCTTCGAAAATGATATGCTTCTCAACGACCACTTCTTCTTCTTTTTCGTTTTTTCCTTGCTTTTTTCTGTGGCGGTTTCTTCGGCTGATTTTTCATCGRCTGTTGCGGCTTTTTCGGGAGTGGTGGGTGTTTCTATGTCTTTTTTATCCCTGTCGCCACCACCTTCCGTGTCCGGCGTTTGGGCCTCTTCCGTTTCAGGTAAACCATTCTCTTTTACCGTTTCCTCATCCTTTTTCTCCTCATCCGTTCCATTCTCTTTCTCATTGCTTTCTGCCTCCGTGTGAACAGTTCCATTAGTTGTAATCTTAGGATCAACTTCCCCGATCTCTTTGACTATACCCTCTCCTTCAATGACGGGACAATCTCCTTCGCCTTTCTTGGGAGTTGTAGTAATATCAACTGATCTTCTAGACTGCCGAGCACCCATGATTTATATTACAATATATTTAAACCACTAAAATCCTTTAAAAACTACACACAAACGTAACTTACACAAAGACGTAGTTCTATTCGATGCAACTTTGTGTTGGACTAAAACCGCGCAAGTCC
>contig00649_a36
GGTCCTCATTAGTACATTCCCGTAAATTACACAAYGAACAAGTCGATATTTCTAATTTCACTYRTAGTGGTTATTTGCCACTCGTACACAATCAAATCGACAGAAAAACATAAACATTTTCCAGTACAATTAAGCCTTCCGYAACAACGCAAATCGTTTCAACGTTTTTATAAGAACCATGTAGAAATAGTTGATTGTCCGGACGGTTACACTTTTAACGTGAAGAAAATGACTTGCCAAATGGACACCATGGTGACGGATTTGGGTTACATCGAGAACAGCTGCCCGAACGATTTTCGAGGAGACGTTCCCGATCCGTTGAACTGCAGGAATTTCATCTCCTGCTACGACGGTGTCGCTTATTTGCAAGTTTGTTCCGCTCATCTATTGTTCAGCGGTGCCTCCGTAAACTGCGAATGGCCCGAAAAAAGTCAGTGTTGTGAATATCCGGAGAATACAGCCAAAAAATTCGTCGGTTTTCATCAAAAATAACCTAATCTAAAGAATAGAACTTATTATTTAACTTTTAATTAATAAAGAATGCAGCAGTATTAATATTTTAGTCATTAAAAAAAAATAAGTGATGATAAGTTTGCGTGTTGTTTCCG
>contig14509_a360
GGACAGTCAGTTATAAAAAGTGCGAGTGAAAACGTCCAAATTAAAATGAAGATTCTCCTTTTAATCACTTTCATCTCCGCCTTCGCTTTGGCCCAAGAAACCAAAGAAGCCGAAGCCCCCAAAACTTACAAACGATTAATCCCCGCCGATGTTTTAAGAGATTTCCCTGGGATGTGTTTTGCAAGTACTAAATGCGCCACCGTTGAGCCGGGTAAAAATTGGGATTTATTCCCGTTCTGCGGCCGATCAACTTGCGTTTTAAGCGARGATCAACCACCAAGATTATTGGAATTGGTCGAAGATTGTGGGCCTTTACCTTTAGCGAATCCGAAATGTAAATTGGATGAAGAAAAAACCAATAAAACGGCTCCATTCCCCGGATGTTGTCCGAAATTTGCTTGYGAAGAAGGCGTTAAATTAGAATACCCTGAAATCCCAACGGTCGCCCCCGTTCCGGAGGAAGTATCCACTAAACCCAGTGCAGAAAAAACATCTTAAATGCTTCTTTCTTTTATTTTTCCCCTTTATTTTCTTAATCTTCACTATTTCAAATACGATAATTAATTTAACACACCCCCGATGATTAATTTAGCTTATTATTAACTCCTTTTTTTWTTTAATTTTCGATTAGAATCGTTTTTGATTTATTTTTTGTACGTTGGTCTTGTAGATAAATGTGTCCAGAGAGAACTATAATAAAATACAATGTGATATCATCAAGGAAATTCCTTCAAAATAAACAACCTAACCTCACTTTTTAATTTTTGTGTTTTACATTTATTGTCTCATCCAAATTAACTAAATCTTATTTAAATCGATAAAATATCCTTTTATAATAATCTCCTTAATATTATAAACAAATTTCGTTTAAATAATCGATTAAAAATAAACTAATTTTTGACAACCATCACAATAATATAATGAAGTTAGCTCCATATGTCAATAAAATTGAGGTTGTATCAATTTTTTGGGTTTATTTCAAGAAATTTGAATGAAAATGTATTAATTTATTGAGAAAAGATGATGAAACGAATCTTTAAAAGATTATTTTAATAAAACTCATTCCATTCAATCGATTCTTATCACCAATGACTTAATTCAACAAATTTTTTTGCTCCATAATAAATATAAATTGATTCGTAACAATCTTTTCTTCATTTTTCATAATCGACGAGACAAAGATACTTTAAAATAACATAAATGGAGTAGACAAATCTAACAAAAAATTGTGTTTAATACAATAACAAACATAACCTAAC
>contig14511_a361
TCGTGCCTGATGAAGAGATTTTGAATCTCGAAACATGTTGCACTGATCTTATATTAAGAATAAATAATTTTTCATCGTTCCCAAGCTTTTATTTATCACTTACAACCCACGATGAACATTGAGTCAACTATCACCAAACTTAACATTCAAACCAATCTTGACTGAACATGGACAATTCCATTACCTACTGCATACCATAGATGTCAAAAATTCAAAAGAYGCTGTACATGAAACTTTCGTTAATAATATAGTTATTATGGTAAAAGACTCAACTCAAATGTAGAAACTTTAAGTGGCATTTGGTTGTATTATTAAAAATTCTTTATAAATC
>contig14535_a362
AAATAAATTACTTGTTAGTTTTATTCATAATAATATTCATTAAATCTAATTTAGCAAGTTTAGGAACATTACGAATAGTCAAAGAAACTCTAGTTTCGCGTTTTAATTTTTGTCCGACACTAAAAATCTCGCCACATTTTTTTAAATTCACAACTTCCTCGGTAATAACATCCTCTTCGACTTCATTGATACAATGTAAATATTTCCCGTACATTTCACCTTGTAATATCACCAAACTATAACGTTCTAACAATAACGAACAAATTGGAATTCTAGAGCCATAATAATCATCTAAAAACTCCAAAATAACCATGGGATCCACAAGTTATCGTAGTTATCGTTGGGTAAAAAAGAGATCCATCTAAATGGGGCATAATCCCCTGACCAGGTAAGTATTCGTTGATAAGTACRTGATTAGCTCGTTGCCCATTAAAAACGTTTAACTTTGAGACTCGATCTAAATATACATCYAACCAGGATGGAATTTTATCCACTATCATACCATTTCGGTGAGGAATTCCACCGTAATCTTGTAACCGGCGATTTTTTAAATACGTCCATTTCGGTTTTGGTACTTCGTATACTTTCTTAAGGATTTCTTGCTCTTCAYCGTGAGTTATAAAATTAGGAATGTAATACGTAGTTGTTGGGTGATAATTCCACTTTATATTGGTTTAAAGATTGCATTTCGTTTTTATTGAAATTGCAATSMCGACGTTATTCATGTTGACGTTTGAGTC
>contig14617_a363
GRGAGTATTCAATGAACTTCAAAACCGTAAAGTCAACCGATTATTAAACGAACGAAAACAACTCGAAAAATTGCGAAAAATGGAAGATAAACCGGTCGAGATGGAAAATCAAGATAGTTTTCTTATGGAAATCGTGTCGGACATTATTTATAGTCCGGTCAATTTGATTTTAGTATCGCTAATAGCATTGTTAGCCTACAAAATAATTCAARGGTAACAGACCGACTCCGCCACCTCCTCAACAACAATTACCGAAATTGCGACGAGATTTTACCGTGGAAGAGCTCAAAAAATACGACGGAAACCAACCGGATGGTAGAGTACTTGTTGCTGTAAATGGTAATGTTTTTGATGTAACRAGAGGAAAAAGATTTTATGGACCAGGCGGTCCTTACGCTCCRTTCGCCGGRAGAGATGCTTCGAGAGGTTTAGCMACATTTAGCGTTTCAGCGAAAGACGGTGATTCCTACGATGATTTAAGTGACCTTAATACGGTTGAAATGGACTCGATAAGAGAATGGGAAGCACAATTTAGAGAAAAATACGATTTAGTTGGACGTTTATTAAAGCCGGGTGAAGAACCAACAAATTATTCGGATGAAGAAGAAGAAACTGGTGGATCAAGCGGTGGTGATGCAAAAGATAAAAAAGATAATTAGACTATTAATAGTATGCGGTTATTTTATGATGAAGGGGGTGAAGGGATAAATCGACCAGCAGTTTGACTTTTATTACATCCGCGTAGATGTACTTTTAACAGTTTGTTTTTTTTATGTTAGCATTGTTACTTTTTAAATACTACTTAAAGCAAAAATAAATACTACTAATTAATTATAATAAAAAGAAAATCGAGATAACGTATTTTTGTATGGTTTAAAATAATCCATTTTATTTTAAACAAATTGTCAAAAAATTAATTTTAGGTTAGGTTAGGTCGGTGTCAAATTGATTTAAACATCTATCTCAAATAAGGTTGTACAACTTTGTAATGATTAAATAACTATAAAAAAAAAAATAATTTTGACATTTGTTTTGATAAAATGGGGTGCTCTAAAAATAATTAATGTGCAATATAAAATTAAAATTATTGTAATAATCGTGTAGCGATAAACTGTTTTGATG
>contig14664_a364
CAGATTATGACAAATTTATTAAAACAAAACACAATTTTGTTTTTTCTTTTAAACAATATTTTAAATAATAATTAAATTAAATTCTTGGATCTTCATTAGTTAATTTAACCAATTTTTCGGATTCCTCCCAAATCTTTTTCGCTTTTCCCATATCCATAGCGGCCGCGGAGAGCCCCCTTTCCTTACAATCCATAAAATACTTCCCGTTTACACCTTCAACTTCTTCGGAGGCAGCGAGAAAAACGGAAGTTTGACATCCTTGAACTGGAGTTTTAAAAAATCCTTTCACAATCAACATCATGCCCCAATTTAATGGAATTGGGACGTTTCTCCATATCCCTGAATCAATCATTCCCGGGTGTAAACAATTCGCTGTTACGTTCGTTCCCTCCAATCTTCTTGCCAATTCTCGGGTAAAATAAATGTTGGCATATTTCGAAACGTAATAAAGAAATAACGGAAAATRACTGTTTATTGGATTTAAATTGTTTGTTGTTACTTTTGCTAATCGGTAAAGTTCGGATGCAACGATCACTATTCTACTTGGTCCAGAACGTTTTAAAAGATCTATTAATAAATGTGTTAATAAAAACGGCCCAAAAT
>contig14674_a365
GACGCCGATTAAGAACTATTTTAATGGTTTTCATGGATGATTGTCGACAGGAATCCGACAGGTGGGTCGGAGGAGCACCACGCCCTGGTTTACCACCATCACCGWCRGCCCCAGAGGCCGAAGGTCCCCCCGTGCAAATGGAACCTGTGGACCTAAGCGTGAAGACACCTGTCGTCCTGCAAGTGCCCAGGYACCCGAAACCGCAAAGTCAAAGGGACCAAGTCGCTCACGTTAGATCGAGAACGATTTCTTCGGTTTCGCATAAAAGCTCGCARCAACAATGCCAACATCGACCAGCTACAGATATYCCTAAACGCAATGTGRTAAAATCGGACGTAGTGATAAGAAAAGGATTGCTTTATCCTCCGACTTTGGTGAATTTGCCCGGTTTAAAAGACGCCGCATCATCTTTTTTGAATTCGGCCGACTCTAAACCCCCYTCGATTTTAAACAACAACAATTACGGGGATTTGTGCGAAGATGGGAGGCAACAACAAACGGAAATCGGGAACAAYAACAACAACAACGGCGGAAATAACAACGCGAGGAGGAGGAAAGTTCATCGTTGCGATGTCGTTGGGTGTCACAAAGTTTACACGAAAAGCTCGCATCTTAAAGCCCATAAAAGAACACACACAGSTSMRMAMYCYWATGAATGTTCTTGGGAA
>contig14730_a366
CCGTCAAAATTAGAGCATAGCCCAATCGACCAAAAATCATTTCAAGATCACTTTTAAAAACGGAAGCGATATGAAAAATTTCTCGTCGAATTTTTCGACGCAAATGGAGTCATTTAGCGATGTGCCAAGTTTTAAAGATGGAGGTGAAACTTTAGAACAAAAAATGTTGAAGAAATCGATGACGCAACATGTAACGGAAAAGAAAACGGTCTCGATGACGAGAAGTACTAAACAGGAAACGTCTACGAAAAATTTTAAATTTGAATAAATTAAGCCATAATTATCGTTATTGAGGTGGTGTATTATAAAGATGTAATGTAAATAAATAAATAAAAAAACGCCGTTTCTTTTTTGGGCTTGAAATTAACATACAATGTATACAATCAAAAACATAAAAGCTTTAATAATTCATTTCTTCTTTTAATTATACTTTTAAAATGAATTTGTGCCTTTCTAATCKTMTGACATCAAAAAATTCGTCAATCAACAAAAAAATGTAATATAGTTTTATGAATTTTTATTAAATCGTTAATTATAATAACAATTGAAGTGAATTAATGAAAAAATCTTTTGTATTAATTAATAAGATGGTGYTAAATAACCACTTAGATTATCATATTATTTACGTTAACAAAGAGGTGTTATTTTAGGTGAAGTAGTAATTGTGTAACCAAAACATTTTTTTKTTCATCATARTTTTTGTATAAATTTACGTTATATTATCGCGCTTTTCTTTAATATTAGTATGTAGGTAATTTTTATTTTTCTTAGTGCCAAAACGATTTTTTTGTTTAATATAATAAATTATAAATATGCAAAAAAATATACATAATTAGAGTGCCTAACTTTAAACTATATATTTAAAAAGAGAAACAAAAAAGAAAAAAGTTTTAAAAGACTTGTAA
>contig14750_a367
GAGGTTACCAAAATCTGTCACGTGATCACAACGTTGTTGCAATGGCGGAGGACAAAGATGTGATTGAGAAGACCATCGCCGAAGACTTGGTCGTAACCAAGTATAAAATGGCTGGGGAGATCGTTAACAGGGTCCTCAAGCAGGTTATTGACAAGTGCGTCGTGGGGGCTTCCGTTCGCGAAATATGCGAATTTGGCGATCGTCTCCTTCTGGATGAAACCAGCAAGGTTTTTAAGAAGGAAAAGGACCTYAAAAAGGGAATTGCTTTTCCCACATGTATCTCTGTTAATAATTGCATTTGTCATTTTTCGCCTGTACCAAGCGAACCTGACTATACATTAAAAGATGAAGATTTATGTAAAGTTGATTTAGGTGCTCACATCGACGGTTTCATTGCCGTAGTAGCACATACAATAGTTTTGGGTGCCTCAACAGATAATAAAGTCACGGGAAGAAAAGCTGATTGTATCACAGCGGCGCATTACGCCTCTCARGCCGCATTACGACTCTTAAAACCCGGCCATGATTCATACGCAGTCACCGATGTCATTCAAACTGTCGCAGAATCGTTTAAATGTAAACCAATTGAAGGTATGTTAAGTCACCAACTGAAACAGTTCAAAATCAACGGTGAAAAGACGATTATTCAAAATCCGAGCGATGCTCAAAGGAAAGAACACGAAGAGTTTGAATTCGATAAACACGAAGTTTATGCGATGGATGTTTTGGTTAGTACTGGAGAAGGGGTCGGRAAAGAAGCTGACGCGAGAGTTTCAATTTATAAAAAAACCGACGAAGTTTATCAATTAAAATTGAAAGCATCGAGGATGTTTTATTCGGCCGTTAGGACGAAGCACGGAAATATGCCGTTCAATTTGAGAAGTTTCGAGGAAGAAACTAAGGCGAAATTGGGCGTTGTCGAATGTGTTAATCATAAATTGATCGAACCATTTCAAGTGCTTTATGAAAAAACGGGTGAATTGGTCGCTCAATTTAAATTTACGGTTTTGTTAATGCCGAACGGTCCTCATAAGATAACAGGTTTGCCGTTTGAGCCCGAACTGTGTCAATCCGAGTATTCGATTACGGACCAAGATGTTAAATCGTTATTGAACAGCTCGGCGAATCCGAAGGCGGCGAAAAAGAAAAAAAAGAAGGGTGAAGCAGTAACGGAGCCACAACCGATGGAAGTTGAAGCGGCTGCTTAATGCTATAAATATTTTTTATCGTGTTAAGCTGAAATTGGATGG
>contig14815_a368
GGAGTTGTTCGACGACCGTCGTAGTGTCCGCGGCAMACGTGATCGTTTTTGATTCATCCCGTTTAAAATCCGAACGTGGTGTATCTCGTCGTGTAACAACTTATTACCTATTTAGTGTTAAATATCCGGATTTTTTCAACTCAACAAAGAAATTGAGATTAATTTTTTTCGTGGTGGTGTTTATTTTTTATTATCCCGTGATAATATTGTGTTCAAAAATCGATTTAAAGAAAATTTTAACGGAGCGTATACTTACTTAAACAGTGCATAGACATTAAGTGAATAGATTTATACAGTGTGGTTTTTTTAATTTAATTTTTTTTTTGGATACATCGACCACGCCGGATTTTTCGGATTTAACGGATTTCGGATAACTGCGATTGCTGGGAATAATTCCCGGGGGATCTTACAATGCTTTCCTGCTGACGTAAGATGTACCCGACGTCAGGCATGAACGCTGCAGCTGCTGCAGCGGTGGCGGCCGCCAGACATCCGGGTCCTCCACAACCTGGTCAGCCGTTTAAATTTACAGTTGGTGAATCTTGTGATAGGATAAAAGAGGAGTTTAATTTTCTTCAAGCACAATATCATAATCTCAAACTCGAATGCGAGAAATTGGCTAGCGAAAAAATAGAAATTCAAAGGCACTACGTCATGTATTACGAAATGTCGTACGGCCTCAACGTAGAAATGCACAAACAGACTGAAATTGCAAAGAGACTGAACGCAATAATAGCCCAGATTTTACCATTTTTATCGCAAGAACACCAACAGCAAGTAGCCGGAGCGGTTGAAAGAGCGAAACAGGTTACGATGACGGATCTCAACGCGATCATAGGG
>contig14832_a369
GGAACCTGTCRAGTATCAATACAAACATAACCTAAAAATCTATTTCATTTTTAATCTGTGAAGTTTTGCCAAAAAATCTATCATATTATGGTAATTTAATACATATATAAACAAAAATATCCTTAAAGAAATACACAGGGACCAAATTGTACTCAATGCATTTATCTACAAAATTAAAGTTTAGAAGAAATGTTTTAACCTAAAAACAAGCAAGTATTTTTTCTTTACATCCATTTGCAATAATTGCTATTCCTCTYGTGTACTGGTTTGAAATATTTATAGTATTACCACACATATATCGAGATAACCCAAGTGTTATTTGGCCCATCATTCATACAGTTATGGGCACTTTCATCAGCGTAAACATAATTGGTAACCTTTTTGCTTTAATTTTCTTTGACACAAGTATAACAGGTGTAATTTTAAAATCAAAATCGGAATGGATTTTATGTCCTATTTGTGAAACTATGGTTCCACCTCGCTCATGGCACTGCACTGAGTGTAATGTTTGCATATTAAAACGAGATCATCACTGTTCATTTTGTAGTAATTGTATTGGTTATTTTAACCAAAGATATTTTATTCACTTTTTAATTTATGTTTTTATAGCAACTTTGTATGCATCGTTTTACAATTTTTATTTTATATACGAGTTAAGTGAATTTAAGTCTTGGAAAATGTGGTTAAATGTAATTTTTYCACTTGCTATGTTAATGTTCGATTACAGTATAAAACAATTTTATATGTTTTTGAGTTTGATAGTTCTTGTTATGTGTGCATATTCAGGCGTTTTATTGGTTTTTCATGTAAAGTTATTGCTAAGGGGTGTTGTTGTACATGAACGTAAACTTGGAGATGTATATAATTTAGGTAAAATTGAGAATATTAAGGAAGTATTTGGGAATAGATGGCAAATATCTTGGATTTCACCACTTATTCAGAGTACTTTAAGTGGGGATGGCAAAGCTTTAAAAGTGGTCGTAAAAATGAATAGTATTTAAACAATATTGTTATAATCAAGTTTTGTAAGATAAACAATGTTAAT
>contig00676_a37
GGATAGCTACTTGAAAAAGAATTACTTTACAAGATGCTGCCTCACCACTAATAGAACAACTAATTATATTCCATAATCATGCATTATTAATTTTATTAATGATTACAGTTATAGTTGGTTATCTAATAAGAACTTTATTTTTTAACAAATTTAATTATCGATTTCTATTAGAAAATCAAATAATTGAAATCATTTGAACTATTGCTCCTGCTGTAACATTAATTTTTATTGCCTTACCCTCTTTACAACTTTTATATCTATTAGATGAAATTAATAACCCAATAATTTCCCTAAAATCAATTGGACATCAATGATACTGATCCTATGAATATTCTGATTTCAAAAAATTAGAATTTGATTCTTATATAATCCCTATTAATGAAATAAAATTAAATAGATTTCGATTATTAGATGTTGATAATCGAACAATTTTACCTTACAATTCTCAAATTCGTATACTAATTACAGCCGCAGATGTAATTCACTCCTGAACTATTCCAGCTTTAAGAGTAAAAATTGATGCTACACCTGGTCGATTAAATCAAATTAGATTTTTAATAAATCGAACAGGATTATTTTTTGGTCAATGTTCTGAAATTTGTGGAGCAAATCATAGATTTATACCTATTGTTGTAGAAAGAATTCCTATAAAATATTTTATTAAATGAATAAATTCTAATAATT
>contig14842_a370
TAATTCGGTTAATTTTCTAATCATACTGGTTACAAACTTGTTAAAGGTCAAATATTAACCGATAAAGATTTAAGGGAGTTAATGGRWKKTTYGAAYWSWMAWARTRTTKATGWKTRWRSWYATCGYKYKAACAGGATATGTTGGAGCTACCACTTTTTTAGAAGAAATAGCTAATATTTTGAAGTACTTAAAAGCTAAAAATAAAAACCTTAAATATGTATGTGATCCTGTGATGGGCGATAATGGTCAAATGTATGTCCCCAAAGAACTTTTACCAATTTACAAGAACACAATCATCCCACTTGCTGATATCCTTGTTCCAAATCAATTCGAAGTTGAACTATTAACCGATCGGAAGATAAAAACAATAACTGATGCTTGGGACGCCATCAATTTGCTTCATGACAAAGGTTGTGGAACTGTTGTTTTGTCTTCTACAGAATTAGGAGCTGAAGAAGGTGTTTTACTTGGTTTAGCCAGCACCGAAAAAGGTACTAAAAGATACACAATTGAAATTCCAAAACTGCCATGTACGTTCACGGGATCAGGCGATTTATTCGCATCTGTATTTCTTGGATGGAGTTATAAAACGAATTATGACATCAAAACGAGTTTGGAAAAAACTATCGCGACTTTGCAAGCTGTTTTAAAAAGAACTGCAGGATATGTTGAAGTGAACGGTGCTACTCCAAGGAATTTAGAATTAAAATTGATACAAAGT
>contig14862_a371
CAGCGGATGTAACAAAACTCTTTTCAGCCGGTAAAATACGCATATGTTTCGTTATAAACTTAATAAAAGTATCTAAATTGTAATCAGAATAATTAAATTTCGCCGCAGCGCGTCCGTTATGAAACAACAATAACGATGGGACTCCAACAATCCCATTTTGGGTGTTAAATAAGTGATACATAATCGCGTTTATAGCCACCATTTTAATATCAGGAAAACTTCTTGGTAAAGCGTTAAAATGCGGAGCCGCCATACTCGAGAAAGGACAATATTTCGAATAAAACAAAACCACGACGCAATTTGCGGCTTCTTCTCGACTTGTTATGTTTGAATTCGGTAATAATAGCTTTAAAAGCTCTGTATCATTAACTAATTGTACTTCAGAACTTCCAAAATTTGAGACACACGTTATGTATTTTTGAGTGCTATTTACAGTCGAATTGGCTTCTAATCCATCTTCTTTGACTATCGTTGTGTTTGTTGAGCCTGAATATGTAGGTAAATCGGATTCTTTCACCTCCGAAGTTGTTTCTTCGTTACTCGCGGGAACAATCGGGATGTTATCCAAAAAAATTGGATCGTTATCGTCTTCATGACATGTATTTAGTTTTAAAAGTGATAAGAAAACGAATAAAATTGCTGGATTCAACTTCATGATTTTCTAMCCTCC
>contig14918_a372
GGATTCTATGGATATTTTTGACGTTTCTAGTTGACGTTTCATTGACGTTGTCAAGTTTTATATAGATAAAAATCCCTGAAAAAAACGAATGTAAATGTAATCTTTAAATTATTCGTATTAYCATAATCAAATTTACCCCTACCGATGATTTTAACGTGGAAGAATACGGCGCGAACTTAAAAAAAAAATCGTTCAGTTATCGGTGAACGTAGCTTCTAACCTCAATTCGCTCAAAACCACTCAAACGTATCAATATCGTTCCTTTTTCTAAGTTGTAATTAGTTTTACCGGTGATTTTTAACTTTAAATGAAATAGTGATGAGTGMGTCTTATTAAGTTAAGTTTAAATTATTAAATTTCAATTAAAAAGTTAAGTGTAAAAAAAAACATGAATAAATACGTGGATTTGTTAAAGTGGCCGTTACAGGCATGTTTATTGACTATTCTTGCCATTAACACAGTTTACGCGGAAATTGAACCGATGGAAGAAGAAAATGCGGCTCCTCCTGGTCCGTCTCTTGAAACTGCCACAGGGACAAATACTCCTGCTGAAAATACCGGATTCGTTCATGGTTTTATAGCATCARTATCAGTTATTTTAGTATCCGAAATTGGGGATAAAACTTTCTTTATAGCTGCTATTATGGCTATGAGACATCCTAGATTAACTGTTTTTGCTGGAGCTATTTTTGCACTTGCATTAATGACTTTTCTATCAGCTCTCTTCGGTTGGYTAATAAACGTCGTACCTCGRGCGTACACTTTTTACATTTCAACCGCTTTATTGGCAATTTTCGGATTAAAAATGTTAAAGGAAGGTTACAATATGTCGTCGACGGAGGGGCAAGAAGAGATGGAAGAGGTTCAACTGGATTTGCGCAAAAAAGAGGAAGAGTATGAAAAAGAAAATTTGGATCCTGAAGCCGGGGGCGCTAATAAGCGTACCGCAAAGCAGAGTATTCTTAGTGCTGTTTCAAGAGTTTTCCTTCAGGCCTTTACGTTGACTTTTTTGGCTGAATGGGGCGATCGGTCCCAATTAACTACCATTGTGTTAGGAGCAAGAGAAGATGTTTATGGAGTAATTATCGGTGGTATCGCGGGTCATTCGGTGTGTACAGGGGCTGCAGTTTTAGGTGGGCGAATGATAGCTCAAAGGATATCAGTAAGAACAGTAACAATAATTGGTGGAATTGTGTTTCTAATATTTGCATTTTCATCGTTGTTCTTCGACCCGGAAGCCGTGTAACTAAAGAAAATTCGACTCGATCCCCATTTTGATAACGATTAGAGATTTGCGAATAAGAAATTAGAGATTAATTAAAATTTAAGCATTAAATGTCCGAATAACGTAAACTA
>contig15039_a373
CTCTAAAACCCGGTAAAACGTAGACCCCCATCGCCGATAAATACTTATCTATTCCGAATCTTTCAAAAGCATCGTTCTTTGCTTCCAAGAAATCGAGCGTTCCGAAAATTTTYGCAACGATTTTTGAGTTGATTTCGTGTTCTAATTGGTCACCTTTRCASGTAACCGAAGTACAATTCATTGCGGCTATTTGGGGATCTCCATCTTCGTCCTTTGTAAGACAAATTAATCCCACGTTTTGTTCAAGGACTTTTTCCCAKGATTTTCTTAAATCTTTCGTTGCATCTTGGTAACTAATTGCCYTGTTAATATTTGCACATTGGTTCTTCACTTCCAAAACCATACACCATGTGATTTAACACTTCCTCTTTGTGATTTTCTGTGATGTCTTGTACCCAATACTCACGCTTTTTACCTGTACGATCTGTAAGTTTTTTTCCTTGAAATCTACTCCATACAGTTGGAATTACGACGGAATTTAATCCCCGGCCC
>contig15086_a374
TTGTTGACCATAAGGATTTTGTCCATATCCTGGTTGCTGATAACCAGGTTGTTGATATCCACCTTGGGGTTGATATCCACCTTGTGGTTGGTATCCCCCTTGAGGTTGATATCCACCTTGTTGAGTAGGATACCCAGATCCTTGATTCCCACCCGGATAACCAGACCCAATAGAACCCCCAGAATACCCYCCRCTACCACCACTTTGAGGTCTTCTATAAGGACTCCTTGTGGTGGTTTGCCCGGGAATTACTGGATAAGCTGGTTGAGGTGCTGAGGGTGCATTCGGATTTTCATCGTTGTTATTGTAAGTTTGAAGGGTTTGATGCACCTTAGGATTATCAGGCGTGTGGGCGTTTGCATCATCGACACATTTTGGTGTGCTTCCGTCTACGATGCATTTCTTTGTTGGTGGGCAAATGTATGTTGCACATGTTGGAGCGGAATTGCTGATTCTTTTGCAAGTTGGGTACATTCCACATTCGTTATCTCTTGTGTAATAAGAACAAGGTGTTTCTTCCATAACACATTGCTCATTTGTGCTACATCCGATATCTTTGCAAGTTCTTCCATATTTTGAATATGTATATCCTTGYTGAAAAAAGACACAAACAAGATACAACCCTAGAATAAACTTCATTTTGTGTCTACGTGTTTTTAAATTAACCAATTTTTGCTTTTATTAAGCCCGGAAAACAAACAGCACTGTAYGGTTGCTTATTGAAGACTATTTTTGCTTTGACTTGACACGATACAAGGTGACGTCATTAAATCGGATCGAAGGTTTTCGCTGTCC
>contig15102_a375
TTTGCATGTCCAATAACATTTTTTTAGTCTCAACAATGAAAACTACGTTTGTTATCTCATCTCTAATCAAGGTCATCTTACGAAGAAGTTYGAAATATTACGAGAAACGCGTTCGGTTTTTTAACACTTTGTATTAACGCCATCTATATGATACAGCACGAATTATGCACTCAAATGTCTCCAAGTTCAAATTTCCAGAAGGAAAAATAACTGTATGTAGTTGCTGGTTTGTTGCAAAAACAATTTTGTATTTTTCAGTCATAAAGTATCGCCATAAATGTCAACATTAAAAAAAGGGTTTGCATGAGGAGGATATTAATACAAAACCGTATGTAATTACAGTAGGTTATATTTGGTTTTGAGTTGTAGTATTTGTGCCCAGAAAGAATATGGGGGAAGTAAAAAAAATTGTCACAAACTGTTTAGATATCTATCAATGTGTTATATGGAAATCTTTGTCAACATATAAATGATCACACATAAATTACACTAAGTTTTGGTGAAAACATCCTCAAAAGATGTAGGTGATTTACTTTTTGTATTGTAGAATTTTGTTGTTTACAACTTTTGAGAAAAGAATGGGCCCTTAAATCAGTTCCCATTGTATTTTGCAAACAAATTTTAATCAACATATCATTTATCCCCACAAAGAAGTTCTAAATGTTTACAGAATTAAGCTATTTTTTTTTAATATCAAGGAGGGACTATGGRATCCCGGGTATGTTACAACACAATTTTGTTTTTTTAGAGAGTAAAGATCAACACCAAAAGTATTTTTTGCCAATACAATTAAAAGGTTTAGAAGAAAATGTTGCGTATCACAAAAATCATGACCCAGTTTTGGATAAGAAAGAGACTTCATAAAGGATTTTTGAATTACAAATAGTTTTTTTTTGGTGCTAGAAAAAAGTTTGTTTTAGTTTGCAACATTTATTTTGTATATCCACTCAAAACAAGTTATTATAATAACCATTGCATTACCGCTTCAACATCCACTATCATAAGGA
>contig15134_a376
ATAGACAAAAGTGGAGTTTCGTGGCAGTCGTTTGCAGTAAGTCGCACATTCCGCAGGTTTCGGTCGCCTATTCCCGACACTGTTCACTTGGTTTATTTGAGGCCTCCAGCTAAATACTAAAAACTTTACGAAAATGTTTGCTGCCAGATTGATCGCCCCTGCTGCCGTCAGAAGCGCCCTGATCTCGAACACTAAACAATATTTGAGGCCGTTGAGCAGTGTGGTTGCCCAAAGTCAATCTTTAGTTCAGAGCCCAATTGTACAACAACACCAGACAAAACCAGCTTTGTTACCTGCGATACGCGGATTCCAAACTTCACAAGTTAGCAGGGACATTGATTCTGCTGCTAAATTTATTGGTGCGGGTGCTGCTACCGTAGGAGTTGCCGGATCTGGTGCTGGTATTGGAACAGTGTTCGGCTCCTTAATCATTGGTTATGCCAGGAATCCATCGTTAAAACAACAACTTTTCTCGTATGCCATCTTAGGTTTCGCCTTGTCTGAAGCCATGGGTCTGTTCTGTCTTATGATGGCGTTCTTGCTGTTATTCGCTTTCTAAATACGCTCACTGCCGGGGGCTTCGTCAATAACATTTATTATAATATACATAAAAATACCATAAGATCGAACATCCGAGAATTACAAAAAAACCAACATCAGCATCGGTGATCACCATCTAGTAAATTCTTAATTTTAATAATGATAATTTTCTTTTTGTTTCTATCCTAACGTCTGCAGCAACAGAACGGAAATAAATCCTTTATTAATTGTTCTAAATTGGGCGTCGTCTTTATTATTTCTTTTTTTTTTGTTGATTGGGTTCACAAAACAGGGGGCGCGTGTCGAGGGGGCTTCGCGATTCCTTTTGTTTCCCCAATTTCTCAAAAAATCTGGTATCCAGTGACTTTTGGGTATTTTTTTCTTAGAAAGAGGTGCCGCATGTACTGTTTTACTTTAACTATGGAAGTCAWCAATAAAAGAATGTTTCTGTT
>contig15143_a377
ATTGCAATGAATGAAGCTAACTTTATTTTTAATGATTACAATACATTGAAATCTACAACTACATTTAATACGAAAATATTACAAAATAATCGGAATGAAACGTGTTAATATTAGTAATTTCATTCTTTCTTATCCTCTTCTTTGGCAATGTTAGAATTTTGTCTGAGAGCCGGTTTTAGCGGAGCCCCAGTTTGCAAAATTGGAATTTCGCGATGATCCTCAATGGCATTCTGATTGATTTTCGGAGCGGTGATGGTCAAAACCCCGTCCGAAGACAATTTCGACTCGACCTTTTGAATGTCGTGACCTTTCGGCAAAATATACTTCCTCGTGAATTGGCGAGAAATATAACCGTGCTCATCTTCTTTTTCCTCGTGTTTTCCCTCGATGGTAATAGTGTTATCGCCGGTTGCTTTCACGGTGATTTCTTCCGGCTTAAAGTGTTGAACATCAAGATTAACTTGGAATTTATCCTTATCGAAGGAAACCATCGATCCGGCGTCGCGTTCCCCGGCTTGGCTCCTCCATGGCCGGTAATAAATGTTCGGGATTCGGGGTAACACCCGGAATTCAGACGGCATCATGAAATCTTCCGGCTCCAAACCGAGCCCGAAATGTTGGTTGATGATCCTTGTTGGACGATGATGGGCGAAATCGTCGAAAAAGAACGGGAGGAGAGACATTTTTTTTACTTTTAGCGGCGAAAATTTAATAAAAACCGAAGAGATGTCTTGAGAGACGATGTTTTCACTTCGACTGTCAAATGAAGGACTYCCCCGGCC
>contig15214_a378
AATTACAAACATCTAATCAACTAAATCAGACAATGATAAAGTGATATTATTTACATTGGAACGCTTAACTTTATAAATAACTCGCCAAATTGCAGTTTWAATTAAATCTCTGAATCTTTCAGGTAGTCCATCAAGTTCTTCTGCCAGCGATGAAAAATAGTAACCATTYTTATTTGAAAGTTCCTCTTTTATAGCTCTTAAATCCGATGATACATCCGATTGAATCGTATTTACTATCTTATTGACATCGGTTAAAATTTCGAAATTAAAAAGTCTATGAAGCGTTCCATCGTTATTCCAAATTAATAAACTTTTAACGTTAAAAATATCAACCTTTCCGATTCTCCACTCGTTTTGGTGAAATCCTCTYCCAATGTACCAGTTTAAACTATTGTTTTGGTAGCCGGCTGCTACTAATCTTTCTAATAAATTTTCTGGAAGTGCATTCCCATGAAAATTTACGTATTCCCATTGAAATCTTGAAGGCTCTTGTGAACACATTATTTTTACGCCATCGATTGTTTCTTTCTTGCCAAAATGTTCAGTAATAAACTTGCCTGTTTTAGGATATATTGYGCCGGGTATTAAGTTACCATCAATTACCCTTGTACCAATATACAAACCATATCCAACATGAACGGCATCTTCGGGAATACTTTTATTGTATTCACGCCAATAGATATCATCTTCATATATATTATGGCCTTTTACAATTAAGAGAAATCCCACTAAAATGAATCTCCGCATATTTAAAAAATCTACAAATTTCGTTTTTAAATCGTTAAACACACAGAAGACTAGAATATGTAAAAATGTATCC
>contig15272_a379
GGACACATAGATAATGCGTTGACAAGTGACATTACAAAATTCATTCTAAGAGGTGTTTTGCAAAGTAATCATGGCTACAGAACGTTATRGTTTCTCTTTAACTACTTTTAGCCCTTCTGGTAAACTAGTTCAAATTGAATACGCTTTAGCAGCAGTCGCCGCTGGAGCTCCTTCTGTAGGAATCAAAGCTTCAAATGGAGTTGTTATTGCCACAGAAAATAAACACAAATCAATTTTGTATGATGAGCACAGTGTTAACAAAGTTGAAATGATAACYAACCACATTGGGATGATTTATTCCGGAATGGGGCCTGATTATCGACTTCTTGTTAAACAAGCGAGAAAAATGGCCCAACAATATTTCTTGGTTTATAGAGAACCTATCCCGACAGTTCAATTAGTTCAACGTGTTGCTGCTGTTATGCAAGAATATACTCAATCAGGGGGAGTTCGTCCATTCGGGGTCTCTTTATTGATTTGTGGCTGGGATACAGGTCGCCCATATTTGTTCCAATGTGATCCTTCTGGAGCGTACTTTGCATGGAAAGCCACTGCTATGGGTAAAAACTTTGTCAATGGGAAAACTTTTTTGGAAAAAAGATACAGTGAAGATTTAGAATTAGATGATGCTGTTCATACCGCTATTTTAACTTTGAAAGAAAGCTTTGAGGGTCAAATGACCGCCGATAATATTGAAGTGGGTATTTGCGATCAAAATGGGTTTAGGAGATTAGATCCATCGCATGTTAAAGATTATTTGGCAAATATTCCTTAAATATTAGAATCTTTTTATTTTTTAATGTAATTGCATTCAATAAAAATCTTATAATC
>contig00693_a38
GTCCTACAACAACGACAACGTTACGAAGTTTACCAACAAGAAGAAGAATCGTTTTGAGAAAGTTAATTAAACCTCATACAACAAGTACAACGACGAGTACAACTACAACATCAACAACACCAAGCACAACATCAACAACAACAAGTACAGAGCCAACAACAATTAGTGTTACAGAAAAGGAAATTTTAACATCAGAAAAAGTTGGGTTGGAAAAAGAAACTTTGGTAACTGAAAATGAAAGTATACCAACTGAAGCTCAAACAACAATAAATACAAACAAAGGAGATGATGATAAAGAAAAAATAACTCTTCGAAATGAAATATTGGAAACGAAAAAAGTGTTAGTTGATAAAGAAGATGGTGATGATGATAAATCTGARGRRSMTKMKKATWRYGASGWWRRAGGTGAAAATATTAAACTTTCRGAATCAATTGTAAGAGAAAGCAGCCAAAATTTTCGAAATAATCTACAAGAAGGTATAATATTTGSGAAAGAAGATAAATCATTTAAATCGATCAATTTCGATGAAAAAAGAAAGTTTACGACTGAGTTACCCTATTCAATTCGTACTCGTAAAATAATCAGGAAATTGACGACCACAGAAGTTCCTCAAAGTTCTTCAACCGAAACTGAAACGAAATTTAAAAAAATAATTTCTAGATTAAAACCAACCACTGGTTTTGGAAATGAAAAATTCGAAACGAGTACGATTTCTTTACTAAACAAAGAACCGAAAAGAAAATACGGTTTTAGAAGATTATCTTTGCCCAAAAAATTGAATGAAGACGAARATGAACCGGAAATTAAAACTAAACCCGACGAGAATCAAGATAATTTTAAACCTTTAAAACCAACAAGTTTTAAACCCAACCGACCGTTATTCAGAMGAAGAAAAATTACAAACTTAGAAAAAAATGAACAAAGATTTATTACATCAACCCAAAAACCTCTCCAAGAAGATTTACGTTTAAATAAATCATTGTACAACCGAAGAATTCCCACTTTTACAGTTTATAGCACAACAACAACAACCGATAATTATAACTTAAATCAAAATGAAGAAGAAGAAAGCACAATCAGTACAGAAAAGGAAAAYGTTGARGKAAAAGATAAAATAAATTATGAAACCACAACAGAATTTGAGAAAGAAACAAGTATTTTGGATAATTTAAGAACAATGTTTAAAGAAGAAGATTTAAAGGAAACATCAACTATCGATTTGAAAGAAATTATTTCGACAACTTCGTTATGGAATGATGAAACAACTTTAAGTGATGATGAAACTACGTTAAGCGATGATAAAACAACGTTAAGTGAGGATAAAACAACTTTAAACGAAGATGAACCAATATTAGATGATGATAAAACAACAATAATAAATGATCATCGTATATTGGATGA
>contig15307_a380
CAAATCGACGACAGACTTTAGCACAAATGCTAAGATCTGAACTGGTTAAGAAAGAAAACACCCGGACGATAAGATCATYTGGTAGTCGATCGAACGAATTATTTTTTGCTTGAAGTTTCTTAACTTTCCAATGTCCGGGTGYGGACAACCCCGGACTCGGCGAAACCAAAGTGTGATAACCCTGGTCCAGACTAGGGCTGCTTTTACCAAGTTTCGCAAAATTATCCAACAAATAATTCGTTTCTTGCTGATATTCCGGACTTGAATTCGAGTCTGACTGGCTTGTTTCCAACTTCGAATAGTTTTCGTGTTCCCARTAGCTCGCTCCGAGAGATAACAACGACAGATCAAGATTCGCCGCCTTCGGATACTTCCCCGGAAGTTGTTGATGAGGCGCGGCTCGGTAATTTTGCGGGTACTCACTATCCAAGTAGGTACGATTCGGACTCGCGCTCTCATAGTAGCTCATGTACGACGCGTGAAACGGTCGATCAGATTGTTGTGATGATTGTTCTGTCGGCGGGGGAGGAGAATTTCTACCTAAACGAATTAAAGGACATACCATTGGACGTGGTGACAACCTCTCCAGGAGACTTGGTGTTTGGTTCATTGCTTTGCTTCATCTGTTTTAGGTAGTTATCCGTTCGTTTTCCATGGTTGGTGGTTTTTCCACGCCGACGAAACCTTTCGTTTCAGCACGTTTCAGCCCGCTTTTACCACCGCACAAATCAAACGCATCGCTTTSTTACTTTACCCG
>contig15319_a381
TTTTTTTATCGTAATTCTTATCAAAAAGTCAAGTGTCATCGAAACCATGATATGCACTTTAACACGGTGCTTGTGACGAGATCAAACGTGTGAAATGGCTCTACGAAAGTTAACGGACGCGGAATGCGGGGGCCCTAACGCCCTCGTCCATCTAACCTCACATTTTACCAGGGATAGAGCATTCGCGGAAACTCATGGTCATGCCTTCCCGGCGAGTTCCGAYCAACTGGTGGAACAGTTCTTGGCGGAAACGAGGGCTGCGCCCCAAACGTTTCGAATGGATGATTTGATGCGGGAAATGCATGAGATTGAGTCCCAAAGAGCTGCAATACCTCCAATTCCAGCTTCCGCGGTAAAAGAGCATTTAAATGATGATGCATGGGCYTTACAATATCTCGAAGATAGCAGACAATTTAATCAACATCCCGACCACGAAAGAATTTGGAATGAAGTGGCACAAGAAGAACCTCAAATCTTTGAAATGAYCCCTAATTGGACGGAAGAATATTTTCAAGAACATTTGGAAAACGTTGAAACACAACAAAACGCGTCTGAGTTAGCAGAGAAAATGGGAAACGACCCCCGGTTTGAATATTCCAAGGAGCCACAACTACAGGACGAGGCAGCTGCTTGGAGTC
>contig15420_a382
GGAAAGCAGGTTACATTATTATCGATAGKGCAGACGCCACGCCATTTTGTTAGAAACCCAACATGGATTTTTAACTAGACATTAAGTGCGCGTGTTCAACCAGGTGTAGAAAAAGGGATAAAAACGATGCCCTTCATGCGTTTTTTCAATTAACGGTGTTCGRCTAAAATCTATTTAAAACTATGCGAAAGTCCTAATATGCTCGCGACACCCACCGGACGCGATGGTGTTTTGTGCGTGAATTGTTTGCTGCGGTGCCGGCATTTCTTTAGCTGTTCGTTYCGTTCAATAAAAATCCTACAACCGGGGCCCTGGAGCCCCATTTCGATTTAAAACGTTKAACAGAAACCGCTCCCCAAGATGATGTACACGGGAACTACTACAGAGCAAGATAATCGCTTTAGCGATAAAGAGAAGAAATTACTTAAGCAAATGAAGTTTAGTGATTGTCTTAGTCAGAGGGTTGATATGTCCAAAATTAAACTGGATGTAATAAAACCATGGATTCAAGAGAAGATTACAGAAATTTTAAAGATTGATGATGATGTTGTTGTTGATTTTGTTTATAATCAACTTGATGAGAAGTATCCTGACCCCAAAAAGATTCAAATTAATCTAACAGGCTTTCTTCATGGCAAAAATGCCAGAGAATTTATGGCTGAACTTTGGGCTTTACTCATTTCAGCACAAGAAAATCCAACAGGAATACCTGATTGTCTCCTTGAACTTCGTAAAGAAGAAATTACCAAGAAAAGACAAGAATTAGAAGAATCTTCTAAAGAACGTGAAAAAGAAAAAGCAAAACCAGAAAAGGACAAAAAATACCGAGAACGTGAACGATCCCGTTCGCGTCGTTCAAGATCAAGATCTCGCCGTTCGAGGTCCAGATCTAGACAACGGAGGAAGTCTCCAGAAAATAAAACGTCCAGGGATAGCGATCGATCGAAAGAACGCAAAGACAAACGTTCGCGAAGCCGATCCGTCTCCAAATTGAACGACTACAATAACAAGGACAACGGGAACGTTAGTCCAAGTGAAAAACGGGATCGAAACGGCGAAAATAGCGACAAAGAACGCGATGGACCACATAAAAGAAATGCAATCACTCACAAGGATCCCCCTCAACAAGTATCGAAACTTCAAGCGAAGCTGATGTCAATGGCCGGAAACGACACCTTAAAATCGAAATCAGCATCCCATTCGAAGTCGAGATC
>contig15461_a383
CGATTTATATCATTGATTTAATATCTTTATTAGTTTAATTTATTTATTGCAAATATTCTATACCTTAAAAAAAGTATCTTTATAATATTTCAATTCCTTTATACTTTCTTTTATATCGCTTAAAGCGCGGTGATCGCAAACTTTCCTTGGTGCTTTTCTATAAATGTTTTCATTCCAACGTTGGCACAATTCCTTTATGGTTGAGACGTCAATAATCCTGTAATGTAAATAATTATCTATTTTTGGTAAATGTTTTCTTATAAACATTCTGTCCATATAAACACTATTCCCAGCTAATGGACTCATCCTTTCTGTTACATATTTTTTAATAAAATCCATTAATTGTTTTTCAGCAACTTCAATAGGGATATTAGATTTCCTTGAAGCTTCAGTTAGCCCAGTTTTTTCGTGTTGCCTTTTTGACCAATCATTCATATTTGATAAAACATTATTACCATGATGAATTATTATATCCGGACCTTYTGSTTCACAAGTGTTTAAATCACCATCTGTTATCAAACAAGCAATTTCTAATACTTTATCTTTTTCCACATCCAATCCCGTCATTTCCATGTCAATCCAAACAATTCTATTTGTCTCTAAATCCATGTTTTTTGTAAATAAGTTGTTTGCAGTTTTTTGCGATGTGGCTGTSGGCT
>contig15485_a384
AATTATTTTTAAAATGAMAAAAAAATTAWTAACGATAATGATCCGGTTTAAATGGCCCATTTTGAGGAATTCCCAAATATTTAGCCTGTTCAACAGTTAAAGTAGTCAATTTAACGTTTAAATGTGCCAAATGTAATCTGGCKACTTCYTCATCCAACGTTTTGGGTAACATGTAAACTCCAATCTTATATTGATCTGGTTTAGTCCACAATTCGATTTGTGCCAAAACCTGATTGGTAAATGAATTTGACATAACAAATGAAGAGTGCCCAGTAGCGCAACCTAAATTAACCAAACGTCCTTGCGCCAACACAATAACATGTTTTCCATTAGATAACTCGTATCTATCAACTTGCGGTTTGATGTTTACTTTATTTTTGGCGTTTTTCTCCAACCAAGAAACGTCAATTTCGCAGTCGAAATGCCCGATGTTACATACGATGCTATCATCGCGCATGTTCATAAAGTGTTCTCCAAGAATTATGTCTTTGCATCCGGTGGTTGTGACGAAAATTTGTCCTTCTTTAGATGCTTCTTCCATTGTGGTTACTTCGTACCCTTCCATCGCCGCTTGAAGCGCGATTATCGGATCGATTTCTGTTATGATTACTCTTCCACCGAATGCACGTAAAGATTGCGCACATCCTTTTCCTACATCTCCATATCCTGCGACAATACAAACTTTTCCCGCTAACATTATATCTGTTGCACGTTTAATTCCATCAATTAAAGATTCACGACAACCCCCGGCC
>contig15568_a385
ACGGTGTTTAGATGGCGCACTAAGCCTACTKCTCTTTTACCGAAAACGTGTTGTGGTGTCGAGAAACGCACAGCTTGCGTTTAAATATAAAATATGGCTCCGAAAGGTAATAATATGRTTCCGAATGGCCATTTCCATAAGGATTGGCAAAGGTTCGTGAAAACATGGTTTAATCAACCGGCCCGTAAATTCCGCAGAAGGCAAAATAGGATTAAAAAAGCTAAAGCTATCGCTCCTAGACCCGCTGCTGGTCCATTAAGACCGGTAGTTCGATGCCCTACAATCAGATATCATACTAAAGTGAGGGCTGGTCGTGGATTTACTCTCCAAGAATTGAAAGCAGCTGGGTTAAACTCATCTTTTGCTCGTTCCGTTGGAGTTGCAGTCGATTATCGTAGAAGGAATAAATCCGTCGAGTCTCTCCAATTGAATGCTCAACGTTTGAAAGAATACAAATCCAAGTYGATTTTGTTCCCACAACATAATAAGAAGAAGTTGCGTGCTGGTGAAGCAACAGAAGAGGAACGTAAAGTTGCTTCTCAGTTGATTGGCGAAGTTTTGCCAATTTCCAAATCAGTTATTAGAACGAAAGCGAAGGTACCTTCTGAGGATGAGAAGAAATTCAGTGCATTCACCGCATTGAGGAAGGCACGAGCTGATGCACGTCTCGTTGGAATCAGAGCCAAACGCGCTAAGGAAGCTGCAGAAAACACAGATGACGTYACAAAAGCCCCGAAGGAAGACGAAGAAATCCAAAAAATAAAAAAGATTTTTTTTGTAATCTTAGACATTTGAATAAATCTTTAAGTT
>contig15612_a386
ATGCCTTAAGTTCTTTATTTATTTATTTCTTCGTTTTGAGCTTAATTACAATCCAATCTCACTATAAATCTACCGATAGCCTTTACATTATAGCCAATTAACCTTGTTAATTAAGTCAAAACTTACAAATGAAAAAGAAATGCAAAATCTTRAATAGAAAAAAAAAGGATTAAGTTCTTTATTTGTGAAAATAAAAAGCATAAATATACATAAAGATTATTTCTTACAAATATAAAAGATATAATACTCGTAATTCTCGTTATTCCAATTTCATTTTAATTTTTTTTTAATTTTTACAATCCATAATTGTTTTTTTTAGATGGGGGGCAGTTTCATTCATCGCAGACAATTTCGAAAACCTGCAAGCATCAGTTATCTGATTTATTATGTCTACGTTGAAGTGCTTGAGCTAAATCTTGTTGAAGCGCTTGTTGTTTATTAGACTCAGTGAGAGGTTGTACGGATCGTAAACTATTAACAATATCCTTAGTCTTACTAAAATAAATTTCATTCAACGTATTTCTTATTTTGTTCTCGATATCCTCAACCATTCGACCGATATTTGCAATGTGAGGATTAAAATCATTAACGGGAGCATCGATTTGATACTGCCGAGTTAAACTTCCTCCTAAATTCATTGTGCCCGAACCTTGTTTGTTTGTTTGGAGCCATAACATAGCCGTAGAAGTCATTTTGTAGTTCGAATTTCTTCCTTTTCCTTTTTCTTGGACTTCAACGACATGGATGGAGTCCCAACAACCCTTAATTTTCTTACTTCCATCACC
>contig15703_a387
AAGATTATCTATTTATAATTTATTGAAATATTAACCAATTTACACTACAAACACCTTTTCTTAATAATCCTAATCGCTAGGGCCACATGAATCGAATAAACCCAAGYTTTTCATGCGGTTAAATTCCGCTTCAATGTTATACGTCGAAAAAAACTTTACGTATCGTTCYTTCGCAGGGGCATTAATAAGGAAATATTGACCTACTCCAGCCACCACACACAATCCAATCGAGACAATCAAGTTCTTTTTAATCTGGTTGTGCAAGAGACGTCTCATCTCGGGYCTTGCCGCCCTACTAACAGCTCCCGACATCTTTAACTGATAATGCGACAAAAACGCAGTTCACGAAAAACGATCGAAGTGGTCGGCTGTCAAAATTACACAATCCARAGTACGCKKRTAAAATCCAATATCC
>contig15723_a388
AAATTTAAATTTTTATATTTGTCTTTTCACAGTATCACACATACATATTTAACTACAATAAGGATAGTTAGGGCAAGAATGAGGATCTACTCCAGCTGGAACTTGCGCGGCAGGTTGATGTTGTTGAACTGGAGCGTGATGATAACCTTGACTTGGTTGAATAGCTCGCCCTTGGTGAGAACTATGTTGATCGTAGGCTTGTGGATTATCAACTGGGCCAAAAGCACCAGATTCTGCTAAACCTTCACCACGATAATCACCATCTCCAGTATATTCYCCACTTAACAAAGCTTTTTCRTTACCTTGATTAACTTGATTATATTGTGGTTGATATTGAGGTTGTTGTTGAGGTTGATACTGAGGTTGATATTGAGGTTGGTGTTGAGGTTGATATTGTTGAGGTGGTTGATTATATTGTGGTTGTTGGTATTGTTGATTATATCCTTTTACTGGGGTG
>contig15833_a389
GGGGCGCAAACTCAACCATTTGGKGCTCTTCTCCATTTTGTGTAAAGAGTCGAAAATGGCATCGAGAATCCTTACTTTGGGATTACGATCATTAAAGAAACCTATTCCATTGGGTTATTGTGCTGCTAGCGATCACAGCGCTGCCAGTGAAATTCGTGCATTAATTGGAAACCGTGAAGTTGTTGGTTTTGGACATAATGGACAACCTAATTATGTAGATAGCCCCTCATTTCCATTACCAGCTATTAGATGGAARGAACCAACCAAAGATATTCTTGCTTTAAAAGAAAAGGAAAAAGGAGATTGGCACAAACTCTCCATTGAAGAGAAAAAGGCTTTATACAGAGCAAGTTTTAGACAAACCTTTTCCGAATTTAAAGCTCCATCAGGTGAATGGAAATCCATTTTTGGTTTTGCTTTATTCTTCGCCAGTTTAGGATTGTGGATGTTTATTGCACTAAAAGTGTTCGTTTATAACCCACTTCCGATTTCGTTTGATGAAGAACATAAACGTGCTCAATTGAAGAGAATGTTAGACCTTAAAATGAATCCAGTTACCGGTATCGCATCCGAATGGGATTATGAAAAGAATAAATGGAAATAAATCAAGTTTTTCAATAATTTTAAACAAATTTAATGTAAAAATTGAAAAATTATGAAATGAGCTCTCAATGAATAATAAGAACATATTAGACAGCCATTGAGAGCTCATTTCTGGATAATAGTGAATGTGTTAATAAAAATTAAGTGTTAAACACTTTTWWTTACTA
>contig00694_a39
GGTTGACCCCGTTATTGTATTGTCCATTCACCACCCTCCACAACCAAAATGGATGAGTTGCCGCCAGAACAACTCGCAGTCTTGAAGAAAGCTTTTGAAGCATTCGACAGTCAAAAATCAGGAAGCATACCATGTGATATGGTGTCAGATATTCTTCGTCTTATGGGTCAACCATTCGATAAAAAAATCTTGGAAGAACTCATCGATGAAGTAGATGCRGATAAATCTGGAAGATTAGAATTTGAAGAATTCGTAACATTAGCCGCAAAATTCATAGTAGAAGAAGATGATGAAGCCATGCAAAAAGAATTAAAAGAAGCGTTCCGTCTTTATGACAAAGAAGGCAACGGTTACATCAAAACGTCGAGTTTAAAAGAAATTCTAAGGGAGTTAGATGATCAACTGACGGACAAAGAATTGGATATGATGATTGAAGAAATTGATACTGACGGTTCGGGGACCGTCGACTTTGATGAATTCATGGAAATGATGACAGGAGAATGAAAACGCAATCAACCTCCAATCCGTGCATTTTATTTTTTTAGCTCAAACAACACAAAAGTTCAAATCGATCGCAAGATCTCCATCTCATCCTATTACTACACAGTTCTGATTAAATTGATTCCTTCGNAAATTTGTACCGTCATTGATAACAATTTATTCATATTTTTTTGTAATAAATTACACTTACAAGGAAAAAACCGCGGTGTAACGTTTAAAT
>contig15843_a390
AGGACTATTTAAATCAATAAACTTAATATTAACTACAATTTTTATTTTTCATCAATTTTGGCTACAATTTCCGCATATTTCTCTTTTCTATACTCCTTTTTTGCCTCATTCAACAAAATATTATGAATCCAATTCTTATTACTCGCATTATCCTCAATTAAAGCCGGATATGGATTACCTCTAAGTTCTAAAACGGCTTTAAGATGTTTCTCCCCCGGGTAAGGTCTAGGCGCTTTATACATCCTTGTGTAACAAACCCGGCTATCTTGAAACCTCGGTGCRAGAACCTTAAACAATTTATGAACCAATTGCTTTTCAACTAACCAATAATCTGCCATTTCCATCGTTGTTTTGTGACRATCCCCATATCGAATCGCATCGGATATTAAACGCTCGGCGTACATTCGCGCTTCATCAGCACGTGGATAATTTAACTCAATTCTTTCGTGTTTTAWTAAGGCSGTGTCACCGTTTTTCGGAGCTTATCGAGGCGTGCTTCGGGGCCTCCTGGTGAACGAAACTTTCTTAGGCGAGGGTTTACTTTTATTCGTAATTGGGAGACTAATTTTGAAACTTCAGCTTGATTCATTTCGYTTAAATTATCTTTAAATTGATTYTRKKTTATTTAGTGATGAGAAAAAGTSAGGTTATGTT
>contig15885_a391
GAGTGTACCGCAACATCTGTACTACGACCGGCACCAGGAAGTGCGACCGAAAGTGCTCACGAAACCTGCGACTATCGAGATCGCAGGACGATTCGACGACAATAATCGCTCGGAACCGATGACGCTTCGTCGACGCCGGCGACGGCGACGTAGGGGCTCCWCGTGTCGTGAAATTCGACGTCGYCYCCGACGGCGCTCACGAAGAAGCTACGCCGCTCCGTTCTCGGAGTGTTGTTTTCCAATTGGATGGGAGGCAAAGAATCAAGGTGACCTTGATCCAAGGCCGACGTGGACAAAACCGCGACGAAAAGCC
>contig15893_a392
ATAATTACTCGATATTATTATAAAAAGCATCATACATGAAATAAACCATAAATTACAAAAACACCGCCTTATTTAACAGGTTTCATTTGCCATAAACCATCGTTTAAATAATGACAATTTTCAACTCCAACACCTTTATTAATTTTACCTATTTCTTCRGTTGATAGAGTTGTAATTCCAATAGCTAGAGCATGTTGKTTTCCTTCAGCCATAATAGCCACCACAGTTCCTTTAGGAACTTCAGTCATTTTGGCACCAGGAGATGTTAATCCAGGACACATAATATTAGCACCACTTAAAACGAATCTAATTGCGCCTTTATCAACTTGTTGCATTGGCAAGAAAAACGGATATTTGTGCAAAAGTCTTAAAGTGGGCATCCACTGTCCTTCTCGTTGTCTAAAAAACAGCAAATCWCCGGCAGTGTTCACAATAATCTCAATATGATCATGACATTTTACAATACGTAAATTATCCTTTTTAGGGATGACAGCATCGATATAACCCTCTAAATGAGGAAATTGATCTAAAAGTTTACCCCGAATACCTTTTTGAACAGACGATTTTAACTGTAGTATACCGGAAACCCCTTCCTTTTCATCAAATTTTTTAAACATTTTCAATAAATTAATTGAAKYGAGTTCGGTGGGTTATCTTTGAGGTTATGTTACGATAACCCC
>contig15929_a393
TGGTCGAAAAATAAAAATCTTTATTGATTTGTCACATGATTATTTACRAAATGTTTTTTATTTTTAATTTTCCAAAAAGAATTTACCAAGCGTGAGCAACAGGTCCGGAATAAGCRGTATACGTCGATGGGCCTTGCACTATGGTCTTTGTGACTGGAGCGGTGTAAGCTGAATAGACAGATGGGGCTGGGTATACAGCTGGGGATGAGTATACAGCCGGGGCTGAGYATACAGTAGGTGCAGCATAAGCAGCAACAGCTGGGGCAGCATAAGTTTTAGCTACAACTGGGGCGTTGTAGGCTGCATAAACAGTTGGGGTGATGGTTTTAGCAACAACTGGAGCGGCAATGGTTTTGGYAACAACTGGAGCTGGGGCAACAACGGTTGGTACAGATTTGCTGACGACGGCGTTGAATCCATTAACAGCATCGGCGGTGTAATCAACAGTACGTTTGCTTCCGTCAGCTTCGATCAAGGAATATTGTCCGGAAACAACATCTCCAGATCTGGTTTCAACTTGGCTTTTAGAATCTCCAGTGATAGAGTCATGAACGCCGTAAGAGTAAGAGTATTCAGGTTGATGATMTCAMTTYTTTTGTACAACAGTTTTTGCAACAACTGGAGCTGCGTAATGAAGAGGAGCTACACTTGCAGAGGCAACAGCCACGCATGCTACAAAGACTACAAACTTGCAGGCCATTTTAGCAAAAGACTTCTTCAGATGTCGGATTCTGAACAAACTATCC
>contig16019_a394
CATTAATCTTTAAATGAATCCGTTTATTTATTTTTTAACTTTAACCTTACTTAGAAAACATAACCTAAAAAATACTTTCGGAACACATTTTTTATCCATTTAAATACAAAAAAATTTTAAATATTCCTTTTAACGGCGTCTTCAATGTCGCCGATAATCCCCTTGAATTTTTGCCATTGCTCCATCGTTAGCATAATCCCTTTCTTCCCCGGTTTTAGATCACCTCCGGCATCCATATAAAACTCTCGGATATTAACGTACCATTTTCCTTTAAATTCGGTTAATTTTACAAAACGATTCTTTCCTAAATCCCATGATAATTCATCATCCCCGTCGGATTTTTTCGATGGTTTTGCAGCCTCCGGTTTCGATTTTTTAACCGGTAATTTATCATCTGGACCAGAATCCGAATCGGAATCAGAAGATTGAACCCTTTTCTTAGTTTTAGGCATATTTTTCAATATTAAAACAAATTTAATTCGACTAAATTAAAACCTTTCTTGTGGCGAAATATTGAGGTTATGTCMAAAAAAGCG
>contig16058_a395
TGAGAGCGGTTACTGCATATCTCGAAGCYGGATAAACAYTCTTAAGGGGAATTGTAGGAACGAAATGTCCAGCAACGCTGTTAACATTGACAATAACKCCGTCGATGCTATGTTTTCTCATAACRCGAATTGCTTCTCTTAAAGCAACGGTMACACCAAAGATGTTAGTATCCAARACTTTTCGCCATTCGCTTGCRTCCCCGTCGATTATATTTGTTGGTYGAGCAACGCCTGCGTTATTTATAAGAATTGCTACTGGGCCGATATTTTTTTCAGTCCACTCGAAAGCGCTGATTATATCTGAGCTTCGATGGTCATATCAGCTCTGTARGAATGTAGTTTACCCSGTTGATTTTTTAGTTCTAATGAGAGATTTTCGATGTTTTCGTATCTTCTAGCAACACCAACTACTTGTAAACCATTTTGGACGAGAAGTTTTGCTGTAGCTGCTCCAATACCAGAGCTAGCCCCAGTTACGATMGCCACCTTATTTCGCC
>contig16225_a396
GGGTAAAGACGGCAGCACTGTGCTCGGTTTCCATTTGACATGTGCCGCGTTTGACATTCGCGATTTATTAAAAAAAAGGAACAAGCGAAAACGAAATAACACGTCGTCGTTGCTGTTTCGAGATGAACTGAGAAAGCGAGTTGTTGTAAAAAAAAATAATTCATCCGTCATCGAAACCGAGCTACGAAGCGAAGCAATAAGATAGAGGCCGGATTATGTACCATTGAAACTTTTGTATATAGAGTGGTACCGAAACACGATCGAGCGCAACGACGACAGACTCTCTCTCTTTGCGTCGCGAACAACCCAAAATATCTATACATACTATACCCAGTTTAGCCGGCATTTTTAGTGAACGGTTATCACATTGTCAAATTACGTCGAAAATGGCGTCCGAATCGCACTTCAAGAATCGAATGCAAGTGTTCAAGAACAAAGGCAAGGATCAAGATGAGATGCGAAGGAGACGTAACGAAGTAACTGTTGAACTTAGAAAAAATAAACGAGAGGAAACGTTACAAAAACGACGAAACGTCCCAATAACAGATTCAACAGACGAAGACGACGCCGATAAGAGTCTCGTCAACATCAAACTCGAAGATCTCGTCGCCCAAGCGTCCGACTTCTCAAACCCACAAATCCAGCTTTCAGCTGTCCAATCAGCCCGAAAATTACTCTCATCCGATCGGAATCCCCCGATCGACGCTCTCATCGCCAGCAACATCCTCCCAATACTCGTCCGATGCTTAAAGGAACACACGAACCCCGCGTTACAATTCGAAGCAGCATGGGCGCTAACGAACATTGCGTCTGGAAATTCGGCCCAAACCAATCGAGTGGTGCAAGCCGGAGCGGTACCATTATTTTTGGAATTGTTAAAATCGCCGCAAACGAACGTTTGCGAACAATCCGTATGGGCTTTGGGTAATATTATCGGGGATGGACCATGTCTTAGGGATTATGTCATTGAGTTGGGTATCGTCGATCCTTTATTGTCGTTTCTCAAACCGGAAATACCCATAACGTTCTTAAGGAACGTTACTTGGGTTATTGTTAATTTGTGTAGAAACAAAGATCCTGCACCGCCCATTCATACGATTAAAAAATTACTGCCCGCTTTGAATGCGTTAATACATCACGTAGATGTAAATATTTTAATAGATACAGTTTGGGCATTAAGTTATTTAACGGATGGTGGAAATGAACAGATTCAAATGGTGATAGATAGCGGTGTAGTACCCAAATTAATACCTTTACTTTCTCATAAAGATGTTAAAGTGCAGACGGCTGCATTAAGGGCGGTGGGAAATATTGTAACCGGTACTGATGAACAAACACAAGTTGTGTTAAACTGCGAGGTGTTATCTTATTTGCCAAGCCTATTAAATCATTCAAAAGATAAAATATGCAAAGAAGCTGTATGGTTCTTGTCAAATATTACAGCTGGAAATCAATCTCAAGTTCAAGCTGTCATTGATGCTG
>contig16242_a397
GKTAGGTTATGGAATTTTTATTTTAAGAAATAAAATCAAATCAAAGTAATATTATWTTATATCTTGCATCCCTTTTGGTTAATATAAGTRTAAACAAAATTTAAAATGGTTGTCCTGGTGGAGCTGGGTGATGATGTTGTGGAGGATGGAATCCTGGCCATTGTTGTCCTGGTTCTGGCATTAATTCWATCGGTGGTGGGGGTTGTTGAGGATGAGGATGAGGGTGGTGTCCACTCCATTGYGGGGGGCCCATACCTGGCATTTGCCCATGATCAGGGAGCAACTCAATGGGTGGTGKTTGWGGGGTTGAGGTGGTCTATGCCATGGTGGGCGAAAAAAATCTTGAATTATTTTCTTCACTCATCTCCAATTAATTCAAATTGTAATAATTTGTTATTATTAGGAGTTCCCACTTTTTTATTAATTTATAGCGTCTCAATTTGTAGCCTCTCCCCGGCC
>contig16330_a398
GTGGCAAASMSKSRRYMACTCAGTTCMTCWCAGTTCCTCAGAGCGTCTCGTAGAGTTCACAAACGTCCTTTAATCCATCCTCAAACCAAGAAGTTAATAAAAATGGCAAAGTWTTCCATTCTAGTTATTTTAGCAGCGGTTTGTGTAACCGCTTATTCTCTGGAATGTTACCAATGTGTTAATAAGTGTGATGATATCACGAAGGCCACTAAAATAAAATGCGATTCCAGCAATACCTTAAAGTACACTTGCTATAAAAAAGTCGAAAAAGATAAAATGTCTGGGGCAATGAACACAACTCGAGGATGTTACATTATCAGAGACGATAAAGATAAAGGCTATTGCAACGTTCCGGATCCTTCGAAAGCCGAAAGCGTTTTCTGCGAAGGTTGCACAGAAGATTTGTGCAACACYGCAACACCTAGTTTTAACACCAATTACGTCACCTTTACAGTTTTGGGCGTATCAACAATCGCTCTAAGATATTTTTTGTAAATTGTTAATATATAAATAATACAGGTGATTAATTTTTTTTGTGAATTTATTACTTTTTTTGGACCTGTACATTTATAAAAAAACAAATAATTCTATGTACTTAGATAAATTTAGCTATAAACATTAATTGTGGTTATAAAAAATTAAATAAAATTCMAAAAATAATC
>contig16341_a399
GGGGGGGACATSAGTCTAGAAAGTTCCTTTCGGTATTCACGATAAGAATTAAACCGTCATAAACAAACCGATCGATTCAAGATTAAGTAAAAGTTGAATTAACAAGAAATTAAGTGCTTCATAAATAACTAACATAAACAACGAAAAATGGCTTTTATGATGCCGGTAGTGAAAAACGAKAGTGRGATATTTACAAATCGAATCGTTCTCGGAGAGCTTCAGAATGTTCGAATCCGAGAACGTGTCGTTCGAGGAAGGTGTCCGAGTGTAAATCCGAGGGACCAAGCTTGTCAACGTCTCCGGGATCAGATTTTTTCTCACCAGGACATCGAAGCGTTCCCGCGAATATGTCTTCGCGACAATATTATTCAAGAACCAGTTCGCGAGCCTCCGAAAATAGTTTACAAAGTCCGAATAAAAGTGTTGCTTCGTCGCCRCCTAAAAGCGAGTCAACAAGCAGTTTAAATAAGTTTCACAATCGTCTTTTGGATAAACTCAGAAGAAGTTTGAGAAGCAGCAGTACTGATAATGAAAAAAGTTCATGAGGCGGGTCGAAWAAGTCCTCTTCGAAGGATAAAGAACGTTAAAAGGGAAGAAAAAAAATTTTAATAATTTTTTTGGGGATGGATTTGAATGATTTCGAAAAAAATGGGTTGTTGGGGAACTCGAATTAAATACAAACTACGATTTGGTGTTCAGGTTTATTGAGTTTAATTGCTTTCATTTATGCCGCAACGACCTGTGATATCAGAGTAGTAGTGAAAGATTAAATCGAAGAATATGTAGATTTATTTACTATAAATATATTTGTTTTTCTGCCAAGAGATGAGAAACGAAATGTTTTAGTTGAAATGGGGGAAGGGAAGAAAATGAAGAGGATTTAAAGAATAATAAATTTATTAATAAATACATAAAAAGTGTTTTGATATTATGTAGAGATGTGAAACATTCCAAAATTTAAAGAAAAAATGTTCATTAATGAATTGATTGGAAGTTTTTTCTAATAAGAGATAAGAAAATTATTACATA
>contig00062_a4
GGGTTTTCGGAGATTTGAATAACATTTTTAGGGTCGCCAAATGATCCCCCCCGCCGTAACGCCCTTTGCGTTGATACCCCTGCTTGCGGCCCTTTTTTTTTTTTTTTTTWTCTTTTACCATTTTTATTTATTAAATGTACTTATACATTGTCTTAACTTAAGCAGCAGGATCTTCTCCCTTTGTAGTCCTTGTGTAAATAAGTTGGGCATGATGTTGAACAACTTGTTTAATTAAACCTTTCTGTTGTAATTCAATCAAAGCTCTCCTTGCCAAAGATCCCCTGACCTTTAATCTTTCAGAGACTACAGAAGGCGTAATAAGTTTGTATTGTGGGACTTCTTTATAAAGCTTCTCATAGGTAGCTTTGTCAAACAAAACTTGGTTGTTTAACTTATCCCTGACTTTTCCTTTGGACCACTTCTTCTTCTTGGCTTTACCACCTCCGGACCCTTCTTTTTTCTTCTGGGTCTTCTGTGGTTGTTTAGAAGAACCCTTCGTATCCTTCTTAGGCGGCATCTTGAATAGTGAAAGAACAACGGAAAGGCAGCGGCGGAAATCGAAATTACTCACAGCC
>contig00697_a40
GGGTTCGCATCGACATCGTCGTCGACGTCGAGTTCGCGTCGTTTTTACAGCCTTTCGAGCSAGTCGCGATTTTACGGTCGGTTCGTGACGGTCGTTTACAACGTCTATTCAAGCGATATTCGTACCCGTTGCATATTGTACACTTTGTTCAATCAAAAGATAATCTTTATTAAAACACAATTGATTTTTAAASAARTTTAAGACATTTAGATAAATTSYATTAAATTGTATTTGGAGTAAATTGAGATGAAAAAGTGTGTTGTTTTGGATGCGAATTTTGGAAATTTATTMACTAGGTGATCTTCTTTGTGTGTATCACAATTKCATCCATCATCGTCCCAATAATATGATGATGAACCGTAAGAAATATTAAGTGGAGAAGATTGAGAGAGCGAAAAATAAAATCGACGAGATGGGAAATTCCGTGTATTGTGAACACGCGATGTGAACGAAAGTAAAATGGAGAGCGGGGCACAGCCTGGCTCTTTGGTACCGCCGCGTACCAACATAACGCTGGGTACAATCCCGGGATTAAACGTTCCAGATGAACCAACGGTACAAAGATGTACACCGCCTGCGGGAATTGATGATAACATCGCTGTAGCGGCYGTTTGGTCGGTTTATATAGTTTTTGGACTACTYTACACATTTTTTGGATATCGATGTTTTAAAACAGTTATGTTCCTTACTGGATTTATTTTTGCATCTTGTATAGTTTATATGATATGTTTACAAGGAGTTTTGATGCCACCTTACGGAAATGCAGGTGTAGCTCTTTTCGCTGGTGTTCTTTTCGGTTTAATAACAACTTTAGTTCAATACGTCGGGCTTTTTATGGCCGGATTACACACCGGAGTTTTAGCAGCCGTTGCTGCGTTGACAATCGCGGATCACGTCGTAGAAACCACCCCTAACGGTCAAGTTTGGCTTTGCGTGGGAATTCTACTATCTAGCGCTTTGTTA
>contig16432_a400
CTACTTCATCTTTAGATGCTACATTTTTAGGTACCTCATCTTTAGGTGCTCCATCTTTAGCTACTTCATCTTTAGCCACTTCCTCCTTAGCCACTTCATCTTTAGCCACTTCTTCTTTAATTGGAGCTTCTTGTTTCGGTGCTTCTACTTCAGGTTGAGCTGGTTGCGGAACTGGTAACGCTTCTGGTTGTTTTTCCGATTCTTTTTCTTTCTGGACTTCATCCTGTTGACTTGGTAACGCAATCGGTTGTACTTCAGGTGCTTTTTCTTCAGCTTCTATCGGTTGTTCAACTTTTTGCTCGCTTGGTTGACTCGGTTTAGCTTCTTCAACTGGCAAAACAACGGGTTCATTAACTTTTTCTTCGTTAATTTTTCCCTCGTCAACTTTTTCTACATTCGCTTTTCCTTCATTAACTTTTTCTTCTAATTTCGGTTGTGAAGCTTCAGCTCTCGGTTCATCCACCGTTTTATCTTCGCTGGATTCGTTGGAGAGATTTTCGGAGCTCTCTGGCGCGGGTTGCGAAGGTAACTGAACCGGTTCAGCTGGTTTTTGGGACTCCTGCGGACTTTCGTTGCTTTCATCAGACCCCGCGCTTTCGTTGGATTCGGCGGATTCGTCTCTTTGCGGTTGAGCGTCTTGCAATAACTCCTGCTTCTTCTCCTGTTCAACTGGGTGGTTGCTCAATTCGGGTGATTTATTGAGGGCTTCTTCGCTTTCCCCCAAAGGATACGCGAAACATAACCCAACGAGGAGCAAAATTCCCACAAAACTCTTCATTCTTGGTTATTTCAATTTGAATGAAAAAACTTAAACGTTGCTCTGCTACTAACTACACAAAGCCACTAGCAAGGAATCTTTACCC
>contig16454_a401
AAACCGTTTCTTCCACGCCGTCATCCTCGTTCCGGKACGGACAACAAAACCGTCTGGTTCTCAATACCTAACTCGGTTCGTGTTCTTATCTTAACTTTAAAAAAAAAGTGGAAAAGAACGCAAAAGAAATCATGTGAAACCAAAAAAAAACTTCAAAGACTTTTTAAAAAGTTTAAAGTGTAAATATTTTTAAAATGTGTTACTTCTTCGTTTGGACGATTATCGATGATCGATTGTATTGGAGATGACCATGTTTAAGAGGGCTATGATTTTCGTGACCTTCTTCGGATCCTGCTTTGCCATAGCTTTGCTGGTGGYCAGCCTGGGGACCAAACAGTGGGTCAATGCGGTTGCTAAACGAACAATAAACCCCGAAGAAAGTCAAGGGAGGATTAATTTTGGTTTATTCGATGGTAAAAAGGATTTAAACGTTGCGTATGGATGGAGAACTTACCCTATTGATGTGGTACATTTATTAAAATATGAACCAGAATTTTTAAATTACTGGTTATGGTTGGGAACGATAACATGCGTTTGTGCCGGACTCCTTCTTTCAGCGTTAAGTGGTGTTTTCGCTGCTATTAACGCAGGAACAAATAGCTCCAATTGTCTTTTAACATCAAAACGTCTCTATTTATGGAATTTCTTAGCAAYGCTCTCAAATCTGGGAGCAATCGGATTTTGGTTATTACAATATTATTTTAAGCTCCAATCGAACGTTTTATCGAGAGAAGAGTTGGAGAATATGTGGACATCGGAAAATATGGCTGATTTAGGATATTCATTTTGGTTTGTGGTAGGAGCAGCAGCCGCAAATTTTATTAATATAATCATTCTTCTGATAGCAAACAGTGATGGAAATAAAGAAACCGTTATACCAATGCTTGAAGAAAAAACCAATGGGGCCRTTATGCTATATTAGTTCTTTTTATTATTGTTTTCTTAAATAACAATCTTGTAATTTTAGGTTAAACTTCTTTTTCGTTGTACATAAATATTTATAATTACCACTATACATAATATGCAATAAAAAAACTTAATTTTTWYKAKWWRATTAATYAATTAAWAYYWTGTTMTGYAMGCWTCAWRTTSWAKWWTGWTWTTWRSRTTGCTGATGACCTKKTMATYWCAWTTCRRRKTAWWWWTSACWYAATMAWWRCYATWGATAATACTGTACTACTTACTAGCTCTTGATGCAGAAGCACTAATCCAAACAAAGTCAAAATAGGGACTATTCACCATTGCAGGCAGAACATTAACTTCAAAAAGAAGTC
>contig16480_a402
AATCTCGTTCAACGTTTCTCAAAAAAAGTTAGTGTAAATCTTTAAATTAAGATGTTGGCCAAAAAGCTATTTACTTAATAACATCAAAAAGCACAACAWTYCAAAAATGTGCTTCTTTAAACAATATAAGGACTAAAGCCTCAGCTACGATGCAAGAACCCACCAAAGTCGAAAAAACTTTAAATGCAGTTCAGTTGTTAGGTCGAGCGGGGGGTAATCCGCAATTAAAAGGTTCCGAACAGCACCCTATGGTGGTGTTTTCTTTAGCGACTCACACGAATTAWRGGGTATGAGTCGGGGGAATTTTTACAAAGAACTGAATGGCATAGAGTAATATGTTTTAAACCTGGTTTAAGAGATAATATTATGAACTTTTTAAAAAAAGGACAAAGGGTTTATGTTAATGGAAGGATTACATATGGGGAAATTAAAGGTGAGGATGGTTCAATGAAAACCACAACTGCCATCCAAGCCGATGATATTATTTTCTTTCAACAACCTCAGCAATAACTAAATTGTTAATGATCTGAATGTATTTTTTTACCATTTTTTAAATAAGTAAATAAAGTAGATTTTCAATTTAAATATATGTATTTCAAACATTATATGTTAACAATG
>contig16507_a403
GGTACACATCAAAATGACAGTTTATAACATTTATATTTTCGATAGAAACGGCACTTTGCTTTATTATCACGAATGGAATCGGTTTAAACAATCGGGGATGACTAAAGATGAAGAAGCAAAGTTAATGTACGGYATGTTRTTTTCATTGAAATCGTTTGTGATGAAAATTTCCCCATTGGATGTGAAAGATGGTTTTCAATACTATAAAACGTCGAAATACACTTTGCATTATTTAGAAACACCATCCGGACTTAAATTTGTTATTAACACGGATAATGGGGCTCAAGGTGTTAAGGAGATACTCCAACAAATTTATAACCAAGTTTTCGTTGAGTATGTGGTCAAAAATCCTTTGGTGAAAATGAACGAACCGATTGAATCAGAATTATTTAAAAGCAAATTGGATGTTTTTGTGAAAAGTTCGCCGATTTATATATCAAAAAGTGCTTAGATTATAAATAAAGGTATAAGAATTGGGTTTAGTTAAATTGAATGAAATAAAACCATTTTTAARYTAATAAAGAATTCATTTCACCTTATTAATACAAATAAATAAAGGTATAAGAATTAGATTTACTTAAATGGAATGAAAAAATAAAACCATTTTTAAGTTAATGAAGAATTCATTTCACCTTATTAATACAATTAAATAATAAATATGCTTCAAT
>contig16536_a404
CTTCTAACCTRRRAATTAAATTAACGCAAAATTAAACATCAATTTTTAACAAWATGTTCAGGTTCGCTATTAAGTGTGGATTAGCGGGGGCAGCTGTATATTACGTTTCCGATCAAGGTGTGTGGAAAGAAAGCAAGGAAACCACCAAGTTGTACAACAAAATCAACGATTTCTTATGCCCCTACATGAAACAAGCCCAAGCTCAACTTCCTATTGAAATTCCYGAGCTTCCAAGTACTGGAAGAATATCGTACTTAATGAAACAATATTGGAACCATGGTGTCACAGCTACTTTTATTTATATAGGAGATTTACCCCAAAACGTTACCAAATTAACGAAATCGGGTATTGATGCTATTAAGGGTAACGAAGAGATGAAAAAACTTATGGATGGGTTTAGTGGAACTCCTGAAATAGAAAAAAAATAATTATGTTAATATAGATTTGTTTGTGAATAATAAATGAAGTAAATAAATCAAGTTRAAG
>contig16643_a405
GGGATTCTTTCAAKTTGRCATMWAYKTGACACTATGGAAGTTTACACGTGGAGGTTAGTTTACATTTCATGTGTGATTAAATATTATCTAAATTTGTTAAATATAACGTAAATCTACACCTAAACTTGTAATAAATATGAAGACTACCGAGAAAAAGGGTAAACAAGGAACGAAAGGTTCGAAACAAATCATTGWAGAGAAAAKGTATCCACGCTGAATTTCTACCGTAATATGGCCATATTTGCCAATGCCACATCTTTAATTATTTTGGTGTTTTATAATTCATCAATAAGCATAGCACTTTAYTTATTTTCATGTTTAATTTATATAGGAGCTTATCAATTTATGGTGTASATGGCTRAAGCAAAATATACCGATTCAGGTCAAATTGTTGACRGTGGTGTTGATTTGAATATGGAAGGTGGAATTGCAGAGCATGTAAAAGACATTATTATCTTAACAGCCGGTTGTCAACTATTAGCAAGTATACTTTCAAATTATTTTTGGTTATTGTGGTTGTTGGCCCCAATAAGAGGATTTTGGATCTTATGGAAGAATGTGTTGGGTCCTTATTTCTTCCAACCTCCAACTGGCGAACCTGAAGTTAATGAAAAGAAGCAGAAGAAACTGGAAAGGAAAATGAAAAGAATGAATCACTGATGAAACAAATTTTTTCGGGTTATATTGATACTGTAACTTTTTTTTGGGATTGTGAACAATTTTTGTTGTTTGTTGATTATTTAAGG
>contig16649_a406
AAAAAAAATTTTTCCCGTTAACCTCAATCTCGTCCCAAACGTCATTACCCATAAAGAAAGACAAAAAAAAACGATTAATTCCAAGAAACAATGTTTTAATTAACTCCTACGCAACAAACAAGATAATCATTTTCTTCCAATATGTTTTTTCCGGCGRTGATTTTCGCCTTTTTAGCGATACCATCGGTTTTAATCGACTCAAAGAGYGTTTTTCGAAGAAGTTCCCAACAAAAAGAGGATTTCCTTAATAACCCCAAGTATTTAAACTACCAAGAGTTAACTCAGTATTTTAAAATACTCCAAAACGAGTATCCGAGCTTGGCGAAACTAGAAAGTGTYGGMAAATCGGTTAAACAACGCGATTTATGGGTGTTAAGGGTCGGAAAAGACGTCGAATCAAGACCTTTATTGAACCCGATGATGAAATTGGTGGCGAATATGCACGGTGATGAAACYGTGGGGAGGAWRTTGGTTATATTTATGGCCCAATATTTATTGGATAATTATGGGAGAGATGAGAGAGTTACTAAGTTGGTTAATAAYACAGAGATTTATTTGATGCCTTCTATGAATCCTGATGGGTATGAGGATTCGTTAGAGGGGTCATGCGAGTCAAAAAGGGGGTATATTGGGAGGAATAATGCAAGAGGGAAGGATTTAAACCGAGATTTTCCCGATCAATACCACAAATATGGGGCTAACTTAATTAATCGGCAACCTGAAACTTTGGCAATGATGACTTGGATTGTCTCAAACCCTTTTGTGTTATCAGCTAATTTACATGGAGGGGCTGTTGTTGCTAGTATTCCTTTTGATAACTC
>contig16662_a407
CAATTTTACACAATGTAACCATCAAAGGTGCCCCAGAAATATCAAGTTTATCACAATCGAATAAATCCTCGGAAATATCTAATTCAACATTATTACCATCGATAGCTGTGCTTTTAATATGAGGTATGCTTGTATTCCATAAAGCAGCTTTAACAGCTATCGATATCGCATCGTAAAGGTTYCCACCACATTCAAGGAGCAAAATATCAACATAAATTTTCCAACATTTTCTTCCTTTCAAAATACATAATTTTGTACTATCAAAAGCACTGGGAGATTTATAAGCTGCAGCTAAACAATTACTTATTTCTGTAGCAAGATCTTCCCCACCWCGCCCTTCAAAGTTMGGTGTTGCATTAGCTGAACAATCGATAAAAAACTCAATATTTCCTTCGTTTGGTTTATCGGGATGTGTTGARTCCACCTCTAATTTAACAGAAACTAATACATCCGTCGTGGCTAATCTTAATCTTGCAGATCCAAAGGCATGAGATATTATTCCWGTTTCTAATTCCATCGGTCTATAATCCTCTCGGGTTCGACCATCATTTCTAAAGTTTTCTTCAACTCCATGTAAAATAAATGTTTTTTCGGCGTCACATAAAGCCATATCTTAATTTAAACGTATTTTGAGCGTTATAAATAACGAAATTTAAATTGACGTAAACATAACCTCATTTATATTTAAACTGTCACGTGTTGTATCC
>contig16745_a408
GACGCTTCGGTCGAAGTGTTCGAACGCATTAAGTAGTTTTCAAATTTTAATAATAATTATTTTTGAATTAAATTTGAATGATAAAGAATTAASTATTGACAAAAAATTATATATAAGAAAAGAGTGATTTTTGTTTTTTAAATTTTTTSGRAAAAAAAATAGTTTAAAAATGCCGGGAAATAAAATAGTAGTAAACGACAATTCCARTACAGCCGAAAGAGTAATCAAATTTTTCGGCGAATTCTTCGGTACAGCAGTTTTGGTGTTTTTGGGTTGCCAAGGATGCGTTAAATTGACAGCAATCGGCCAACCTCATGAGTCAATAGCCTGGATTTTCGGTTTAGCCGTGATGGTGGCGATTCAGTGTTTTGGTCACGTTTCCGGTGGTCATATCAACCCWATMGTAACATTAGCTGCTGCTATCTTAGGGCATTTACCTTTATTGTTAGTTCCGATTTATTTTTTGGCTCAATTTTTGGGGGCTTTAGCCGGATACGCCACTTTAATGGCTATGACTCCACCTGGAATTTTAAAAGGCCCCGAAGCTGCAGTAGGAACTTGTTCCCCAGCTTTTGGCCCGGGAATCACCGCCCCACAAGCTTTATTAAACGAATTCGTCCTCTCTTTCATCCTAACATTAACGTGTTGTGCTGTTTGGGATTGGAGGAATACGGATAAACATGATTCTGTGACTCTTCGTCTTGGATTTATGATCACTGTTTTAGCAATGGCTGGTGGACCTTATTCTGGTGCTAACATGAATCCGGCAAGAAGTTTTGCCCCGGCTTTATTAAACGGAGATTGGGCCGGTCATTGGGTATATTGGGTTGGTCCGTTAAGTGCTGGAGCAGCTGCAGCTATCTTGTACAGGTTTGCTTTTACAAAATCTCAACCGGAAAAAACGAGGACACCTGAAGGAATCCCATTAAACGAAAAGGCTTAAAATTCAATTTATTTTATGAAAAATGTTTATTAAAATTGTAAAATCCGAACGGAGTTTTAACCTATTCAGGTACAAATCAATTTTTAACGTTATTATCATTCGAATAGAGTTAGTTTGTATAAAATGAAATGATCGCATCTTGTATATAACTGTTAAATAA
>contig16842_a409
GATAAATAAAGAGTGAAGTGTCAAAAAATTAATCTTAAAAATACTTAAAAGTTAAAATTGGNCTTTAAAGTATATAGGACTCGATAAAGTATTTAAAGTTTTTTCGATTATGAAGCAAAATGGGGGACTTAGAGCTTCGCTTTATAAATTGTACAGGATGGATGATTTGAAACAAGGAACTTTAGTGGGGGAGGATAAATACGGGAATAAATACTTCGAGAACAATTATTTTTTCTATGGGAGAAATCGTTGGATTGAATATGCTCCGAAATATGGTACTGATTACGATGCAAGTCAAGTCCCTGCTGAATGGTATRGTTGGTTGCATTATAAAACGGATTTACCCCCGTGTCATGATAAATCGAGACCGAAATATCCATGGATGGCAGATCATCGAGRGAATTACACGGGAACTCCGCAACAATATTATCCCTATAGTACAACCCCCCCTAAAATTGAGCCTTGGATCCCCAAGAAGAAATGAGTTTAAAAAACATTATTGTAAATTTATTAAATAATTGCATCTTCGTCTAATAACCCCACTTGTTTGCCTTTATTTAAAATTTGCTCCCGAGAAGCTGGAAACCATTTTAAAAGGTGGCTCCATTTGCTTTTATTTAAAATTAAGACTTCAGTGTCGGCTTTGGATCGATAAGAAAATCTATGTGGGATGCATTGTAACCCTTGGGCTTCCCCAAAACTGTCCCGGCGGTTAAAGTCCCAATGTAATATTCGACTTTCCCATAAATATCTAATTGAATAATCTCCCCCGAGTTAATAAAATACATGCAACAATCAG
>contig00730_a41
CTTGATGATAATTATATTTATTATAGTAGTTGAAATTGGATATGTTAATTTCTTTAATTCAAGTTAAATACGTCTTAATTTTTCGTTTACAGTAAGCACCTTATGTGTTGATGAATCATGTAACAAAACATTACCTAAAATATAGTGGTTAAGAACCAGAACGCATTTACATAATTATCATTTTATTTACTCACGTTTTTAAAATATGTACAAAATCACTATACCAATTCGTTTTTTAAATGCAATTGTGATTCAAAACCAAGGAATAATTGAGCTTTAACTGAAGCAAAATTATCCTCTCCATTAAAATTCGTCGAATTTAATAAAAAATCAACGAACCTTCATAACYGAYGAAGGTTTGCTATTTAAATTTATTAAATTCAAGTTCGTCAATAACGATTCAAATAATATTACCCGCCACCAAAGTTGTTATTAAGATTATCACCAGAAGTTGCTTTTTTCGTGACTACAAATCACATTCTATTCAAATCGTCTTAAATATTATAAATTAATGGGAACATGAGGTCAAAATTCTGACAGTCTGATTAATTAAATTGAGGTCGGAAGCGTATCGGCAAGTATACGGATTTTTTTGAAACAAAAAAACGTTCGTTGGCAGTTAACACTGAACACTTTCAAGAAAATAGGTTGTAAATTTGGAATGGCACCAAATCGCATTTATTATGAATAATTTTACGGAGTATGCACCTAGAAAAACAAGAAGGGACTTGCGCGTTTATTATTCTTTATACGTTCTTAACTGCTGTGACTGTAGGCAGTGTTCGTATACGGGCCGCTGTATATTGAGCTGCTTGGATTCGACGAAGTCTTCTTCGATCGTCTTCTCGCCATAAGACAGCCAATTGCTATGATGGCACA
>contig16878_a410
GACACTCGCSGCCAATCTCGTTTCAGACGTTCAAGTAGTTCATTTTCAGCATCCCCCGTTTCAAGTCGCAGTATCCGCAAACAAATTGTTATAAATGGCGCAATCTCAAGTAAGACAAAATTTTCATAGAGATTGCGAAGATGCGATTAATAAGCAAATTAACATCGAATTGTACGCGAGTTATGTCTATATGGCGATGGCTTAWCATTTCSAATARARATGATGTGGCCTTGAAAGGATTGCATCAATATTTCAAGAAGTGTTCAGACGAAGAAAGAGAACATGCTGAGAAATTTATGGTTTATATGAATCAAAGAGGTGGGAGAATTGTTTTATTGCCTATTTCCCAACCGGAAAAACAAGAGTTTAGTAACGCGTTAGAAGCGATGGGAGCCGCTTTGGAATTAGAARAACGCGTTAATGATGATCTTTTACAACTACATAGTACAGCTTCCGGTCACATGGATGTAAATTTATGTGATTTCTTAGAAACTCATTATTTACAAGAACAAGTTGATGCGATTAAAGAAATTGGGGATCATCTYACTAATTTGAGGAGAGTTGGAGAAGGTTTGGGGGTGTTTATGTTTGATCAGAAATTAAAGGAAAGCCAGGATTAAAAGAAATGGAAAATATATATGTATAGCCTAAGCTTAATGTTAATAATTGTTAACAAAAACTTAGAATAGGTAAGAAATATTGTATTGATAGCATTTTTAAATTAAGATGAAAAATGGGGTGATTTAAAAAAATGACTGATATGGAATGAAACATTATTGCACAAAAAGTCAATAATTTAAATTTTTTGAATGTATTTTTCACAGTAGGCTTTATAAAATTAATAATAAAAACTACAACAGTAAAAAGTTTCAAAAT
>contig16890_a411
GACATACATTTCGTTSACTCTATATAGCTGTGTCGCATCGTATAGAAAACGTTTGTGATCAGCATACACACTTTGTCTATTGCGCCTTCAGCAGAGAGTGCCACTTGTGTGAGTGCGAGACGACGGGAGGGTCCTCATAGAAAGGAGTCTGGGAAAAGGGGACGAAAACCAGGGAGAAAATCCAGTGAGAAGGTTGATATGAAGGCTAAACTGGAGCGCAGTAGACAAAGTGCTCGAGAATGTAGAGCTAGGAAAAAGTTAAGGTATCAATATTTAGAAGAATTGGTAGCTGACAGAGAAAAGGCTGTGCTTGCTTTAAGAAAAGAATTAGACAAATACCAGAGCTGGGCTAAAGAAATAGACGCTGGTCATATCCCAGAAGGAATGCAAGAAGAAATTCTGGACGACTTGGGCAATCTAAAACAAGATTCTTAAAAAGAGAACCACAATTTCAACCTCTTCTATTAAAATATTTTTATTGTTAAAAAAGTATTAATTATTTTATTTTATTCTTATTGGGTACAGTTTAAAGTAT
>contig17039_a413
CTGAATCCAATCGAATTGTATTATCTGACKATTTACAAATTCTAAAAATATCTATCGATAAAATTACAACTTAATACACATCTAATCTTGTTTCTAAATTCGGTTATAAAACCGAACATTATTTATTCCTCTTATTTTCTTGTGAAAAAACATAACTTTACGGAGTAATGGCTTCGTTGAAGCCGGTGTTGTATTCCTCGTGGAGCAGTTCATGTTCATGGAGGGTGAGGATCGTTATGAATTTCAAGGGTTTAGGATACGACCTGAAGCCGATATCCCTGGCAGACGACGAGCAACATGACGAAGAATTTCTCAAGATTAATCCTCTAGGGTTTGTCCCAGCTTTAAAACTRCACGATCGCGTTTTGATCGATTCTTACAATATTATGATATATTTGGAAGAAAATCGTTTTGGATATAAATTAATTCCAGAAGATAATGACRAAAAAATAAAAGTTCGGGAAATCGTTCTATTGATCGTGTGTAGTATTCAGCCCATTCAAAATACTGGGGTGCTGAAAAAGTTGGACGATTATGAGGAATGGCCCAAGTTTTGGATTGCGAAAGGATTTAAAGCTTTGGAAGCGATTCTTTCGAAAACCGCTGGGAAATATTGCGTTGGCGATAAAATAACTATGGCTGATGTTTGTTTGGTACCTCAAGTTTTTAATGCTAGGAAATATAAAGTCGAAGTGGAGGATTATCCTCTAATTGTTCGAATCGATAAAGAATTGGAGAATCATCCTTGTTTCTCAAGTACACATCCTTATAAACAACCAGATTATCCTGGAAATAAAACTAATTGAGTAATATGATGCGATGTTCAGAATGTTATTCAATTGAAAAATATCACAATAAATATATAATGTGTCATCTAT
>contig17089_a414
GGCCCATCCTCAATCCTTATTCCAAGAAGAAGGAATCCCTTSGCATTCGTCCTCCAGACGCGGGATTACACGAACGTTTTGTAACATTCAAAAACCTAACCTTAAAAAAAATACGCGAGCTCATACAAAAACTGAAAATTCCTGAAAAATTTATTAATTGACACATTTTTGTGGACACTAACAAATACTTGATTAACAATTATTAGCATTTTGATTTATAACTAAGAAAAATGTGTCGTGTTTTCGAAATAATTATAATCGTGGTCGCGATTGTGCCGGGAATATTTTCCGGAAGTTGTCGCGAAGCAAAATTGTGCTGTCCAGGTCGGGATTCTTCTTGCGTAGTACAAAAGGCCCCGATTAACGCCATCATCGAGGATTTAAGCGATAAACCCTGCTATTGCGATCATGCCTGTTTGAAATTGGGGGATTGTTGTGATGATTTTAAGCCAGCCTGCGGGGTGGTCGATTGCGAAGTGAGTCCGTGGGGCCCGTGGACATCCTGCGACACTGATTGCGGCCCTGGAACAATGTCCAGGACGAGAACCGTTCATGTTCAACCGCAAAACGGAGGTCGACACTGTCCTAGTTTACAACAGAGAAGGGGTTGTCAAGTTTCGACATGCAATAATCATCAGGATCACGCCATAAAAGAAATTGCCATTTTGCTCCCCGGATCGTTGTCGCAGAGTAGAAAGGCCAATATCACCAGCGACATCAGGCGTAACCTAAGAATTGGCAATCCGCAAGAACATCCCGAGTACGATCCCGAAAAAGAA
>contig17102_a415
GTGGGGAATGCAATTTTATGGAAACCAAGTGACACCGCGCTCCTTTCAAATTGGTTAATTTTTAAGATTTGCCGCGAAGCGGGGGTCCCCCCGGGCGTCGTTAATTTCATCCCCGCCGATGGCCCGGTTTTCGGATACACAATAACCGCCTCTAAGTATTTAGCCGGCATTAACTTCACCGGAAGTGTCCCAACCTTCACGAGATTATGGACCCAGGTTGGAAAAAATATCAACAAATACGTGAATTTTCCACGGTTAATCGGAGAATGCGGAGGGAAAAATTATCACTTCGTGCATCCATCAGCCGATGTTGAAACGGTCGTTAACGGAACGATTCGGAGTTCGTTCGAATTTTGCGGGCAAAAATGTTCGGCGTGTTCGAGAATGTACGTTCCWGAGTCGTTGTGGGGAAAAGTGAAGGATGGGTTATTAAAAAAGCGCGCCCAATTAAAAATTGGGGRCCCCACCGATCCCGAAAGYTTCACTTCGGCCGTTATCGATGATAAAGCTTTTAATCGCATCAAGGGGTATATTGATCACGCGAAAAAATCGTCTAATTTGGAAGTAATCGGCGGAGGGAAATGCGACGATTCAACCGGATATTTCATCGAACCCACGATCGTACAATCAAAAGATCCTAAAGATAAAATCATGGTTGAGGAAATTTTCGGCCCAGTTTTAACCGTTTATGTCTATAAAGACAACGAAWTAGATAAAGCGTTGGATTTGGTTGGAACTTCAACCGCTTTTGCATTAACCGGCGCCGTTTTCTCCCAAGACAAGAAATTCTTAGAACGAGCTTTAGATGAACTAAAAATGACCGCAGGAAACTTTTACATCAATGATAAATCAACCGGAAGCGTCGTTGGTCAACAACCGTTTGGTGGGGCGAGATTATCCGGTACTAATGATAAAGCAGGAGGGCCGCATTACGTGCTAAGATGGGGGAATCCCCAAGCCGTTAAAGAAACGTTTGTTCCTTTAAATGAAATTTATTATCCGTACATGACCGAAAATTAAATTAAAATCAAACGAAAAATAATAAAATGTATGTATAAACAACAATTTAAACATGAAATAATCAATATTGATTTAAAAGAAACAAATTTGATGGTTATAAAAATGGATTTGTGATATTTTTTTGTTTTTAAAATGGAAAGAAGAAAATGGACAATATCTACCTGTATGTATCTTAATCTTACATATATTAATGTGTATAAAATAAATATATACGTATTAAGTT
>contig17116_a416
GTCAAGAAAGGAAAAAGGAAGCTCAAGAATTAATCGGACAAAGAACTATTGATGCTAGGTCAATTTTTGAACAAAATACTTCGGCGGGACAAATAAAACGTACTCCAGAAAAACCAGTGAGAGCATCCATTTTAAAAGCTCAAAGTCAAGTTGCAGAGGCTGTTCAAAATCATGTGCAACCTGAAGAATCAACAGAACAACCACCTCAACCTGTTCATGAGGAACCAGGAAGTGATGATGAATCCGATCAATTTGCTACAATTAAGCGATCTCCTAAAGATATTGAAAAGAAAACTGCAACTAGTCCTATTGTTGAAGAGAAAAATGGTATAAATAGTAAACATGTTGAAGTTGTTAAGGAAGAACATAGGGAACAACCTAGGGTGTTGACRGAACAACAGTTTGTTGATGAAGTTATCTATGGTGATTTAGCAGACCCTGGATATCAAGCAAGAGCTCTTTATGATTATCAAGCAGCTGATGATACAGAAATTACGTTTGATCCAGGTGACCTTATCACACATATAGAATTTGTTGATGAAGGCTGGTGGCAAGGCTTAGGCCCAGACGGAACCTAWGGKTTAATTTCCGGCAAATTACGTTGAATTGATTGGTTGAATTGARTAAKGGTAYATGTAAGTTCGCGCAATTAAATCAACCCATTTATTATGTGGCATCATCATTATTATTTTTTGTATTAAAATCGGTAAACTCGCATTTAGCTTGCTTCAGTATACGTATACAATAATAAGTTTATTATGGCCTATAAATATGTTAACTTCAAGTAATTATACATATATCCTTTTTTATTTTAAGTAATTAACTACAATTATATTTYATTATGGTATTATTTGCTTTATATATTTTTTATTGGAATTCCATTAATTTTTAAGATTATTTTCTTTGCTCAAAATAGTGCAATTAATTAGACTGCCTTCATCAAACCATTTTTGTTATTAAATAAGCACTAAGAAAATGTAATACCAAATGTCTTGTGCCAACCCATTACTTTTCAACTCGTTTTAGCATAAAAAGTCAACAAAAAGACGTGTGATGAGCCTTTCTTTAATCCTACTATTAATATTGTTATTTATACAGATCAAATGATTATAATATATCGTACGTT
>contig17207_a418
GAGTCGCGTCCGGGACGCCGAGCGCTCGAGTTCCGATCTCGACAGCCGCTCGAAAACACGGAACAAGTGGGGACTCTGTGCTCGAAAACACGCGCGATCCTCAAATGCTCAACACAACTATGCATTTTAAAAACACAACATTCAACAAACTATWCTAGGGCAGAACGGACYCCGTTCTAAGCCACTTTGCACGCGCTTCGCAATTTTTGATTTTTTTCACTATTTGCTTAACTAATAAAATTTTAGTGTAAGTGTCGATATACGTATAGAATAAAAACGGCTCTTTTTCAAACCGATTGAAATTTCTTTTCGTAATAATATCTTCATGGACATGCCGTGGATAAAATCCTGCCTGTGTCACCAGGAAAAGAAGAAACCACCCGCTATCAGCMCACCGATTCATCTCTTATTGAAGCCTGAAGGGAGCAATTCTCCAGGTCCAAGTCATGCATTTCGATGCAAAACTTTCAAGAAACCTCGACCATGTCATCTCTGTCACCAGCCAATTTTTAATCAGGGCTCATGTTGCAGAGTTTGCAAGTACGTGTGCCACAAGGTTTGCGAGAGTAAGGAGGCAGCTGAACGTTATGCAGACACTAGCTGGAAGATCCACCAGGACTGGCATACGGAAAAAAAGAAATCGTCCTCCCCCAAGAACGGATTGAAATCGAAAGAGCAAAAAGCCGCGATAAACAACAACAACGACATCACAGAGTCCGACCACTACGCTCGAGTGGAAGAAATGAAAAACGGTACGATAAAGAAACACACGAAGGGTGTCCCACAATGCTCCAGCCAAACGAAAATAATCGAAATACAAACCGTACAAACCACATGCGAAACAATTCCCCCAACAGAGAAACAATCCACAGCAACTGTTGAAAAACCG
>contig17232_a419
ATGGCTCTCGCGATGTACATGTAGTAAACATTTGTGGCTAAAGCCGTTAGTATCCATGATATTACAAACATTACAGCTGTTGCTACTATTGTCCATTTTCTTCCGATAAATTCGATTAATTGACCTCCAATTAATGCTCCTACAAGAGCTGCTAATGGCATAAATCCAGATAACCACGAGTACTCGTAATTGGTGATTCCTAAGTCCTCTTCTAGACCTTTCTGGGCTGGTGCTGTGTATGCAGTGACGAATCCAATGACGAAGGAAACGATGGAAACCGATACGGCAGTGAGGATTTGAGAATAAGTTACTTTTCGCCCTTTCATCTTTTGAGTCGTTGTTTCGTTATAAACTTGGTCGTCGTCTTCAGCTTTTTTCTTCAATGGCTCAATTTCCGGTTGAAAATTTCTTAAATTCTCTCCTAATCGTTTATTTGAACCGAACTGTTGTAATGTATCCATTGATGATAAGTTAGTAGTGGTAGTTGAAGCTGATATTGTTGGCGTGTTTGGACAGTTCGCCAGCAACTGATGCTGTGCCGTCGATGGATTATTACGAAGGATTGAATCCGGGCAAATCACCCACCATTTGCGTTGTTGACCGGGATCACCTCCACCAGACATATTGATGTCGAAAATAAACAAAACTCAAGAAACGAACTCAAAAGCAATTTTCTGTATACGTGAAAATGACTCGTTACCACATTACCTTTCATACTC
>contig00738_a42
AAAATTTTATCACATTTCTGTGCAGCATAACTCGCGTGACGTGTAAAGTGCCAACAATTCAAAAATAGCGTAAAAACYGAAYACTAGGGATTCGAAAAAACATTAATAACCGGTTAGAAAATATGACCGAAAACAAACAAGGAATGAGGGCTTTAATTCTCGTTGGTGGCTATGGTACTCGATTGAGACCATTAACCCTTAGCAGGCCAAAACCTCTCGTTGAATTTGCAAATAAACCTATATTATTACACCAAATTGAAGCTTTGGTTAAAGCCGGAGTTACAGAAGTGATTTTAGCCGTTTCGTACAGGGCCGAGCAAATGGAAGATGAATTATCCCAAGAAGCAAAGAAGTTGGGTATAAACGTTATTTTTTCGCACGAATCTGAACCACTTGGAACAGCGGGCCCCTTAGCTTTAGCTAGAGATATACTTAAACAAAGCAATGAGCCATTCTTTGTACTCAACTCAGATATTATTTGCGAATTTCCATTCGTGGAGTTAGCTCAATTTCATCGAGCGCATGGAAAAGAGGGCACCATCGTTGTTACAAAGGTTAAAGAACCTTCAAAGTACGGAGTTGTTGTCTACAATGAGTCAGGATGTATACAAAGTTTCGTGGAGAAACCACAAGAATTTATTTCTAATAAAATTAACGCAGGGCTGTACATTCTTAATCCTAAAATTTTAAATCGAATTGAACTTCGTCCCACTCCCATTGAAAAGGAGGTCTTTCCC
>contig17235_a420
GAGTCAAAGCCGGAATTACAAATATAGCATCAGGGAGTAGAAATACCGGGACCGCGGCAGCGTTTCGGGACGCTSAGTTGAAACGACGACGGGCGTCGAGCCGCACTTTCACGTTTTTGGGACGTCTCTTGCGGACGGAACGGCCCGAAAATGGACCCGGAGGCCTTCCTCGACATCGCCAACCAAGTGGTGAAACTGAAGATGTTCCCCTATTTTGACGTGGCGCATTGCACGTTATGCGCCCTCGCCGTCCGTGAAGATCTGGGAAGCGGTGCACAAGCATTTTCAAGAAAGCACCCGTTAGCTTGTTGGTTATCATATATGTTGGTAGTGTTTGCTGGAGGAATGGTAGCAAGTGGTTTRTTAGGAGAACCAATTTTATCTCCACTCAAAAATACTCCTCAAGTTATGGTGGCAACATTAGTTTGGTACGTCATCTTTTATACTCCCATCGATATAGGGTACAAAATAGGCAAGTTCTTGCCAGTAAAACTCGTGTGTTCAGCAATGAAGGAAATTTATAGATGCAAAAAAGTATACGATGGCGTTAGYCAYGCTGCAAAAATTTATCCTAATGCATACTTAATCATGATTCTTATCGGAACGGTCAAAGGAAATGGAGCGGGATTTGTTAGGTTGCTCGAACGAYTGATTAGAGGAGTTTGGACGCCCACTGCAATGGAATTTATGCAACCATCTTTTTACACAAAATCTTGTATTCTTGCCTCGATTATCTTTATCTTGGACAAAAAGACTGAGCTGATATCGGCACCTCATGCTTTGGTATATTTCGGCATCGTCATATTCTTCGTCTACTTCAAATTGTCTTCCATACTATTAGGAATACACGACCCATTCGTGCCATTTGAAAATCTTGTTTGCGCTCTATTCTTTGGAGGAATTTGGGATTCGTTGGCCAGGATTTTTGGTCGCGGACAAATTAAGGAAGGAGAAACCAAAGATGTTAAGAAAACTAATTAAGTACTATCAAAAAGCGACTTTCAGAGAAAATCTCGGTTTTGTGTGGTAATCGAAATTTTCTCCTGTCGGAATCGCAAAAACGCTAAATCTTGTACAGCCATCGCATTTGGTCGCAATAATTTTTAATTTAAGTTATCGTACCGATAATTTTCGAAATAAATAAAAAAATACGATATTGCACTATTTTTCTGGAATCCAATCCTCTTAATAATATCCAAATTG
>contig17275_a421
GGGATAGCTGTCACAACATAACCTTAAAATGTCAGTAATAACTCTATCAAATTAATTTTTAATTTAAGTGATTTTTAATACACGCAAYAATGGGGTTTCTTACCGTTTTGAGAAAGATGAAGCAAAAAGAGAAGGAGATGAGAATTTTAATTCTCGGTTTAGACAACGCTGGTAAAACGACGATTTTGAAACGTTTTAATGGGGAGGATATTAATACGATTTCCCCAACGTTAGGATTTAACATAAAAACTCTTGAACATAAAGGCTTTAAGTTGAACATGTGGGATGTTGGTGGCCAAAAATCATTAAGATCTTACTGGAGAAATTATTTTGAGTGCACAGATGGTTTGATTTGGGTCGTTGATAGTGCTGATAAACGAAGGCTTGAAGATTGTCGGAAAGAATTACACAATCTTTTACAAGAAGAACGTTTGGCTGGTGCTACTCTTTTAGTTTTTGCAAACAAACAAGATTTACCTGGAGCTTGCACTTCAGAAGAACTTAAAGATGTGTTGGATTTGGATACAATTAAAACTCATCACTGGCAAATTATWTTATGTAGTGCTGTTACAGGAGATTGTTTGTTGCAAGGGATTGATTGGCTTATTTCTGATATCGCTATGAGAATATTCACTTTGGATTAACTAATTTTTGTATTTTTTGTATTACTACTTAAATAAAGCTTTATTTATTAACCC
>contig17278_a422
GGAATCACAGTGACCCACGATTTGTGCCACGTTGTTTTATATACCTCCTCAAACGTTAGCGTGTSGCAGTCGCGTATTCATCTTTGCGAAGGGCTATTGTGCAGTAACGGAGAATAAACCAAGTAGATATCAGAAAGCACCACGATGAAAATAACGACGGAAATATTATTAGTGGTTTTTGCCGTGGTCCTTCRAGTTAACTCAGAAGCCAATATAAAAACGGAAGAGGGCGTTTTAGTTTTGACCGGTGACAATTTCAAGACTGCCATTGCCGATAATGAGTTTATACTCGTCGAATTTTATGCACCATGGTGTGGTCATTGTAAAGCATTAGCTCCCGAATATGCAAAGGCTGCCCAACAATTAGCTTCTGAAGAGTCAGCTATTAAATTAGGTAAAGTTGATGCGACAGAAGAACAAGATTTAGCCGAACAACATGGTGTCAGGGGATACCCAACACTTAAATTTTTCAGGAATGGAACACCAATGGACTACAATGGTGGACGTAGTGCTGATGAAATTGTGAATTGGTTGAAGAAAAAGACTGGTCCACCAGCTAAAGAATTAAAAACTGTCGCTGAAGCTAAAGAATTCATTGAAGCTACCAATGTAGCTATTATTGGTTTCTTCAAAGACCAAACTAGCGATGAAGCTAAAGCTTTCTTATCAGTTGCTGCTGTAACTGATGATCATCCATTCGCCATTACATCAGAAGATGAGGTTTATAGCGAATACGAAGCTAAATGCGGATCTATTATTCTTTTCAAGAAGTTTGATGAAAGAAAATCACTCTTTGAAGGTGAATTGAACGAAA
>contig17280_a423
GGCTCGGACAGGTGTAGAAGTGGTGTGGTTTGTGTATACGTATACGCAGCCCGATAAACATCATCAAAAACCCCATCATGCAGACGATTAAATGTGTCGTCGTCGGTGACGGAGCCGTTGGTAAAACCTGCCTTTTAATAAGTTATACAACAAATAAATTTCCTTCCGAATATGTACCAACTGTGTTCGATAATTATGCAGTTACTGTTATGATTGGTGGAGAACCCTACACATTAGGTTTATTTGATACAGCAGGTCAAGAAGATTATGATAGGTTACGGCCGTTAAGTYACCCCCAAACTGATGTTTTTTTGGTGTGTTTTTCTGTTGTAAGTCCCTCATCGTATGAAAACGTCAAAGAAAAATGGGTACCGGAAATAACGCATCACTGTCAAAAAACACCTTTCCTATTAGTTGGAACACAAGTGGATCTTAGAGACGATGTTACCACGATTGAAAAATTAGCAAAGAACAAGCAAAAACCAATATCAGTAGAACAAGGTGAAAAATTAGCGAAAGAGCTAAAAGCGGTTAAATACGTCGAGTGTTCWGCCTTAACGCAAAAAGGTCTTAAAAATGTATTCGATGAAGCGATCCTAGCAGCGTTGGAACCCCCAGAACCAGCAAGACGCAGGAAGTGTGTCTTCCTCTAAGGTTTCATTTCGAAAAGAAAAAAAACGTAATAAGGATTTGCTTCTGATTATTATTATTTTTTTCTAGACTTTTTTTAACGCAAGTATTTTTTGAACACTCTTTAGATAAGTCTGTGTACTTCCAGTTTTTTTGTTCTGTTCAGTTATATTTAGAAAAAAACTTAAAATACCAACATAACAAAGGAAAAAGGTTAAGCTCAAAAAAACCAGTTCGAGAAAGTGATTTTTATTGGTTCGGTTTAATTAATAATAATTAATTAGTATTGTTTTGTGCTCATCATCATCACGGAAGCCGGAAACTAAAAAAGTTGAAAAAAAAAGATTATAACTTATATATACGAATATAATATAGAAATGGTGCTCCTAAAAAAACGCGGCGATGAGAATGAAAAAGATATAATTAAATTGGAACGTTTTTTTTAAATAATGCGCGAGGAAACAAGATCACAGTCTGACTAAAAAAGAAA
>contig17284_a424
AGACATGTCGCGGAAGCACTGCGGTCAATTTTTATTATTAAAATAAAAACAAAATAATAAACGCCATTATATACGAACGCGGTAACAAATTCTAACAGTTATTAATCACATTCAATAGCGTGGGTCCCTTTCGATTAAGGCAGGGATGAACACAAATGACAGGTAGTCGCAACAGTCTAGTAGTACAGTGAAAAATAGCGGAGGCCGACCTATTTTTTTAATTTTAATTGACGAACTTTAAACCGATCGTCTTTCCGTACGCGTTTTGCATCAGTCTTCTTAACTCCCGCAACTTTCTAACGCGCGTTTCTAGCTTGAATTCTTCACCAACGTTTCGACAATGCTCAGTTGACCAACTTTTTTCACTATTTAAATCTGAACTACGTAAGCTCCCAGTTCCCGAYATTATAGCCCAAGTTCCTGAATTTGTCGATGACATCGAATCCGTACGAGTTCGTTTAATAGCGGGCATATTTACAGGGTGATGTTCCACGAGTTTGAAATCTATTTTCTTCTTTGCAAACATCTGGTACAGATAAATGTTCAAAATCATCGGATAACGATTCGTTTGGAGAAGCATTACGTTCTTGGGATCGAACGCTAACAGATGATGCATTTGAATTTAAACTAAGGCTAGAACCAAGTTGATCTTTTGAATCYACAGTGTCAAATTTTTCTTTGTTCTCTGCGTGATCACTTGCCCGATTCAACAATTGC
>contig17389_a425
ATTCCGGCAAAAAATGCACGTTTATTAATGTGAATAAAGCGAAAATGATGCTTAATAACGACGTTATTTTCCAATGGAAAAAATAACNTAAGGAATAAGTTAAAAGTATCCCGAACGAGGCTGAGACGGGTCCTAAAGCTTGAAACGTGCCTCGAGTCGAGGCAGTTGAGATTTCTGATACGTAAGTGTAACTCGCAGTCGCCATTCCGGCTGCTATCCCTGTTATGAGTCTTCCGATGTATAATATGTGGATGTTTTCCGATAAACTTACGCAAATCCATCCGATTATGAACGGGATTGAGCTAAATTGGATTGAAATTTTTCTTCCGAACCATTCGGCGATTAAACCGGARAGGATTGAGCCGATTGGGTTTGTTATAGCACCAAAACTAGCCAGCCAAGAAGCTTGTTCTAAGTCTATTTTAATGCTTTCCGTTGGAGTTTAAAAGTTGTGGGATTAAAATGGCACTGTATCCTTGGCAGATTCCGATTGATATCGAAACGGAATGGGCACAAATTGCAGCTATTGCCGTTCTTCCGAGTCCGTATTCCCAATGTTTTTTGATTTTATCGAAGATGTGATGCATTATTATTCAACGTTAAATAAGAAAAATCCAAAAAAGAATCACTTTATTATTAATAATTAATTAATTAATTTAAATCGGGAAGAATCTCGGGTGGCTATGAACAACCCGGCTTTTGTTTAACAATCGCC
>contig17426_a426
GGATTGATAAACTGTCAGTAAACGTCTTTGGAAATGGAAGTGCGAAGTTTTAATAATCATTGTTCATTGAGGAGTTTTTCGTTCGAATTCACGCCCGAGGTATCCGTCCCGTCGAAAAAAACGAGGCAGTTCGATTGACAGCGATTTGGCCGCTTTATCGCCGAAAATAGTCGTCCCAGATAATCGTGCGAACAGAGTCATCTGGCGTTTCCGGTGGGCATTCAGTTTCTGCCATTGGTACACGTGAATCGTGGTCATATTTCGGAGAATACTCCAAGATCCGAGGTCGTCCAGTATGGATTCTTGGGACGACGATAATTTCGAGCCCCAAGTGGTGATGCCTATTACCATTGCTTCTAACAAATGGGAAGGTGAAGATGAGGATGAGGATGTGAAGGATAATTGGGAAGATGAGGACGAGGAAAAAAGGAGGAAGTTCCAGCACCAATCCAACAAAAACCCAAAAAGAAAAGTATACAGGAAAAAATAGCAGAAAAAGAGAGGTTGAGAGCAGAAGAATTAGCACGAAAAAGRAAAGGAGAAGAAGAAGAAGAWGATGAAGATGATCTTCCTCCTGAAGAAAGATTAAGAAGGCAAAAAGAATCGGATCTGAATGCTGCATTAGAAACAACATTCGGCGGCAGCAATACTCCAACAGGAATTGATGGTATGGATCCAAAAAGCAAAGAGGAATTCCAAGAATTGGCAGATGCAATCGTAAATAAGGTGCAACCCTACACAAAAAGTGCAGAGTATCCRGTCTTTGCTGAAACCGTTGTCAGGAACATTTGTGCCACAATGTCTTCTTTGGATATTAAAAAGATCAAAAATACAATAGACAATTTGTATATGGAGAAGCAAAAGATTGAAAAGGGTGATAAGGCTAAAAAGAGCAAGACGAAAGGCAAAGCGAAATTAAAAATGGATAATGAAAATCAATTTTCTGCTTACGTCGAGGACTATGATGAGTTCGACGATTTCATGTAGCAGGTGGAAAATTTTAGTTATCTTTTAAACAATTGTATTTATCTAGGTAAAATAAGGTGACATTTTTTTAAATGARGCAAAGAAGGATAACACTTAATAATCAAGGTTTGTTCTATATTTTATTGTATAAAACGATGCTGTATAATTTGTTATAAACGTAATCATCTGAGACTTAGCTTAGAAAAATCGACAATAGAGGAGCACTGGATTGCATACTCGTTGTCTTTTTTGGTACTGTGTCTCA
>contig17459_a427
GAATTGTCAAAGGATTTTATTCTTTTAATGTAAACAATGATTCTCGTTAGGTATTCAGGCTTTGATCATCCGCCGCTTTCATTTTATGACGYGTTTTTATAGAAACCACTTTATTATTTATGCAAATGCAAAAGTAGAATTTAAAAACAAAAAAGAATTAAGTGGTAACATTTTTTTTTTAATTAGAATTCGTTGCTTTTAACCCATCCAATCCAACCTCCTTCATAATGACGAACATTTTTAAATCCCAAATTTTTAGCTAAATCTAAAGCTTGTTTACTTCGGTTTCCTGTTCTACAAGTAAAAACTAATTCTGTTTCAAAATTAGGTCGAGTTTTTCCRTAATTAATATTGAAATCTTCATTTGACATTTCTTCTAAGACATATTTTAAGGTTTTCAAAGGTATATTAATAGATCCCGGTATTAATCCGGTTGATTTTATTTCATCCGGTTCTCTTACGTCTATAAATAGAACTGTTCCGTTATTTTTTAAACTTTTCACTTCTTCCAAAGAAATCGTTTCAGATTTATATCCGAAAGATTTCATCAAGAAAACAGCGAAACAAAGAAGC
>contig17482_a428
AAAGATAATCCAGTACCTGCTTGCCATGGAGGTAACATTTTTGGGGGTAAAGGAGGAGCACCACTTCCAGGTTGTCCAGARGATGGCATGGGGGGTAATGGGGGTTGAGTATTGGAAGTTGGTGGCGCGGGAGGGGCACCTGGAGGAAGTGGAGGTTGGACTGGGGGTAGAGGAGGTGGGGGAATTCCTGCTGGAAAAGCTGTTGGTGGTGGAACAGGAGGTGGTGGTGGCGGTTGCATATTTGCTGGAGTTGGAGGAGGGGGCGGCATCATCCCAGCTAGCATAACAGGTGGTGGCGGAGGCGCCATAGCCATTCCAGGGGGCATCATC
>contig17513_a429
CTTTATAATAAAATTTATTTCAAACTAATTTTTTTATTCGTTGATTTCCCAWGGYTTTTCTRGTCGGTGTTGATCCCATGGTTTAYTGGGTTTATATTGATCCGRCTCTTTTAAAACAACCCCRTTATCACTCAAAGTCTTTAAAAACCCCGCTAATTTCTCCTGATTATCCCTCGGCTCGTAATCGCAATAAAACTCGATTATTCCACACTCCAAGCATCGTTGAGCTAAAACTCGGGCTAAATTAACGTAAGCTGAGTAATCAGTGAGGCTATAAAGCTGTTTTTGTAAAGCCCATTCTTTAGTGGTGGCTTTTAAAACGACTCCGTTTGTGAAATGAGATATCGTTGCTGTTATATGTCTCCGATTAACCGAAATTTCCAATTTGTGCCAGWAATTTCGCCCCTTTTTATCGACATGATATCCATCCGGTTTATAACCGATTCGAAGTTTTTCTAAATTTCTCGGGTTCCGGTTCGTTAAAATTGGTGAAATTTGTTGAATTGAAGTTGAATAATGTTTAATTCGCTGTAATTGTGGGAAAAATCGGTGAAAATTGCTCGAAAATGCCATCTTTTAATCGCGTTTGATTTGGAAAGTGAGGTTATGTGATTAAAAAAGTGGGGTC
>contig00751_a43
ACTAATATTCCTGGTTTTTGGCCGGGTGATAACTCAAAATTTGGTTTGATTTCGTTCCACGATTCATCCCACATTTCAAAACGCGATTATAACGATGCGGAAGAATCGAAAGAAGCCGTTCATCGACAAGGAATTTTAGCAAGTTTTTCTTGGTTAAACTCCCAAGCTAAYAATTTAGGTTTTACAACATTCAACGAACTCACTTATCCACTTTTTACTCAAACGATTCTCACAAACGGACAACAATTTTCTTTCTATCTTTACCAATTAAACACTCTTCTTATTCATTCTAATTACGTCAAAGATAACCCGCAAAAAAATGTTTGTTATGCCACTCCAGAATTAAAACTCTACGAAGAAATCGTTGATGGAAAATTAATCGGTTTTAACGACGATGTTCTCAAGAACTTATTAAAGTTGTATTTAAACGAACCCGAGGAGCGTTTAGGTGTGAAAATGACGCCATATTTGAGTCAGGAAGAAAAGGTTTGTGCTGATTATAAAGATGTTGATAAAAGGATATGGTTAGAACGGGAATTTAAGTTTTTAACGTCGAATCGGCCRAGATATAAGTTGGATTATGAAGTGTACGCTTGGGAGAAAATTTATAAGATTGATCATGAAACGAGACCCATGGAGGCGAGGAGGAGACCTTTCGAACTTTTCCAAAAACCTAGTGA
>contig17757_a430
GTTCCGCAACTACCAGTTTAGATGGCGATACTAAAGGATCATTAAGCAGATTTTGTTCTGGAAGTTATAGAAGCGGTGAGATTCAAACTCAATACTCAAGTTCAACGGATGAAGGAGTTGAAACGGATGTGGAAGATCACACCCCCAGATTAAGTTACGCATCTTCGAGTTCATCGAGCGGCGTTGCGGCAAATTTTAACGCMTCCAAAARTCCTTTCACAAAACCTTAGTTGTGACAGTAACTTTGAAAGCTTAGAATATCCTCTTTCAGAGTCGAGCGAGCTCACAAGTAGTTTGCCTAGTTGCACAACTCAGGAACGTACACTTCCAGAGCCTGTTTTAACGAGTTCCAGTGCGATTTCATCACCTATTCCTGGATATTCAATAAACGCTAGAGCGGCAGCTTTAATGATGCACAATAAACAAAATCCTCTGGTTCATATGTCGAGTTATAAAGCTTCGAGRGCTTTAACACGAAGCCCCGTYGATTTTCGTGAAGGTCGCAGAGCTAGTGATGGGTTGGTTGCGCAACAAGTTGTGGAAGCGGGGGGTGCTGTAATCGCGTTTAACTCACAAAAGTTGAACGAAAATTGTAAAACGAAAGGGGTTTTAGATATGCWTTTGGTRCAAAGGGAGGCGCAACGATTACAATCTCAATATCAAGCAAGGGAACATCCGGATGAGATTTCGCAACGTCAAAAACAGCACAACCAATATTTGCAGCCGAGTAGAGGCAATAAGCGAATTAGTTTACCAGATAATTTTAGTTACACGGAACAACCTTTACATTTACAAACTGCTATGCAACATCGCCTGTTACAGCAAAAACGCCAAATCTTACAAAAACAATGCGCGATGTCGCATCAAGTTCCAAGCGGGAATAACGAACTCCCGATTATGAGAAGACAAATGTTGCGACAAGCCAGTTATAAAATTGCACAACAACAGCCGGTATTACCTCCTTTACCTCCCCTCAACGATACAGAGAGCAAAGACTTATTGGCTTTCCAAGCCTTGGTAGAGGGCTCTGGCGAAGCTTGGAATGCCCTACCAAATTCGTTGCAGAGTTCCTGTCAAATCTCTGAAACCGCAGCTCCAACCACAACCTGGCAAACTCCATCCACATGGAATCAGTTTAAGCTTGTACAACATCCTA
>contig17814_a431
TTTTACTTTAAGTATTACTTTGGTCACATTTTGATTAAATGAGATAAAGAAACATGTAATTTTAATACTTAAATATCAAAAAAAAAAAAACTTTTGTAAATTAAATTAAGATAGAGACTTAGAATGTGGAAATTAAAAAAAAATACTTTTGCCTATTAATAATAATAATAGCGACATAACATTTAGATAGCTAAACCGTACACAGATACGATGCAAAACATGGTTTTATTCTCCCAACGTACAGTGCAGCTTCCGTCTGTGTTGTTGTCCCAATAACAAGAACTCGCCGTATGCAATCCAGCCCCATTTTTCTGCATTATAGTGCAAGTGACAATGTATTTGTAAGGTTTCATTAGTTTAGTTAATGCTGATGTGCATGCTTCRACTACAGCCGTGGTCCAATTATTTACTTTGGTTTGCTGATACGCGTTWCCCCCMATTAACCGTTTCGATGGCATCTTTTATAATTTTACTTACATCGTCAACAACGAACTGTCCYTCTTCTTGTACGTCTTGCTCGATATTCAGCGTTTCCATTGGTTAGTTTTTTTTAAATAATCCYCGAAAAATAGGTGATAACCTAGAACATTCTAGGTAAAGGTGACAGTTAGGTGACAGTTGAATGTCAAAAC
>contig17836_a432
GAGTTCGGCGTTGATTAGTTTTAATTCACCGAACGATTAAAATTCGTTAAAACAAACGGTTTTTGATCGAATATATTATTGAAAACATTCTATTTCAAATTGAAATGTGAAAAAATCGAATTTTTTGCAAGTCACCAGAATCTACGTAAAAGTGGGTTGGCTAACTTGATCAAAAAAATAAACCTTTCAACTTTTCACGTCAGATAACTTSACTGTAAATTACAAAGTGTGAAAGTCAGTCAGTTAAAAAAAAAATTTCATTTCTTTCCAAAAACATTAGACGCCCATTCAAAATCCATTTCGCGCCCTCACGTCTTTTATGTTATGATAGCTCAATTATAACAACCGTAATGRCCAACATCGCTGCGCAAAGAATCCAACGTGAGTTTAAAGAGGTTATTAAAAGTGAAGAGGTTGCAAAATGCGCCATTAAAGTTGAACCGGTCAATAATAGTTACACTGAGTTGAAAGGTGAAATTGCCGGACCACCAGATACACCTTACGAGGGTGGTAATTTTATATTGGAAATAAAAATACCTGAAACATATCCGTTTAATCCACCGAAAGTTCGGTTCATTACAAAAATATGGCACCCCAATATCAGTTCTGTAACGGGAGCGATTTGTTTGGATATATTAAAAGATCAATGGGCAGCTGCAATGACGTTAAGAACAGTTTTATTATCATTACAAGCACTACTTTCAGCGGCGGAACCAGATGATCCACAAGATGCTGTTGTTGCGCGACAATTTAAAGAGGATTTGGATATGTTTTCAAAGAACAGCTAGTCACTGGACGAACGTTTATGCGGGGGGTCCACAAGAAAATCCAGAATTTGATGATAAAATTAAACGGTTACAAGATATGGGTGTTGAYGAACATCAAGCAAGAGTTGCACTGTCATCCTACAATTGGAACCTAGAACGAGCGACAGAACAGTTGTTTAGTTAGTAAAGGATACTTTATATACTACAGACGAGGTTGCCATTGCGCTGATATTTGTAAAGACAGAACGACGACATTAGAATTATTCGATTTATTAAAACAAATGAGAACAAGCGGACTCGGAAGTGTATATAAAGCTTTTTATTACTTAGGATTTTTTTTTCTTTTTTGAAATAAAAGGACTGTTTGTATAACCTTGGACATTTTTCATTTTTTAAACAGGATAATCTACAATTTCTGTTTCTTCCAGATCTTTGCTGTATTTTTAATCTTTTTAAAGCAATTGTTGGTATTAAAGATACATTTCTTATGAGAGTTTGTGATATTACTAAAATATAGATTACTTGAA
>contig17865_a433
TGAAAAAAGTATCCTTCTATTCTCCAAAAAGTATCTGGATTGAATCTCTGTATAGGAGACAACATAATCATCCATATTACGTATGTAGGAATGCAATATGCGTTATTTACTAATATAAAACACAACCGAAAGATTGCCTTAGGAATTACATACCAATTTTCTAAATAAAACCTTATGCTATCCATTMTAAGATAGATTTACGAGTTGTACATCGARCATGCGACGAATTGGACATTTATTTAAGAAAAACCGTACGTTTTTGATCGGTTCCCGCACAATAATCGATATCCCGAACGGTTAAAATGTAAACAAAAATAATTCGTGAGACTCACGGTTTTTTTGTGGGATCATTTCTACCGGAACTTTCAACTCTGATCATTCAGGAATGATTCAAACCGACATGTATTTTTATTTAATTTTATTATTAGGCGATTTTTACTAGGAAAAACCTAACTCATCTAATTCAACACAAACCGGAACGGACTAAAAACACCGCACACCACAAAAAACTTTGATCTGGTGCAAGGCGCGRCGCCCAACGAATCGCCAACACGTCTTTTCGCCCTTTAGTTGAATTTTACCGGGTCGCAAACCGTACATATCGCATTTTTCGACGCAGATAAGTGTGACATCGCTTTGTTGCACAATGTAAATTTTGTACAATSTCAAATTTGCATCATTTTCTCAAATAAAATTAATGACTTTTAATAAATATATTAGCGACATCTATC
>contig17882_a434
GTAACCCCATCGGCTCTCCACATCAACAAATCTGTTGGCAACGCATTCGCGTCCCATCATACAACATCTAGGGGTTTCTGAGAATTCCGTCGCTGGTTTTGGATTTAAAGTAAAGTATAAAAATAATTGGACGATTTGAGCATCTGTTAAAAATCCACTTTGTGCCGGACCGGATGCGAATTCTTCAACACTCATTAAGGGATATCTTAGAAGATTAATGCATGGTCCTAAACGATCAGCCATTGTAGATTGTTTCGCTTGCCAATTGTACCCGTTAACGGGAGAACCATCCAAAGCAGAAAAACCAGCCATCAGTCTCCTTTCATCATCTTGGTACCGCTGCTTTTTCTGCGAATCTTTAGTGCGRTTCTGCGGAACGTCGTCGTCGTCCTCAAAGTTAACCGTGTTCAAATAGGTGTCCATTTGAACCACATTTACAATTTCTTCGTCRATGTTAAGCTGAACGCTAGGAATGTAAATATTTACGTTCCGTTCTGTTTATGTTGAGGACGAAAGTAGCAGAAGTGAGCAGAAGCAAGCAGAAGTACTTTACGCGCGCTCTSGAACCCC
>contig17896_a435
TACCCAGAAAGTCATCATTCCTCTTCTTTGGCTTTAGCACCTTCAACACCGAGGGCAGTCAGCCAAGAAGATATAACGCGGGACGTGAGGACTGTCGTTTTGCAAAAAGGCAATTCCGGCCTCGGATTTAACATCGTCGGCGGCGAGGATGGCGAAGGAATCTTCATATCGTTTATACTCGCCGGGGGTCCCGCCGATTTAAGCGGCGAATTAAAACGAGGAGATCAAATTTTAAGCGTTAACGGGGTWAATTTAAGGAACGCTACTCATGAAGAGGCTGCATTAGCACTCAAGGGTACAAATCAAACCGTAACAATAGTTGTCCAGTACAGACCTGAAGAATATAATCGGTTCGAAGCGAAAATACACGATTTGAAACAGCAATTAGCACAGCAAGTTACTGGGACACTTATGAAGACTACACAAAAGAAATCTTTATATGTTAGGGCACTGTTCGATTATGATCCCTTAAAAGATGATGGTCTTCCAAGTAGAGGTTTGGYTTTCCAGTATGGGGATATTTTGCACGTGACGAATGCMAGCGATGATGAATGGTGGCAAGCGCGGAGAGTACTTAATACGGGGGATGAACAGGGAATGGGAATTGTCCCCTCGAAGCGGAGGTGGGAACGGAAACAACGGGCAAGAGATAGGTCTGTTAAATTTCAAGGACATACTCCAGCAATTTTAGAAAAACAATCAACTTTTAGATAGGAAAAAGAAAAACTTTTCATTCAGCCGGAAGTTCCCGTTTATGAAGAGTAAGGACGACAAGTCGGAAGACGGTTCGGACCAGGAACATTCCCAATGTACTACCCCTAACGCCATAGATTCCGATTCAAACCCATCAT
>contig17947_a436
CGGGATGTTGTCGTTATAACGCTTGTTGCCCACGCCGGTTGCAATAACGAACTGTTATTTTTGTAGGGACACGCCGTTGGCGACGCCGACACGTGAGGTGACGGTTCTACCCTCATTATGTAGTTGTGGATGGTATCTGTCCTCTTCATCTGTTCAGCCGTCATCCTCGGCCCTTCCATTAAACTCTTCGCCAGCGTCGAATGCGTACTCGATAAACTGGATTGAGACGTCGACGCCAGCTGGTTATGAAGTGGGGATTGTTGTGAAACCACCACGATGGGCTCGGCTTCAGCCGAATCTTTGTTTCTTAACGCTCTGAATTTTTTATGCGGTTTATAAGCTTCATCCATTAATGAATTTGTATCGTATAAAGGTGGTGCCTGCAGCACCCTTTTCAATACGGGCATATCTTCGACGATATGGTGATCTTCGATTGAAGATCGCGGGCTAGAACACACCGATGTTGGCGCGCTAGGTTTATCTAACTTTTCCGTGCCAGATTCAATGCCAGAATCGCTAGGAGAATCTAATTTTCTAAATCGAGGGTGTTGAGGCCTGGATACGGGTGTGATCGTCAATCCATTATGAAGGAGATGCGATGTTGACGCGAATTCATCGTCACCCGATGAGGAAGTCGACCCAGAATTTGCACGATGCCTATGCAAGCAGATACCRCCGGATAATGTGGCTGCTAATAATGGAGCATTAGCAACATTCGCACTGRCATGAGGTGGTTGAGGTYGATGATGATAATCGTTTAAATTGACCATTTCTCCAGAACACATCGACTCG
>contig18117_a437
TCCATTTGTATCCNTGGTAAATTAAGCTCTATACTTGAAAGCTCGGATTTGAGCTCAATAGCAGTTACATCTATTAGTGAAATTGAATTTGGTTTGGAAGGTGTGCATAGGTTTTTTCTAATATTGAAGTGGTTATGCCAATTTTGATTTGGTACTCCACCACCAGTTGTTTTCTTTAATTTAGATTTCCACTTTAGTATTTGGAACTTATTTTCAATTATTTTATGATTGTCCTTCCCGTAATGATTTAAGCCAGCTCGTCTATCGCCGTRCTGGTACACTGACGAGATAATCCACTCGTTGTCATAAAAAGCTTTCCCTATATATCTTGGAACTTCYTGCTCATAACCAGCCGGAACGAGTTTATTTAATAAATCTCCTTGTATAGCTTTAACACTAATAGTCTCCCATTCTAGCAGTTCCGGTTCAGATGTACATAAAATCATAATGTTTTCCATATCATCGATATCTTCTGTACGGTCATTAGTAGCAGCGGAAGCCGTCTTGCTTATAGAATTAACAGTGGCCGGATAATAACTAATACTTTTATCTAAACATATACCTACTCGACCGACAAACATATTTCGTGTTCCGGTTGGAAATGCATCATTTGGCATTGAACCATTATAAATTCTCCAATAGAAAGGTTCATTAGAAACGACTGACTTTATTGTTGTTGCAATTAAAAGCAAAACTACCTCTGCAAACATGTCTATTAATAAATC
>contig18254_a438
GGAATGTAATGKCACTTTGACAGCTATGACTTTACCCATACGTTTTGTTATCGTACGCAAATTATTGTTGCACTGATGTGGCCAAAAGATACTATAATAGTATAATAGTGGGGAGCAATGTTGTTTAAAAGAGGCTAATTACAAATAAGTATACCTAAATATTAACGAAGATCCCTCGAGGTAAAGCAACACATAAAAATATAATAAACCATGGCTTTTCGTTCATTTAGATCAGAATATATGCAAATACCGCCTGTGACGAGAGTTTACACGACGGCATGTGTCCTAACAACTTTAGCGGTCCAATTGGACTTGGTAACGCCATTTCAATTGTATTTCAACCCAATTTCGATTTTGAGACAGGGTCAAGTTCATCGATTAGTTACAGCGTTTCTATTTTTCGGAACATTTGGTTTTAATTTCTTCTTTAATATGATATTTACGTATCGGTATTGTAGAATGTTGGAGGAGGGATCGTTTAGGGATAGAACGGCTGATTTCGTTATGATGTTTTTGTTTGGAGGAATATTTATGATTGCCTTCGCCTTTTTTGTTAATCTCTTATTCTTGGGGCAAGCATTTACAATTATGTTAGTTTACATTTGGTCGAGGAGAAATCCAGCTATTCGTATGAACTTTTTTGGAATATTAGATTTTTACGCTCCTTATTTACCATGGGTTCTTTTGGGATTCTCACTTCTATTAGGAAACGCAGTTTATGTCGATTTAATGGGGATAGCCGTCGGTCATATTTATTATTTCTTAGAGGACGTTTTTCCGAGGGAACGGGGTGGATTTAAGGTGTTAAAAACACCTTCGATATTAAAGCAACTATTAGATGGACAAAACGAACAAGAATATCATGTTTTACCGGAAGAACGACCTGGCGGTTTCGAATGGGGTAATGAAGGTCGTCCAAATCAAAACGCCGAAGTTCGAAATGAATAACAAATTTTGCTATGAAATGTTAAATAACTAATAATAATAACTAGTTTCCTAATATTTACTTGTTTATTTTATTGTTAAGTTATGTTTACAACTTACGATTGAGGTTAATCTAATTCAGCAGCCTTCATTACAATTTATCGCAACG
>contig18300_a439
GGATCACTACCAGTTCCTGTCGGCACACTCCATTTTAACKGCTGGGTTAAACGTTGAAAATGTCGCTTCTATCRGCTCGTCTCGCCGCCTCAGTGGCCAGGCGTTTACCTAACACCGTTTCCCAAGCCGTTGGTGTAGCTTTCCCAGCAGTATCAGTAGCTGCCCGCAAGATCCATGTTTCCGGTGCCCAAAATRGAGCGGAAATCAGTTCGATCCTCGAAGAGCGCATTCTCGGCTCAGCACCGAAAGCTGATTTGGAAGAAACCGGCCGTGTACTCAGCATTGGTGACGGTATTGCTCGCGTTTATGGTTTGAAAAACATCCAAGCTGATGAGATGGTAGAATTCTCATCCGGTCTTAAAGGCATGGCCTTGAATTTGGAAGTMGATAACGTTGGTGTTGTCGTATTTGGTAATGACAAATTGATTAAGGAAGGTGATATCGTCAAACGTACCGGAGCCATCGTAGATGTACCGGTTGGTGAACAACTGTTGGGACGTGTAGTAGATGCTTTGGGTAACCCAATTGATGGTAAAGGACCGATTAACACCAAAACCCGCTTCCGTGTTGGTATCAAAGCCCCTGGTATCATTCCGCGTATTTCYGTAAGAGAACCTATGCAAACYGGAATCAAAGCTGTAGATTCTYTGGTACCAATTGGTCGTGGACAACGTGAATTGATCATTGRTGATCGTCAAACTGGAAAAACTGCCCTCGCTATCGATACGATTATCAACCAACAACGATTCAACGCTGGTAGTGATGAAAAGAAAAAATTGTATTGTATTTACGTTGCTATTGGTCAAAAGAGATCCACTGTCGCTCAAATTTTGAAGCGTCTCACASAMACGGKGGTGCTATTGGTTACACCATCATTGTATCTGCCACCGCTTCCGATGCCGCTCCATTGCAATACCTCGCCCCTTACTCTGGCTGTGCCATGGGTGAATTCTTCAGAGATAACGGCAAACATGCTTTRATCATTTACGACGATTTGTCCAAACAAGCCGTTGCTTACCGTCAAATGTCTCTATTGTTGAGACGTCCACCAGGTCGTGAGGCTTACCCTGGTGATGTATTCTACCTTCACTCCCGTYTATTAGAACGTGCGGCTAAAATGTCTGATGCGCACGGAGGTGGTTCGCTTACTGCTCTCCCAGTAATTGAAACTCAAGCTGGTGACGTATCAGCTTACATTCCAACCAACGTAATTTCGATCACAGATGGACAAATTTTCTTAGAAACTGAATTGTTCTACAAAGGTATTAGGCCGGCCATCAACGTAGGTTTGTCTGTATCGCGTGTCGGTTCYGCTGCTCAGACCAAGGCCATGAAACAAGTAGCCGGTTCGATGAAACTGGAATTGGCTCAATATCGTGAAGTAGCTGCTTTCGCTCAATTCGGTTCCGATTTGGACGCTGCCACTCAACAATTGTTGAATAGAGGTGTTCGTCTTACCGAATTGTTGAAACAAGGACAATATGTGCCAATGGCAATTGAAGAACAAGTAGCTATCATCTATTGTGGTGTAAGGGGACATTTGGATAAAATCGATCCAGCGAAAATTACCGTCTTTGAAAAGGAATTCTCTGCGCATATTAAATCTAACCATCAATCGTTGTTGGGCAGTATTGCAAAAGAAGGAAAGATTACAGATGATGCTGATGCGCAACTTAAGAAGATCGTACAAGATTTCTTGTCGACGTTCAGCGGTTAAATTAATGCAGTAAGGGTTCATAAATAAAAGAAAGAAAAAATAAAAGCAATTTCCAGTTGCACTTATTCGAGGTTTTCAAACTTTTTTAGTCAGTGGTTAAATAGAAGTTCTCGAATGAGTGCAAACGTTGGCAAATAATAGGGTAAGAAATAATTAGAAGAACCGAAAAAAAGGCAGGATTTTGTCTTAAGTTTCATCCATTTAATTTTTATTGTTATTATACATGTATGTCCTGTACACATTAAAATTGTTTTTATTTTCGATCCGTTCAAGTATAAATAAATAATTGGATATG
>contig00762_a44
TTTTGTCTTTCAAAACACATTTATTCAAGTATAATTCATGTAATAATAAACAGTCGCCTTATTTACAAATTTTTCGCTAACTAGACACGAGTTTCCACTGGACAAAGAAGTTACAAACTAATTGTAAGAAGTAGTTTTTACACTTATAGAAAATAAATGAATAAATTTAATTAATATTTATCAATCCCACTTCGTCACCGAAGTCGCCGCTGAGTATGGCGTTGATTATATAGAGTAAAGATCTTGTGATTTTACAAATTTTACAATAATAATAAAAGATAATACGAGATTTTTTTCCGAATCTCGAATTTAATGGCCAGACTTACCAGGTCGGTACCTGTCTAAGGTCGAGTAGTTGTGTGGGAAAATCGGTCTGGGTGAGTAGTCGTAAGTATCGCGATGAAGTGGATCATAACGATATCCCGGAACGTGGATGCGTTCTCCCGCGTGAATGGGATCGTCGTAGATCGATTTTGGCCATGTCGAGGAGAACTCGGCGAATTCATTGATCGGTCTGAAGATTCCGCGAGGTCTATAAATCGGGTCGGTTGCCCTAATATCATCAGATCCCTTGAGGGATCTTACAAAAGATTGCCAAAATTTGGCTTTCTTCC
>contig18344_a440
GGTACGAAGCATGTTGTTAGCGCTACAAAATTATCCGTGTTTAATGGAAAAATTGAAACGAACTCGGGCGGAAGTTTTGGAATTTTTATTGGGGTTTTGCGATTTGGAGGAAAAGGTGGAGTTATTTACACCCGCTTTGGGGTGCGTTTCGAATTTTTTGGCTAATTTGAGTTTGGACGAATTGAAAAGTTTGAATTTATCAATGGTGTACAAATGTTTGGCTTACGGAGTTTCAGAAAAAAGTCCGAGTCACTTAAAGATTGCGGTTGCAAGATTTTTCGTTGCCAATCGACGAATATTTATGGAGAAAGAGTTTTTTAGGAATAATTACGATGTGATACATTTATGGGAGATGGTGATGTTTCTGTTAGATGATGATGATGAGGATGTTAGAAATGCGATGAGTGAATTAGCTCCTAAAGTACATGGTTTGAGAGACACTTCAGGGTCGCAACAAATCTATTTAAGGTTCGATTCCGACCTGCCAATAATCTCGGAAAAAGCCAAAGATGAAATTTTGGAATGTTGCACCAACATTCTCCCCCCAAAAATTTCCATTCCCCTCTTTATTTCTTGGATTTTATCCAATTCCCGACAACAAAGTCACCAATTATTATTCACCAACAAAATCCATACAAATCTTCAACAATTAAATCTTCAACCCAATAATCACCAACAACAAAATTATTTTCCTTCAAATCTCCATCAAAACTTATTCCAAACCGGATTTTTTCCATCCAGTCAAGCAACCCCAAACCAAATCAAAACCAAAGAACTCCTCGTTTTTAGCCCTAACCCCACTACAAATTGTTCTTCGTCTAATGGCTACAACGAACCTCATCAGTTTCAAAAAATGACTTTAAATCATTTCAAAAAATTATTATGGCGATTGGARGATGGTTTGAAYTACGAAGATAGAACGATTTTTATCGAGGAACACGTCCAAATGGTCGCTACAGTCCTCTATAACATTTTATACCACCATTTACCACCAACAGTGAATCCAAGCGCTCGAGTAACATTACTTTGTGTTGTTAAAAAAGTGAAGGAATTTGCTGAAAAAGCAGGAATTAATTGTAAAAATGCGGGYGGTGGCGGGTTCATGGGGGATATGAGGAGTGTTATTTTGAAGGAGTTCGCGAATTTGGGGGCGAAGGGTGGAGGTGGGTCGAATGGGGTGGGGTGGCTGCAAGAAATTGCAATGGGGATTTTTAATTTGGAATGAGAAAAAAGTAATTAATAAAAAGTGTGAAACTGAAAATGATAAGATAATGATTTAAAA
>contig18361_a441
GAGCAAGGGTTATCACAATTTATATCGAGGTCACAGTACAAAAATAAAAAGAGAACCTTGGGTTTTTTGCACGTCTTTATTTAATTGGGAAATCCCGCTGTAGTTATTAAACATACAAATAAAGTTAATTCCTTAATCTTTTCTTATTKAGTCTTCGTTAAAAGTTCTTGAAGTGAAGTTCATTGATTTAAAGAAGAATGCATTTTCAAAGCGTTATTATTTTGGTGGTTTTATGCGGAGTTTTTGAGTCAAATCAGTCAAGACCTGATTGCCCAAGGATTTTGTATAAAGCCGATTGGGGTGGAAGAGCCGCTAAAGGAGTCGAACATACAATAATCCCAGTTAAATATGTTATTATTCATCACACAGTGACACCGTCATGTTCAACGGAAGAAATTTGTTCAGATCTTGTTACAAATATTCAAAATTACCACATGGATGAATTAAATTGGCACGATATTGGCTACAACTTTTTAATTGGTGGTGATGGAAATGTATATGAAGGTGCTGRCTGGCACAGAATAGGAGCTCATACTTATGGATACAACTCAAAATCACTAGGACTAGCATTCATTGGAACTTATACAAGTAAATTGCCAAATGAAAAACAATTAGAAGCAGCTAAAAAACTTATTAGTTGTGGTGTTGAAAAAGGAGAATTAGCGCAAAAATACAAACTGCTTGGTGGAAGAACTGTTAGTGCAACTCAAAGTCCCGGTCTAAAACTATTTCAAGAAATCAAAMATTGGAAAGGATTTACAATAAATCCTTAAAGTTTATTCAATTCAGATCTATTCTTAAATTAATAGAATTCCCTTTAACCTTTATTTAGTACTAGAAATAAACATTATTTTTATAACWATTTTTAGATCTTTTTTTCCTCCAACATTCTTTCATCATCCTTTTGCATTTGTACAATTAAAATCTTTTCATCATCAGGAGTGTACTGTGATAATTTCCTAAATGGCGCATCATTTACAAAGCAAATTTCAAGACCATCAGGATCCGCCAAAATAATAACTCGAACAGTTGCCTTTCCTGGTGTGTCCAAAGAAGTTAAGGGTACCAAAATTTTCCCTTCAATCTGTTTTACTTTAGCTTCAATTACCAGTTGTTGTTCATCTGGACAAGAAAAGGCAATTCTTCCAAACGCTTCAGCACGATTTATTTTTTCACTAATTTGAATAAATTCAAGTTTAGTTTGCTTAAAACTGTATCCCAAAATAGCAGTTTTACTTTCATCATCTCTAGAATAAACTTTCATTCCCAAAATGCAATTCCAATAATTAATGGTTTCTTCTAAATTGGAACAGGAGAAAGTAACTTTATCTATTGGGTTATC
>contig18415_a442
AATTAAACAATGTCTTTTTTTATTTAATAACAATATTTACATAAAAAACAAACTCTAAATCTAAAATCTCCCCAAAAAAAAATTTTTCATTTATTTATTTTTCTCTTTAGTTTCTTTTGAAGGTTCTTCTGCTCCAAGTAAAGCACTTTCAATTCCCGCTTTTTTTAGCTCATCTATTAAATCCCCAGATTGATGCATTTGTAGAAGGATGTCGCAACCTCCAACAAACTCYCCATTAATAAAAACTTGAGGAATTGTTGGCCAATTTGAATAATCTTTAATACCTTGTCGAAGTGTTTCATCTTGTAAAACGTCGTGTGAATCGTAAGTAACCCCATGCATACGTAAGATTTGGACCACAGCGTTGCTAAAACCGCATCTTGGAGAGTCTGGGACCCCCTTTCATAAAAATAACCACTTTAATTTTTCGTAACGAGGTYTTTTATGTTATCGTTGGTGTTTTTTGTACTAGAATTGTACCCAATTCGTTACCCCCAACTTGTTTCTTAGGATGCCCCGTGTTAAGAAATTCATTTTTAGTTTTGATGTGGGTGATTTTTTGACAATCTATTAACTTCC
>contig18566_a443
GGAGTCAAGCGAAGAGATGAATTTAAGCAAGTGCGGTTTTAAAGTGTTCAAATACGGTGTTTTAAGAAGTACAAGTGCGTGCGTTAATTTGAATCGAAGATACGGGGATTTAWCRTCGACGCAAAATGTTGTTTCTTCCGGAAAGAAACCCGATTGGAATCGGGCTGTTAGCGAAGCAGAAAAAATCGTGGGGTATCCGACTTCCTTTTTAAGTTTAAGGTGGTTACTTAGCGATGAAATTGCTAATATCGCTTTGCATTTAAGGAAATTGATTGGTTCAAATCATCCTTTATTAAAAACCGCAAAGGGATTAATCTACAATGGTAAAAACAATACTCAAGCATGGGGATTAATWGTTCTTTTAATATCAAAAGCAGCTGGTCACACTTCGGATATTCCCGATTTAGAACAAGATAAAGCAGCTGGAGTATTGTACAGTCAACGTGCTTTAGCTGAAGTAACCGAAATGATAAGAACAAGTCACTTGGTACATAAAGGAATGATAAATATGCAACCAGGAACCGATGTTGTTGATAAATCTGGTGAATTAATGTTTGGAAATAAAATGGCGTTACTCAGCGGGGATTACCTCCTAAGTAATTGTTGCGCGGAATTAGCTGCCTTAAGAAACCAAGAATTAAACGAACTCATTAGTTCGGCGTTGCGAGATTTAAGTGAAGCGGAATTTGTTGGTCCAAGAGATCGACAAAATAACCCTTTACCATCGAAACCTCGTTTAGAAACTATCGAGTATAAAGTGTCTTCGAATAACATAGATCCAATGATTGTAGGTGACGCATTGGGTGATGCGCAAGCTGAATGGACACTGCGTCACGTTTTAAACGCGGGGAGTTTACTTGGAAAAGCTTGTCAAGGTACATTAATGTTAGCGGGACATCCAGAAGAGATGCAAGAAAAAGGTTATTTATTTGGAAAACATTTAGCGTTAGCTTGGCAAGCGTGTTTAGATCGAGAACCTTTTCTCCATGGATCAAGTGGATCGTTTAGTTTGGTTTCGGCCCCAGTAATGTTCCAGTTGCAATATGATCCTGGATTATATGCCGAAATTGAAAAGGGGATCGATAACGTTGAGGACGTTGATTTCGATTTGGTGAGGAGGGAAGTTATGAAGGGACCTGGATTGGAAAAAACTAAGGCTTTGCAAAGGGAACATTCTTTTACCGCTTTAGGGATGCTTAATTGTTTACCACAGTCTATTGCACGTACTGCTTTG
>contig18711_a444
TTTATTTTAGATTTAATTTTAAGGTTGGTTATGGTATTAATTATAGTAGTTATAGTCTTAGTTGGATTAGCTTTTTTGACTTTAATAGAACGTAAAGTTTTAGGTTATATTCAAATTCGTAAGGGCCCTAATAAGGTTGGATTTATGGGAATTTTGCAGCCTTTTAGAGATGGGATTAAATTATTTACTAAGGAACAAACATTTCCTTATATAGCTTAATTTTTTTATTTATTATTTATCTCCGGTAATAAGATTATTTCTATCTTTAATGTTATGATTGTGTGTTCCTTTTATGACATTTTTATTTAGATTTAATTTGGGTATTTTATATTTTTTATGTTGTTCTAGATTAGGTGTTTATACAATTATGATAGCAGGTTGATCGTCAAATTCAAATTATTCATTGTTAGSGGGATTACGTGCTGTTGCTCAAACTATTTCTTATGAAGTTAGATTATTTTTAATTTTATTATCTTTTTTACTTTTAATTTCTAGATTAAATTTAATTGATTTTATGAAATATCAAGAATTTATATGATTTTTATTTTTATGTTATCCTTTATGTATGATATGGTTTGTTTCAAGATTAGCTGAAACAAATCGTACACCATTTGATTTTGCTGAAGGGGAATCCGAATTAGTATCTGGATTTAATGKTGAATATAGAAGAGGTGGGTTTGCTTTTAATTTTTTTTAGCTGAATATTCAAGAATTTTATTTATAAGATTATTATGCGTAGTTTTATTTTTAGGTGCTAATTTAATAAGATTTTTTTTTTAAAATTAGTATTTATATCTTTTTTATGAGTATGGGTT
>contig18749_a445
TAGTGTAGACGATTGTCCCAGTTCATTTGCATAACTCATTGAGTTTCGGATTTTTTGAGGAGGGACATTTATTATACTGTTTAAAAAATTTGTATAATAAAATCACAAAGAATCATCTTAAAATTGCTTTACCTAACTCGTAACGAACAACTTGATATTTTTCTTTCGTTTCGTGAGACCATGATTTACGTTGTTTGTAATAAATTTTCTGATTTCGAGTACTAGGCACGCGTGAGCCGGAGTTTGTGAGCACCGGAAATGATGATATATTGGGGTTAGTAAGGTGGGGTCTGCGTTGCTTGCTTACTAAGCAAAAGATATTTCGCTTCGTAGGTAACTGAAATGTCCTACTAGCAAAGAAAAAGCGCACAGAGAAACATTTCTAGTAAGCCMAAGCGAAACGATAAAAAAAATATTAAACCGGCTGTAGGTATCCCTTTTGCGGTTTCAACTAACCTTTACGGATACATTTCAATCGATCCTTCGGCCGACGACGTCCAATCGCCCGTGTAACRGAAATTTTATGATGACGTATTTTGTGGGCTCCTTTTGGGAATAATAGTTTTCGTAGAAATGTTCCAGGGGTTATCCCTCCGTTTTATTTTTGAAGCTCTTTGTGACTTTTTCTTTCGACTTTCGTATAAAAAGAACATTTACTAAATGATGTATAAAAAGAAGATCAATCWAGGTATTTTTGGGAATCCATCTTTTTAAATTTACTATGTTATGAAGAGAATATGGTTTTGTTCGGATTAAATCGGTCGTATTTATTACGATTTAGAGCCTCAGCCGTAAACAAGGCCTGCGGGTTGGACGGTCGTCATAATGAAAAAGGGCCCCAAAATTCGCATCGAGGCCGTAGAAGCGTAATGAAATAATCCCCCTCGCGCCGGCCCTGCATGCAACTGACAGCGTTGGATTTACGCATTTTGATATTGTCCGCGAACCGAGCGGCCGCTTTTACGCYAGAACGCGGCTAATTCGTCGACGGCTTTGTGATAGGTTGCCTACGAAATGCGAATTCGGATCGGTGACATGTTTGATAAACGCTAAAACTAACATTCGAAGTGGATTTCCCACTTAAAAAAAAATTTGAAATGAAATTTTATTAAAAAAATAAATCAATGTGCTGTTGTATCCTTGAACGTTTTCGTGAATGCAATGAGGTACTGGGTAGAGTACGTCAGAATGCAAATCAGGTGAACATCAGAGATCCCTGCAATGCAGTTGTCTTACGGCCCGTCAGATTATCAAATGGGATATTCGTACGTGGCAAAATCTGAATATGTTAACCTATTTGCGGATGCTACCGCTCTCGCC
>contig18839_a446
GGTGCATTATTTTTTATTATAAAAATACAGTTACTAAATTAAGAATTAAAAAAATACTTATACACTTAATTATAGTATCAAATGAATTTTTCATCAAAAAAAAATTAATATAAAGACAARARAAAAATGAATTGCAGCTATTCTACTACGGCGAAAGATTGACCAGTACAAGCAAAAGCCAATTTGACTTTGCGATTAACCAGCACTTGGGTGGGTTTCATCACATTGTTAGTATCACCTGTACCACAGCTTCCATGTTCGTTCCATCCCCAACTGAACAACTTTCCATCTTTAGTAACAGCTAAAGAATGCTCAGAACCTAAACTCAATTGCTTTACATCTTTGAAGTTTGGTATTTTTTCCGGCTTGTGTGCAACAGTCTTTTGGAAACCCAACTGTCCGTAATTATTTCTCCCCCAAACAAAAATTTCGCCGGTTTTTGTTAAAGCGGCAGAGTGAGTCCATCCGGAAAAGACCTTCTCAAAAGACTCATTTGTTAAAACTTCGGATGGTACAAAAGAATTTTTTGTTTCCGGATCAATTRCTAATTGACCAAACTTATTTTCGCCCCATGACAACAATGTGCCATTGGCTGTTAACACTATGGTATGATTTTGTCCACAGGCAACAGATTCTACATCTTTCAAATCAGGAACTTTCGATATACTTAAATAATTGTCGTCACTAATGTTATCACCTAACCCAAGTTGTCCCTTCAATCCACTTCCGGCAACTAATAGACATTGATCTTTAGTAATCATAGCACTGTGACGTAAACCACAACTAATATGACTAAAGCCGGTTGCCAGTTTTTGGGAGACTTGTAACATTGACGGAATCCCAGTACAGGTGATACTCTTAGAGAGTCCTAGTTGAGTGTAAGAATTGTCGCCCCACACAAACAACCTGCCGTTATCAGATAATGCGGCACTGAAATCCCACCCGCAAGCCACATGAGCAATTTTTCTACCGTTCAATATTTCAATCTCCTCAAAACGACCATTACTATCAGAAATGCCAAGTTGACCTTTAGTATTCAAGCCGCAACAAYAAATATGGCCATTGTTATCTAAAATTAGCGCGTGGCCAGAACCGCCTGCTATACAAACTATATTCTCTGGTTGAAGACCACAATTGGACAAATCCACTTCGGTGGGCTCCAAAACCGCTTCGCACTTTTGTCCCAAACCAAGCTGTCCAGAACTGTTTGCACCCCAAGCGTATAATTTCATATTGCAACGATATTTTGTACTAAATGTTCAGTTTTACGCGTATAAATTTGGTACAAAAACACGCGTCCCAACGTCTTGACAAAAGCTAGGTTATGGCTCCCTGTC
>contig18883_a447
GRSACACGTAAACATGACAGTTAATTAACCTCTTTATATCATCGGATTTATGTTTTACTTTTTTAAGCAAGAATATCAAAAAAATAATGGAGGAAGATTACGAAGAGCGTCATTGGGACGGTGGTGATGTTATGGATGAAGAGTCGGAAGGTTGTGATGATAATTTAGAAAATCCTGAACTAGTYTTAGCAGAATGCGCGGAAAAATTTTCTACTCCCGATTATATAATGGAACCTGGTATATTTTCCCAATTAAAACGTTATTTTCAATCGGGTGGTAACCCAGTTCAAGTCATTGAACAATTATCTCACAATTACACAGCCGTTGCTCAAATGGCCAATTTAATTGCGGAGTGGTTAATTATAGGAGGTGTTAAAGTGACAGATGTCCAGGCTATGGTTGAGAATCATTTAAAAGAGATGATTTTGAAAACTTTTGATCCAAAGAAAGCGGATACTATTTTTACAGAGGAGGGTGAAACTCCTGCTTGGTTAACTGAGTTAATTGAACATCCCACATGGAGATCATTAATTTATAGACTTGCAGAAGAATATCCTGATTGTTTAATGTTAAATTTTACAATTAAATTAATATCAGATGCTGGGTTTCAAGGAGAAATTACAAGCATTTCTACTGCTGCTCAACAACTTGAAGTATTTTCAAGAGTTTTAAAAACTTCAATAACCAGCTTTTTAGCAAACCCTGAAGAATGGCAAAACACCACTAAAGAATGCGCTAAAATGGTTTGTCATGGACAACATACCTATGTTTATAGTCAAGTTGTTATTAATGTTTTGGCTAGAGAACATAAAGGGGGAAGTAGTATGAAAAGACTTTCACAAGAAATCGCAAGATGTGCACAAAAAAATGGTCATGATGTAACTCCAATTACAATGGCATTAAATGGTGCAGCTGCATATCCTTCAGCTTGTCAAGCTTTAACTTCTATGTTATCGAAAAACACACTTAATCCT
>contig18929_a448
GTTTGTTTTCGATGCAAATAAAATAACGTTGACAATCATTGGGCGATCGGAAATATTTGTATTCAGATGGGGCGAATGTTTTTGCTTCTGGGGGGCAAGTAAATCCTAAGAAGGCTTCAGCATTACAAGATTGAACTTGATCGGGCCAATCACATCTATAACTTTCTTCGYTAAAAGCCAACCCTTCCGGACAATCGAAAGTAAAAGCTCTTCCTKCGACGCAATTTTTGAATTGGCCGCAATTTGCTTCGTCACCGATTTTATAATAACCGTATTGATGAGGACAATCTTCAGTTGGTTGAGCTGGTTGTGTTGTTGTTCGTCCAACGCAATCAACATCGATGGGATATTGACAAGGAAAAGCCAAAGGATTCGTTAAAGCGTTAAAAAGGAGACCGTCCGGACAAAATTTTTCTTCTCCAACACCATCAATACATTCAATGTAGCTATCACATTGTGCAGTAGGAAATCTTCCCGTTTTTTCTGGACACGGAAAACTTCCTTGCTGTTGTTGTTGAAATTGTTGAGAATTAGGAAAAGATTGACTATTTCTGCTATTAAAAGTAGCAAACCTTTGACCTTGAGTTAAAGTAAACGCGATGAATAATAAAAAACCACAAAGCGAAGATTTGTTCATCTTTAACATTTAAACTGTATGATTCTTACGAACGCACTGAACCCATACG
>contig18975_a449
GGTCTTAAAATTCTTTAGCAGAGCTCGTTCGAGGTGCTTTTTTTTAATCAGTTAAAACAAATTTTTGTATGAGTCAAAAGGTAGAAAAACCAGTTCTATCCGGTCAACGCATCAAGACCAGAAAAAGAGATGAAAAAGAAAAGTACGATCCAGTTGGATTTAGAGATGCAATAATCACTGGTCTGGATAAGTGCGCTAAGGATTTTGAAGCAATCTCTCGTTACCTGGAYGGTGCAGGCAGCAAGTTAGATTATCGACGCTATGGGGAGAACCTCTTTGACATACTTATTGCTGGAGGCATATTGGTGCCAGGAGGCACGCTCAATTTGGAGGGCGAAATCTCCRAAACGGATGCGTGCATCTTTAACACTCCGGACGAGATCAACATTGATGTGATGAAGAGTTGGGAACAAGTTTTCGTCAAGCTAATGCGTCGGTACAAGTATTTAGAAAAAATTTTTCAGGAAGAAATAAAGAAAATCCTGACGTACGTGAAGTACTTTAAACCGGAGGATCGCAAGAAGCTGTCGGTAATGATGTTCCTCTGGATTTCGAATGGTAGTCTGCCATTCAGTTCCGTTCTAACCCTGAACAATTCGCATCTGGTCAAGGACCATCTCGCACTCGATTTCCTAATCGACATATTTAAATGGTGGCGTCAAGAGCGAGGCGTCATGYCGCTTCATTCGTCCATCAAAAAGTCGAACATCGAGTCTCATTTGATGACGTTCGTGCCCGACAGCAAACAGTCGCAGGCCTATTTTCCGCTCGGCTTTCGAAGAGAATGGTCTCGACGAAATTCTCAAACTTTATAACGATCAGCATCAGCTTCAGGCCAAGAAGGAACTTCAAATTCTCCTCAA
>contig00767_a45
GGTCTTCATTCTGTGTGCAGTATAAAAGGACATGTTGTTATTACTTGKSAACATATTCTATTTAGTTTGCCGATAGTGATATTAATTCAATAATATTAAAAATACAATAATAATGGGATTAAAATTATTTTTAATACTTTCCATTGTATTTACAGTTGGKATCGCAGAAAAGAGGTATAAAGTTTGCGGATCAGCTTTGGCTGRCCTAGTGGCTTGTATATGTGAGTCGACTAAACCTCTTGGAAAGATTASAAGTATTGATGATAACAAAARCATAAAAAATATGGAAGAGGTTTATTCCCTAGAAAAAGGTATTGTTGATGAATGTTGTAKACAATCATGTACCAGAGAACAAATTGAGGAGTACTGCCTAGTCGTGAGCACGAGAGAGTGTTGACATGTTATTAGAAGCTTAACTTTAAACATTTTTATTTCATTGATTAATAAAAGTGTGAAGCCGAAGTTTGGCTGATTTACTTARAATTCCCAAAWAGYRARYTTMGCTAKAYYWACCCGTTTAGTGCACTCTCCATTTCTTCTTGAGAAAAATATACTTTTTCCTAAAAATAACATAATAAATATAATATCACCATGTATTATCATGTTTTATACATGATAGTTTTCTTTCGTTTGTTACCATTCTTTTTCCATTGTTCAATTGGTTTACGACGTGCTGTATTGCCCAAGTATTGTTCGTGCTATAAAAAATAATTTTCGGCATTTCCCCGATATTTATGCAAGGAGAATAAAAGTGCGAGAGAGCAGTA
>contig18997_a450
GGATTGAATTAGACAGTTACCTGACAAATAATCCGTTCAAAATAATTTTTGATCAATTCTTTTATATCTTCCAAAATTAAATGTTAAATTAATAATGAACGGTTTAATTAAATCAACATTTAAAAGCATTTAAAATTAAGCGCGATGCGTTAGATCATGTTTACCACCGACAGAGGGCGCACTTTGTATATAAAGAGACGACGCGTGCTCTCGCGGATTSAGTGCGAAACCAGCTTCTAAAGCAAGTCAAGTTTTCAACCTAACCTAATAAAAAAAACCAATTCTAACTTCCATATTTTGTTCCTTATTATAAAAAGAGTCATGGCAAGTGTTTATGGTGTAGGCGTTATGAATCGCTACGAACTTTTCGTGGATGACGAATCGGACCCTCTCGATGTGTTCAAGGCGATGGAACAAGTCAGAGAAGAGAAAAAGAAAACAAAAATTTCCGACAAGGAGAACAACGCCTCGACAACGAAAACCACCATCAGCGCCACTACGCAAAAGAACAAGAAGGTAAAACCTTCACCAAGCGTTAAAACAACGCCCGATAACCAACAACACAAGATGAACGGAACTAAAACAAAACCGGAAAACGTTACGTCGGAGGAGAAACAGCCGCCGGCACGTGGCCAATCACCACGTGGTGAAAATCGCCGTGGAGGAAGGCCGTTAGGAAATCGAAACGCCGGCGGAAAAMGATTTTCGGATGACCGACGCGGGAAACGCGAATTCGACCGCCAAAGTGGTTCCGATAAAACCGGAATAAAACCGATCGATAAAAGAGACGGTGCGGGATCTCATAATTGGGGGTCCCACAAAGATTTGATTGAAGAGGTTGAAAAAACGAACGCCGAGGATCCCGGCGTTGTCGTCGATGAAAACGAAAAAATTGAAAATGGGGAGAAAATGGTTGAAGATAATGTTCCGGTCGAAGAAGAAGTAAAACAATTGACACTTGAAGAATGGAGGGCTTCGAAAGGAAATCGAGCGAAACCTCAATATAAATTACGAAAAGCCGGTGAAGGGGAAGATTTGACACAGTGGAAAAAAATGTACGAATTGAATAAGAAAAAGGATGAAGGCGGATCGGACGAAGAAGAGGAGTTTGATCCGTTGAATTTCCCTCAACGCGTTGGTAGACAAGTACACGTGCGAGATATTAATTTTTATTTCAACGATGCTCGTCGAGGTGGCGCTTTTCGTGGCGGTCGAGGCGGTAAAGCGGGACGCAAAGGAGATCTTCGCCAACGTGGTGACGGAGGGGGCAATCAATCGGATGCGGGAGATCAACCCTTCGTTCAAAATTCGGTTCCAGCACCAAGGGTTGACGACGAGCGCGATTTCCCTTCTTTGGGTTAAATAATTACGACATGGTATGGTTCTCTC
>contig19059_a451
TACAAAATTAAACGAATTATATTTAGATCATAACAAAATTTCTTTCGTTGGAAATCAAACTTTTAACGCAATGAAAGAATTGGAAATTTTAAAACTCGACGATAACGAAATCGTTAACTTCAACAACCCCTTCGATAAATTAAAAGAAACCGAAGCAAAACCCAAAATCACTTTGGATGGGAATAAATGGAGTTGCGAATGCGAGAATTTACTCAAATTAGAATCGTGGTTAAAAGAAAACGTCGAAACGAATCCCGATAAACATCTTTGCCGAAAATCGTAARGAAACGGTCGCCGAAGTTWTGCACAAATGCGATAATGATGTTAACGCTGTSGCGACTGTTATGCAAAAGAAAATTTTAACCAACAACATCTTATTGGGGGGAAATTACATTCCTTTRTTAGCGGCRAGTTTGGTTACTTTAATAATTTTATTTCTAATCTTTTCAATTATTTTCGCTTTCCGCCAAGATTTTAAACTTTGGATTCATTCGAAATACGGCTTAAGAATTTTCAAAAAAATCTTCGGGGGAGGTCGAAAACTTTGAAGAAAACGATCGCCTTTATGATTGCTACATGGTTTACAGCTACAAAGATGAAGAGTTAGCTAACAGAATCATAGGCCCCGATTTAGAAGCTCACGGTTATACACTTTGCCTTCATTATCGCGACCTTCATCTCGTCGGAGGGCTTCTTATCTTGTCGATGCGATGGTTGGGCCCTGACGCTCAAAA
>contig19105_a452
ACTCTGCAATAACCCTGACGGCGCAAACTCTCTCTAAATATTGTTCTAATCCTCTCCGGCGTGCATCTAATTGTTGTTCACTGAGTGTAAACGGCCATTTTCCGGGTAATTTGGGAAAATTAAAACCTATAAATTCCTTTTTTAAATCGTTATGAAGTTTTGCGAATTCTCGATACCTTCTCGAGCACAAATGTCTACCAGCCATGTAAATATTGAAAGCCACGTAGCGTTCACCACCTCGTTCATTGTAATTATAATCAGGAATGCTTATTGGAAGAGATCTTTTYTCACTGTAATCGATGTAAGAGTAACCCTGAGTGTCATCGGTTGGTTCTAAACGTTCAGCTTCCTGTTGTGTTACTGAAATAACGGTTAAAGTTAAAACATCACCTCCAGATTTAATTAAATCRACGACTTGTTTGTGAGTAGCTCCTTCAACATTAACACCATTTACTTCTAAAATACGATCCCCTTTTCTTATCCCAGCTTGTTCCGCGGCCCCCCGATCTAAAACGGCGCTTACATGTTGTAACGGGGCGTACAATTCGCCGTTAATGCTGCGCAATTGGCCCCCTTCGCTTACTTGTCCGCGCACGTTAAAACCAAACCCCGTTTCCGTCTTATTAATGGTGACAACGCGGGGGCCGTTCGCCCCATCAGTTAGCTTCATATTGTTCAAAACTCGCGGACTATTACTGTTTTGAACAACCACTTCCGCCATCATCGCGCGTCCGCCCCCCGGAACC
>contig19108_a453
GATTATGAAAGAAGGACAAATCGCTGCAGTTTGTTACGAAGTTTTACAAGCGATTAAGTATTTACATTCAAAAGGTGTAATTCATCGTGATATTAAATCGGATAATGTTTTATTGGGGATGGATGGTTCTGTTAAAGTTACCGATTTTGGTTTTTGYGCGAATATCACTGGCGATGAACAAARAARTTACCRKGGTTGGTACCCCATATTGGATGGCACCAGAAGTTGTTAATCGTTATAAATACGGTAAAAAAGTCGATATTTGGTCTTTAGGCATTATGGCGATTGAAATGATCGATGGTGAACCCCCATATTTAAAAGAACCCCCGTTAAGAGCGTTGTATTTAATCGCAGCAAACGGGAGGCCAAAAGTTACCAGATGGAACGATTTATCAAGTAGTTTGCARGATTTTATCGATTATTGTCTTCAAGTTGATGTTGATAAAAGGGCAACCGCCAATGCTTTATTGGATCACGACTTTTTAAAAGATCGCCATGAATTGAAAACTTTAGTACCGCTTATTAAAGCTGCTAAACAGATTTTAAAGAAATAGAATTTTAAAACTTATTGATATATTATCGAGTAATGAAACGAGTGTGCCTTTTTTTTGAGTGCAAAAAGAATTAATTATAAATTAAATAAAATATACGACTGAAAATTTGCATTTTATATACAGTGCTAAGAAAATTTATATT
>contig19140_a454
GGATTAATTAATCATGACTTAAAAGAAAATGGTGATCAGGTTGCTGTGACTCAAACAAATAAATTTGAGTTTGTAGAAATGTACGCAGATTTCCTATTAAATAAATCAGTCGAAAAACAATTTCGTGCCTTTTATAAAGGCTTCCAAATGGTAACTGATGAGTCACCATTAGAGTTACTGTTCCGTCCGGAAGAAGTCSAATTATTAATATGTGGTAGTAAAACGTTCAATTTCAACAGTTTGGAGCAAGCAACGGAATACGACGGGGGATACACAAGTGATTCGCCGATCATTAAACATTTCTGGTCGGTCGTACACGCGTTCTCGATAGAAGAAAAACGAAAATTATTGCAATTTACGACCGGATCGGATCGAGTCCCGATCGGGGGATTGAGCAAATTAAAACTGGTCATTGCAAAAAATGGGCCGGATTCGGACCGGTTACCAACCGCTCACACGTGTTTCAACGTGCTTTTATTGCCAGAGTATTCGTCGAAAGAAAAATTGAAAGATCGATTAGTGAAAGCGATCAATTATTATCAAGGTTTTGGTATGTTATAATAAACGTGAAAGAAATGTGTCGAGTTTTCGTTGTGTGTACATAAAGAGACAGTACAGACACGTTCTTTTATTAATTTTCACCGCTCACTATTAAGTTTACGTTTCTTTCTTTCACTGTATGTTCTTTATGAACT
>contig19169_a455
GGACTATGTTTCTGTTTTTTACGTTTCTTCTCCTTTTTTCGCTTCTTTCGTTCCTTATCCTCGTCGTGTCTTTTTTGTTTCTTATGTTTCTTTTCGTGAGTGTCCTGGCCGATTTCCGTAATGGGGGTTTCTTGACTTGGTATGCTACCGTCTTTGTACTTGTGCTTTTTATGTTTATTCTTGTGTTTCTTTATTGGGGTCTGATTTGCGTACCTAAATTGTTCAGGAAGAGGTCCTGGATGTAATCGAAAACCATCTARTTGTACACTGGTTAATGGTAACAATTCTTTTCCTCCGATTGGAGGTTTTTCAATGACAGACCTCAATGAACTATTATCGTTTTGTCCTGGAGTATCGATAACACCCGGAAGGGTTGGAAGGAAGCTTGATAGCTGCTCTTTTAATTTTTTGCCACTAAATTTACTATAAGAATGTTCAAGGCCATAATAGGCCATCAAATTCGTAGCTCCAGTCAGTTCTGAGTCCCCTGGAGGTTCCTTCATCAAATAGAAAGGTCCACTGGGGACAATGGAAGGATTTTTTCCCAATAGAATGGTCGTTTTTAATGTTCCCGTTGAATCCTGGCGTGAAACAACTGGGGATCTCGCCCCTCTCGGTGAAGATTTCGGCGAATATTGTTCAACCTTACGAAACTGATCACCCATCATCATACTTATACATCGTTGTTTAGCCTAAAATGTTGACAAGTCC
>contig19170_a456
GACAAAATATAACTGTCAAACGTSAAATAGAAGTGATTTTGCATTTTCTCCAACAAAACTCGTTTAAAACTCGATTTATAAACACAAAGTAAGCCGTTTTTTTGCTTAAATAGTTCGCAATTTTCCTCGATCATCATCGCGATATAAAAGAAATATTCTAAATTATAATTTTGGTGTAATTCTTTAAAGAAATGGATCGTCTTTTGAGGTTAGGTGGAGGAATGCCCGGTTTAGCCCAAGCTCCGCCGCCGAGCGATGCCCCCGTTGTTGATACAGCCGAGCAAGTTTACATCTCATCTTTGGCGTTATTAAAAATGTTAAAACACGGTCGAGCTGGTGTTCCAATGGAAGTTATGGGACTTATGCTTGGTGAATTTGTTGATGATTACACGGTGCGTGTTATTGATGTATTTGCTATGCCTCAAACTGGTACTGGGGTTAGTGTAGAAGCTGTTGATCCTGTGTTTCAAGCAAAAATGTTGGATATGTTAAGACAAACTGGTAGACCAGAGATGGTTGTTGGTTGGTACCATTCTCATCCAGGTTTTGGGTGTTGGTTATCAGGTGTTGATATMAACACCCAACAATCATTTGAAGCTCTCTCAGAACGTGCAGTGGCTGTAGTTGTGGATCCAATTCAATCAGTGAAGGGAAAAGTTGTTATTGATGCTTTTCGATTAATTAACCCAAACATGATGGTGTTGGGGCAAGAGCCAAGACAAACAACATCAAATTTAGGCCACCTTCAAAAGCCTTCTGTTCAAGCTTTAATTCATGGTTTAAACCGGCATTATTACTCAATTAGTATAAATTACCGTAAAAATGAATTGGAACAAAAAATGTTGTTAAATTTGCATAAAAAGTCTTGGATGGATGGTTTAACCTTGTCGGATTATAAAGAAAATTGCTCTGTAAACCAAAAAACCGTCTCTGATATGCTAGAGTTAGCTAAAAATTACAACAAAGCTTTAGAGGATGAGGAAAAAATGACCCCCGAACAACTAGCGATTAAAAACGTTGGAAAACAAGACCCGAAAAGACATTTAGAGGAAAAAGTCGATTTATTAATGACTAATAACATCGTGCAATGTCTTGGAGCTATGTTGGATACTGTTGTGTTTAAGTAAAATGGATTTTTACTTATTTAAGGCATAAATGTATTTTAATTT
>contig19235_a457
ATTAACTCGAGCTCCGAACGAATGTTGTGGTGCGTTGTGCATAACTTTATCGGCATTTTCAATGTGACAAACGTTTGGTCCTGGCGTATCAACTGGTTTTTCAMCATTTGTTTTTAACCCAAATGTATATTTAGGAGCGGCATCTTTAATAGCTTTCTCAGCTTTATCAGGATCGTAATCGCCTGGAGCCGGAAAATTATCAATTTTTTGTTCTTTAGGTCTACTATGTAAACTTAAAGCCGGTGGTGTATCTTTTCCTTTAGCGCTAAGTCCTGTAACATTATATTGTCCGGGTCCCGGACCGACTCTTTCCACTTTTCCATTATGCCTGGCTCCAAAACTGAATGCGGGAGCTCTTCCCGAYTTTGATTCAAACGTTTTCTTGCCTATATATGTTGGCAGTGACACGGCAGCTGGTCCAGGCCCACTGAATTCTGCAGCAATTGGACCACGTCTCTTCGTAGGTGTCCAAGGTCTTTGTTGRAAACCGCCCATTATTATGTATTATTTTATTCCGGAATTATTAAAAGGGATATCCAAGTAAATGTGTGTTATTTATTTTCACTGATTCGGTACCACGACCGTCGTCTCGATGCGAAAAGCAATAATAGTTGTCGTTGAAGCCC
>contig19321_a458
CAAACGTTATTAGATATTACTGCACGGAACAAGACCGAATGTTTCGATACATCGCCCTTGAGCTGTGCCAGGCTACTTTACACGATTACATCCAGGGAAAATGCGAAAGAAATTTGAGTTCGTTACAAATCTTGTATCAGGCTACTTCAGGACTGGGACATTTGCATTCATTAGATATAGTTCATCGAGATATAAAACCCCAAAGTTTTATATCAATTCCTAATGCCAAAGGGAAGTTCGCGCGATGATCTCCGATTTTGGACTTTGCAAAAACTTCAAGTCGGTCGAGTATCGTTTTCGAGGAGATCTGGAGTTACAGGGACTGATGGGTGGATTGCTCCAGAAATGTTATGTAATACAAWWCGRMCGRMGTACGCAGTAGATTTATTCTCACTTGGTTGCCTTTATTACTACGTWTTATCTGAAGGTGGTCACCCGTTTGGTGATGCTTTACGCCGTCAAGCTAATATCCTTTCTGAAGAGTACAATTTGGACGATTTAAAATCGCCTCAATGGCAAATAGCGGTCCAAAGGCCGCTAATTGCAGCTTTGATCTCATCTCGTCCCCATTTAAGACCTTCTTGTAACACCGTGCTATCTCACCCAATGTTCTGGAATAGTAGCACTGTTTTAGCTTTTTTCCAAGACGTAAGCGATCGTGTGGAAAAAGCCGAACCAGACGATCCCGYATTATTAAAATTAGAAGAAAACGCGGAGCGAGTTGTTAAAAAAGATTGGAGGTATCACGTCCACGATGAAGTTGCGAATGATTTAAGGAAATATCGGTCGTATAAAGGCGATTCTGTGAGAGATTTATTAAGGGCTTTGAGAAATAAGAAACACCATTATCGCGAGTTATCGCCAGAAGCCCAATTATCTTTAGGTGACGTTCCAGAAGCGTTTACGAGATATTGGACGTCGAGGTTTCCTCTTTTATTGTTACATTCATGGCACGCAATGCAATGCGTCTCCCACGAAAAAATTTTTGTGCAATATTATCCTTCAAGGTATCAAATCAGCCAAGATATAATCGACGCTGAATTAAACGATTTAATACAATTTGAAGAGATTGATATATTCGAAGAGAATTTATTGTTTAAAGATAGCCCAAAGAAAAATAAATTTAAATACGGGAAATATCGAAATTCTTTCTCGAAGGAACGTCCAAGACAAAGAAACTACGACGACGGAAATGTTCAAGAAAACGTCGGATTATATCGTAATTTAAGAAGTAATGATAAAAAAATGCATAAAGAAATTAAATTTG
>contig19465_a459
GGAGATTGAACGTCTATTTCTAATTTAATTTTCAAGAAACTTATTTACAACCACAAAATAGATTATCCAAAATAACACGAGACACACATTGTTTAACCATCTATAAGTATCGTTATTATAATGTATTCAACTTAATTAGAATATAAAACTAATGGAAATATAAAAACTCAATTTGAAATTAGTAAATCGATAAATTCCAACACATAACTCTTTACTACTTTATTTAGCTTCAGTTTCAGGRGTTTCTTCTTCTTTAACTTCAGTTTCCATCGATYCATCTTCTTTACCATCATCCGCCAATTTCTTTTCGTCAACATTTTTCTCGCCAGTCTTGAATCTATCGTATCTCCCACCCACAAAGGAATCATCCTCATCTTCATCAGAACTTTTATTCCCTGACTCAGCTTCCGCCAAGATAATCCCCAAGTCTTTATCAACATCAGCCCAAAGCTTTTCATCACCTTCATCTTCATTCAAGCTAGCTTCCCCATTTTCTTTTCCACCAGTTTCAGATTTTATTGTTGAATCGTCAGCGGGCTTAATTTCTTCTTTTTCTTTCTCTTTCTCCTTTTCCAACGTTTCACGCCTTTGTAAACGTTCAGCTCCCCGGC
>contig00787_a46
GAGTTTCTTGGTAACGTTCGCGGTGGAAGTGTATAAACGAGCTTAAGTGAGTTGAAGATGTCTTCATTTTGGTCCTTTTACCAAATATTAATATTCCTGGTTATATTTCAATTTCCAAGAGGTGAGAGTTATTCAAGACAATATAGAATACTTTCWGCGCTAACATCTCCACAAATTTCGTCCCTCAGTTTACCGARTGGAAAATTTGTGCGCCAAATGTGGACAAAATGCTCAATGTGCTATTGTTGATGGTAGACCGGTTTGTTCCTGTTTAAGAAGTCACATAGGAGACCCTCTTTCATCATGTAAAAGAGTTGAATGTTTAAGTGACTACGAATGTGGTCCTCATCAAATGTGCAAAAATGATAAATGCGTTAATCCATGTGATGGAGTCTGCGGCATCAATGCAAATTGCGAGGTTCGACTACATGTTCCAGTTTGTAGTTGTCCATCTGGTTATACTGGCAACCCTTCTTTGAGTTGTCGAAGATTCGATCCAGCTGAATTATGTCATCCAAGTCCGTGCGGTGTCAACACCAACTGTGAAGTGATTAACGAAACCCCAACTTGCAAATGTTCCCCTGGATATAAAGGYGATCCGATAACTGGATGTCGCCACGAATGCGACGCAGATTCTGATTGCGGTTCACAAATGGCTTGCATTGATTACAAGTGTCAAAATCCTTGTTATACTCAATGCGGACAAAGTGCACAGTGTCAAGGCGTTCGAAATCATCAAGCCATTTGTGTTTGTCCCGAGGGTTGGCATGGAAATCCTTTCTCAGCCTGCAGAGCTGAATGTTATGCAGATAGCGATTGTCCGAGAAATAAACCTGCTTGCTTTATTACTGCATGTAAAAATCCTTGTGACAACGCTTGCGGAATCGGTGCTAACTGCGAATTAAGAGGTTTAACACCGATTTGTTCATGTCCGAAAGATATGACAGGTGATCCATTCGTCAGATGCAGACCATTCACAAAAGAGGACCTTTGCGAACCTAATCCTTGCGGAAGCAACGCGAAATGCACGCCTGGCTACGACAGATC
>contig19790_a460
ACGCAAATACACGAAATTATCATCTTAATATAACCTCTGTGGTGGTCCCATAGATGACTTTACATGTAAAGATCTAACATTTTGCCAATGTTTCTTWAAAAGGGACACCAAAAAGTTAATGGCTAAATGGACGTTTTGCACCAATTCATCTGGSGCCATTCCAACATGACCAACAGCAACAGACAAACAAAGTACTTTTTTCATTTGAAACTTAATTGTTGCTTTGACTTCATCAATTTTTTGAGTCATTGATTCTTGGTGGGACAACARCCCAGGGAACTTGCCAGCTTTATTCAAACCAGGTCCCAATAAACGAGGAATTTGCTTAATCAAAGCTTCTGATGCTAAAAATGCATCATATTTTTTTGCTAGTTTCTTCACCAACTTCTTGTTCTTATTCAATTTTTTTAAAGCTTCAACATCCATGTATGGAACATTGTTAGCTTTTGCTTCATCACAATGCTGTTGATCACCCAACACACAAACTTGCATTTTTGGACGAGGAATATGTTTCAATTTGATGGTACCGCTGAAACGCTTATCCTTCTGTGGATCGTAATTTTTCAATCCAATTTGGATCTCGACGGTTTCCAAAAACTTCCTCTTTTTCGTTTCATTGGAATATTGCAGAACACCATTGACGCATTCATACAAAGTATCACGCGATACTTTCGACGACATTTTCGCGGACGATCTCCAACGTGGTCGCGACAGAAATGAAAGAGC
>contig20315_a461
GGCATTATCATCAACGATTTATTCCTGGAGTGTTGCTCTCGATTACGAAACTAAACGTTTTATGTATTTTAGTTTCCAAAAATTACGGTTATAAGAAATTTTAAAAGCAGTCCAAGGCTAATTATTTAATTGAGTTATCATGACTGTAGAGCATCATCGCTGTAATTGTGATACAAGTGTTCGCGGTTAAAGCTTTTGGTGTTAACACGGTAATTTTTTATTCTTTTATTTGTGTTTTGAGGGATTACAAATATTTTAAATATATAAATCAAGAATGAACGACACGTTTACTACCTACGAAGAAGGTTCACAACATTCGTTTAGTATTGTAAACATTTTTATAATATTAACCGGCTTAACAAATATATTTGTAAATTGCTTAATTTTATACGGTTTGATAAAAACGAAGCTATTTAGACCAGTCTACATAGTGATAATTCACATTGCAATTTTCGATATAATTGGACAATTCTTTTGCCCTACATTGTATAAGTTGTTTACAAGAGACGATGATATTTTTGAAGATTTTCAAACTCATGCGATTTTTGGTAGTATATATTTTGTAACTMTCTATTTAATAGCATTGTYAATGTTTATATTATTACTCAGAGTACAGTTAGCTTGCGTTGATAAGTATTTTATATTCGTTCTGTCTGTTTATTGGGTGTTGGCCATAATAATATTTGTTTTACTTCTCATTTGCTATAAGTTCATGTTTTTGTTCATACCGCCGTATCTCGTGATACTTGCTGTTTTATTGGTTCACTTACATATTCATCAAATTAGGACAACATTAAAAATTAGTGAATATTCCGGTGTCGATTATCAAGTGTCCCTTTTGATAGTTTTAATATTTATTTCTAGTAGATTGATAACAATCTTGTTTGTTCTATTAGCAGAATTAACGTATAGATTTACACCTGTACTAGGCGATTATTACTTTTGGCAATACTGCAGCTTGTTCCGATAGCGAACTTTTGATTATTATGAAATTTG
>contig20474_a462
ATTCTAGGTAACAATAAAAATTTTATTTATACATCTTTTTTTCAAAAACATAGGAACAATACAATATTTTTTCTCTTTACAAAATATATTTTAAATAAAAAAAATCTATATAAAATTTTGGCGATACAAAAACATTCCTAAGATCAAAAAAAGAAAAAAAAACATGACATATATTAAAAATATTAAACGAAGGAATAAGTAGATATAAAATCTCGTGTGTAGTCCGTAATATAATATTTTATATTTCCCCCATATTTTTTTTGTCTTCTCAAATAACAAAACGTTCAAAAATAATTTATAAAAGAAGGTATAGAAAAAGAATACTGTTATCAAATAAAAAAAATATGAGGYGATTAAACTTTTTCACTTATCAAAAATTCTTTCACTTAACCTCTATACTCTCATCTAGCATAGAACTAATTAAAAAAAAAGATATCMTCCMTCMACCGAAAGAAAAAAGTAGACTTACAAAAAARACTTTATATCCTATTATAAAATGGATTAAATACGGATGTATGCGGAATAGAAAAAGAATGCAAACTCCAGCGTAGAAACAAAAATTTGTGTTTTTTTTTTACTCAACGGTTACGCTCTTTGCTAAATTTCTTGGACAATCAACATTGCAACCTCTGAGCATGGCAATGTGGTAACTCAACAGTTGCATTGGGATAACCGTTAAAATACCTTGCAATGCGTCAACTGCGTGAGGGATTTGAAGAGATCTGTACGCGAATTTTGCCGTTTCATCATCACCTTGTTCGCAAATTATTATTGGTCTTCCTTCACGGGCAG
>contig20640_a463
GAGGATAGGAAAGTGGTTCGTGCAGCCTCATACGGGCTCTAGGAAACCGACGGACGCCAGTTCGGTGCATCTATCGTTTTCGTTTGCGTTTTTCGTGCACGGCGATAGTTCCGTGTGCGCTAGCGTCGACGTCAGGCAACATCCGCCCGTTCGAAAACTATGCAAGAGCCACCTGCATCAGGCGCAGGCGTCCACGTCSGGTTTGGCAAGTTATTCTTGCCCCGTTTGGATTGGCGGGAACAATAACCGGACAGACGTTTAAAAATTGCGACAACGCTCGTCTTTTGGAAGATTGGGGACACTTTTTTCCTTTAGACAAAAATTATTTGCAATCTCCGACGGAGAATGGAGTCGTGGAGGTGATTGTTGGCGGGRTGAAGATGCGATATCCCTCGGGCTACGTTCTCGTAACGGACATTGACGATACCGTGAATAATTCAGCCCCGACTTCCGTTGATTCTAATGTTACCWCTCCTCTTGTTACCATCACCAATACAAATTCCTCCGCAAATGGCACCACCAAACATGGAAATGGGGATTTTTCGARTAWYYMAWYKAATTTAYAWAYWMYACMGAGYAWCGAATATCSKGTTCCAATTAATAGTAAAGTGCCACATCCT
>contig20746_a464
CAGGTGAGACCGAATTAATATCGAGGGACGTAACCAGAGTACACATTTCTTCGGCAACTAGAGAATTGGACGACCTAATGGCCTCACTATCCGACTTCAAGGTATCTCCAGGTAGTCCTCAACACCAAACGGTTACAGATCAACAGGAATACGCACGGCCTATTAAAGCAACTCAACAGAGCACAGCTCCACCTAAACAAAATTTGGATTCTATGCTTGGTAATCTTCAAGCAGACATGAGTCGTCAAGGAGTTAATACAAGTCAAAAAGGTTGTTGCAACGCTTGCGAAAAACCAATTGTTGGACAAGTTATTACTGCGCTGGGGAAAACATGGCATCCAGAACATTTTACATGTGCCCATTGTTCTCAAGAATTAGGAACGAGAAATTTCTTTGAACGAGATGGAAAACCKTATTGCGAACCAGATTATCATAACCTTTTTAGCCCAAGATGTGCTTATTGCAACGGCCCAATTTTGGATAAATGTGTAACGGCATTAGAAAAAACCTGGCATATGGARCATTTCTTTTGCGCCCAATGTGGTAAACAATTTGGCGAAGAAGGTTTTCACGAACGCGAAGGGAAACCTTATTGCAGGGACGATTACTTTGACATGTTCGCCCCGAAATGCGGATCTTGCAATCGTGCTATTATGGAAAATTATATTTCCGCGCTTAACGCGCAATGGCATCCAGATTGTTTTGTTTGCAGGGATTGCAAGTTACCGGTTCAAGGAAAAAGTTTTTATGCTGTCGAAGGAAAACCAGTTTGCCCGAAATGTATTGGAGCTGAGGATGAAGAGGAGGAAGAGGATTAATTTTTTTTTGATTAACACATGACACCTAAACACTATTTACATACACACAGAGAAACACACATTATAGTCTTTTAATTTTCTTCTTAATTGCAAAAATAAAATATCCCCC
>contig20915_a465
GAGAGATAAAATAATTGTCACCGGCACTCACGGAGAARTTCTGCGAACGAAATAGGTCATTCTTTCTACGARTTAACTTACTTAACGTGTGTTAAGTTCTTATATTAAAAAAATGAACAATCTTGGCCTTTTAAAACCAAGACTCGCTGCTATATCTAATTTACGATTTATGACTCAATTGGGCGACTTAGGAAGTGGCGCTGGAAAAGGCGGTGGTGGTGGCGGTTCCATCAGACAAGCGGGTGGCGCATTTGGCAAAGCTGAGGCCGCCCATGAGGAAGAGTACTTCTATAAAAAGCAAAGAAAACAACTCGCGAAACTTAAAGAAGATTTACACGATGAGATTCATTTCCATGAGGAGCAAATTAAGAGACATCAAGAAGCGATTAATCGCCACAAACAAAGGGTTCAAGACATAGAGAAGAAATAGGGAACATGATGTTAAAGAAAAATAAAACGGTCTTGGAGCATAAGATAGTCTTATTAATGTAATGTTTCTTTTTATTTCTTAGTTGTTTTGTTTCTTTTTTCTTTTTGAAAATAATAAAAAAAATATATAAATTG
>contig21071_a467
GCATTTGCCCTAGTACYTCTAATCGCGTTAGAACATGTTTTTTTAATACCAAATCTTCGTGGGAGAACACTTCGACTTTTGAGGGGATGAAAAAATGACGTTCCCAACAACAATAAGCGGAAGAGAAAATGTACAACCCACAGTGATACCACCTCAGACACCCACAAAAATGTCTAGTTTCATTTTTAATCCAACAATGTTTAAGAGGTTGATGCCTATATTTGCTTTTTTCATGGGTTTTGTAACTGTTTTGGTCGTTTTGTATATTTATATGAGAAATGCAGCGATGAGACATTACCAGTTTCAAGTTAATATGAGTAAGGATTATGAATTGTTGGAAGTTACTCAAGACAATCCCCAATTGATTGCTTAYATTAGACAAATGCATCTACAACCAGTTAAAGAAACACAAACAGAACCTAATGATATTGTTTTAGATGAACCAAATGAAGAAATAGGTTATCTTTTAAAATTATTAAAAAATAAGAAAAACGGTGTTTTCGTAGAAGCAGGAGCTTATAATGATGGTAAAACCYCAGAAACACTATATTTAGAAAAAAAACTTGATTGGAATGGTTTATTAATTCAACCCGACCCAAGACATTATTTTAGTCTTAAAAAGCATGATCGTAAAAACTCACAAGCTGTTCATGGTTGTTTAAGCCCATCCCCGTATCCTAAAGAAGTCTCTTACCATCATGAAGATAGAGATGGTGTTAAAATAAACAGCATACATGCGAATTCAATTATAGAAGACACGGATATATTTAACACGCGCGTTAAATGCTTCCCACTTTACTCACTATTATTGGCCATGAACTCAACTAAAATTGATTATTTGACTTTGAAAACGGGCGGTACTGAGTTGCAAATTTTGGAAACTTTGCCCTTTGATAGGGTGGATGTTCAAGTTATTAATGTKCACATGAACAAAGATATTGAAAAAGATATTTTGAAAAAGTTTTTGTCTACGAAAAGATACGCTTTTTCGACGAACGTAAACGACAGTTACTTTTTTGTTTTGAAGAAAATGAGGAAATAAAACTTAAAATCGTTTTGAAATGAAAATGAAGGAAACGCAGAGCAATAATTGTTTCAAAGTTAACGGAAAAGACTGAAAAGAACGCATAAGTATTTTTGTATTGATGTATTTTTTCATCTTCGTTCCACTTTACATTTATTTTAAGGGGTTAAATTAGTTTTTTTAATGTTTTCAAAAAAAAAATTCTTTCACTCCTCTCATGAATTAGAATTGATTCGAATCAATTTCTTCACTCATAATTAATTAAAAATAAAATTACAGTGATTATAACCAAAAATTAATTAAAAACGGGCTCGTTTTATCCAAAGATCATTGTAATTTATTATGTTTGAACTCGTTTTAAATGCTTGATTAGATGAAGGATTGGAAAGAAAAGCATAAGATAAGATTAGACTCTAACATCACACTGTGGATTTTT
>contig21192_a468
CTTTSACTCACGGTCAAATGTCAAAATGTAATGTYGCTTTCACGTATAGCGCATTTTAAAATTTGTTTAGCARCAATTATTTAATAATAGTTTTATAATAACGGCTTAAATATTTATATGTGAATGTTAATTAAAAATCATGGAAGGAACTTTATGGAAATGGACAAATTACTGGRACGCGGTGTGGCAAACCARATGGTTTGTCTTGGAAAATGGTGTACTAACTTATTATAAATCTCAAGAGGAAGTTAATCAAGGATGCAAAGGATCAATTAAAGTACAAGCTTGTGAAATAAATGTGAATTATATTGATATTACAAGGATGGATTTAGTAATTCCTGGCGAACAACATATGTATTTAAGGGCCCCAACATCTCAAGAGCGACAAAAATGGCTTGTTGCATTAGGTACTGCTAAAGCTTGTGTTCAAACTAAAAATAGAAAAGATTCAGATACTAATCCAGACACATTAAAATCTAAAAAATCTGAATTGAGATTATATTGTGATTTATTGATGCAACAAGTACATGTAGTTAAAACTGCGGCTATCGATGAAAATGGTCCTCAAATTGCTAAAATAGATGAAGCTACTAGCCTATTAACAGCAACTTGTGATACGTTTATAAAAACGCTTGAGGATTGCATGAAATTAGCCAGTGCAAATGTACTTTATGAATTGTCGCCAAATAACGACTTGACATTACCTCCAACACCAGTTAATCTTAATCCACCTATAAAAAGACAAAAATGTATCCCGTTTGAATTCGAACGATTCTCAATAAAAATGTGTTT
>contig21539_a469
AGTTGAGTCGAGCCCAAGTTGAATTTCTTCTCTACTCTACAACTAGTAGTTCTCTCAGTGTCGGAGAGAAGAAGAAAAAGAGAAGCGTACGTTGAGCAGGGCTCAGTTTCTCRGWTCTCGAGAGTTAATCGAGTCGCGAACACGCTTTGAAGTGATTCTTAATTTTTAATTTACATACTTCCGGGAACAAAAAGAATAAGTGAAGACGAAAAAGAAAAGYAAAAATTTTTTTAAAATGGATTGTTTTAATGATATTGAGGATTTTTATATAGTTTATGAACAAACTTAATTTTTTAAAGGTGATTTTTCGTGAATTTTTTTCTTTGCAAAGTTGATCACAAAATATAAATAACCATGAACACGCATTATCAAACTTTTTTAACTTGCTTCCTCTCAATAATCTCCGTTTCATTAACCGAAAGAGAACACAAGGTACATAACATTGTGTTGTACCCGGAGAAACATTCTTGGTGTAAAACGACGAAAATCGAACAAATCGTGACAATGCCCGGTTACGAACCGATGACGATCGAGAATAACGTTTGCGTTGGGGCCTGTTACAGCTATTCGATACCTAGAACTCAGCCCGCTGAGCCTGGGGAATTAATCGGACCATATTGTGACAGCTGCCAACCTGCTAAATCAGATTGTTATCATGTTACATTAAAAGCAGACAATAAAAATTCAGGTCCACCAACAGCAAAAAAATACGTTCAAATAATAACAAATTGTAGCTGTCAATCATGTTCGAAAATGCAAGAAACCGATTGCGAAGTTTTGGAAGAAAAAACTTCGGAGCTTCCATCAGATTTATTTAGTACACCGATCGATGGAAATTTCACTTTATTAAATTCAACTGTAAAACATAAAATAAGCGAGGACGTTCCCGAATTATTAAACATCGATCAATTAAATGTAACATCACCGAATTTAGAGCCGTTAAACGAAGATGTTAACGCTGTTTTGCGCAAAAAATTAATTCAATCTTTATCGGTAACGATTAAAAATTTCGATTTGACAACAATCGATGATTTAAAAAAGGACAGGTTTTAAAACAGCTTATTTTTGCGTTGGAAGATGGGAAAAATAAGTTTTCTGATGATAATTTGTTGGCGTTGTTTACATCGGCGAGTACGGAACATGTTGATTTAAAAAAAATTAAAGATATTCTGTTTATAGTGAAGGAACAAAGAGAATTGTTGGAG
>contig00795_a47
TAACCTTTGTTGTTCTTCTTCGCGCTGTTGTCGCTCGCGTTCGATTCGTTCTTCTTCCGCTATACGTTGACGTTCCATTTCAGCTTGTCTTTCAGCCTCTTCACGTGCCAAACGTCTTCGTTCAGCCAAAGCGGCTTTAGCTTCTTCTTCAGTATTTATACGCACTTTTGTCATTGAAGTTGTCATTTCTGATGATTCACCAAAATCAATTGTTGATGAACTCATTGTACCATTTTCAATTTTTTCATCAGTTTGTTGTTGTTTAACAGGTGTTTCTAATTGTTTTTCTGATTGCTTTTCAGATTGTTTATCAGACAATTTATCAGATTGTTTTTCAGATTGTTTATCAGTTTGTTTTTCGGATTGATTTTCAAGTTCTTTATCAGATTGTTTTTCGGGTTGTTTCTCCGCTACTTTTTCAGGTTGTTTTTCAATTTGCTTTTGCGGAGGAATTGGTTTCTCTTCGATCGCTTCTTTTTCGTTTTCATGTTCTTCTGATTTAATAAGTTCTTTATTTTTATGGACTATTTCTTTTTCGCTTAAAGTTAAATCTACGAGTTGTTCTGTAATCTGTGCGGTACTTTCAGTAATTACTTCACTATTAGTAGTAACTTTGTTACTATCAGTTATAATTAGATTATCATTAATAACTGTAGYATCGGTTAGATCTTTACTATTATCGATTTGGATTTCATTTTTAACCGTAAGTTCTTCCGTTGCGATGATAGAAGCGGCAACAACAACCGGTTTATTATCGTCGTTTTTAACCTCTTTGGCGACGGTTGGTTTTTCTTTCTCTTTGATTAAAGGTTTCGGTTCGACAGGGCTAGTAGTTTGTTGTTGCGAGCTTGTCGGAGACGCCAAAGGTTTCGGGGAACCATCTGTTGGTGATGCCACCGATTTCTTCTTGAGCTTCTCTGTCGATC
>contig21559_a470
TTAGTACTAAAATGACTGAGAAAGAACGTGATGTTGTCATCCCATTGATTATGAGGGGTTTCAAGGATTCCGCTTTGGAAGCTGGAACTTCTGTAACGGGAGGCCAAACTGTTGTTAATCCGTGGTGTACCATTGGAGGTGTTGCTTCTACTGTTTGTCAACCAAATGAGTATATTGTGCCTGATAATGCTGTTGTTGGCGATGTTTTGGTTTTAACAAAACCATTAGGAACACAGGTTGSKSYKRRTGCACATCAATGGTTAGATCAACCTGAACGTTGGAATCGTATAAAATTAGTTGTAAGTGAAGAAGATGTTCGTAAAGCGTATCATCGAGCAATGGATTCRATGGCTCGTTTAAATCGTATAGCGAGTCGATTGATGCATAAATACAACGCTCACGGTGCAACGGACGTGACTGGTTTTGGGTTATTGGGTCATGCCCAAACATTGGCTTCACATCAAAAGAATGACGTTTCATTTGTTATCCATAATTTACCGGTTATTGCAAAAATGGCCGCTGTAGCAAAAGCATGCGGTAACATGTTCCAGTTGTTACAAGGTCATTCCGCAGAAACTTCGGGTGGATTGTTGATTTGTTTGCCCAGAGAACAGGCAGCAGCTTATTGTAAGGATATTGAGAAACAAGAAGGTTATCAAGCGTGGATTATCGGGATTGTTGAAAAAGGAAATAGGACGGCTCGTATTATTGATAAGCCGCGAGTGATTGAGGTGCCAGCCAAGGAGTAAACTTTTTTTTTTTTAATAATAATATTTACAATTATAAACAATGCGTTAAAAAAAATTATTAAAAAATGAGCTTTTTTCGAAGCTTTCTAATTATTAATTTTTATGATTAGATAATTATTGTAGCAGATTCCTTGCTATTTCACTCTTAAAAATAATATAAAGGGACAAAAC
>contig21621_a471
GGAGACTCTTCGGGTGCGCGTTGGTGTAAATACCTCCGCCACTATGATCCTGATGACGACAATCTTTTCGCTCTTGTGGTTTAGCACATTTGCCGCAAACACATCAACAGAAGTGAAGAACCTCATGGGAGAACCGGATTATCGTAAAGTACGTTTACGTTGGGACCTTGAACAACCACCAGCGGAAGGATTTCAAGTACGTTATTGTGAATTACAAGCGTGGGGAGCACAGAGATGTCGTTTAAAGAATATAGGTGAAGATGAAGGAAGAGTATTGAAAGATGARAAAATCGTTTTGTACGAAACAGATATTGACGGATTAAGAATGGCGACAACGTATACTTTCGAAGTAAGACCAACGAAAAAAGAAGGCAGAGAAGATCGATCCGAAGGTGGAGACGACGTTAATCAAAATTTAATAGTTATACCAACTAAAGGATTCTCAGCACGCGCCACACAATGTTTACCACAAGCGAGCGAAATCGAAGTGTCAACCGGTCCATATTTTGCTGGAAGAATAGCGGTTGAAGCGACAGACGGAGAAAGATGTATTTTAGATGGAGAACCTAACAATCCAAAAGACACATACACCCTCAGAATTAACCATGCGGAATGCGGAAGCCAAGTAAACGACACTACCGTTGCCACATTCGTTATAGTACAAGAAAACCTGCCGATTCTAACGCATAGTACAAGAAGATTTCTCGTTTTATGCTCGTATCAGCCGGAAACGTTAACGGTTAGGGCCGGATTAAGTCTTCCTGCCCACAAACCGATGGGCCAAGGACATGCTTCAATAAGTCAAGAGGAAAACACTCAGTATTCTAGGCGCGCAAGAAAGATGAGGAATGGGTATTTAGCGAAACCAGAAGCTTTGGTTGATGGTACGCATGAAGAAATATTCCAAGAAGATACCACAAACAATGCGCTTCCCATAACAATAATTACTTTACTTATGGTTGCTGCGGTAGCGGGATTAGTCGCGGCTTCTTTCAAATGGACACTAAAGAAAGAACAAGAAGAACTGGATAATATATCGGTGCATTCTACAGTATCGGTTAGTAGCACGAGTACAACGATCGAAGCTGACAGTTCCGAATGCGGTAGTAAGTAAGTTAATTCCTGCTTCTCGTGGAAGCGTTCTCTTAACTGTGATAGGACAAGAGAAACTACAGATGGGCCTCGACACACGTAACTTCACTTCAATTAGGGGGGAAACATGTATAACAATTTTTTCTCTGGTGACAAGTTCCACAATTAAGGCTAAGTA
>contig22014_a472
TATACAAACAATAAAAAGAATTCTGAAAAAATGTATTGAAAATAACGAAGATATTCATTTAGCATTACTGAGTTTGAGAAACACTCCAGTCTATGGAACTTATTCACCGTCTCAAATATTAATGTCCAGGTACCTAAGAGACAATTTAGTGTATAAAGAGAATTTGTTGCAACCTCGTGTAATAAACAAAAAGAAATTTAATGAGAAAATTAAGGYGAATCAGAAAATAGGACAAGAATACTATAACAAAAAGGTGGTTAGATTTARAAGGAAAATTTATATAAAAATGAAACAGTGTGGTATCAGGATAGACCAGGCAGTATATGGAAGAAGGGCAGAATTGTAAAACAAATTAGAAACAGAACCTTTCTTATTGAAAAAGAGGATGGAGGTAGTTTGATAAGAAATCAGTTATATTTAAAGACTAGATATGACAATAACGAACRTGCTGTCTGTCAAACACCTTTGAGTCCTAAATCAAATTTTGTAGCAGCTGGTATTTTGGAGAATTGTAGTGTGAGCGGAGCTATTGTGGATGATAGCCAGGTTGATGTAAATGATGATTTAGAGATGGAACCTGTTGGAAACGATGTGGATGCACAGATTATGGCAGAGAGGGGAAAATCGGCTGTTATGGATCATAGTGGCGTTGAAACAAAACGTAGAGTAGTAAAACCAAATAAATTAAAAGACTATGTACTTTATTAGTATGTACTTAACATTGTAAAT
>contig22145_a473
CACAAGAAACTCATTGCCCAAAAAATTGCACCTTCTTCAACTCACAACCTTTAAAACTTCTCATATCAATATATTAATTAAAAATTACATGTATAACAATTAACAGCTTTTTATCTAAAAAAATATATCAAATCTATTTGGCTTTATAAATGCACATTAATTATTGTACATTCCATCAATAAGAAAATCCATTCTGCGATAATGTCTGTGTGACCACCATTCTTTTCCTCTTTTATATAAAATGTTAATAACAATAGCAACAACAGGCACTGATAATATCACTGCAACAATTGGAATAACAAAATCGGCCTTTGTTAATTTGTTCTTTGTGCCTTTGGAAGTATTCAATGCTKGGGAATTTATCTGAAGATCCATTCTTTGATTTTTGTTCTATTTGGCCTTCATCATCTCCTCTAATTGTTACTGTAGGTTTTTTAGGTTTTGTAGGAACTGTGGTTGAACTAGGTTTTTCAGTTGTAATGTTTACTGGCAAAGATGTAATATTACTTGGTTTTATTGTACTTTCATTCGAAAACACCTTTTCTACCTACAGTAACATGCATAGAACTTGCAGATGTGGAATTTGTTTCAATACTTTTTGTTGTTTTATTATTGTCAAGATGAGTTTGAGTATTTTCTAATTCTATAACAGGTTTCGTAATACTAGGTTTATTATTAATTTCAGGTTTGGTCCTATTTTCTTCTTTCACTGTTCCATTATCCGATACCAAAATACTTTTCAGTGGTTTTATAATCACCTCTTTCGATTCGTTTTTAACCACGTCCTTGGTAACATTTTTAATATTAATTGGTTCCAAAATAGGAATTTTAATCGGTTCTGTTACGTTTCGTTCCGCTTCTCCCCATATTGGACGGAAAACAAGTAGTGAAACGATGCAAAAAATTAACGGAGATAAACGAAACATCTTTTATAAGTAGAACTTTCGTCGCACATTCAAAAAATAATAATTGAAACTAAAAGATTACGTATAATTCCGCGGAGTTGTTGTTAACGTATAAACATTTTATTGATGTGACAGTGACAGCCGCTTAAATC
>contig22468_a474
CAGCCAAAACTTTCTCAACGGTTGGTTGCAAAATTCCAAMAAKWWMWWYMYWKWWWTCGTTAMMTWWWMRWWYYWTWRMTMSWMCYAAAGATTCATTTCCATCGAATAAATTCTGAAAGTCAAAAGTTGCTTCTTTTGGGTTAAATGTGACTTTTCCATTATCAACTTTATAATGTTCCAMTCCKTTTTTRTCAGTAAACGGTKTCAAGTAAGTTGWGTAAGTTACAAAAGCATTACCAAAATTAATGAACGATGGTCCATTTCCTTTAATATTTGTACCGAACAATTTGATGTCCATTTCATAATTACTCGAAGCATCCAATTTTTGTTCGACATATTTCAAAAGGAACTTTCCCGTTTSCTTATCAAAATCGACATCTTGTATTTTCATATTTTTGAAACATGTAAAATTCGTATYGATGAACTTCATTTTGGAACCTTCGCCGACTTGAATTTCAACGAATGGTATATTAACGGGAACCATACTTAATATTTTATAGTTTTTGTCGCCATTTATTATCRAAGGAACTGCGTTTTCGATGGAACGAATTAAACAATCRCGTAATTTAGGGTCCGATAAACTGCACCTTTCAATGTAGGATGGAAGATTTTTGGTGAAACAGCATACAAAAAGGCAAAAGAACRTAAAKACGATYTTCAAAGACATCTTGATTGATACTAAATGGTTACTTGSSCCC
>contig22653_a475
TGAACTCAAAGATGTGTTTATTATAAAATTGAGCAGTAATGCAAAATCCCCAGAATCGACTAATATCGTAAATATACGTGTTGCATWGGTGAATGCTGATATAAACCAAGTCAACAAACTCACAGAATCTGCATTCTTTAATCTAACCATTTCTAAGAGTTGTACAACCTTAGATGATGCTCCAATAGGTGTACACATTGGCACTAAATAAGACAATACAGACATGGGAACTATGCCAAGAATAAAAGCTGCAGCAAACGTAAAATATATTCCTGCTCCAATTACAGCATAGATATTTAAATAGCCTTTAAAGTACATCACTAATAATATGAGCGAAAGATTTTGGATTAAAATTATTGGGTATTCCATATAAGTTAAAAGTGCATAACCATTTCGAAAGTTATATGACAACATTATAGTATAACTTGTCAACTCCATTAAAAGTCCAATTAAATTAATACCCCTGGCATGTTTTAACTTTASCACCGTTATTATTTGGGGTATCTTCAATATAAAACATATGGCGATTGTTATCACACTCAAAAAGTCCGCTGTGGTTTCCAAAATTTGTTGAAAAGTCAAGAGAGGCATCGCGATGATCGCGATTTACACTCTAAACCAGAGAATAGTTACTCTGTCGCTCTAAACACATACATAACCTAAAAGATTTAAAATTAATTTAATCGTATCCCTACCAAAGAACGCAC
>contig22700_a476
GGCCGGGGGCATAGTTCAGTTTTCGACGTTGAACAGCTCGGTTTACAACACGTGTTTATACTTATTTGCAAGGTGATTTATATGTAATTATCCCGCGGTGATAATAGTTGTGAGACGACAAACACCAAATAGTTTGTGTTAAGTTAAGRCTAGAAAGTTGTAGTAGAAATATCCTACAATAGCACGGGATGCCGAATTCWACGGTTGGAASCGTCSCCCAATGCGGCATTGAATAAGACAATCCTGCCAAAGTATATGGACCTGCCAATTCCGGAAGGCAAAATTCAGGCCATGTACGTTTGGGTGGATGGAACGGGAGAAAATGTTAGAGCGAAAACCAGAACGTTGGATTTCATCCCCAAGGATCCCAGTGACCTTCCAATTTGGAATTACGACGGTAGYTCCTGTTACCAAGCCGAAGGAGGCAACTCGGACATGTATTTGTATCCGGTAGCAATCTTTAATGATCCTTTCCGTAGAGGAAACAACAAATTGGTTCTTTGCGRTACGTACAAAGCCAACGGAAAACCAGCAGATACCAACAAAAGACATTCATGTCTAAAGGCTATGGAGGCAGCGAAAGATCACGAACCGTGGTTTGGAATCGAACAAGAATATACACTTTTGGATATGGATTTGAGGCCTTTGGGTTGGCCGAAAAATGGTTTTCCCGGACCGCAAGGGC
>contig22740_a477
AACGCTTCCGAACGTCCGCTTTACTTTCCGCCAGCTGCTTSGCTTCTCGTGCGGTACGACCTCGCTTGCTTAGTAAACTTTAGTTTTCGAATTTTTTGATTTGTTTGTGTGTCCCGCCTAGCCGTGTGTGTCGTTTCTCCGAACAAAACGGTACCGACGGCCCCTTTTCGCAACGAAATCGATCGCCAAGCAGTGAAGAGCGACCAAAAACAGCAGATAGGAATAGCTTTTTTTCAGTCGCAAAGCTTGTGATACGTCYCTGTTAATTACTCCAAAGATTTAAAAAAACACGCAAGGAA
>contig23019_a478
CAATCACGATTGGGGATCGTACATTCGATGTTGAAGCCGATGATCTGGTGAAAACCGACGATTTAGGTCGAGGTGCTTATGGAATTGTAGAAAAAAATGCGACATGTTCCGAGTGATACAATTATGGCCGTTAAACGGATTACCGCCACGGTTAATACACAAGAACAAAAACGATTACTTATGGACTTGGATATTTCAATGAGAAGTAGCGATTGTCCGTACACCGTGCAATTTTATGGGGCACTATTTCGCGAGGGTGACGTTTGGATTTGTATGGAGGTTATGGACACGAGTTTGGATWMWTTTTAKAKCTAAASTTTAWMARMATAACYWRGAAAATAMYTGAGKWTMTTTTAGGTAAAATATCAATAGCTGTAGTTAGTGCTCTTCATTACCTTTATAGTCGTCTTCGAGTGATTCATCGAGATGTAAAACCATCAAATATCTTAATTAATCGTAAAGGAGAGGTGAAAATGTGCGATTTTGGAATTAGCGGTTATCTRGTCGATTCTATAGCGAAAACGATTGATGCTGGATGTAAACCATATATGGCTCCCGAGCGGATTGATCCACAAGGAAATCAATCGAATTACGATATACGTTCAGACGTTTGGAGCTTTGGTATTTCCCTGATTGAATTGGCAACAGGGGAAATTTCCTTACAACCAATGGGGTACCCCTTTTGAGCAATTAAARCAAGTTGTTAAAGATGATCCGCCCCGTTTACCCACAGACGGTGGACTCTCGGCTGAGTTACAAGACTTTATCGCAAAATGTCTTCAAAAAAAATACGTTGACCGGCCTCATTATGAAGGACTTTTAAATCATCCTTTTTGTTTGGAACATACAGATAAAGAGGTTGACGTTGCTTCTTTCGTGTCAGAAATACTCGATTTACCCGAGAACCCGTGAGATTCATGCAATATTTCTTAATTTCTTTTTTCAATTTTAATTATTGGCATATTTATTATAAATACGTTTAAAAACTAGTCGAGTTTTTTTTT
>contig23036_a479
TTCGAAGAAGATGTTGGAGGATGCTTAAAAAGGGAATTTCTTGGGGGGTTTCAGCCACCTGTTTGAGAATTGCATAAAAAACATCTAAAGGCGAATTTAGATCAACCCCATGGGGACCTTGCATGCTTTGAGAATCGTCGCTTTCTCGTTGTTCGTCGAAAACATCCAATTGGACTGCTAATTCCGGTTCTGCCTCGGCACATTTTCGTAAGTTATTAAGAACAGGAAGCAGATGACATCCTRTAAATTCATTCCTCAATCTCGTCCTATCCGTTAATCTATGCGTTGAGATGATCAAACAGTTTATAAACGCGACTAAAGCAGTTTGATAATCAACAATTGTAGCATGATCGAGTTCTTTTACTATCAAACTCAATCTATATCGTTCACCTTTCAATTTCTTGTAATGAYCTAACGTGTCCAAAGCCCGACTGTGACCCTCTTCGTTATAAACACAAAGGGCGGATAACAATTCGAAAACTTGCTTTTTTACTGTTATGTTGTTCGTGTCTAAAGCTGCAGCTAGTTTCCGGATGTATTCCGGATTTTCCACGATAAAATCTAAACCAATCCGAGAGTCCATCGTTTGCATTATGGACTATTTATAAATTTTAACTTATGTCATGGTTTTTCTTTGTTACTTCGGTTTTGGTCGATACCTCTCAGAAATTTGTACAAGATTTATTCTTTTTAATAAAATCTCCAAAAAAATAAAACGTTTGAAATCCGAAATAACACAATTAAAGTATTCACTCACATAGTTCGAAAACACACAAGCTTTTTTTATGATTTTTGAGAAAAAAAGCTTCGTATTATTAAGTTAGAATCGGCGCGCTCCGCAACGATTCAAATTGAAAAGAACGCGCGTCGTTTTCGTTCGAAGTCGCTGGCAACACTGCC
>contig00809_a48
GATTTGACATAACCTTTAAGGTTAAGAGAATTCGCTAAATKAGTCAAGGAAGAATTGCCGGTAAAAATAGAAAGAAAACAAAGATAAGGGAAARTTAACAAAGTATTTATTAACAGAATGGATGCAGGCGGAGACCGCATCTATTCAACACAACTTGCCGTTATTCGAGAAGTATATGACAGCGAATTTGCTCATGATCGTTTTGCTCAGGAACTTGAAAAAGCTTTAGAAGCTCATTGTAATATTATTGTTATTGAACCTAATCCCTTGGGAGATGAAACGGCTCGTTGGATCACTGTGGGCAATTGTTTACATAAAACTGCAGTTGTATCTGGTTTAGCATCAATTGTAACAGGTTTTGTTTGGCCTGATTGTGTATATACTTATTTGCCGTTTACTGTATTTTCTGCAGTTTGTACCTCATTATACACAATTTCATGGCAATTTGATAATTGTGTAAAATATCAGGTTGAAAGAGATCGTCAAAATCTATCTAAATTACAGGTGAACGCATTGTATGTTGGTTCACCTACAGTTTTAGTTAGAAAAGATGATACGCGTAGAANAATTTTGCATTGTAGTATAACATTGGCAGCAACGGTGATATGTATCGTTAGATTGTATCG
>contig23112_a480
GTCAAATTATTTTTTAAGTTGCATTTATTGACTGGTCAGGCTGATAATAAATACAGCAAGATCATCAACATGTCAAAATGTTTAAACATTTTAATCAAAGAGACCGAATCCCATATCATCATCTTCAGATTCGGATTCCTCTTTCTTTTCTTCCTTGGCCGGAGCAGCAGCAGCGGCCGCTGGAGCTGCTGCAGAAGCAGCTGGAGCGGCGGCGGCAGCAAACTTACTTGGATCCTTGATGTATTCTTTAATTGTTGTAGCTTCTTTAAATTCAACATCTGTAACTGCAGCAAGAGCCAAAAGATTTTTGAATCCATTGGCAATGCTATGTGGAGCAGATGCAACAGTTGGATATCCAATGCTCAAACAGACTGAAGCCAAATTAGCAACGCCGACCATAAATCTTTCCCTAAGATCCTCTGGTTTTATATCCAAAATTTCCGGGGCAAAAATAGTTCCTGAATCGTAAACTTGTTCAACAATTAAACCATAAGAAAACGGAGAAATATTCAACATATTTAAAAGAGTGGCTTCAGAAGCACCAACTTTATCGCCGGGCTTCAAAATATGCACATCATTGATAATTTCAATTGTACCCTTGGAAATCTTGGTTGGGATGGAAAGAGCTTGGAAGAAAGATGTTTTTTCTGGACCCAACCCGGTGTTTTGGGCGGGAATGATGACAGAAAGTGGGGCGATGGCGCCGGGACGAGCTGGGGCACGGACTTTGTTTTCTAACAATCTATCGCGAACCTCAACGAGATCGCCGCGGGTAAATACAAAACCCACATTGCCCTTGATGTGCGGCAAGACCTTTTCTAAAGCTGGATTTCTTTCCAAATGCCCTTTAATAGCCTTGCGCATCATGGTGTTTTTGCCCATAAGTACGACAGCGCTACCCCTGAGGGACATGCGAATCTGCTGCATTTGCTTCGAGCCGACATTGTCAGCGCCCACAATAAAACACTTTGGATAATCTTCCAAAAGTTGGATTAGTTTTAAGAAATAATTGGATTTCCAGGTTGCTTTGTCCTCCCTACCCATCTTCGTAGTTAGGGACTCGTAGTTTCGAATTTAAGAACAAAGCGAGAATCACGAGCGCAATGAACGAGTGTTNCCGTTAAAA
>contig23158_a481
GTGTGCGTGGACTATTTTSGTTTAGTTTCGTGGTGTGTCAAACATGACGATCTCAAATGAATTTGTATCAAATGCGGAAGACGTAGCCGACCAAGTGATTAGAAAAGGCAAATTTTTTTTTGCCAACAGTCGCTAGATTATGTTTAATATCAACATTTCTTGAAGATGGATTACGCATGTGGTTTCAATGGCACGAACAGAAAGAGTACATGAATTTATCGTGGGGTTGCGGAACTTTTTTAGCAACCTTATTCGTTTTAGTTAACTTAATTGGACAATTGGGGGGTTGTGTTATGGTTATTATTAGGTACAGAGTTTCTATTGCTTGTGGAGTTTWATTTTTCATCGTTGTTCTTCAAACATTTGCTTATAGTATCTTGTGGGACTTACARTTTTTATTCAKAAACTTAGCATTAATCGGCGCTTTGTTATTGGTATTGGCGGAAGGTCGAGGTGAAGCGAAAAGTTTATTTGCTGGAGTTCCTTCACTTGGAGACAATAAACCCAAAAATTATTTACAATTAACCGGACGTATTTTAATAGCTTTCATGTTTATCACCTTGATTAGGTTCGAGTTCACATTCTTACAGATTTTATTGGACCTTTTAGGATCAGCTTTGATGGTTCTAGTCACTATAGGTTATAAAACGAAACTTTCAGCACTTATTTTGGTGATTCTATTGACAACATTAAACTTTTATCATAATGCATGGTGGTATATTCCGGAATATAAACCGTTGAGAGACTTTTTAAAATACGATTTCTTCCAGACTCTTTCTGTTGTTGGTGGTCTCTTAATGATAGTATATTTGGGTCCTGGCGGTGTTTCTATGGACGAACATAAAAAGCGGTGGTAAGACTTCATTCCGATATGGATGTGTAAGAAGTGGTGCAGTGTTTTTACTACA
>contig23215_a482
AAACGAATGATGGCACCTCACATTTCATYAYMGCYGMATTTCCTCKWATKACATAYTCKTTATYYRCWTCYRYWTCGTAMKAYTGAGCWACMACTGCGCGAACGTTAACATCCCTAGAATGAATAGTGCCCACGGTATTCTTAGCGAGACAAGAGTAGACCTGGGCGTGGACTTCTTGGCGATAGTCTTCAGCGCGGARCGGCGGAAAAACGAGATTTCCGTTGGCGAGAATTTGTCTTAAGCCGGGGACATCTCCTACTGCGGTTCCATCGGATCGGACCCAGATGATTTCCGGTGGTGGGTTACCCCTGGCCTTGCACTCAACGACGGATCCCGTGGAATTGGAGAAATCGATGCGGTTCGGCGGTTCCCGTAGGAATATCGGGCCGACGGTGTCGTCGGCCGCGAGCACACCCCAGAAGGGCAACAGCCCTGCCAGGACAAGAGTCAATGATAGCCGAAGTTTACACATCGCTTTTAAGCGGCACTGCACTGCCAAAAAACACTTCACCGTACGCACCACCGATGTAGGTGTTGAACACAATAAATTATCCTTGAGGTGTTAACACGACGWATTTCTTTCACCGTTTCACAGAAATTCACGAATTTTTTGGAAAAAACACAGAGACACTCCGCACAATGGACACCCGTACGCCTC
>contig23218_a483
TGATGAGTTCAATTGTAGGTTCTTGTGGAATAGGGGTTGTTTTGATTTCTTCGGTTGGAACTACATCTCCCAAAATCAAAGGTTCTTCGATTGGTGGTACCACCGGACTTGGGGCTAAAACTTCTTGTTCTAAAATCTTGTGATCTTCAACTACCTCTTGAATTTGATGGGGAATGGTTTCTTGGATGTTTTCGCCAAGTATCTCTTTAAGATTATCTTCAATCACATGGATAACTTCTTCTGGAACATTTTCAACTTTTTGATCAACCTCTTCTTTGACTTTTTTGTCAAGAATTGGTTCGGGAGTTATTAATTCCACTCCAAGTTTTTCTTGGACGTCACCAATTCTTTCTTCTACRTGGACTTTTTCAACTAAAACGTCGYTATTTGTAATACCAAAATTGTCTTGYAACACCATATCTTTTTCAGTACTAATGTCTTTAGCTTCTTCGATTATTTCTGAAGTAGAAACATCATCTTTAATCGATGTTGTAACGTCTTCCATTGGCGAATCCAAGTCGCGCATATCATCAGAAACTTTATCATCGAACTTTTCTTCCAGATCTATATCGTTTTTCATCAAAATTTCATTGCTGGGTTCTGGCGAGTAAAGGAGTTCTTTTTCTGATTCTGTTAAATCAAGATTTTTATCTGATTCCGTCAACACGATCGCTTTTTCTGATTCTGTTAAAATAATTTCTTTTTCTGATTCTGCTATTTCTGGAAT
>contig23533_a484
GACTCTGGGAAAAAGCTCGACTTAAAAAGCGCTTTAAGCCCCACGATGGATAAATTAGCGAATTACGGGAGCGATGATGATTACGAGGACTCCCCTAAACATCGGAAATCGGAGCTGCCGTCAACTATGGGGGCCCCAAAATCTCGCCAACAAGAAGCCGATGTCAACTACGAGGAGGTCCAAATGGATATGAGTGAGGACAGCGACTCATCAAACGGTATGAACAACAAAAAACGATCCCGCCACCGCTCCCCAAGCCCTCGGAACCGCCACGATCGCGATAAYCGRGATAGAGGCCGCCGAGATGATCATCGGAGGGAAAAAGAAACGAAATATARCCGACATAGAGATGATCGGTACTCATCGTCGAGGTACTCAAGAGATAAAAACCGCGATGAAAACCGTTCGAGRAGGAGATCCCCRAGCCACGAAAGAMGGAGCAGATCCCCTTCGCGAAGAAACGATTATCGAAACAAAAARAATGATCGGAAATATGACAAAAAGTACGAGGGGGCACCCAAAGTTAATGTTGCAATAGAAAAAAATCAAATAAAAAGCCCTCAAGGTTATGTTAAAAATGAGGTTGTTGAGAAAAAGGTGGAAACTGAGAAGGACAGGTTTTTCATGCCGGGGATTACGGGGCGTTTCCGCGATCAAATCGAAAGGAGGAAATTATTGTGGCAAAAAAAAGATCAAAATCAAGAAAAACCCATCCCTGCAGCATCATCTTCGTCATCATCTTCATCGACAGCACGAAAGTTTGGCAAACGACTACGTTCGCGCAAGATACGGATGGAAAAGTTGCAAGCAAATTTAAACGATTAATGGGGATTAAAGAGCACAAGCGGATCAAGGAAAGAATCCCGGTGAAAACGTTATGAAACGACAAGAAGAAATGTTTAGTTCCATGGACAACAATACGAAGTGGCGAGAACGGCTACCCACACAATGCGCGGAGTCGGATTGGGATTTGGAAGTTATCAAAGATAAATGAAATTTTT
>contig23604_a485
GACACCGAACACCATCTTGTACTCKCTCTTGTTGTGTATGAGTGGTGCGGTGCACATTGCTCATTATGAGTTCTTTAAAGTTACAAAAGAGGCTTGCAGCCTCTGTTATGAGATGCGGGAAGAAAAAGGTTTGGTTAGATCCAAATGAAATAAACGATATTGCAAATACAAATTCCAGGCAAAATATTCGTAAACTCATCAAGGATGGGTTGATCATCAAAAAACCTGTCGCCGTCCACTCCAGGGCTAGGGTTCGTAAAAACACTGAAGCTCGTCGTAAAGGAAGGCATTGCGGTTTCGGTAAACGCAAGGGTACCGCCAACGCACGTATGCCCCAAAAAGAATTGTGGATACAACGCATGAGAGTATTTGAGAAGACTCCTAAGAAAATACAGGGATGCCAAAAAAATCGATCGTCATCTGTACCATTCATTGTACATGAAGGCGAAAGGTAATGTATTCAAGAACAAGAGAGTCTTAATGGAATATATTCACAAAAAGAAAGCTGAAAAGGCGCGTGCAAAGATGTTGAATGATCAGGCTGAGGCGAGAAGGACGAAGGTTAAGGAGGCGAAGGAACGCAGGAAAGARCGTATCGCGACAAAGAAGCAAGAGGTGCTTCAAAATTACGCCAGAGAAGATGAAGCCGCGGCAGCGACGAAAAAATAAACATGTTATTTTATTAACTTGTATGCGGTTAGAATAAATCTTCTCTATGGTTAAGT
>contig23788_a486
AATTTATGTTTATATGTAAAATGTAAATGTTATGTCTTTTCTCACTGTGTGTGGCACTACAGTTTTAAATCTTATTTTTATATTTTGGAGTTTTCTTTCGGTACGGTCACATTATATAAAAAGAGGAAGGCACCTTTGCACCGCCTCAAAACGTATGGGGCAGAGAAGTTATGACACACAAGCATCTAAGAGACGATCTCAAAAATAATAAAAATTACAAGAATCACATAATTAACAAAAAAWAATATACAAATTAATTATATAGAACTATATGATATAATATGCAATGTTATTGAATTCATTTACATTTGTATTTTTAAAAGTTTCATTTCTTTTTTKKATGTCATTAATAAATTAATCGTTCCTTGAGAAAAAAAARRCATTTAAAATTTAATAGAAACCTGGTTTTAAAGTCCCCATATACAAATATTGCATGTTTCATTATCACAGATATAATTTTTCTTTCCTCTTTTTTTAAGTGTACAAATTAAAACATGTTATACTTGTAAAAAAGTAAGATGGCAAGATTTAACTTCTTTACTAAATCATTTTTGGAAAATGATTTTTGAATTTTCGTTTTGTCCTCCATTTTTGTTACTATTTCTTATTCGTAATGAAACTTTTAACAACACATATACAACGAATATATTAATAATATAAAATAAAATATTAAAGAAAAAAACTTACAAC
>contig23883_a488
GGGTTTTTATGTACGTGTTGGTCTCTGCTCGTAATGCTTTTATCTTACAACCTTGTCGTCCAACGATTTCGGCAACATGTTCGGAACTTGGAACCGGAACGCATTCGGTCATATTTTGCGATTTTTTCGATCGGACTTCTTCGAGACCAACGGTGGAGACCAAAGGATTCACGAAACTGCCCAAATCGGTTGGGGTGTCTGGTTCGGAAACGGGGCCCAAAGGGTCCGTCAAACCCATTTTTGTTAATTCAAGGGCTAACTGAAGCGCCCTATCATCGGCTAAACCGGAATCGGCGAAGTAACTTGCCGGCATTTTCTCAAATTTATTTTGATGTCTTCCTTGTAACAAAAGTTAATACAATCAAAGTTAATATAACAAAGGTTCCGCACACACTTTGAAAATTTTAAATGAGAAAAAATGTTTTTCAGTCCGCACGCGAATTTAAAAAATAATCGATTGATTGTCGCCTATTTTTATTTTATTTTTTGTTCTTCGTCGACTGTTAACTATATTTTTTCTTAACACGGGGTTGTTGTTGGTTAGATTAGATTTTATTTATTTAGTCCACGTTTTAAATTTTTTAACACGAGGAATTCTCGAATGTACAAAAATATACGTATTTATTTTTGTTTTTAATTAACTCTTCAATAGTCGGTTATTACTTGGCGATGGGTGCTCGGGTGTCTTATATATTATTTTACTTATACAAATTTGCTGAAAGAACGGTTCGCACGCAACGACGGTTCGAAACTGACTCC
>contig24292_a489
GGTTTATCKAWCGTCTGACAGCTATTACATTATTTACCCTYTTTATACAATTTTTTACAGTTAATATAATTGACTCGAAARCGCCGTTATCGAATACAATCATGTTGTCACCGTAACAACCCCTAGAATGCCTTCCGGTGAACCACAACCCGATTTATATTCATCATGGGTTGGTTTGGTATATGTGTTCAATTTAATCGTTGGAACGGGCGCCTTAACACTGCCAGCGTCTTTTTCAAAAGCTGGTTGGTTGTTGAGCGTAATACTTCTTATTATCTTAGCGTTGGTTAGTTTTGTAACGGTTACCTTTATAATAGAAAGCATTGCTTGTGCCAATGCCACTATACAGTGGAGAAAAATTCAACATCACAAAATTGATGGGGAGAGTGAAGCTATAGTCGATTCTGGATCGGAATCGGAAGATACAAACGAACAAACTGCAATAGTTCAAACTTCAAGACTACGCAGCCGTTATTATTCTCTGAACGAAAAGGTGGAATTGGGAGAAATAGCTGCGTTATATTTTAATAAATGGGGTCGAATCAGTTTTTACCTTTCCCTTTGCGTTTACCTTTACKGCGATCTCGCGATATACGCGGCTGCCGTCGCAAAATCCCTTTCTGATATAGCGTGTACTTCCAATGCGACGTCCGAAGATTTCGGAACTCCGTGTTGGGAGGACGCGCCAATCGAAAAGGCGGATATTTATCGGATTTTCGTCGTCTTTTTTGCTATACTAGTCGGTCCTTTTACCTATTTTAACGTACAAAAAACGAAGTATTTACAATTGTGCACCACTACGATGAGATGGTGTGCTTTTATGATAATGGTTACCTTGGCGTGTGTTCGATTGGCGAAGAATGGGGCGATGGGACATCCGTTAATGTTCGATTTCGACGGTGTGCCTGCACTGATAGGCGCTAGCGTTTATAGTTTTATGTGTCACCATTCGTTACCGGGTTTAGTGGCTCCGTTTTCGGAGAAACAATATGTAGTAAGACAAATTGGTCTTGATTACGTTTTAATTTGTATGTTTTACCTGCTTTTAGCTTTAACGGGTACGTTTGCTTTTAAGGAATTAAATGATTTATATACGTTAAACTTTTTACCAAATAACGGCGATTATAGCGGAATTTTTATGAAAATTATATTATATTTTTTAAGTTTATTCCCAGTTTTTACGCTCTCTACCAGTTTTCCTATAATCGCTATAACCCTACAAAATAATTTAAAAGCTTTATTTTTAGACGTAAATAACATGGATAGGTACAACTTTG
>contig00849_a49
AAAGCATGTGGGATGGAGATTCCTTCCAAATCATATTAGAGGCAAGGCTCATATTCAAATGATGGACAGTTTGGAAGAAAGTTTCCAAATTACTGTTAAAATCCTTCGCGAAAATATGCGCTTAGCTGAAGAAAAGAAGATGATCGAATGGAGTCGCATGCAGAGAAATAGCCGCAAATTTCATCAACGCAACGAACCAGAAAGTCATTGTAATATGTGCGATTTGAAGTTTATGGGGAAAATTATTGCCCATAGAAAAACTGAAGGTCATCAACGCCTTAAGAGATTTTTACATCCCAACTGYGACATTTGCAACTTGGAATTTCCGTCTCGTATGGAATGGGTTGAACATAGATTCACTCCAGATCATTTATTTAGTTTGAAAGAGAAACTAAAYTCTACTACTGGAAACGATATTGAAGGTCACATCATTGAAGAGGAAGTCGAATGGGATAACGATCCCATTTTACAAGAATCACTTCAAGGAGAAGATGAAAATCCCGTTCTTGAATTGGATGATGACCTCGCTAATTTATACAACCGAGTTCCGACATATTTACCACATAGACCTGTTGGTAAAAACAGCTTGACGAAACTTGAAGGGTTCTTTTGCGATATTTGCAAGAGATTTTTACGTAATGAAACTGATTCTCAGAATCATTTAAAAAGTGAGAAACATTATCATGAATTTGTAAGCGCTGTGAAAGATAAATTCCGTGCTAATGTTGAAAAGGATGAATTGGAAGGAAATTGGAAGAGAAAGAATAAAGGCGGAGAGGAAGGCGCTGAAGAAAAAGAGGACGAAGAAAAGGAAGGTTTAGATAAATCTCAAGACGAAAATGCTGAAAATGGAAGTGATATGTATGATCCTGAAGAAGCTTGCAAAGATGAAGAGGATGAAGATGAAAATGCTGGAGAAGTGAAAGAAGGTGAAGAAGGCGAGGAAACCACCAAACCAACAGCTGCTGTTGCTCAAGCGGAAGGGGTAAAAGCTGAACCTACCGCATCAGAAGCCGTTGTTGAAGCTGAAGTGAAGGTTGAGGCTCAATCACCAAATACCAGACGTCGCACCAACGTTCGGAATGGCGCAGGGCCCAAAAGCAAAAAAATAAGGAAGAATTGAATAAGTTCAAATCTATATAAATATAACATTCGCAATTAGATTTATTTTAAAGGTAATTTCTTATACTATATTGTTTTGTCTGTAGTTGTG
>contig24434_a490
GGAAATAAAACAGGATCAAGAGTACCCAATTTTTCTTGACATTCATTCGACGGATTTTTTTCTTGGTTAACACTTTTTTCTTGACATTTTTCCTGTTTATCTTTTTTATGATTTTTATGTAATTGATTTTCTTCTTCTTTTTGATCATCTTTTTTCTTACGCCTTGTATTATTATCGAGTTGCGTGGATGTAGCTTTACGTAGGCGAGATACATCAGGAGCGAAAAAATGGGAGAGACCATCGAAAAGATTTTTTAAATGACCCGAAGTTTTTTCGTTCGATTTGGTATCTTTTGACGATTGAAGTATTGGGTTTTGGATGAAATCGGAAAACAATAAAGTTTCTTTTTGGGCTGCCGCCGCTGCGAAACCCCATAATTTCTCGTTGTTATCGACTCCAATTATGCTCCCAAACGTTGGTATTTTTTTATTATTTTTGTTAACCCCCATTCTTACGTTTTCGATCGATGATTCGGAACTTGTTGAACTCATCGAGCAATTCGAGGAGCAACTATCACTTTCATCATCGTCATCATCACTTAAATCGTCGCTTACATCATCTTTCTTATTATTAATTTTTTTGTTATTGTTTCTTCTTATTGCCTCCTTTTTCTTTTTCTCAACGTTAAAAGCGCTCTGTCGGAAAAATTTTTGTTTCTCCCTACTGATACTTTCTGAAGTTTCTTCATCATGGGATGAGGAAAGGTTGTGGTTAGGCGAGAGGACCGAAACGGGTCGGGTTTTTTTGACGATTTTTTGATTTGTTGAACCGATGGTGGTGGTGGTAGTGGTTGAATTGTTGATTGTGATGTGGTCAGGATTTGGTGGCGTA
>contig24738_a491
GGGGATTTAAAACGATTCGAAACTAATCTAAKGTTGTCATCAAAAAATCGTTGACAGTTAAATGACAGGAACTGACACGAGGTAAATATTACAAAGTTTTCAGGATTTTCGAAGAAAAAATCTCGGAAAAATGAATGATACAAAGCTGGAGATGTTTGAGGATGTTGGGGGTTATGTTGAAGGTGAAATGACGATTCCTGGGATGCAAAAAGGGGCCAAACCTGGCGAACCCGCATTTAATACTTTAGATGAACCAATTAAGGACACAATACTAAGAGATTTAAAAGCTGTTGGTGTTAAATTTGCTTAYGTTTTATTTCCTAAAGAGAAGAAAACACTTCTTAAAGAATGGGATTTRTGGGGACCTTTAGTTTTATGTACTTTTATGGCAATGATTTTACAAGGATCAAATACAGCAGATGACACAAACGATGGTGGTCCAGAATTTGCTGAAGTTTTTGTAATCGTATGGATAGGTTCTATGATAGTCACATTAAATTCTAAATTATTAGGTGGAAATATTTCATTTTTTCAAAGTGTGTGTGTTTTGGGTTATTGCCTCCTTCCAACAACAATTTCATTAATCGTTTGTCGCGTAATTTTATTAGTGGAACAAACGAATTTGTTGTTTTTTATTAGATTTGCAGTTTCAATGGGAGGATTTGCTTGGGCTACTTATGCTTCAATGATTTTTCTTGGAGATAGTCAAAAACCTGGCAGAAAGGGTCTTGCTGTGTATCCAATGTGCTTATTTTATTTTATTATATCGTGGTTGGTGATATCTCATACGAGTTCTTAAATTTATTTCCATTAGTGTTATTAATAATAAAGAAAAAACTTTAATTTTGTTGTATGAGTGTGATTGTGAACCTTTAAATTTTATATCTATTGTGAAATTATAATCATTGTCCAGTATTTTTATTTATTTTTTATAGTCAAAATATAATAATTACAAGTTTATTTTTATATAATGATATGCATGCATATATTTGGACACAAAAACGAACATTTCTTTAGAGGAAATGATCCTAATGACGATATATTCATGAAGAATTACAGGAATAAGAAATGTTGAAACATTAGATTACATAGAAAACACTCACGTTATA
>contig24757_a492
AAATGCAACTAAATCAGAATGAAAGTGGTAACAATTCAATAAAGGCTCATTGAAAATAAATTATTGTATAAAAAATTTATGTTCAATGAAGACCAACAAAAAATGTGTGCACATAAACAAATGTTTGATATCCAAAGAAATGGGTAAACTCAAAAAGAACCCATCTCTTTCTCACAAAACATTTGTGTATCTAATCACAGATGACATATAAAAAAATGGAAGCAGTAGAACAACACAAATACWTAACACCGGCTGTTTGAAACATACTCCATAATTTTAAATAAAACTCGACATTACTTAATATTCGCTGCAGAARCGCGTTGAATAGTAAATTAGCGAACAACTAATGASGCCAGTAAGAACAATCGAAAAACATGAAGGCTCCTTGATAAYAAATTATCCAAAAGATTATGTCCATTGAAGACCTACAAAAAGGAGCCAACAAAAAAGTGTTTTCAAATACACAAATATTTGATAACCAATAAAATGAGTAGACACAAAAGGAACCTGTCTGAACCMCMTTAKGTAAAAATGCAACTAAATCWGAACGAAAGTAGTAATAATTCAATAGAGGTTCATTAAAAATAAATTGTATAAAAAATGCATGTTCAATGAAGACCAACAAAAAACGTTTGCACATACACAAATGTTTGATATCAAAAGAAATGGGTAAACTCAAAAAGAACCCATCTCTTTCTTACAAAACATTTGTGTATC
>contig24794_a493
TTTATATGTTAGAATCAAATTTATTTTGCCAATCACAGTTAATAATTAAAATAATTTTCCAAAATAATAATAAAAATTCATTTAAATTTATTTATCTTCATCAGAATTGTTCAAACCATWTCTYTTCTCCAAATCATCATTTCCATTTAATAGACAACTGAAGCGTGGTATGGAGCAACTGCTGGGACRCCTCCGTGGTAAGCTACAGCTGGAGCAACTCCGTGGTAAGCTGAGTATCCAGACACAACTGGTGCAGTGTATCCAGTGTATCCAGCAGAAACAACCGGGGCGGAATAAGCGGATACAACTGGAGAAGAATAAGCCAATGGAGCACCAACAACTGGAGCAGAGTAAGCAGCAGCTACAAGACCTGGTTTTGGTTTTGGTTCAGGGGCAGCAACGGCCAAAGCCAAGAAGGCGGCGAATACAATAGCTTTGAACATTTTGAAAGTTGAGGAGTTGATTGTTCTGTTACAAATTGAACTATCC
>contig24822_a494
CGGCCGGGGCTCTACGACTTTTTCGGTGGTGGTGTCAACATCCACGAGCCGAAGATGGGGAGACGTCCCGCAAGATGTTATCGTTATTGTAAAAACAAACCGTATCCAAAATCGAGATTTTGTCGTGGTGTCCCAGACCCGAAAATCCGCATTTTCGACTTGGGCAAAAAGAAAGCGGCAGTCGATGRTTTCCCTCTTTGCGTTCATTTAGTTTCTGACGAATATGAACAGCTTAGTTCTGAAGCTTTGGAAGCCGGACGTATTTGTGCCAACAAATACTTGGTTAAGAATTGTGGTAAAGATCAATTCCACATCAGAATGAGGTTGCATCCTTTCCATGTTATTCGTATCAATAAAATGTTATCATGTGCTGGAGCTGATAGGCTCCAAACGGGAATGAGAGGTGCTTATGGAAAACCACAAGGCACAGTTGCTCGYGTTCATATTGGACAACCAATTATGAGTGTACGATCGAGTGATAGATTCAAGGCTCAAGTTATTGAAGCTTTGAGGAGAGCCAAGTTCAAGTTCCCCGGTCGTCAAAAGATTTACGYTTCAAAAAAATGGGGATTTACCAAGTATGAAAGAGACACATATGAAGATTTGAAGAATAATGGTAGATTAGCTCCAGRTGGCTGCAATGTTCAATACAGACCAGAACATGGACCATTGGCTGCTTGGAAGAAAGTTCAAGACGAAATTTATGGKTAATTTCTTTGTATGAAGTTAAATTAATAAAAAAATAATGGCAAAAAAGAAA
>contig24847_a495
GCCGGTACAATTGGTAGCGCGTACCCGCTTAGSATTTCTAAGCCGGCCATTTGTCCTATCTGTTCAGCGCTCGTATCAAAACGTGTTAAACGTGAATTTACGCCGAAACGAGTGTTTCAATTAGGAGGAATTGTCTTCGAGACGTTTTAAGGTACCGTTTAACGTTGCAGTAGAACCCGAAAAATCACCATGAGCGATGAAAAAAAGCCCGAATCTGAACACATCAATCTTAAAGTCGTCGGACAAGACAATGCGGTCGTGCAGTTTAAGATCAAAAGGCAGACACCCCTTCGGAAGTTAATGAGTGCTTATTGTGACCGAGCGGGTTTGAGTATGCAAGTGGTACGTTTTCGATTTGATGGAAACCCAATAAACGAAACAGATACACCGCATTCCTTGGATATGGAGGAAGGCGATACAATTGAAGTTTTCCRACAACAGACTGGCGGTTGCTACTTTTAAGTGTTATAATTTTAAGATCGTCGCTACATGTATAAAATAGACGTAACATTAAGACAAAAGTTGTGGGGCCCGTTCCTTTTTTTTTTTTTCTAAATTGCCGTTTAACAAAAAAAAGGTAAAATTAAAACCTAATAAGGTTTTTCTTTTATTCTTTGTTTCGAATTAAATCAGGACGATTTCTTTTAATTTATTTGTACGTTACTCTTAATGAAAAAATTAAAATTTAAAGTTGCTGCATGTATTCAAAAGGATCTTTGCTAATCTTGAAACTTTAACAGCAACGAAATGTAACAGCAAGCACTTTTTGTATGTTGAGAGTTTCCTGAATTAGTTCCGTTATAAAGATGAAATGTTAGTAAATTTTAGTAAGTACGTCTCTGTAAGGATGAATATGCTAGGTTTT
>contig24946_a496
GGAATCGCACAAGTAAGTAAACKRTYWWTTTTCTATTAAAATATTTAACTTTCAATTCTTTCGGCAAATCCGATTAAATTACAAATTTTTATCCAAATAAATCGTTAACAAAAAAATAAAATACAATGGAGGTTAATGTGAAGATAATAGTAAAGTGGGGTGGAAAAGAATACGATGTAGAGGTCTGCGAAAACGATTCAATATCCGATTTGAAGAATTGCATTCACAAACACACTGGTGTTAGACCTGATAGACAAAAATTGTTGAATTTGAAACACAAGGGGAAGCCTCCCGGAGACGACTGTAGGATATCACACTTAAATTTAAAACCTGGATTTAAATTAATGATGATGGGGTCTTTGGAAGCCGACATAGAAGATGTGAATAAAGCTCCAGAAGGCATGTCCGAAGTTGTTAATGACTTGGATATTGRAGACGAAGAGGTTGCCATTGAGAATCAGGARGTATACCTGGCTAAAGTTCAGAAAAGAATTAAAGATTATAACATTAACATGATTAATCAACCTAGAAATGGGAAAAAACTGCTTGTTTTAGATATTGATTATACATTATTTGATCATAAATCTTCTGCCGAAACAGGAGCTGAATTAATGAGACCTTATTTACACGAATTTTTAACTGCAGCTTATGATGATTATGACATAGTAATTTGGTCCGCAACTGGAATGAAATGGATMGAGGAGAAAATGAAACTTTTAGGAGTGACATCAAACACAAATTATAAAATTATGWTWTCAKTYAGACTCACTTGCTATGATATCAGTCCATATTCCAAAATATGGAGTGTTAAATGTAAAACCTTTGGGAGTTATTTGGGGAAAATTTGACCAATACAACAGCAAAAACACCATTATGTTTGATGATGTTAGAAGAAATTTCATTATGAATCCTAAAAATGGACTAAAGATTCGTCCGTTTAGACAGGCCCATTTAAACAGAGATAAAGATAAGGAACTATTGAATTTAACAAGGTATTTAAAGGATCTTGCTGCGCATTGTAATGACTTCACCTGTGTTAACCATAGGCATT
>contig24968_a497
GGAGTGCAAATCTGTGATTCGTTGTGTTACTAACAGGAACAACCAAATTRCATCGCCAACATGTCTCTTGAAGCTCAATTCAACGATGCCGCCGTTAAAGTCAAAAAATTAAAAGCAATGCCAAGTAATGATGATTTGCTTGAATTGTATGGCTTATTCAAACAAGCTACCGTTGGTGACAATACCACAGAGCGTCCTGGTATGCTTGATGTAAAAGGTAAAGCCAAATGGGACTCTTGGACATCAAAGAAAGGCATGTCCAAAGCTGATGCTCAACAAAAATACATCGACAAAGTCGAAGCTCTTGTTGGTTCAATTGGTTTGCAATAAATTGGATCAATCCAAAACATAAACTATTGTTGAGATGTACACTCATTTTTTATACTCTTTTTGTTACATCACAAATTTGTTAAAAAAAAATAATTTATACATGGTTAAATAAAAAWAARAWTTTCTTTTT
>contig24988_a498
CTTGATCATGTCCTCGATATTGAAAACAAACGGTTCCTGTCCAAAATTGGCATCGACCACTTCCCCCGGCGTTTGTAGTCCGACAGTTGGATATAAATTTGGAGGTAGAYCTGTAAAGGCTGTGCCGAGGTGATGGCCGTTTTTAGTGTAAAAACATGTGTTTTCTATAAGATTAACACCACATCCGATTACATCGCCCGTTGTAAATGTTGGTCCATAGGGTTGCCCTGTACCAGATGAGCAGAACGTATGGCCATCATCACCATGATAACCATATGACTGCTTATCCCAACCAGGCAATCTATTCATATTGACACCTTGTGCAGATAATCCGATACCCATATAACCATCACGTCCCTTACTAACAATTTTCACTTCAAAATAGTACAATCCACACGCCGCAGGAATTGGATGAGTTGCTTGAACACTTGCTGCATCTCTATGTGTTTTACCATGTCCTTTGTAGTGGACACGCAGATTATTCTGGGACAGGCCRATATAGGTATAGTTCTTGGCGGCATTCCACGTCCTGGGTAAAGGGGTTTTATCATCATTCACCGCCGGATATAACGACTTCAAACGGTCGACGGTGTCCGCCTTTTGGGGCCCCGTTTGCTGTTGATCCATCGCACTCCGACCACTACACGCAGCGGCCATTTCTAAACTCCCTTTCCCTTTGACGAAATACACAACAAGAGCGCACACTCGTCTCCTTTACTAAAGTTACTCC
>contig25045_a499
AGGATCAGTGCTAGAAATATGCCGGTCGACTACGGCCGCCTTATCCCAGTTCATGATCTCATACATAGACGACGACATTCGCATATCTTCTATTGAACGTTCGAGGCCACCTGCGGACGTAGCTCTTTTCTTGCTACCTCCGTCAAGTTCCCTCTCAGACTGTCTCCTAGTCAACGGCGMCGCTGCGCTGGTGATATTCTGCGTAGAGGTCGCCCTACGATGACCCCAAAACGACCCTATGGAGTCGGTAGGTTGGAGCATCCTAGGTGTTGACGAACCAAACGCAAACACCATCGAATGCCTTTCGTTGCGTTTTTTCGCTTCTATTCGCGCCTCCCTTTCTTGATTGCGCCTTAAAATCGCTTCCAGCCGATCCCTTTCGGCCTCGTTCATCATTTTCTTGCGCTCCTCCACTTGTTGCCTTCTGTTGTCCTCCTTGAACTTCATTTCTTCAAGTCGCATTTTCCTTTCCATCTCTTTCTTTTCCTTGAAACGTTGTGCTGCTTGCGCTTGTGCTTTAAGCTCATCCAGCTTCTTTTGTCTCTCTTCATTTTCACGTTCCTTTACGGATTTTAATCTGGATTTTGAATCTTCTTCGTAATCGGGGGGGTTTGGCCCCACATATGCAAACCAATGCATGGTTTTTCCTTTTGCGACTGATGAAGGACGAGACCCGGCAATGTTTTTTAATTGATCTGAGTTGTCCTGACCGTTTTCTGCCATTTTGGCACTAGTCACTGCACAACACCACCACC
>contig00068_a5
GGCATACACACGCGGTCCACTTCTTGTTTATGAATTTTACACATCGCGTGAAAAACCCAGCCCAACCACTATCCCTCCTGTTTTTCTGGGTATATAAGAACCTTTTTGCAACGATTTAACACRACACTACCACAGTGTGTCTTAAAGTATTCAGTTCTTTGTGACTACAAAAAGAAATTTTTTGTAAATTTAAAAAAAATGAAATTCTTGATTGTTGTACTTGCCATTATTGGGGCTTCACTAGCTGAAGACGCAGCTCCCGCCAAAGAAAAACGGGGTATTCTTGGAGGTTACGGATATGGTGGAGTTGGTTTAGGTGTCGGCCATGGAATTGGATATTCAACTCCTATTGTAGCTGCTCCAGTAGTTGCCGCCCCGGTTAGTTATGGATATCWTGGATATCCAAGTGTTTCATACGGAGGATATCATGGTTTGGGTTACGGKGGATACAGTGGATATGGTGGATACGGCGGATATGGTGGATACCATGGTGGATTAGGTTTGGGAGTTAGTGCTATTAAGACCTACAGCGCTCCAATCATCACGAAAGCTTATGCCGCTCCCGTTTCTTATGGTGGATATGGTTATGGTGGATACTCCGGATACAGCCCCTATGGTGGTTATGGATACAGCAAGTATTGGTAAATTAAACGTGGATTTTTAAATATCGATCATCCCAAAAATTTGTTTAGAATTTAAGTGAATAAGTTTYTCTTTTCTATTTAAGAAAYGATTTGTATATAAAAATGAAAGAAAATAAAAAATATGTTTAGACGAAAAAAAA
>contig00850_a50
GGTTCCAGTCGACGGTCAAGCGTCTTCTTCCACAAGCGTACGGTTTTTCTGTGTACGYAATTCCGTACAATATTCAACTAAAAWAAGAAAAGCAGTTTCCTTCTTTTTCTTAAAAAAAAAAAAGTTGAGTCATAAAATGGCAAATAGAAGATTCGGAGGTGGACCTAACAGAGGTAGTCGCGGTTTTCCTCAAAACGCGAACGTAAATCCTTGGCAGGGAAACAGTGGCCCCACGGCGGGGGTTAACTCAATGGGCAATCCCAATTTGCAAACGCAGCTCGCCCTCGCTTTGAGTAGCTTACTTCAACCGCAACAAGTGAACGATCCTCCATCTTTACTCTCGCTTAACACCTCGTCGAGAAATTTCAATAACCAAGACAACTATTCCAATCGCCTCGGCGGCAATAGGGGCCGTAATGATTTCAGGCGAACCGAACCTTACAACAA
>contig25069_a500
CGGGGGCTTCCGCTTGAGCTGTCTGCTGATCGAGGCTTTTGCGAGAGCTTCAGTTTGCCGTGCGGCGAGAACCGTGCCTGGTGATACCGATATAATAATACCCGCGGTTTAACGTTTCTCCTCCTCTATCTCTCTCTTATCTACTATAACACTCTGTGAGTGCCGTGTTAAATCTCACCTCAAATTTATTAACTAAATAACCTAACTAAAAACGCCGACAATATGAGCTGGAAAGATTACGTAGACAAACAGCTCGTTGCCTCCCGTTGTGTGACCAAGGCTTGTATCGCCGGCTTAGACGGCAACGTCTGGGCTAAAAGTGATGGTTTCGAGGTAACAAAGGATGAATTGGTAAAATTAGTAAGCGGTTTTGAAAAGCAAGATATCCTGACGTCGTCGGGTGTAACCTTAGCCGGGAATCGTTACATTTACCTTTCCGGTACGGACAGAGTGATCAGGGCCAAGTTAGGGAAGGTTGGCGTGCATTGCATGAAGACCACGCAAGCTGTTGTAGTTTCCTTATACGAAGATCCCATCCAACCCCAGCAAGCCGCGTCCGTTGTAGAAAAGCTAGGAGATTACTTAATAAACTGCGGTTACTAGAGATAGTGCGTCGGCCGCGATCGTCGTCAAATACAGCGGCATAAAAAACAACAAAAAAAAGCAACAAAAACAAACTAAAAAAAAAACTATGTATCAGTAAAATTTTTCCATCTAATTCAAAAAAAATATACTGAAAAAACACATAAAAATGCCATAAATGAGTCATCCGCAACCGTGTGCGTATTAATTCATAATTAATAAATATTAACATTAACGGGTGTGTCAAAAAAATTTATTTAAAAAAACTAAAACGTTTCTCCGCGCGTAAATGCTACATATACATGCTAAAAGAAATAGTTTTCGATTTTTTTTTGTTATATTTTGATTTATATATAAATTTTTTTGAATGAACGCCGCTTCGATATAGAAGAGAAATAAATTTAAATTTAGTTGTTAAATTTAGGTCAATTTCGTTTGGGAAATTTTACAGTATGCATTTTCTTTTACTACATTAAAGTATTATACGATTATTGTAAAATTGCTCAAACGAAAATATATAAAAAAGAAACGGGAAATTTTTGCGTGTTTTTTT
>contig25095_a501
AGTATGAAGTTGCGCAAGTGACCCAACGGCCACAACCCACTACAAACTTTTATCAGAATGTAAGTATTTTGGGTGGTTTACGTTAATTCGAAATAAAAATTGCCGTGGTGTATTCAAAAATCGTTCGAAATCGAACGATTACGCTCAACATCTGCTCATAATTATGTGGATCGTAGAGGCATTAAGGAAGCCATCTTGSWKTWTRRMRYYGYSCAASKGAYSYMAMSRSMAMWAYYSWMWMSRAWYKWWKWTYARARWGTAAATAATCATGGCTGGAACAGAAGCGGTTGGAGACTTACTTTCTCGTTGGTCTTATGTTGTACATACACCCAGCGAGGAACCCGAACCATCAGAGTTACCCAGCRCCGTGGACATGGCTGCTTTCAKCTCTGARTTAAACACAACACCTCCWAATAGCACCSAAGTTGAGGAATCATCAGATTCTGAAAGTGATTCAGACTCAGACACAAATAACTCTGGTAGTGATGAATCGGAATCGTCGTCACACTCCGACTCGTCAAATTCAGACACTTCAACATCAAGTCAAGACTCAAATTCGAGACCACCATCCCCGGAATTCTCGGTGACGAGTACCCAAGCAAACAGCCTGCGCTTAACCATCAGTAAAGCTTGTACGAGTCCTACCGAGAAACCAAAACCATCCGAAACAAAGATTTTGTCGGCGAAGTGTCGTTCGTTATCGAGTAGTAGTGATTCCGATAGTGACTCGGATAAAAGTGACGCTTCACCRGCCGTTTGTAATAAAGAAACGGTTCCAAAACGGCCCCAACCAGTGCGGAAGTTACGGTCGCGACCCCCCGAACCTCCTCCTCCTCCGAGTAATGTAAAAAAAGTTGGTGTTAAAAAGGATCTTGGGACTGTAAATAATAAAAAGGAGAATGTTGCTGCTAAGAAAGTTAAGGGAAAAGGTGGAAAT
>contig25106_a502
AAGAAATTAATCGGTCATACAAGGATTAAATTACATTGATTATGGGAAAGAAACGTTCGTGTTCTTATTGACCGTTTGAGTCTCCTCTTTAAAATTATTTAATCTTTCAGCTAATTTAAATAAAAATTTAATCAAAAAACGTATTAAACCACATTTCATTCTTTACCAACACTCACCGCCAAATTAATCATTAAAAATTTAAAAAAAATTGAGGTTCGTTTCCTAATCTACAATCGACCTCTCCTTCAACTTACCAATTTTCTTTCCAACGATCAACGGAAGAGGTTGTTCCTCATCCAAATCCAACAAGTTATCCTTAAAGAGATCATCCTCGGCATGTTCGAGCCGTTTCTGCTGCGTGAGCAGCCGGTCTTTGATCAAAAAGATCTTCGGCATGTTGCGATCTTCGTATACAACGCACGAATTTTACTTGATACTTCAAAAATAAAAGTTAAAAAGTACGGTGCACTAGCACATGTAAAGTTGTCATCACTTCTGATGATATCGCTGCACAATCTCATCTGGGCGTATCCATTGGGCCGGCGAAAAGTTCGCGTCGTCACAAAAGTGTCTTTTTTCAAATTTCCGAGAAAAAMAAACTTTTTGATAAACTACGCCGGTTTTTGTGTACCCGAGTTGAAACGGTAAAGAAGAAGACGAAAAATGCGGAATGCGGGTCGCGTGCTAACGTTAAGAGGTCCTTGCGAAGACTSATGACCGCTGAGGCCTCCGAGTGAACCGTT
>contig25126_a503
GGKCATTCAAAGCTTACGTCGCAAGCCGACTCTTGGTATCGACGCGATATTTCTCACTAACTAGTTTCATTAAAGTGACAACACAGTTTTTTTTTGTGACTAAACAAATAATTTGCGTGAAGTGATTAATAATAATTTCTTATCGTGCAAAATGAAAGCAGCCAGTGTTATGTGCCCCAAAAACAACAACAACGTGTCCTCCGGCAGGATAACGAAGCGAAAGGACATCGAAAACGAGGAGATTCAGATGTATATCAGCAAATTGAAAGACTTGGTTCCTTTCACCCCCAAGAACAGGAAGCTCACCAAATTGGAAGTTATCGAACACGCGATCGCGTACATCCTMGATTTGCAAAGTGCTCTCGAAACCCATCCAGCGGTGAACGCTTTCGATGCCGCCCAAGTGTTAAACCAGAGGAAATCCCAAGGAGCTATTAGTCCACGACAACCATTAGGAGTTCGACAAACGCCGAACACAATATTAACACCCAGCGAAGCACCTACATTACACATTACGACTCCTGAAAAATTATCACCATCAGATACGAATTCTTTAGCGTGCTGAAAAGAATATCGCCGCCTAACATCGTCACCATTCCATCATCGTCATCATTATCATCGTTAGCGGGCGTAGCGATCTCCAAACCGAAGTTAGTTTCATTTTTTTTAAGCATTTTTGTTGACTGATTACTAATTTATACAGCGTGTTTATGACGGGGGCAAAATTATGTTTTAATTTGATAAATTACGTACCTGTTTTGTGTTGCAATTATACTTCCGGTTATACAAAAAAATAGCTATCACCGCCACAGCACCAATACTACAATAACACAATATCTACTGCTACTATTATTATTAATATTATTATTGTGACTTTTTTATTCTGTGATCTTATTTAGTGTGTTATTATATTAATTAATTGATTAGAGAGACGAGGAATAACTATATTATTATATCGAATGTACAAAAGAGAGGCAGAGTAGATTATTATATTAAAAAAAGAAGCTTGTGTACATAAAGGGCGTAAAGATACGTTAATTGTAATCATGGATGTGGCTCGTCCCCAATAATTTGTAC
>contig25183_a504
AATAATTTTTCGAAGTAACACGTTTAGGCACGTACGGGTTCGGTTTTTTCGGGCGGATTCCGTTCGGTTTTATGGCGTGGGACACGTGCGAACGTTCGTTTTACTATTGTTTAAACGGCGTAACCATTATTTCAATCGCGTAAAAATACTGGATTTGTGTGTATGGTTTCGRTACTAATTTTTAATTTAATCACACCACTACAACAACAACAACCACAACAAAAATGGATCAACAATTTTGTCTACGCTGGAACAACCATCCGACAAACTTAACAGACGTCCTCTTGAGTCTATTACGAAGACAAGCCCTTTGCGATGTAACCCTGGCCTGTGAAGGTGAAACGCTCAAGGCGCATCAGACGATATTGTCAGCATGTAGCCCTTATTTTGAGATGCTCCTGATTAAGAACGTCCATCCTCATCCCATCATCTACCTGAAAGACGTCAATTACAACGAGATGAAAGCACTCCTCGACTTCATGTACAAAGGCGAGGTGAACGTATCACAACACCTTCTGCCCATGTTCTTGAAGACGGCGGAGGCGTTGCAAATACGCGGCCTTACCGATCATAACCAATTGAATAGTAAAGTGGACGCGCCGGTCGATGTCCCTAAACGAGAGTGGCCCCCTGAACATGATTCGCAACCACATGAAAAGCGGAAAAGGAAATCGTCGAATAATAACTGTGATAACAACCAAGAGCGATATAATGATAGTCAGCCACCTAGCAATTACAAAACAACCGTACCAAAGCTCACACCTATTACAACAGAGAAGGATGCACATATGGATGATCTGAGGGTAACTCCTCCAATGGTTAAGCAAGAATTGACACATGATGGAGCTCAGGTGGATTCTTTTCATTGTATGTCCGAAGCATTGCAAACGGGTGGAAGCATAAGTGTTCATCCAGATGACGTCCTGTCGAATCAAGCGCTGTCGGAAACATCAGAATCAGAGAGCACGGCCCCAGTACTACCACCACAGGAAATTAACGACGCTATAGA
>contig25229_a505
TACGTCCAATAATATTATTAGCCCCAAACAATGAAATCATTTTGTCGGTGATGTTTACTTTGGCCATTCCATCATCGCCAGCTTCGATGTTACCCAAATCGCCKACATGGCGATCGGAAGCGTCCGGGGAACCATGATCTTTTCCGTAGGGGTTGAAGTGAGCCCCAGCTGAGATGCACCCATTGGTGTTATCCCCGAATTCGTRAATGTGGAAGCCGTGAAGACCTTTTCCTAAACCGCAAACGTCCCCGGTGATTTTCACCGCAGAACTTTCATCCTGCTGTTCGAAAAAAAGGGTTCCCTTAACGATTTCGCCGTTTARTACGCAGACTGCTTTTGAGGGCATTTTCGGGCTTAGAATTCGATTGTAATCGACGTGACTTTGCAAAAGAATTATGCAAAACTAAAGTCCAAGTTAATTGATTAATGTCAAAATAGTTAGAAGC
>contig25236_a506
TTTAAGATCGTTTGACACTGAAACCCAAATTGCTCGTTTTCGACCTTTCATGTAATTCTCAAAAATCGTTCCGGCTATTGTTCTACCTTTTCCTACTCCCGCACCATCACCTATTAAAAATCCAGCTCGACTGCCATCAGGTAAAATATGTTCGTGAGCTTGCGAAGCGTACGTTATACTTTCTAATTGTAAAGCAGATAAGTGTCCGCCTCTAATTGTTTCATCAGGAATCGATAATTTATACCAAACATCAGCTGGAGCCACCGAGGATAAAGAAGCCGTTTCAACGACGGGATCTGGATGCTTTTTCCCCAATTTCAACTTGGCCGGCATGTAATCGGCGTAAGTCTCAGCAACTCCCATCTCCTCATCATCGACTTCCTCCTCTTCTTGCAACTTATTCGGGTTATTCATGTTGTTCATCCACATYGATGCRACYGCTTTGCTGCTTAATTGAGGGGGCCATTGACCTCCCACAAACATTTGATTTTGAAGATAYGGATTTTGCATATATGGACCATTCATACTCATCGCAGCCATTTCCACTATTTGTTGTAAAAATTGAGCGGCGTTGAAAGTTCCGCCCCCGGCGCCACCGCCACCTCCGCCGCCCCCTGAATTTGGCGGAAATAATCCGCTCATGTTCATTGGGCCAACGAGGCTACTCAGCATGTTCGCCATTGCGGTCACGCTGTGCATACCGCCGTACGAGGGCCCCATATTTCCCATAGAAGCATTCATCATATCCAACATCGGAAAGTTTTGCATATTCGCTTACT
>contig25238_a507
GTTAGAGGGAGCAATGATGTCTCGCCGATCGAGTGGGGATAATCCGTTACTTGTTCGACGTCAGAGGATATGTCGGCGGTCATATAAAGGGACATAAAACTTACATATTACTGAGCCAACAATACCGGGCAATAAAAATTCAAGCATGCTATGGCGAGTCGTAAAATTTCTTCCTATATTAATTTAATGCCGGCTTTTATGGCGCGATTAATATTTATTTCTACCCGGTATCAGCTACTATTTTAATAAAAACGACGTGCCGGAAATGATAGTATTAGCTTACCGTCTTACGGAATTACACAGCATGACACAAGATAGGTACTCACATGCTATTCGTGGTGTTCCAGTGCACGTGGAACGACTTCGAGCACGTCGATTCGGTGCAGAGCAGAACGGTCTCCAGGCAAACCAAGAACACAACAGTTAAACAGGAAGCTTTGAAGCCGGGGTACGCAACTCTACACTTTTTAACGACCGCCATCGCACTAATAAACACAGCAAAAAGGACCGATTTACGAAGAAACCGCACTTGGAGGAATGTACGCAAAACGGACCACTTTAAGCATCGTTCAAAACTGACGATCGCTTTCCGTACACGCCGAGGTCCCTGTTGACATTTCGGCGAGAACGAGCGCCTCTCTGTTCCTCGAAGCGGCACGTCCGACCTCTTCAGCAACCGAACGCGATCTGTSTT
>contig25249_a508
CCAACCTGCAGCTTTCTGTTGATTCGCTCCACTTGATTGTTGAGCCACGTACATAGTGGCTGCGGAATATAAAGCGGCGTCGTATCCTGAATATGTCGGTTTAGCTTGAGTTGTTGGTTGAGCAGCTATGGTAGTCTGCGCGGCTGGTTGGGCGTAAGTCGCTTGATATCCGGTTGCGTTGGCCTGGTAAGTTCCTGTATACTGCGTCGGTTTTGCCGTCACGGTCGCGGCCTGTGCTTGTGGTTGAGCAGCCGTTCTCTGGGTGTATGTTGCAGTGTAACTTGTCGGTTTTGCAGTGGCGGCCGTCTGATCGTATCCAGCAGCCGTGTAACCAGCGGCTTGGGCTGCTTGTCCTGCGGCCGTCTGCTGATAGTAAGTTTTACCAGCGTCCGGATAACCAGTAGTCGCCGCTGCTGGCCTACCGTAACCGTACTCGTAAGCAGGTGTCGTACCTGTACCCACAGCGGCATAAGTTCCCGGCGTCGCCGCAGCCGCTYGGTACGCTGTCTCGTACCCTGCAGGTCGTTGAGTACCGTAAGTAGCAGCTGCAGCAGCAGTGGCGGGTGTAGCTACAGCATATCCAGCTTGACCTGCTTGATAAGCGGCCCCAGTGGCGGCCGCAGCACTATATTGAGTTCCACCATGTGCAAAGCCAAAATAATTATTCGTAGCCATATTACGAAGACGCACTCATTGACAAGTTATTCTTCGAACC
>contig25303_a509
GGATCCTAAAAGTGTATGTTAAAGGAATTTAATAATTTGTTTTAATAAATTATTATTTTTGAAAATTTTCTAATTGAGGGGGAATTTTTTTTTATTCAACAACGACAATAATCTAGGACAGRKGGAGACGTAAAATGTGAGAGGTGCATTGCTAGAGAGTCCATTGGCAGTTTTATGTTGGAAGGGAAACGGAAAGCATCGAGAGCCGCTTAAGGCCAGCTGTACAGGCTGTTTGCCGTTTTTTTTTCTCAACTTCGACGTCTTTAAACTTCTTAACAAACAACCGCGTCGTCAAAACGGAAGTAACACACTAATTAAACCCAAAAAACARAGAAAAAGACAAAAACAATCACAACTTAATAATCATGGCTAGAGGTCAACAAAAACTCCAGTCTCAAGCCAAAGCAGCTGAGAGATCTGCCAAAATGAAGAAGCAACAGGGACACTCTGCCACTGATCAGAAAAAAGCAGCTCAAAAGGCGCTCGTACACGTTTGCGTCGTTTGCAAGGCTCAAATGCCAGATCCCAAAACATACAAACAACACTTTGAGAATAAACATCCTAAGAATGAAGTGCCTGCGGAGCTGAAGGACGTCTAAAAAAACGCGATCGCGAGGTAAAAAAACACTTAAAAAATAATAAAAAAGAAAAATAAAGTAAACGGGCGATCTCCCCCGAACWAACAATAACAATTAATTAAAATACTTTCAATTTAAGTTTACGTTCGTTCGACTACCGGTTTTTAATATAAAACGTTTGTACTCCTTTTTTATACAGAAAAATACAAAGAATAACTAATTGCTAAGGGTTGAAACTGCCCAAAGCTCCCCAGCCCCCCGTCAAAAATGGGAACCATATCATTCGCGTCGCGTCATGTTCGCTTTTCTGATCGGTTGGACTTTTGTAACTTGTAAATTCTATTTTTAGTTCACTGTTGATTAAAAAGAAAATAAAAGATCAATAAAACGTGTTAAATTC
>contig00868_a51
CTTGTTGTTGCAGGTTGTTGAGTCGTTTTCTCAGTAAGATTTTTACTGAACCAATTTGGTCTGGGTTTTTCATTTCGATTATTCGTTTACCTTCGAAAAATTCGCTTGGTTTGTAATCTTTTTCGCCATCATATAAAACAACAACTTCCTTTTCAACAGGTTCTAATTTTAATTCTTCTTGTATCTTATCTTGCATCGCTTTAGTTTCTTCGATTACTTTTTTATAACATGTTGGGCATAAAACCCCAACTTCGTGATCATCACCACATGTGTTACAAGTTCGGAGCGTATTCTTTGGTAACAAAATTTTTAAGTTATAGTCAGGACTTCCATATTTTCTTTTTAATCGCTTCTCAATCGATCTCCTACTTTTKGGTACTGCCCACAACCAACCATCTCCAATCAATTCTTTCAAACTCCAAGAATTCGACCTTTCCGGGTTATGAGTTGAGGTTATGTCTCCAACAACACAATAACCCTCTGATGGTGGAAATCTTCGAAATATTAATGTGAAAATAGCATTCTCAACTTTTCTTAACCCTAAATCCAATAATCTAAGAACCATGTCGGTTATAAAAACGGGAAAAGCACAAAATTGATGATGAAATCTTTGTAAAAGAACTTATTTATTATTCTCTTTATTTTATTAGAAATTATAAATAAATCATCAAATAAACTTCACTCTGACAATTAAAAAAAAATGTGAGGTTATGTAGTACCAAACATCTGTCAAATTTGTAGGTTATATTTAAAGGTTAATAAAAATAAAAACGTGTAAGTTACGTAAGTTAATACCCAATTGTGGTGATAAAATTTTGTTTAAATAACGTTCGTGCTTTTAGAACAATTTAAGAGATACGACAACCACGGTTTGATAACACCACAATCTGTTTC
>contig25313_a510
GGAACCGCAAASGTTTCAGAACGTTCGCGACTTTAAAAGCGACAACATGAAGTGTTTGGTTTTTGCGTACGTTTCGTTGGTTTTTTTGATAAAATTGGTCKTTTGCGATGGCGGAACGAACCAAATCGATAAAATAATCGATTTAACTTGGGCCGTCGATGTTAACCCAATTTCTTGGCCGAATAATAAGAAGTTTATGTATACGAGACAAGTTGAGAAACAAAATGAAGATGGAAGTTGGTACGCCACGAATGAGTATTGCTCCGGAGAGCACGGAGGGACTCATTTAGATGCTCCTTATCATTTTTATCAACAAGGATGGAAAGTTGATGATATTCCCATTGAAAGATTTTTCGTTCAAGGTGTTCTTGTCGATATCTCGCAAGAAGTTAATGATACGGGGAGATCGACTCAATTAACTATCGACCATTTAGATAAATGGATAAAAGAACACGGTTCTTTACCGAATAATACTGTTATGTTAATCAGATATGGGTGGTCGCAGTATTATTCAGATTATGATGCTTATATGGGTGAAGGAGCAACGCCAAATTTTCCTGGTATGACACCCGAAGCAGCTCGTTGGCTTGTAGACTCCAAAAGAATTATTGGCGTAGGTGTTGACACAGCAAGTTTAGATCAAGGTAACAGCACAACGTTCGACGTTCATAAAATTTTGTGTTCTCATCAAATTTATGGATTGGAGAATTTGAATATTCCCGAAGATTTAMCAGCTAAAGGGATTTTCTTTGGTTATTTTACCAATGAAGTTAAAACATGGAACTGGAGCCGCGGCTAGAGTAATCGCTGTGCCAAAATCAATGGCTAATTGGTAAATGTTTAAATTAACAATTTTATTATATAAAATAGTATTCGTTCTTGATATATAAATAAATGTT
>contig25421_a511
CACCTGGAAATCCCGTTTCGGTCTTCCGTTTCTTTCATTGTTATTGTTACTTTTTTCGGGCCAGTGTAGATTACTTCTCCGGCGTCTAACTGATCGAGTAAACTATCAACAGGTGGTCGACCCAATGTGTTTTGGGCACTCGAAGGTCTCGAAGAATAATTCGCTGGACTTCGTCCTCCTGATCTGCTATAAGTCCCATTATAACTTCCGTTAGCACCATTTTCTATGCYTACGTTGGCGTATCTATTCTGGTGCAACTCCGGCGAGTTACTGAGATCTTGAAGGAGTGTATCCAGTTCGGATAGGTTGTTATTAAAAGGTCTTCTTTCAGCAGTTCCATACCCGCTACTTGGTTGAGTCGGTTGACCATAACCAGGACTACGAGTTTCAGAACTTTTACCAAAAGTACCCGATCTAGATGTGTAAGATTCCGACCTTGAAATCGGTATTTCACGTGCAGGAGAATGTCTTGTGCCCTTATTTAGGGATCCGTAACCGGGAGTACTTCCACTTGTGTTACCAACACCTACGTTTCCAGCTCCACCTGCGTTTACTGTACTTTGTAAATCTGCCAAAAGAGCATCCAGATCTTCCATGGTTGTTAAATCCCTCAGAAATGATTATCACTTAATGTAATTAACTTATACAGTAGATATTCGTATATATCATCACATAGCCGACGAAAAATTTGAGAATTTTACGTTATCGGCAACGCCAACTACTTGGCAACAACGTAGGCC
>contig25590_a512
GACTGTTTTGCTTGCAACCATCTCGGATTACTTAAAAAGCCGCCCGCGTTCTATGAAACCACACCGGAATCGCATTCAGAACGTCATTAACGCGTCTATAGCACCAACTTCCGCTTGTTCAATTTGAGGTTACCCGAAGGAGAAACGATGGAAAGTGAACAATTCTCGTTGTGTTGGAACAATTTCCACAACAACTTAAGTTCAGGCTTTCATACTTTGCTTAGGGATGAAGACCTCGTTGATGTAACACTGGCAGCGGAAGGGAAGTACTTGAAAGCCCATAAAACGGTACTTTCCGTGTGCAGTCCGTATTTTAAAGAACTATTTCGAGTTAACCCATGTGATCACCCAATAGTTATTTTACAAGATGTTAAATACACGGCACTGCAAAGTTTACTCGAATTCATGTATCAGGGTGAGGTTAGTGTTAGCCAAGAAGAAATACCCATGTTTATGAGGGTAGCGGACGTTTTAAAAATMAAAGGATTAAGTGAAAACGCTAATAATAAGGAAACAAATGGATTAGATTCAAATCATAAATTTGATCCSACAGATTCAAAGCAATATTTAAAACGTAAATCGATGGTTAAAAAAATAATCAAACCCATTCAACATCTTCGTCCCATCGAACCTAATCTCCCAATAAAATCTCCCCCGATGGTACGATCTCCGATAACGCCTCAATCTCCTGCGAAACAGCCCCGAATTGAAACGCCGGTTAGCGCTTCAGAAAGTAATCTTGATGTGGTGACACCTAAACAAGAACCGATCGATGAAGACTTTTAGTGATGCTTACGATGATTCGATGGATGTTAGTTCGATGATTGATACAAGTTTAGGGGAAACTTCCGATTTTAAACCTAATTTTTCAACAGCAGCTAGTTGTTCCGGGATAAAGCAAAATATGGATACGTCAAGTCCAGG
>contig25669_a513
GGTCCCTATTACCAGCCATAAACGAGACTCAGAGGCGCATAAAGAATAGAACAGAGTATCGTAAACTGCTAATATAACCGAGCAGTAGTAGTGGTAGTACGTGGTGGCGACGTCGTCGTCGTCGTCGTCGTCTGGTGCAGCTTCTGCACTCGCAGGATTCGTTTCGTCCCGGTTTCGCACTGAACGAACACGAACAGGACGGACGTAGCTTTCGTATAGGCCTACGGAGGCTGCTATCAAAACTCACTTCCACGAGTTATAGCCGCATAAAACACGGTTGCACTGTACACTCCGCACATGCACATTCCCCCACCGTTCAAGTCGTAAATGGTCGTACCCTTTGCCCCGCCACAGCCGTTCGCGATGCAATCCTGCACAACTTCACTCCACTTTGGCATTGCAAGACCGATAGTTCATTTTCTAGCAGAGACAGTTCATATAAGCGTGTGTCCACCTAGACAGCCGCCGGTTGATACTTAGAATACCAAAAACCTTGTTCTCCCTATCGTACTCGTCGTCGTCGACGTCGTACACGTGGACCTCACGTTCAGTGCTACTCTCACGTTGTCTCCTACTCTCTATACACCGCCAACAGTGCCTCGTGCTCTCGCAACTGCTGACAGTTCTCTCTTAACCTGTTGCTCGCACGCAACATATAAATCCGGGGATTCCGGGGATCCAAAAAAAAGATCAAATTTTAATTATCCTCCCTCACTTAGAAACATTAATAAAATTAAAAAAATAAATATTATAATAAACTCTTTCAAAAACTTTAAATTACAACCGTGATTTCTTCATTTCCTTGAATTCGTTGTTAGTGGTGATCATGTCCGATCAACAGGATTACGAGACGAARATGGACCTAAACGCGTCTAGTACATCGAGCAGTCCGAGGACACCGCCAAATTGCGCTCGATGTAGAAATCACCGGGTAAAAGTCCCGCTGAAGGGCCATAAAAGATACTGTAAGTACAGGCATTGCAAGTGTGAAAAATGCCGGCTTACKTCCGAAAGACAGAGAGTGATGGCAATGCAAACCGCACTTCGTCGAGCACAAGCTCAAGACGAAGCAATGTTAAGGCAAGGGGTGATTCCCCAATCGAAAAGCCCTGCACCGCTTCATAGTGGCCCCGACCGAACATACGAATGTGAATCACCAGGATCTTCATCAACACCAACTTTTCCGGAAGTTGTCAGGAAAGCGCCGATGGAACCAATCAGAGATAATTTGGGGAATAACAATATTGGCCAAAAAGATTTAATTCAAGAAAGCTTACAACTATTAGAAAAGTTCCGATATTCGTGGGAAATGATGCCATTGATTTATGCGATAGTCAAAGACACTCCAGATCTCGAAGAAGCGTCAAAACGTATAGATGAAGG
>contig25743_a514
CGGGGAGACACGAGCGGAGCTCGCTTCGGAGCAGCRGTCGATTTCGAGCAGTACGTGGTGCGTGTTGCCTCTGCGATATTGGCTTCTTCTTCCACATCCGTTCCATGATGATTTGAACGTTTCGCACGGCATTCAGAACCCGAGTTCCAATCGACTCGAACGAGAACTACGAGTCTCAATTTGGTCGTTAAGATAAATGGATTTTTTGATATTGAAGATAAACGGAACGGACGTGAGCGGTTTTCCTCACCAGGACGCGGTTAGGGCATTTTTGGCCGCCCAGGAGCCTATTGTCGTCGAGATCAAGCGACGAACAGTTCCGGAAGACGGTGCTGCCAGCGACGTGGTTATACCCCAGTCAAATTTTACTTCCACCGCCGTCCAGACAGACATTTCGGCGGCCAACTGGCCTGRCGAAAACATCTTAGACTGTCCGGAAATAGATCTTGAGGAGGTTACGCTTAGGAAGTGCAGCAGCGAGGAGAAACTCGGTCTCACGGTTTGTTATAGCTCTGGCTCTGACGTCGATACCTGCACGGAAGTTTATATCCGTGACATCGTGCCCCAGAGTGTTGCTGATCTTGATGGTAGACTTCGACAAGGTGACCAAATCCTACAGGTAAACGGTAAAGATGTTGCTAACCGAGAAGAAACTGAAAGCCTTTTCGCTGAAAATAGAAAAAGCAGTCACCTTACTCATTARTAGGTGCTATAATAAGTACGACGATTATATGGAGCCAGA
>contig25832_a515
TTACTTCTAAGAAAATTTCACAAAATTCAGGTAAAAATTTCTTTGTATCTTTTAATTTTTATGTTTGTAAATATCAAAAGAAGTGGAGGGAGAGTTTTGTGCTTGAACCAGCTGTACRWAAACGCATGGAACGAGCCAAAGACCTCTTGTTGTTGGAGTATTTTCGTTATCTCGACTTCGAGGAAGAAAAAATAATTTTTGTGTGGTGATGGCTTCCAARGCTGTGTTAAGTGGAGTTTTTGGAACTTTGAGGAAGCTCCAAGGTGTTAATAACATCAAATCCATCGTTAAACAAGGCGATAAAAAATTATTGACTTTAACGAGTTTTAATCATATTCAAAGAAATCAAGAAAGAAATTACGTTTCAAGGAGTTATACAACRAAGAAATTACCGATCCAGAAAAAACCAGAATATTATTTATCATCAGATTCTGATGAAGATGCTAAAAGCGACCCAAAAAAGGGATTAAGAGGATTAAGCGATTTTTGGAGAAGAAAAATGCGCACGATTCATAATTTGCTTGATTTTAACAAAGACAGCGTTATATCG
>contig25848_a516
GGTGCAATCGCGGTAGGTGGCCTCGACGCGAACGATCTCCCTATAAATGCGGCCTTCATGCACTGAGCGCACATAGCTTGGTTCAGAGAATGTTGGAGCATACTCATTGACATCAGAAACTGTTATATGAACAGTAACACTGGGACTTTGTTTTTCGTTGCAACCAACGGCGGCGATGTCGAACTTGTAATTCCGTCGCTTTTCGCAGTTTAAAACGCGCTTGGCGCGGAGTTCCGCGAAACCGTTCTCTTTGGAAACGATTTCGAAGGGGGCTTCGCCGTGGTGCTTATTAACGATTCGAAAACTGCAAACGGGGACCCCGATCACCTTTATTGCCGGCGTCACCTCGACCAACGTCTCGTTTTCCTTGACCAAACCGTGGTAACCATCTTCGGTGTTAATATCCAATTTTGGTACATCGAAATCGTCCACGGTCGACCCATTGCCGAGCGAAAGAACGCACAGAATCGCCAAAAGAAGCATGTTCGGTCGCGTTTGAGCGCGCCACGCACTAATTACAATGTCCTTTTAAACTTTTCTTCGGCGTTTTCACGTCATTAAACAACCCGAATTCACTTTTGTCGCAAAACTAAACCAGCAGCAGCAACTACTGAACACGATAAAACGATTTTACGCTATGGTTCGATCC
>contig25870_a517
ACGATACCTGCTGGTACTTCATTATGTATGCTATTGCTATCGTCGCACTTCTCGATACACCTGCTTGACAATGCACCAATACTCTTGAACCACTTTTTCTTGCTTCCTCTATAAACTCAAATGCTTCCTCGAAATACTGCTTAAGGTTCTGTTGGCCGGAATCGGATGCCGGAATTTGTTTGTAGGTGATCCCGCACGTTTCGTGGTATCCGGGCAGCTGCGAGGTGACGTTCAATACCCACGTGGCCCTCAAATCCTGAAGACGATCCAAATCGGCTGCATCCCGGCTGTTCCCGAGGTACAAAAATGGTAACACCCTCGAAGCCGGATGCGAATCAATATCCGCTATTGATGGACAAGATGCCGATGATGGTAATCCTCTGGAGGGTAATGCTGTAGCTAACGTTTCCTCGCAAAATTCTTTATGTTTGCGGTGAAATTCGCGATGGCCCCTTAGTCCTTGTTTAAGCGGTAAAAATGAAAGTACAAGACAACTGCTTTGCCTTTTCAGCCTCATTTTGTGTTCTTCGATAGGTAACCGAAAGGAGAATGAGAACTATAAAACGTTTTTATAAACAAAGTGTCTTTCACAAAAGTTTTAAGTTAGAAAATGGTTATTCACACGACGGAATCGCGTTAAGTTTTGTTGTGTCACAACCCAGATGCGTCGCAGTTGGAACTC
>contig25893_a518
GGAACCGCCCGATAATAATTAACATTAACATTGCTGACATTAATAGGAGGAAATCTGCGTTGTTCATCACYCGAATTRTTATTATCCAACTTTTTCGGCACCGACAAGCTCCTAATRTGACTAATAGGAACTGTTTGTTGTTGATTRGTTTCAATTTGAGAGTGGTGCCTTTGATGGTGATGATTATGGTGGTGGTTAAGATGGTGGTGATTATTTAAATTAACTATATTGGCCGAATTAACGTTCGCGTTGTATTTAAACTGCCCCGTTGTTAACGAGTTAGTGTTCCTCAAGTTTGATCTGTTRCTKGGTAATCCGACGATATTCACTTGGCTTAAATTCCTCAAAGCGATGGTGGCGTTTTCGCCATTTTGTTGGATCACCTTTTCGGTGGTTGCCGATAAATTTTCGGTCATTTCACTAAAAATACCATCACGAACGCGCAACGCAGCGGATCCTTCGTTCGCGCAACTCACACTAAAACTGTGTTGGGAGCCGTACTCAACCTC
>contig25970_a519
GATATTCCAAAATGGCCACATGTTATTAAAGAGGTTATGTTTCATAGTAAACACAATTCAATTCAAAAAATCGATTTAAATTAATCTTAAAATAATTAAAAATGTCTAAAATATCTAAAATTCCCGACTTAATAAAGACGATACAAGACGACGAAGATGTCGAGGATTTTTCTGAAGATTCAGATGTAGAATTGGAGAATCACTTTCAACCGACCAAGGAAAAGAAAAAGGAGAAAGATTTCAACACTGASTTTCAATTTGTAAGTTCTGTGGAGGAATACAATAAAGATGAATGGAACGATTTGATGAAATATGTAAAACGAAAAGCGAAAACAAAAACCGATGATAAAATTAAAAAAGTTTTAGCTGCTAAAAATCAAAGTGAAATTATAAATAATGATGAAAATGAGGCAAATGGAAACGATGATATTTGTATATCGGAYGATGAGTTGGTTCATGATAATATCAAGAATAAGGATRAAAAGAAAAAGAAGAAAAATAAATYAGGGAATGGGGAAGAAGAGTTTTTTGAAGATGTGCATACTAAAACTGATGGGGTTACTTTTTATGAAATGAATTTATCACGTCCTCTTATGAAAGCTATTGTTGAAATGAAATATGTTCATCCAACTCCAATTCAATCAACAACTATTCCRGTTGCTTTACTTGGAAGAGATATTTGTGGTTGCGCTGCCACAGGAACAGGAAAAACAGCCGCTTACATGCTTCCAACGTTGGAACGTCTTCTTTATCGCCCCGTAGGCACAGCAACAACACGCGTTTTAGTTTTAGTGCCAACTAGAGAACTCGGTGTTCAAGTTTATCAAGTTTCAAAGCAATTAACTCAATTCACCGATATCGATATAGCTCTATCTGTCGG
>contig00890_a52
AAATGAAAAAAACAAATCTGTGCCAAGCCTTTTTTTTAAATAAAGGCTCCACTTTTATTTTTTGCCAAGTGCTTTTTGAGTTTGCGCCGTTTTAGCTTTAACAGCATCCTCCTTGGCTTTCTTATCAGCTTCCCTCCTTTTTTGCRCCTCCTCACGTTGTTGCTTAATTATTGCAAGTCTTGCTAAATCCGCCCTAGCTTGATCTGTTTTACCTTCGGCGTGAAGCTTTTGGTAATGTGCTTGAGCCCTTTGTTTCTCAATTTCTTCGCGTTCCCTCCTGGATAATTGTGGTTTTTCTGGGGGTACRTCCACTGTTAAYGTGGTAAGTTTTTTATTCTTCTTTTGTACACGATTTGGATTTTCTATTTCTATTAAATTTGAAACACCCTTCGCTTTCTTTCCCTCTTCGTCATCGCTTGATTCGTCTTCACTATCTGAACCTCCTGAAGCCTCATCATCCTCCTCCTCCTCTTCTTCTGAACTCACTTCACCTCGTTTTTGTCTCCACCTTTTTGCCTCCTCTTCCTTCCGACGTTCTTCCTCTAACTCTTCCGGGTTGGTAAATCGACGGTTTCTACCCTTGTGGTTGATGTGTTTTCCTGGTTTGGGCATGRTGTAATAAGACGCGGGGAAACGGAATTTTAAGTTGTGGTGGTTGAAAACGCGCTATTTTTGATATAATTAGTGAAGAAATTTTAACAAATGTCAACAAATTTCCAGTTGACGTACACCCSACA
>contig26035_a520
GTGCAAGAAAATAAAATAAAAAATAATTAAATTCTGGATTCTAGCGGCAGTTTAGTATTCAGCTGTTCGGGTGTCCTGGACAAGGTACACCTGAGAACCGGGAACTGTGCTTGTGGTTACGAAGGTGCGGTGCTTGGCGCGGATGAGAGACAAGCTACTTTCGGCGGTGTCGGCACGATCTTCAGCGGCCTCCAATTCGCGTTGGAAGCGACGGACTCTAGTTACACTTTGTTGCGAAACTCCCTCCTGTTCTTGAAGTTGTCTCTTGAACAAAACAACTTTCTGGTTGGTCTTCTCCAAAGATTCCTGCAAAATTTGAATATTCTTCTGGTCCTCCTCACATTGAATCATGAATTCCTTCACGCTACGTTCCTTCTTACGCARGATCTTAATAGTTTCAGCGTGACG
>contig26122_a522
AATCCCTCCAACGTCGGTACATGACGGACGCGTCGACATTGGCTGGACTGAATGTGTTTGGTTCATTTAGGAGAGATATCACACTGAGCAAAATTGTTCTGACATTTTGAGTTGGATTCCAACGTTCGCAGGATAACTCTCCTGATTGAGGATCATCAACTGGAGGATGTAGAATACTTATGCATAAATCACCATYCTCATAGACATTTGGGTGCCAAACTTTAGTTAAAAATCTAATTGTAGGCGGTGAATAAGGATAATCTTGCGGGAACTTCATCCTTGCCTTGAAGCAACCGCCCATGTAAAGGGTGTCCGGGGGGCCAAATATCGCAACCTCCCATTCGAATAAATCTTCGTTGACAAGTTTAACGCAAAATCCTTCGACGGGTTCTTCCTGGAGAGACTTGTACTCGACGGCCAAAGCACGTAGGGCACTGCTGTTCAGTCTCAAACCAGCCATTTTTCTCAACAACCACACCAAATCACGACAAAAAAAACGAAAAGATGTGTTAACTCGGATTAAAAAGTCACTTTATTCTCCGTTTTTTTGACAAGTCTCTACTTTTTTAATAGTGTAYCAAGCTCGTTTATGATCCATTCGACTGATACTCTATTCTACAATGGCTTGTTTTTCGTAACAGAAACACCTCGGGGCCCGTGCGTCACTCACGATACCAACTTCCACTTTCCTTACGTCCTCGTTGTCTSMCCAAACAGCTGGTTTTCC
>contig26161_a523
AGTTTGTTTACGCTKSCTCTTCCGTTCTACACTGGTGTCAGTAGGTCCATCAACATGGGGGCCTACAAGTACATTCAAGAACTTTATCGAAAAAAACAAAGCGATGTCCTTAAGTTTTTACTCCGGATAAGAGTTTGGCAATACCGTCAATTAACAAAGTTGCACCGAGCTCCCAGACCATCTAGACCAGATAAAGCTAGGAGGTTAGGTTATAGAGCCAAACAAGGTTACGTTATCTTCCGTATTCGCGTTCGTCGTGGTGGTCGTAAACGTCCAGTACCAAAAGGTGCTACTTACGGTAAACCTAAAAGTCATGGAGTTAACCAACTTAAACCTGTTAGGAATTTACAAGCAATTGCTGAAGAACGTGTTGGAAGACGATGTGGTGGTTTAAGAGTCTTAAACTCTTATTGGGTTGGTCAAGATGCATCTTATAAATATTATGAAGTTATCTTAGTTGATCCATCTCATAATGCCATTCGTCGGGACCCTAAAATCAATTGGATCGTAAATTCTGTACATAAACACAGAGAGCTCCGTGGCAAGACATCCGCTGGTAAATCTTCAAGAGGACTCGGAAAGGGTCATAGGTACTCTCAGACAAAGGGTGGTTCTCRAAGGGCCGCTTGGCTAAGAAGAAATTCGCTCCAATTACGTAGAAMACGATAAGATGTTTGTACAAKTTATTGTACACAATAAAAAATGYTTGGTATTTAAG
>contig26214_a524
TCTTTTTCCTCCACTTTTTGGGCAACAGCTTCTTTATCTTCATCTTTCGTCGGCTCTTGATCTTGACATTCACCATCTTCCGCTTCAAAATCGAGTTGTTCTTCGCCTTCTTCAGCTTTACTCGTTTTTTCAGAAACCTTTTTTACTTCCGTTTCGGTCGGCTTAGGATCGGCGGGAATTTGTTCTTCTTCTTCATCTTCGATTTTATCCTCTTTATGTTCTTCTTCTTCTTCCTCGGAATGACATCCTATTGAATCATCTAAATCGGAAACGTCTGATAAATCGTCGTGAGTGATGTTTATCGATTCTTTTTTCGCTTCTGGACTCTGTGGTTTTTCATGATCCGATTCCATATCACCATCTGAAATTTCTTCAGCTTGAGTATCTTGATTCTTCCCAACATTTTTATTTTTCCTACTAGATGAATCAMCACTCGATTGACTTGAATCGGACGTATTTCCATCCTCCAAATTAATATTTTTTCGAGCCCTTCGAGATTCCCGAGACGATCCRCTTTTATCAGAATTAATACTCCTTTCGGCAGAGGACTTTTTGGAACTTTCGCTACTTGGAGATTTCRGCGAGTTTGGTGACTTGGGCGATTTTGGAGATTTGGGTGATTTCGGCCCATCACCTTTTTGCATCACTTCCGGACTATTTGACCTACTCCTAGATGAACTGGAACTAGATCTACTCCTCGCCGAATTTGATCCAAATGAATTAACGGGTGACGAATAAGGATGGCTGCTGTAAGGCGAAACGGGACGATAACCTGAGCTCGGTGGGGAACCTGGTGGGCTGCTAGGCGATCGTGGTTCGCTTTGCGGCGATCTAGGTCCTCCGCTGGATGGTGAGTGAACATGATTTTTTGGAGAGACAGATCGATCGCTCACAGGGGATCTTGAACCTGAGCGAACACTCGAACGGGTCGAAGAGGGGCTTTGGGCTCCTTTTGATTCTGTCTCGCTTTCCGAGTCCATGGCAACTGCGGAAATGCGAACGGTCCTTGTATACCATAAAGGAACACATGGGTTTGCCTCTTCGAGGAAGAAAACATTTTTGCCAAACTACTAACTTACTGTTACAAACTGACGACTTTTGAATCGCACAACACAAAACTACTGAATAGTCTCTTTCGCGTTTTATACTTTTTATTGAATCAACCGCGATACATTTTGCGCTTCTTTTACATATTTTTCATTTTTATAAACCGAGATTAACATCAGCATCAGCAGTAATTTTTTTGTAAACACGTTTTATTTTTTTGTTTGTCGGATTTCGCTTTAGTTGGAAGGAAGTGTTTAACGGCTCTCACTCTCTTTCTGTACCGACGACATGTTCCTTACCTTTAATAGGCCGTACGGTCCGGATGCGACTCGCTTTGCACCTTTCTTCTTTAATATAACACTTAGGCCTTACATCAATTTATTAATATTTATTTTCTTTTTTTGATCGTTTTGACAAACGGATACTTATAAAATGGCGACAGCCCCCGGCC
>contig26295_a526
GGTCCCAGTGGAGCCTACAGTCCAGATGGAACGATGGGATACATGATGGACGGCCAACAGATGATGCACCGACCTCCAGGTGACCCAGCCTTTCACAATCAGTACACGCACTATCCTGAATACTATGGACATCATCTATGAGGATTCTTTAGCACGTCAATGTCGGACATTGAACTTTGCAACTCTTAATTGTGATTAAAAATACCTGTACAAAGTGTAAATGTAGTGAAAACCTTGCCCCTTCCACAGTGTTTTTTATGTTCGTCGATCGAGTGTGACCTAGCCTTTTTGGGTCTCCTGGAAGAAGGCAAAAAGGGTGCGTCCCGTCCGTGCGTCGAGACGGTCGGTGGTGCGAGGAAAAAGGACTATTTAAATAAAAGCAAAAACCCTCTGTACAAAAAAAGAAGAGTAAAATAAAACGTAAAAAATGATTTAAAAAAAGTTTAAAAACGACGACGACGCCGTTTCGAAGTAAATAATTAAAAAAAAACTTTTTAAACGTGTAAAGTGYGCGATGGCATGAATGAGATTAACTTAATTAGTTTTCGTCGTTCGCGATTTTGTTGTTTCCGTGCGGGTGTACATACTCTGGCTAAGTAATAATTAAAAATGAAAAAAATTAATAGTTAACGGACTTTGGCCCCGGTGTGGTCAAAAAAACGAACAAGGACTTTTTCTAAATAATTAAAAAAATGAAAAAAGAAATTGTGGTCCGCAGCACTTAGCGATAAAAATAGAAAAGGAGGACGTGGATTGAACTTTAAAATAAAAATTAATAAAGGGAACAGGATTTTTTGAGTACATCGCGTACAAGTTAAAACAATATTTCGAAGTATGGTTGTGCTGTATAAAAAAATATAGTTGTTATCTGTTGTGATTTTATTTCGTTTTTTTTTATTTATTATTTTTTCTTTTCATTTTTCGCACTTGAGTTTAACGGTTATTTAACTATGTCTCTCTATCTCTTGTTTTTTTATATGTATCGGGTTTGTATTTTACTGAGAGGAAAAAAATGGAAATTGTATACTGCTATTTACTACTGTTAAAAAAAAAAATATTACTCCCCCTGCGATTTATACGCCCGACATGTACGATATACGTAAAATCTACTAG
>contig26399_a527
GGAAACACGTGACGTATTCTCSCATTTTGTTCRCACTTTTTGCGATGTCCCATAGGAAGTTTAGCGCCCCCCGTCATGGATCGATGGGGTTCTACCCCAAAAAGAGGTCCCGCAGACATCGTGGTAAAGTTAAGGCCTTCCCGAAGGATGATCCAACCAAGCCGGTACATCTCACCGCTTTTATTGGGTATAAAGCTGGTATGACCCATGTTTTGCGCGAAGCCGATCGCCCTGGATCAAAAATTAATAAGAAAGAAATTGTTGAAGCCGTAACAATCTTAGAAACACCTCCAATGGTTATCGTTGGTTGTGTTGGGTACATTGAAACACCCCATGGTTTAAGAGCATTAGCTACTGTTTGGGCTGAGCATCTTTCTGAAGATTGTAGAAGACGTTTCTATAAGAATT
>contig26415_a528
[truncated: 27,623,902 more chars]
